# Supplementary material for: Circulating miRNA Expression Is Inversely Correlated with Tumor Tissue or Sentinel Lymph Nodes in Estrogen Receptor-Positive Early Breast Cancer Patients
Source: Int J Mol Sci. 2023 Aug 27;24(17):13293. doi: 10.3390/ijms241713293 (PMC10487825; doi:10.3390/ijms241713293)
Supplement: Supplementary file 1 [file ijms-24-13293-s001.zip]

Archive with 6 entries (6 files):
- Escuin_Table_S1.xlsx
- Escuin_Table_S2.xlsx
- Escuin_Table_S3.xlsx
- Escuin_Table_S4.xlsx
- Escuin_Table_S5.xlsx
- ijms-2561617-supplementary.pdf
