# Supplementary material for: Circulating miRNA Expression Is Inversely Correlated with Tumor Tissue or Sentinel Lymph Nodes in Estrogen Receptor-Positive Early Breast Cancer Patients
Source: Int J Mol Sci. 2023 Aug 27;24(17):13293. doi: 10.3390/ijms241713293 (PMC10487825; doi:10.3390/ijms241713293)
Supplement: Supplementary file 1 [file ijms-24-13293-s001.zip › Escuin_Table_S1.xlsx]

## Sheet: Samples
Patient	Plasma	Sentinel lymph node 1	Sentinel lymph node 2	Tumor tissue	Metastasis status	LN1 Metastasis status (CK19#)	LN2 Metastasis status (CK19#)
1	P1	L001	L029	T031	Positive	Macrometastasis (27000)	Macrometastasis (7700)
2	P2	L002	n/a	T032	Positive	Macrometastasis (980000)	n/a
3	P3	L003	n/a	T033	Positive	Micrometastasis (2300)	n/a
4	P4	L004	n/a	T034	Positive	Micrometastasis (270)	n/a
5	P5	L005	n/a	T035	Negative	Negative	n/a
6	P6	L006	n/a	T036	Negative	Negative	n/a
7	P7	L007	n/a	T037	Negative	Negative	n/a
8	P8	n/a	n/a	T038	Negative	Macrometastasis (cit)	n/a
9	P9	n/a	n/a	T039	Negative	Negative	n/a
10	P10	L008	n/a	n/a	Positive	Micrometastasis (540)	n/a
11	P11	L009	n/a	n/a	Negative	Negative	n/a
12	P12	L010	n/a	n/a	Negative	Negative	n/a
13	P13	L011	n/a	n/a	Negative	Negative	n/a
14	P14	L012	n/a	n/a	Negative	Negative	n/a
15	P15	L013	n/a	n/a	Positive	Macrometastasis (7900)	n/a
16	P16	L014	n/a	n/a	Positive	Micrometastasis (350)	n/a
17	P17	L015	n/a	n/a	Positive	Micrometastasis (270)	n/a
18	P18	L016	n/a	n/a	Positive	Micrometastasis (400)	n/a
19	P19	L017	n/a	n/a	Positive	Micrometastasis (350)	n/a
20	P20	L018	L030	n/a	Positive	Macrometastasis (7700)	Micrometastasis (890)
21	P21	L019	n/a	n/a	Negative	Negative	n/a
22	P22	L020	n/a	n/a	Negative	Negative	n/a
23	P23	L021	n/a	n/a	Negative	Negative	n/a
24	P24	L022	n/a	n/a	Negative	Negative	n/a
25	P25	L023	n/a	n/a	Negative	Negative	n/a
26	P26	L024	n/a	n/a	Negative	Negative	n/a
27	P27	L025	n/a	n/a	Negative	Negative	n/a
28	P28	L026	n/a	n/a	Negative	Negative	n/a
29	P29	n/a	n/a	n/a	Negative	Negative	n/a
30	P30	L028	n/a	n/a	Negative	Negative	n/a
