# Supplementary material for: Circulating miRNA Expression Is Inversely Correlated with Tumor Tissue or Sentinel Lymph Nodes in Estrogen Receptor-Positive Early Breast Cancer Patients
Source: Int J Mol Sci. 2023 Aug 27;24(17):13293. doi: 10.3390/ijms241713293 (PMC10487825; doi:10.3390/ijms241713293)
Supplement: Supplementary file 1 [file ijms-24-13293-s001.zip › Escuin_Table_S2.xlsx]

## Sheet: TPM
Name	P001	P002	P003	P004	P005	P006	P007	P008	P009	P010	P011	P012	P013	P014	P015	P016	P017	P018	P019	P020	P021	P022	P023	P024	P025	P026	P027	P028	P029	P030	L001	L002	L003	L004	L005	L006	L007	L008	L009	L010	L011	L012	L013	L014	L015	L016	L017	L018	L019
hsa-miR-548ap-3p	0	0	0	0	0	0	0	0	0	0	0	0	0	0	0	0	0	0	0	0	0	0	0	0	0	0	0	0	0	0	0.21794	0.498914	0.281315	0.523534	0.450484	0	0.269687	0.258974	0.145009	0	0.646553	0.130015	0.262988	0.361642	0	0.135781	0.411568	0.139046	0.274882
hsa-miR-548t-3p	0	0	0	0	0	0	0	0	0	0	0	0	0	0	0	0	0	0	4.07144	0	0	0	0	0	0	0	0	0	0	0	0.10897	0.249457	0	0.654418	0.150161	0.492821	0	0	0.145009	0.528452	0.387932	0.390044	0.262988	0.361642	0.130133	0.678903	0.274378	0.278092	0.549763
hsa-miR-548e-3p	0	2.74782	0	0	0	4.27659	0	0	1.34241	2.67907	0	0	0	0	1.95703	0	0	0	4.07144	0	0	1.30452	0	0	0	0	0	1.61567	0	0	3.48704	3.86658	4.6417	5.49711	3.30355	2.29983	3.1014	2.58974	4.35028	3.69917	4.65518	4.16047	6.04871	3.01368	4.29439	6.38169	4.39005	3.75424	2.88626
hsa-miR-548az-3p	0	0	0	0	0	0	0	0	0	0	0	0	0	0	0	0	0	0	0	0	0	0	0	0	0	0	0	0	0	0	0.435881	0	0	0	0	0.164274	0	0	0	0	0.129311	0	0.131494	0	0	0	0	0	0
hsa-miR-548f-3p	0	2.74782	0	0	0	0	0	0	0	0	0	0	0	0	0	0	0	0	0	0	0	0	0	0	0	0	0	1.07711	0	0	0.435881	0.249457	0.281315	0.392651	0.750807	0.164274	0.269687	0.129487	0.580037	0.264226	0.775863	0.260029	0.131494	0.241094	0.130133	0.407342	0.960324	0.278092	0.137441
hsa-miR-548bc	0	0	0	0	0	0	0	0	0	0	3.75562	2.20387	0	1.96283	0.978514	0	4.02177	0	0	0	6.72742	1.30452	4.47524	2.23096	0	0	0	0	0	1.44505	1.19867	1.7462	0.703287	0.785302	1.50161	1.14991	1.48328	1.0359	1.30508	0.660565	1.16379	1.56018	1.70942	2.0493	1.04106	0.678903	0.960324	0.278092	0.824645
hsa-miR-1537-3p	0	0	2.02703	0	0	0	0	0	0	0	0	0	0	0	0	0	0	0	0	0	0	0	2.23762	0	0	2.17483	0	0	0	0	0.980731	0.623642	0.984602	0.523534	0.900968	0.657094	0.40453	0	0.870056	1.0569	0.775863	0.910103	0.394481	0.964378	1.30133	0.543122	0.685946	0.417137	0.687204
hsa-miR-553	0	0	0	0	0	0	0	0	0	0	0	0	0	0	0	0	0	0	0	0	0	0	0	0	0	0	0	0	0	0	0	0	0	0	0	0	0	0	0	0	0	0	0	0	0	0	0	0	0
hsa-miR-7844-5p	0	0	0	0	0	0	0	0	0	0	0	0	0	0	0	0	0	0	0	0	0	0	0	0	0	0	0	0	0	0	0	0	0	0	0	0	0	0	0	0	0	0	0	0	0	0	0	0	0
hsa-miR-548av-3p	0	0	0	0	0	0	0	0	0	0	0	0	0	0	0	0	0	0	0	0	0	0	0	0	0	0	0	0	0	0	0	0.124728	0	0	0	0.164274	0	0	0.145009	0	0.258621	0.130015	0.131494	0.120547	0	0.135781	0	0	0
hsa-miR-548g-3p	0	0	0	0	0	0	0	0	0	0	0	0	0	0	0	0	0	0	0	0	0	0	0	0	0	0	0	0	0	0	0	0	0	0	0	0	0	0	0	0	0	0	0	0	0	0	0	0	0
hsa-miR-6835-3p	0	0	0	0	0	0	0	0	0	0	0	0	0	0	0	0	0	0	0	0	0	0	0	0	0	0	0	0	0	0	0	0	0	0	0	0	0	0	0	0	0	0	0	0	0	0	0	0	0
hsa-miR-4422	0	0	0	0	2.2481	0	0	0	0	0	0	0	0	0	0	0	0	0	0	0	0	0	0	0	0	0	8.63041	0	0	0	1.0897	0.124728	0.703287	0.523534	0.450484	0.492821	0.539373	0.388461	1.16007	1.71747	1.42242	0.520059	1.44643	0.602736	1.1712	0.407342	1.09751	1.25141	1.37441
hsa-miR-4429	5.38969	2.74782	0	0	2.2481	4.27659	0	11.2707	0	2.67907	5.63343	2.20387	0	5.88848	0.978514	0	4.02177	0	0	0	3.36371	2.60903	2.23762	0	5.82445	0	4.3152	1.61567	6.74357	4.33516	0	0.124728	0.140657	0.392651	0.150161	0.164274	0.269687	0.647434	0.290019	0.132113	0.129311	0.130015	0	0.120547	0.390399	0.135781	0.548757	0	0.137441
hsa-miR-320d	110.489	241.808	62.8378	94.1559	60.6987	205.277	107.904	163.426	29.5331	570.641	95.7683	50.689	92.6969	76.5503	100.787	70.6224	124.675	72.6311	89.5717	108.886	141.276	67.8349	55.9405	60.2359	133.962	58.7204	142.402	37.1605	114.641	30.3461	42.9342	49.2677	41.6346	53.4005	36.7895	52.7318	46.3861	53.4781	52.9284	43.8615	32.1983	33.1537	29.4546	34.5971	45.4164	45.3507	43.6262	46.7194	37.7962
hsa-miR-320b	80.8453	123.652	72.973	78.4632	76.4355	72.7021	128.458	95.8012	40.2724	187.535	97.6461	61.7084	102.718	88.3272	74.367	99.2531	80.4354	87.9954	114	60.9764	121.094	66.5304	73.8415	75.8526	128.138	78.2939	51.7825	58.1642	121.384	53.467	39.7741	38.9153	37.9775	46.5946	30.7831	50.1034	45.4422	58.5281	53.3634	33.5567	23.4052	28.2132	25.6413	25.9177	37.6084	36.525	36.6295	37.8205	35.8721
hsa-miR-320a-3p	4325.22	4808.69	3401.35	2950.22	3614.95	6008.62	4013.02	2541.55	2075.37	2579.94	3594.13	2366.96	2971.31	3328.95	3950.26	4195.35	3760.36	3279.57	4494.87	3310.15	5472.76	3190.85	3009.6	3828.33	6441.84	4356.18	2735.84	2555.99	6392.91	2400.23	966.674	1093.37	1125.12	1083.19	904.422	1623.02	1379.85	1704.95	1175.45	1055.85	673.32	758.245	701.256	826.351	947.498	896.966	947.977	877.935	1060.77
hsa-miR-320c	441.954	750.156	241.216	364.069	265.276	756.957	441.894	298.674	166.459	1082.34	360.54	282.095	318.176	314.052	286.705	244.315	422.286	286.334	407.144	396.346	447.373	223.072	255.089	198.555	518.376	193.56	513.509	144.872	525.999	154.621	63.8565	66.1061	57.9509	66.8815	55.1092	81.644	61.6234	75.1024	73.2297	61.8289	42.5432	43.945	40.5001	44.9641	60.9022	52.9544	62.4211	60.2068	51.9526
hsa-miR-548an	0	0	0	3.13853	0	0	0	0	0	0	0	0	0	0	0	0	0	1.39675	0	0	0	0	0	0	0	0	0	0	0	1.44505	0	0	0.140657	0	0	0	0	0	0	0	0.129311	0	0	0	0	0	0	0	0
hsa-miR-4484	0	0	0	0	0	0	0	0	0	0	0	0	0	0	0	0	0	0	0	0	0	0	0	0	0	0	0	0	0	0	0.435881	0	0.140657	0.392651	0.300323	0.985641	0.674217	0.129487	0.435028	0.264226	0.387932	0.260029	0.131494	0.120547	0.390399	0.271561	0.274378	0.417137	0.412323
hsa-miR-10526-3p	0	0	0	0	0	0	0	0	0	0	0	0	0	0	0	0	0	0	0	0	0	0	0	0	0	0	0	0	0	0	0	0	0	0	0	0	0	0.129487	0	0	0	0	0	0	0	0	0	0	0
hsa-miR-548bb-5p	0	0	0	0	0	0	0	0	0	0	0	0	0	0	0	0	0	0	0	0	0	0	0	0	0	0	0	0	0	0	0	0	0	0	0	0	0	0	0	0	0	0	0	0	0	0	0	0	0
hsa-miR-548ak	0	0	0	3.13853	0	0	0	5.63536	1.34241	0	0	0	0	0	0	0	4.02177	0	0	0	0	0	0	0	0	0	0	1.07711	0	1.44505	1.30764	1.62147	1.26592	4.18827	1.50161	2.4641	1.07875	1.29487	1.74011	1.32113	1.68104	1.43016	5.12826	1.44657	2.60266	2.44405	1.78346	2.50282	2.19905
hsa-miR-548w	0	2.74782	0	3.13853	0	0	0	0	0	0	0	0	0	0	0	0	0	0	0	0	0	0	0	0	0	0	4.3152	0	0	0	0.544851	0.124728	0.703287	0.654418	0.900968	0.328547	0.269687	0.906408	0.435028	0.264226	0	0.390044	1.05195	0.361642	0.520532	1.08624	0.411568	0.278092	0.137441
hsa-miR-548y	0	0	0	0	0	0	0	0	0	0	0	0	0	0	0	0	0	0	0	0	0	0	0	0	0	0	0	0	0	0	0.10897	0	0	0	0	0	0.134843	0.129487	0	0	0	0	0	0	0	0.135781	0.137189	0	0
hsa-miR-548h-5p	0	0	0	0	0	0	0	0	0	0	0	0	0	0	0	0	0	0	0	0	0	0	0	0	0	0	4.3152	0	0	0	0.980731	1.49674	0.56263	0.916185	1.50161	1.64274	1.61812	0.647434	1.01506	1.18902	1.81035	2.34026	1.57793	1.56711	2.08213	2.30827	3.15535	0.97332	0.687204
hsa-miR-548ar-5p	0	0	0	0	0	0	0	0	0	0	0	0	0	0	0	0	0	0	0	0	0	0	0	0	0	0	0	0	0	0	0.21794	0.374185	0.281315	0.654418	0.300323	0.328547	0.269687	0	0.145009	0.132113	0.258621	0.910103	0.657469	0.120547	0.260266	0.678903	0.823135	0.556183	0.412323
hsa-miR-548a-5p	0	0	0	0	0	0	0	0	0	0	0	0	0	0	0	0	0	0	0	0	0	0	0	0	0	0	0	0	0	0	0	0	0.140657	0	0	0	0	0.258974	0	0	0.258621	0	0	0.120547	0.520532	0.135781	0	0	0
hsa-miR-548i	0	0	0	0	0	0	0	0	0	0	0	0	0	0	0	0	0	0	8.14288	4.35545	0	0	0	0	0	0	0	0	0	1.44505	0.32691	0.748371	0.56263	0.392651	0.900968	0.492821	0.674217	0.647434	0.725046	0.132113	0.129311	1.04012	0.920457	1.08493	0.260266	0.814683	0.548757	0.695229	0.824645
hsa-miR-548as-5p	0	0	0	0	0	0	0	0	1.34241	0	0	2.20387	0	0	0	0	0	0	0	0	0	2.60903	0	0	0	0	0	0	0	0	0.10897	0.124728	0.421972	0.130884	0.150161	0	0	0	0	0	0	0.260029	0	0.361642	0	0	0	0.139046	0
hsa-miR-548ap-5p	0	0	0	0	0	0	0	0	0	0	0	2.20387	0	1.96283	0.978514	0	0	4.19026	0	0	0	0	0	0	0	0	4.3152	0.538557	0	0	0.435881	0.249457	0.421972	0.523534	0.450484	0.985641	0.539373	0.129487	1.01506	0.528452	2.32759	0.910103	0.788963	0.723283	1.1712	0.407342	0.411568	0.834275	0.962086
hsa-miR-548j-5p	18.8639	43.9652	2.02703	25.1082	6.7443	8.55319	20.5532	5.63536	12.0817	77.6929	9.38905	4.40774	25.0532	25.5168	43.0546	24.8133	48.2612	18.1578	4.07144	8.71091	40.3645	39.1355	2.23762	2.23096	0	19.5735	12.9456	61.9341	0	4.33516	3.70498	4.24077	1.54723	3.40297	3.45371	10.185	3.23624	3.75512	8.41054	3.0386	7.24139	3.12035	5.52274	3.25478	7.93811	3.80186	2.88097	4.31042	4.26067
hsa-miR-548au-5p	0	0	2.02703	0	0	4.27659	0	0	1.34241	0	0	0	0	1.96283	0	0	4.02177	0	0	0	0	1.30452	0	0	0	2.17483	0	1.61567	6.74357	1.44505	4.57675	4.73968	4.36038	6.15153	4.35468	5.5853	3.37108	2.84871	3.77024	2.37803	4.65518	5.3306	6.4432	3.97806	5.98612	4.75232	5.62476	5.56183	3.29858
hsa-miR-548c-5p	5.38969	8.24347	0	9.41559	0	0	0	0	1.34241	2.67907	0	6.61161	0	0	3.91405	7.63485	8.04354	0	0	0	0	9.13162	4.47524	0	0	4.34966	0	7.5398	0	2.89011	6.42924	6.73534	5.06367	9.03097	4.05436	9.03505	6.20279	3.75512	6.2354	5.0203	7.11208	8.06091	7.49515	5.30408	8.97917	6.65325	4.52724	5.70088	4.67299
hsa-miR-548ab	0	0	0	0	0	0	0	0	0	0	0	0	0	0	0	0	0	0	0	0	0	0	0	0	0	0	0	0	0	0	0	0	0.421972	0	0.450484	0	0.134843	0	0.145009	0	0.258621	0	0.131494	0	0	0	0	0.139046	0.274882
hsa-miR-548b-5p	0	5.49565	6.08108	6.27706	0	0	0	0	1.34241	0	7.51124	6.61161	0	0	0.978514	7.63485	0	2.7935	0	0	3.36371	7.8271	0	2.23096	0	0	0	0	0	2.89011	1.63455	0.997828	1.82855	0.654418	0.900968	1.31419	1.21359	0.906408	1.45009	0.528452	1.93966	1.30015	0.657469	0.723283	2.34239	1.49359	0.960324	0.556183	0.824645
hsa-miR-548ad-5p	10.7794	2.74782	20.2703	25.1082	15.7367	8.55319	5.1383	0	13.4241	13.3953	24.4115	33.0581	10.0213	17.6654	13.6992	13.361	8.04354	12.5708	12.2143	0	6.72742	31.3084	24.6138	15.6167	11.6489	4.34966	4.3152	5.92413	13.4871	7.22527	11.2239	14.718	11.3933	12.4339	12.7637	13.1419	8.89966	9.45254	12.1808	7.92678	12.0259	12.8715	12.8864	12.4164	13.1434	13.3065	10.152	7.23038	8.10901
hsa-miR-548ay-5p	0	0	2.02703	0	2.2481	0	0	0	0	2.67907	0	0	0	0	1.95703	1.90871	0	0	0	0	0	0	0	0	0	0	0	1.61567	0	1.44505	0.653821	1.49674	0.421972	0.785302	1.20129	0.657094	0.943904	1.16538	1.01506	1.0569	1.29311	0.780088	0.394481	1.32602	0.910931	0.543122	1.37189	0.97332	0.687204
hsa-miR-548d-5p	0	0	0	0	0	0	0	0	1.34241	2.67907	0	0	0	0	4.89257	0	0	1.39675	0	0	0	0	0	0	0	0	0	2.15423	0	0	0.435881	0.249457	0.843945	0.916185	1.35145	0.328547	0.539373	0.517948	0.580037	0.792678	0.387932	1.69019	0.788963	0.723283	0.910931	0.678903	1.2347	0.97332	0.412323
hsa-miR-548av-5p	0	0	0	0	0	0	0	0	0	0	0	0	0	0	0	0	0	0	0	0	0	0	0	0	0	0	0	0	0	0	0.10897	0	0	0	0	0	0	0	0	0	0	0	0	0	0.130133	0	0	0	0
hsa-miR-548k	0	0	2.02703	0	0	0	0	0	0	0	1.87781	0	0	0	0.978514	1.90871	0	0	0	0	3.36371	1.30452	0	0	0	2.17483	0	0.538557	6.74357	2.89011	1.30764	0.873099	1.9692	2.3559	1.9521	3.28547	1.07875	0.776921	1.88512	1.45324	2.06897	2.99034	2.62988	1.08493	2.47253	3.25873	2.60659	1.11237	1.51185
hsa-miR-548l	5.38969	2.74782	0	0	2.2481	4.27659	0	5.63536	5.36965	0	1.87781	4.40774	0	5.88848	2.93554	5.72614	0	4.19026	0	8.71091	0	2.60903	2.23762	11.1548	0	2.17483	4.3152	0.538557	0	1.44505	0.762791	0.623642	0.281315	0.654418	0.150161	0.821368	0.80906	0.906408	0.290019	1.0569	0.775863	0.650073	0.788963	0.602736	1.1712	1.35781	0.685946	1.39046	0.962086
hsa-miR-548ah-5p	0	0	0	0	0	0	0	0	0	0	0	0	0	0	0	0	0	0	0	0	0	0	0	0	0	0	0	0	0	0	0	0	0	0	0	0	0	0	0	0	0	0	0	0.120547	0	0	0	0	0
hsa-miR-106a-5p	8.08453	0	4.05405	3.13853	11.2405	4.27659	5.1383	0	16.1089	0	1.87781	15.4271	2.50532	0	1.95703	0	4.02177	5.58701	4.07144	0	6.72742	5.21807	11.1881	0	5.82445	0	17.2608	4.30846	0	18.7857	22.6658	20.4555	22.2239	27.4856	17.1184	18.5629	21.4401	12.4307	19.2862	17.571	21.7242	21.7124	23.1429	18.5643	20.3007	26.2056	14.1305	21.4131	9.7583
hsa-miR-548at-5p	0	0	4.05405	0	0	0	0	0	1.34241	0	1.87781	4.40774	0	0	0	1.90871	4.02177	4.19026	0	4.35545	3.36371	0	2.23762	2.23096	0	0	4.3152	0	0	2.89011	0.21794	0.124728	0.140657	0.261767	0	0.328547	0.134843	0.388461	0.725046	0	0.129311	0	0	0	0	0.271561	0.274378	0.139046	0
hsa-miR-3646	0	0	0	0	0	0	0	0	0	0	0	0	0	0	0	0	0	0	0	0	0	0	0	0	0	0	0	0	0	0	0	0	0	0	0	0	0	0	0	0	0	0	0	0	0	0	0	0	0
hsa-miR-224-3p	0	0	0	0	0	0	0	0	0	0	0	0	0	0	0	0	0	0	0	0	0	0	0	0	0	0	0	0	0	0	0.32691	0.374185	0	0	0.450484	0.164274	0	0.776921	0	0.132113	0.129311	0.130015	0	0.120547	0.130133	0.135781	0	0	0.687204
hsa-miR-522-3p	0	0	0	0	0	0	0	0	0	0	0	0	0	0	0	0	0	0	0	0	0	0	0	0	0	0	0	0	0	0	0	0	0	0	0	0	0	0	0	0	0	0	0.131494	0	0	0	0	0	0
hsa-miR-3606-3p	0	0	0	0	0	0	0	0	0	0	0	0	0	0	0	0	0	0	0	0	0	0	0	0	0	0	0	0	0	0	0	0	0	0	0	0	0	0	0	0	0	0	0	0	0	0	0	0	0
hsa-miR-495-3p	2.69484	0	0	0	0	0	0	0	1.34241	0	0	0	0	0	0.978514	0	4.02177	2.7935	0	4.35545	0	1.30452	0	0	0	2.17483	0	2.69279	0	0	0.21794	0.124728	0	0.130884	0	0	0	0	0.145009	0.132113	0.387932	0	0	0.723283	0.130133	0	0.137189	0	0.274882
hsa-miR-122b-3p	0	0	0	0	0	0	0	0	0	0	0	0	0	0	0	0	0	0	0	0	0	0	0	0	0	0	0	0	0	0	0	0	0	0	0	0	0	0	0	0.264226	0	0	0.131494	0	0	0	0	0	0
hsa-miR-543	0	0	0	3.13853	0	0	0	0	0	10.7163	0	0	0	0	4.89257	0	0	1.39675	0	0	6.72742	1.30452	0	0	0	6.52449	12.9456	7.5398	0	1.44505	0.10897	0	0	0	0.300323	0	0	0.906408	0.145009	0.132113	0.258621	0.260029	0	0.120547	0.520532	0	0.274378	0.556183	0.824645
hsa-miR-451a	5899.01	1404.14	9164.19	8235.5	10748.2	4075.59	1731.61	3443.21	13736.9	677.804	14207.5	9593.45	7556.05	6053.36	7146.09	13798.1	6941.58	8401.46	13020.5	1615.87	5950.4	9839.97	10398.2	18733.4	10291.8	13553.5	5424.21	10059.2	28397.2	12739.6	748.952	317.808	1973	275.772	1126.36	4378.22	163.026	790	442.858	279.155	530.432	397.715	395.402	1972.51	1112.64	323.837	1361.6	154.619	400.09
hsa-miR-649	0	0	0	0	0	0	0	0	0	0	0	0	0	0	0	0	0	0	0	0	0	0	0	0	0	0	0	0	0	0	0	0.124728	0	0	0	0	0	0	0	0	0	0	0	0	0	0	0	0	0
hsa-miR-5583-5p	0	0	0	0	0	0	0	0	0	0	0	0	0	0	0	0	0	0	0	0	0	0	0	0	0	0	0	0	0	0	0	0	0	0	0	0	0	0	0	0	0	0	0	0	0	0	0	0	0
hsa-miR-3129-3p	0	0	0	0	0	0	0	0	0	0	0	0	0	0	0	0	0	0	0	0	0	0	0	0	0	0	0	0	0	0	0	0.124728	0.421972	0.130884	1.05113	0.328547	0.269687	1.29487	0.435028	0.660565	0.258621	0.130015	0.131494	0.241094	0.390399	0	0	0.556183	0.274882
hsa-miR-606	0	0	0	0	0	0	0	0	0	0	0	0	0	0	0	0	0	0	0	0	0	0	0	0	0	0	0	0	0	0	0	0	0	0	0	0	0	0	0	0	0	0	0	0	0	0	0	0	0
hsa-miR-618	0	0	0	0	0	0	0	0	0	0	0	0	0	0	0	0	0	0	0	0	0	0	0	0	0	0	0	0.538557	0	0	0.762791	0.124728	0.984602	0.654418	0.750807	0.821368	0	0.258974	0.580037	0.264226	0.129311	0.390044	0.394481	0.723283	0.260266	0	0.548757	0.556183	0.824645
hsa-miR-641	0	0	0	0	0	0	0	0	0	2.67907	0	0	2.50532	1.96283	1.95703	0	12.0653	0	0	0	0	0	0	0	0	0	0	1.61567	0	0	1.96146	2.6193	2.67249	3.01032	2.55274	4.10684	2.29234	3.88461	3.77024	2.24592	2.84483	2.34026	2.49838	4.09861	2.99306	2.85139	3.01816	2.50282	2.06161
hsa-miR-3617-5p	0	2.74782	0	0	0	0	0	0	0	0	0	0	0	0	0	0	0	1.39675	0	0	0	0	0	0	0	0	0	0	0	0	0.21794	0.249457	0.140657	0	0.600645	0.492821	0.269687	0.388461	0.145009	0.132113	0.129311	0	0	0.120547	0	0.271561	0	0	0.137441
hsa-miR-3667-5p	0	2.74782	0	0	2.2481	4.27659	0	5.63536	0	2.67907	0	4.40774	0	0	0	0	0	0	0	0	0	0	0	2.23096	0	0	4.3152	1.61567	0	1.44505	0.435881	2.86875	4.50104	1.70149	1.05113	0.821368	5.12405	1.42436	0.870056	2.24592	1.29311	2.21025	0.525975	0.723283	1.95199	6.11012	0.685946	0.695229	0.412323
hsa-miR-548ao-3p	0	0	0	0	0	0	0	0	0	0	0	0	0	0	0	0	0	0	0	0	0	0	0	0	0	0	0	0	0	0	0	0	0	0	0	0	0	0	0	0	0	0	0.131494	0	0	0.135781	0.137189	0	0
hsa-miR-4432	0	0	0	0	0	0	0	0	0	0	0	0	0	0	0	0	0	0	0	0	0	0	0	0	0	0	0	0	0	0	0	0	0	0	0	0	0	0	0	0	0	0	0	0	0	0	0	0.278092	0
hsa-miR-4662a-3p	0	0	0	0	0	0	0	0	0	0	0	0	0	0	0	0	0	0	0	0	0	0	0	0	0	0	0	0	0	0	0	0	0	0.130884	0	0.164274	0.134843	0	0	0.264226	0	0.130015	0	0.120547	0	0	0	0.139046	0
hsa-miR-3156-5p	0	0	0	0	0	0	0	0	0	0	0	0	0	0	0	0	0	0	0	0	0	0	0	0	0	0	0	0	0	0	0	0.249457	0	0	0	0	0	0	0	0	0	0	0	0	0	0	0	0	0
hsa-miR-4662b	0	0	0	0	0	0	0	0	0	0	0	0	0	0	0	0	0	0	0	0	0	0	0	0	0	0	0	0	0	0	0	0	0	0	0	0	0	0	0	0	0	0	0	0	0	0	0	0	0
hsa-miR-10527-5p	5.38969	2.74782	2.02703	3.13853	26.9772	17.1064	20.5532	5.63536	6.71206	10.7163	13.1447	15.4271	7.51597	13.7398	10.7637	11.4523	8.04354	6.98376	20.3572	17.4218	3.36371	20.8723	8.95048	15.6167	5.82445	8.69932	25.8912	8.07836	6.74357	21.6758	3.16013	3.86658	3.79775	1.5706	2.40258	3.61402	4.44983	2.20128	2.32015	1.71747	2.97414	2.08023	3.15585	2.0493	2.73279	3.25873	3.01816	3.05901	3.57346
hsa-miR-498-3p	0	0	0	0	0	0	0	0	0	0	0	0	0	0	0	0	0	0	0	0	0	0	0	0	0	0	0	0	0	0	0	0	0	0	0	0	0	0	0	0	0	0	0	0.120547	0	0	0	0	0
hsa-miR-518e-3p	0	0	0	0	0	0	0	0	0	0	0	0	0	0	0	0	0	0	0	0	0	0	0	0	0	0	0	0	0	0	0	0	0	0	0.150161	0	0.134843	0	0	0	0	0	0	0.241094	0	0	0	0	0
hsa-miR-320e	0	0	0	6.27706	0	0	0	5.63536	0	8.0372	1.87781	0	0	3.92565	4.89257	1.90871	12.0653	0	4.07144	4.35545	3.36371	0	2.23762	4.46192	0	8.69932	4.3152	1.07711	0	0	2.28837	1.87093	1.68789	1.96325	3.00323	1.80701	1.88781	4.27307	0.725046	2.24592	0.775863	1.17013	1.70942	2.16985	1.95199	1.76515	2.33222	2.08569	4.26067
hsa-miR-651-3p	0	0	0	0	0	0	0	0	0	0	0	0	0	0	0	0	0	0	0	0	0	0	0	0	0	0	0	0	0	0	0.10897	0	0	0.261767	0.150161	0.328547	0.134843	0	0.290019	0	0.646553	0.130015	0.131494	0.120547	0.130133	0.135781	0.137189	0.417137	0
hsa-miR-3173-3p	2.69484	0	0	0	0	0	5.1383	0	0	0	0	0	0	0	0	0	0	1.39675	0	0	0	0	0	0	0	0	0	0	0	1.44505	0.10897	0.124728	0	0.130884	0.150161	0.328547	0.269687	0.129487	0.290019	0.264226	0.129311	0.260029	0.262988	0	0.260266	0	0.274378	0.278092	0.137441
hsa-miR-541-5p	0	0	0	0	0	0	0	0	0	0	0	0	0	0	0	0	0	0	0	0	0	0	0	0	0	0	0	0	0	0	0	0	0	0	0	0	0	0	0	0	0	0	0	0	0	0	0	0	0
hsa-miR-3910	0	0	0	0	0	0	0	0	0	0	0	0	0	0	0	0	0	0	0	0	0	0	0	0	0	0	0	0	0	0	0	0	0	0	0	0	0	0	0	0	0	0	0	0	0	0	0	0	0
hsa-miR-548ba	0	0	0	0	0	0	0	0	0	0	0	0	0	0	0	0	0	0	0	0	0	0	0	0	0	0	0	0	0	0	0	0.249457	0.56263	0.130884	0.900968	0.821368	0.134843	1.16538	0.725046	0.396339	0.905174	0	0.657469	0.120547	0.130133	0.814683	1.2347	0.139046	3.29858
hsa-miR-570-5p	0	0	0	0	0	0	0	0	0	0	0	0	0	0	0	0	0	0	0	0	0	0	0	0	0	0	0	0	0	0	0	0	0	0	0	0	0.134843	0	0	0	0	0	0	0	0.130133	0	0	0.417137	0
hsa-miR-548ag	0	0	0	0	0	0	0	0	0	0	1.87781	0	0	0	0.978514	0	0	0	0	0	0	0	0	0	0	0	0	0	0	0	0.21794	0.124728	0	0	0.300323	0.164274	0.40453	0	0	0.264226	0	0.130015	0	0	0.260266	0	0	0	0
hsa-miR-3974	0	0	0	0	0	0	0	0	0	0	0	0	0	0	0	0	0	0	0	0	0	0	0	0	0	0	0	0	0	0	0	0	0	0	0	0	0	0	0	0	0	0	0	0	0	0	0	0	0
hsa-miR-4735-3p	0	0	0	0	0	0	0	0	0	0	0	0	0	0	0	0	0	0	0	0	0	0	0	0	0	0	0	0	0	0	0	0	0	0	0	0	0	0	0	0	0	0	0	0	0	0	0	0	0
hsa-miR-562	0	0	0	0	0	0	0	0	0	0	0	0	0	0	0	0	0	0	0	0	0	0	0	0	0	0	0	0	0	0	0	0	0	0	0	0	0	0	0	0	0	0	0	0	0	0	0	0	0
hsa-miR-3184-3p	0	0	0	0	0	0	0	0	0	0	0	0	0	0	0	0	0	0	0	0	0	0	0	0	0	0	0	0	0	0	0	0	0	0	0	0	0	0	0	0	0	0	0	0	0	0	0	0	0
hsa-miR-519b-3p	0	0	0	0	0	0	0	0	0	0	0	0	0	0	0	0	0	0	0	0	0	0	0	0	0	0	0	0	0	0	0	0	0	0	0	0.164274	0	0	0	0	0	0	0	0	0	0	0	0	0
hsa-miR-519a-3p	0	0	0	0	0	0	0	0	0	0	0	0	0	0	0	0	0	0	0	0	0	0	0	0	0	0	0	0	0	0	0.10897	0.124728	0	0.130884	0.150161	0	0.134843	0	0	0	0	0	0	0	0	0	0.137189	0	0
hsa-miR-519c-3p	0	0	0	0	0	0	0	0	0	0	0	0	0	0	0	0	0	0	0	0	0	0	0	0	0	0	0	0	0	0	0.10897	0.249457	0	0	0	0	0	0.129487	0	0	0	0.130015	0.131494	0.120547	0.130133	0	0	0	0
hsa-miR-372-3p	0	0	0	0	0	0	0	0	0	0	0	0	0	0	0	0	0	0	0	0	0	0	0	0	0	0	0	0	0	0	0	0	0.140657	0.130884	0	0.164274	0.269687	0.258974	0	0.132113	0	0	0.262988	0.120547	0.390399	0	0.137189	0.139046	0.137441
hsa-miR-520a-3p	0	0	0	0	0	0	0	0	0	0	0	0	0	0	0	0	0	0	0	0	0	0	0	0	0	0	0	0	0	0	0	0	0	0	0	0	0	0	0.145009	0	0	0	0	0.120547	0	0	0	0.139046	0.137441
hsa-miR-520b-3p	0	0	0	0	0	0	0	0	0	0	0	0	0	0	0	0	0	0	0	0	0	0	0	0	0	0	0	0	0	0	0	0	0	0	0	0	0	0	0	0	0	0	0	0	0	0	0	0	0
hsa-miR-520c-3p	0	0	0	0	0	0	0	0	0	0	0	0	0	0	0	0	0	0	0	0	0	0	0	0	0	0	0	0	0	0	0	0	0	0	0	0	0	0	0	0	0	0	0	0	0	0	0	0	0
hsa-miR-520e-3p	0	0	0	0	0	0	0	0	0	0	0	0	0	0	0	0	0	0	0	0	0	0	0	0	0	0	0	0	0	0	0	0	0	0	0	0	0	0	0	0	0	0	0	0	0	0	0	0	0
hsa-miR-520d-3p	0	0	0	0	0	0	0	0	0	0	0	0	0	0	0	0	0	0	0	0	0	0	0	0	0	0	0	0	0	0	0	0	0.140657	0	0.150161	0	0	0	0	0	0	0	0	0	0	0	0	0	0.137441
hsa-miR-148a-5p	0	0	0	0	0	0	0	0	1.34241	2.67907	3.75562	0	0	1.96283	3.91405	5.72614	0	1.39675	0	0	10.0911	1.30452	2.23762	0	0	4.34966	0	1.07711	0	0	5.66645	6.86007	6.6109	6.54418	9.91065	4.59966	5.12405	3.75512	5.36534	10.9654	11.1207	5.07057	6.83768	7.71502	8.58877	8.01105	6.72227	6.95229	14.5687
hsa-miR-1277-5p	0	0	0	0	0	0	0	5.63536	1.34241	0	0	0	0	0	0	0	4.02177	0	0	0	0	0	0	0	0	0	0	0	0	0	0.10897	0.374185	0	0.130884	0.750807	0.328547	0.134843	0.129487	0.435028	0.132113	0.387932	0.390044	0.394481	0.723283	0.130133	0.135781	0.685946	0	0.412323
hsa-miR-4517	0	0	0	0	0	0	0	0	0	0	0	0	0	0	0	0	0	0	0	0	0	0	0	0	0	0	0	0	0	0	0.21794	0.124728	0	0	0.150161	0.328547	0.134843	0	0	0.132113	0	0.130015	0.262988	0.120547	0.130133	0.135781	0.137189	0.139046	0
hsa-miR-216b-5p	0	0	0	0	0	0	0	0	0	0	0	0	0	0	0	0	0	0	0	0	0	0	0	0	0	0	0	0	0	0	0	0	0.140657	0	0	0	0	0	0	0	0	0	0	0	0	0	0	0	0
hsa-miR-4506	0	0	0	0	0	0	0	0	0	0	0	0	0	0	0	0	0	0	0	0	0	0	0	0	0	0	0	0	0	0	0	0	0	0	0	0	0	0	0	0	0	0	0	0	0	0	0	0	0
hsa-miR-513b-3p	0	0	0	0	0	0	0	0	0	0	0	0	0	0	0	0	0	0	0	0	0	0	0	0	0	0	0	0	0	0	0.10897	0.124728	0.281315	0.130884	0.300323	0.328547	0.269687	0.129487	0	0.132113	0.129311	0	0.525975	0.120547	0.390399	0.271561	0.548757	0.556183	0.137441
hsa-miR-944	0	0	0	0	0	0	0	0	0	0	0	0	0	0	0	1.90871	0	0	0	0	0	0	0	0	0	0	0	0	0	0	0.21794	0.498914	0.703287	0.130884	0.450484	0.164274	0.40453	0.388461	0.435028	0.660565	0.905174	0.390044	0.657469	0.482189	0.390399	0.407342	0.137189	0.417137	0.274882
hsa-miR-4760-3p	0	0	0	0	0	0	0	0	0	0	0	0	0	0	0	0	0	0	0	0	0	0	0	0	0	0	0	0	0	0	0	0	0	0	0	0	0	0	0	0	0	0	0	0	0	0	0	0	0
hsa-miR-3529-3p	0	0	0	0	0	0	0	0	0	0	0	0	0	0	0	0	0	0	0	0	0	0	0	0	0	0	0	0	0	0	0	0	0	0	0	0	0	0	0	0	0	0	0	0	0	0	0	0	0
hsa-miR-338-5p	2.69484	0	0	0	0	0	0	0	0	0	0	0	0	0	0	0	0	0	0	0	3.36371	0	0	0	0	0	0	0	0	0	0.32691	0	0.281315	0.130884	0.450484	0.821368	0.269687	0.906408	0.580037	0.528452	0.129311	0.260029	0.131494	0	0.130133	0	0.274378	0.139046	0.137441
hsa-miR-362-3p	0	0	2.02703	0	2.2481	0	0	0	0	0	1.87781	2.20387	0	0	0	0	0	0	0	0	0	2.60903	0	2.23096	0	2.17483	0	1.07711	0	1.44505	3.70498	5.86224	7.5955	3.27209	6.6071	8.87077	1.61812	2.58974	6.09039	3.30283	2.58621	4.4205	2.89286	4.21915	5.20532	4.8881	6.99665	1.94664	6.18484
hsa-miR-329-3p	2.69484	5.49565	0	0	0	0	0	0	1.34241	2.67907	1.87781	0	5.01064	1.96283	3.91405	0	0	2.7935	0	0	6.72742	2.60903	0	0	0	13.049	0	30.1592	0	0	0.762791	0.623642	0.281315	0.130884	1.80194	0.492821	0.539373	3.23717	0.145009	0.924791	1.03448	0.780088	0.788963	2.53149	0.780798	0.407342	0.823135	0.278092	3.29858
hsa-miR-6757-3p	0	0	0	0	0	0	0	0	0	0	0	0	0	0	0	0	0	0	0	0	0	0	0	0	0	0	0	0	0	0	0	0	0	0	0	0	0	0	0	0	0	0	0	0	0	0	0	0	0
hsa-miR-552-3p	0	0	0	0	0	0	0	0	0	0	0	0	0	0	0	0	0	0	0	0	0	0	0	0	0	0	0	0	0	0	0.10897	0	0	0	0	0	0	0	0	0	0	0	0	0	0	0	0	0	0.137441
hsa-miR-376c-3p	2.69484	5.49565	0	0	0	0	5.1383	0	2.68482	2.67907	1.87781	0	5.01064	0	1.95703	1.90871	8.04354	0	0	8.71091	20.1823	0	4.47524	0	5.82445	10.8741	0	9.15548	6.74357	1.44505	18.089	11.2256	10.69	14.5281	36.339	19.8771	7.28154	44.8025	6.38041	13.0792	19.138	14.6917	9.46755	44.2408	16.9173	10.1835	10.9751	14.1827	49.4787
hsa-miR-499a-3p	0	0	0	0	0	0	0	0	0	0	0	0	0	0	0	0	0	0	0	0	0	0	0	0	0	0	0	0	0	0	0.21794	0	0	0	0	0	0.134843	0.129487	0	0	0	0	0.131494	0.120547	0.130133	0.135781	0.137189	0	0.137441
hsa-miR-499b-3p	0	0	0	0	0	0	0	0	0	0	0	0	0	0	0	0	0	0	0	0	0	0	0	0	0	0	0	0	0	0	0	0	0	0.130884	0	0	0	0	0	0	0	0	0	0	0	0	0	0	0
hsa-miR-181c-5p	0	2.74782	0	0	0	0	0	5.63536	1.34241	0	1.87781	4.40774	2.50532	5.88848	7.82811	0	0	4.19026	0	0	0	1.30452	2.23762	0	5.82445	0	0	9.15548	0	5.78022	10.5701	20.3307	8.58011	8.63832	11.5624	16.2631	10.7875	8.15767	10.4407	11.4938	16.4224	14.8217	12.4919	8.79995	9.62984	14.9359	10.9751	9.45511	10.1706
hsa-miR-181a-5p	161.691	250.052	235.135	269.914	276.516	252.319	323.713	225.415	328.891	326.846	336.128	152.067	280.596	345.458	548.946	343.568	245.328	251.415	362.358	317.948	541.557	307.866	248.376	269.946	361.116	395.819	211.445	436.232	229.282	361.264	758.323	867.487	816.235	927.441	903.521	686.663	935.139	713.732	1051.61	721.205	778.837	805.961	955.828	489.904	824.392	1012.79	555.342	807.161	600.342
hsa-miR-181b-5p	53.8969	60.4521	64.8648	87.8788	71.9392	68.4255	82.2129	73.2597	87.2568	75.0139	99.524	52.8929	65.1384	86.3644	128.185	91.6183	36.1959	74.0278	57.0002	82.7536	127.821	75.662	58.1781	62.4669	104.84	91.3428	51.7825	84.015	53.9486	65.0274	191.787	190.585	172.024	190.828	180.944	148.01	236.111	156.291	222.154	180.863	186.207	183.581	195.926	122.597	200.665	221.73	141.991	196.055	128.507
hsa-miR-181d-5p	2.69484	8.24347	6.08108	0	2.2481	4.27659	0	0	4.02724	2.67907	5.63343	0	7.51597	1.96283	6.8496	1.90871	12.0653	4.19026	0	8.71091	0	11.7407	2.23762	2.23096	0	4.34966	0	8.07836	6.74357	0	4.68572	13.4707	4.78235	7.1986	5.70613	7.55658	8.76482	5.04999	7.39547	8.0589	5.94828	7.67086	10.7825	4.58079	6.37651	9.91198	7.95697	9.31607	5.08531
hsa-miR-1255b-2-3p	0	0	0	0	0	0	0	0	0	0	0	0	0	0	0	0	0	0	0	0	0	0	0	0	0	0	0	0	0	0	0	0	0	0	0	0	0	0	0	0	0	0	0	0.120547	0	0	0	0	0
hsa-miR-634	0	0	0	0	0	0	0	0	0	0	0	0	0	0	0	0	0	0	0	0	0	0	0	0	0	0	0	0	0	0	0	0	0	0	0	0	0	0	0	0	0	0	0	0	0	0	0	0	0
hsa-miR-181c-3p	13.4742	2.74782	2.02703	0	6.7443	0	0	5.63536	1.34241	2.67907	0	2.20387	7.51597	3.92565	3.91405	0	20.1089	5.58701	4.07144	0	0	7.8271	0	6.69288	0	6.52449	0	10.7711	0	0	17.8711	26.5672	13.7844	17.6693	17.5689	17.9058	18.7432	13.8551	19.4312	17.7031	21.8535	20.9324	19.9871	16.7561	16.5269	23.7616	19.7552	16.1293	15.3934
hsa-miR-4482-5p	0	0	0	0	0	0	0	0	0	0	1.87781	0	0	0	0	0	0	0	0	0	0	0	0	0	0	0	0	0	0	0	0.21794	0.623642	0	0	0.300323	0	0.40453	0	0.145009	0.264226	0.387932	0	0.525975	0	0	0	0.137189	0.556183	0.137441
hsa-miR-5195-5p	0	0	0	0	0	0	0	0	0	0	0	0	0	0	0	0	0	0	0	0	0	0	0	0	0	0	0	0	0	0	0	0	0	0.130884	0	0	0.134843	0	0	0	0.129311	0.260029	0	0	0	0.135781	0.274378	0	0
hsa-miR-100-5p	45.8123	43.9652	42.5676	69.0476	51.7063	59.8723	66.7979	73.2597	26.8482	45.5441	28.1672	35.2619	47.6011	76.5503	72.41	47.7178	24.1306	19.5545	130.286	30.4882	292.643	19.5678	29.0891	13.3858	87.3667	56.5456	77.6737	15.6182	168.589	30.3461	729.119	688.252	857.307	998.642	1163.45	1148.11	663.025	1319.21	579.747	1477.82	928.449	965.749	1090.87	1292.39	932.663	838.038	1421.83	856.383	1410.28
hsa-miR-99a-5p	61.9814	104.417	70.9459	56.4935	67.443	171.064	133.596	107.072	64.4358	96.4464	120.18	50.689	100.213	86.3644	79.2596	83.9834	88.4789	71.2343	236.143	87.1091	97.5476	62.6168	64.891	44.6192	75.7178	76.119	86.3041	73.7824	229.282	56.3571	687.819	597.699	750.689	766.847	1492.75	716.068	645.091	2066.09	478.386	1318.36	798.363	894.371	841.034	1569.28	804.612	906.064	1162.54	1001.96	1753.33
hsa-miR-6813-3p	0	0	0	0	0	0	0	0	0	0	0	0	0	0	0	0	0	0	0	0	0	0	0	0	0	0	0	0.538557	0	0	0	0	0	0	0	0.164274	0	0	0	0	0	0	0	0	0	0	0	0	0
hsa-miR-521	0	0	0	0	0	0	0	0	0	0	0	0	0	0	0	0	0	0	0	0	0	0	0	0	0	0	0	0	0	0	0	0	0	0	0	0	0	0	0	0	0	0	0	0	0	0	0	0	0
hsa-miR-122-3p	0	0	0	0	2.2481	0	0	0	0	0	0	0	0	0	0	0	0	4.19026	0	0	0	0	0	0	0	0	4.3152	0	0	0	0	0	0	0	0	0	0	0	0	0	0	0	0	0	0	0	0	0	0
hsa-miR-548al	0	0	0	0	0	0	0	0	0	0	0	0	0	0	0	0	0	0	0	0	0	0	0	0	0	0	0	0	0	0	0	0.124728	0.56263	0	0.150161	0.164274	0	0.258974	0.145009	0.264226	0.129311	0	0.262988	0.361642	0.130133	0.271561	0.411568	0.417137	0
hsa-miR-4681	0	0	0	0	0	0	0	0	0	0	0	0	0	0	0	0	0	0	0	0	0	0	0	0	0	0	0	0	0	0	0	0	0	0	0	0	0	0	0	0	0	0	0	0	0	0	0	0	0
hsa-miR-4661-5p	0	0	0	0	0	0	0	0	0	0	1.87781	0	0	0	0	0	0	0	0	0	0	0	0	0	0	0	0	0	0	0	0.21794	0.124728	0.140657	0	0	0.164274	0.134843	0	0.145009	0	0.258621	0	0	0.120547	0.260266	0.135781	0	0	0.137441
hsa-miR-3923	0	0	0	0	0	0	0	0	0	0	0	0	0	0	0	0	0	0	0	0	0	0	0	0	0	0	0	0	0	0	0	0	0	0	0	0	0	0	0	0	0	0	0	0	0	0	0	0	0
hsa-miR-4798-3p	0	0	0	0	0	0	0	0	0	0	0	0	0	0	0	0	0	0	0	0	0	0	0	0	0	0	0	0	0	0	0	0	0	0	0	0	0	0	0	0	0	0	0	0	0	0	0	0	0
hsa-miR-3145-5p	0	0	0	0	0	0	0	0	0	0	0	0	0	0	0	0	0	0	0	0	0	0	0	0	0	0	0	0	0	0	0	0	0	0	0	0	0	0	0	0	0	0	0	0	0	0	0	0	0
hsa-miR-4636	0	0	0	0	0	0	0	0	0	0	0	0	0	0	0	0	0	0	0	0	0	0	0	0	0	0	0	0	0	0	0.762791	0.498914	1.82855	0.654418	0.450484	0.657094	1.07875	0.517948	0.725046	1.84958	0.905174	0.520059	1.05195	0.482189	1.5616	0.678903	0.960324	1.11237	1.09953
hsa-miR-5684	0	0	0	0	0	0	0	0	0	0	0	0	0	0	0	0	0	0	0	0	0	0	0	0	0	0	0	0	0	0	0	0.249457	0.140657	0	0	0	0.269687	0.129487	0.145009	0.132113	0	0.130015	0.131494	0	0	0	0.685946	0	0.274882
hsa-miR-4714-5p	0	0	0	0	4.4962	0	0	0	1.34241	0	0	0	0	0	0	0	0	2.7935	0	0	0	0	0	0	0	0	0	0	0	0	0	0	0	0.130884	0	0	0	0	0	0	0	0	0	0	0	0	0	0	0
hsa-miR-3664-5p	0	0	0	0	0	0	0	0	0	0	0	0	0	0	0	0	0	0	0	0	0	0	0	0	0	0	0	0	0	0	0	0	0	0	0	0	0	0	0	0	0	0	0	0	0	0	0	0	0
hsa-miR-4724-5p	0	0	0	0	0	0	0	0	0	0	0	0	0	0	0	0	0	0	0	0	0	0	0	0	0	0	0	0	0	0	0	0.124728	0	0	0	0.164274	0.134843	0	0	0	0	0	0	0	0	0	0	0	0
hsa-miR-1243	0	0	0	0	0	0	0	0	0	0	0	0	0	0	0	0	0	0	0	0	0	0	0	0	0	0	0	0	0	0	0	0	0	0.130884	0	0	0	0.129487	0	0.132113	0	0	0	0	0	0.135781	0.137189	0	0.274882
hsa-miR-193b-3p	0	0	2.02703	0	0	0	0	5.63536	0	0	1.87781	0	0	0	0	0	4.02177	0	0	0	0	0	0	0	0	2.17483	0	0	0	1.44505	8.17276	14.0943	9.28339	5.75888	12.6136	6.57094	6.06795	22.6602	9.57061	8.85157	7.50001	7.80088	6.57469	13.5013	3.77386	6.11012	8.09416	5.70088	21.8531
hsa-miR-193a-3p	0	0	0	0	0	0	0	0	0	0	0	0	0	0	0	0	0	0	0	0	0	0	0	0	0	0	0	0	0	0	2.28837	2.86875	1.26592	0.916185	2.25242	1.31419	1.07875	2.58974	1.16007	1.18902	1.68104	1.30015	1.31494	2.0493	1.69173	1.35781	1.92065	2.50282	4.94787
hsa-miR-452-5p	0	0	0	0	0	0	0	0	0	0	0	0	0	0	0	0	0	0	0	0	0	0	0	0	0	0	0	0	0	0	2.94219	1.99566	1.54723	1.83237	3.60387	3.28547	2.15749	10.2295	2.17514	0.924791	3.10345	2.86032	0.920457	4.70134	1.5616	1.22202	2.33222	1.8076	8.38389
hsa-miR-5197-3p	0	0	0	0	0	0	0	0	0	0	0	0	0	0	0	0	0	0	0	0	0	0	0	0	0	0	0	0	0	0	0	0	0	0	0	0	0	0	0	0	0	0	0	0	0	0	0	0	0
hsa-miR-483-5p	735.692	945.251	338.513	288.745	348.456	1218.83	431.617	123.978	149.008	334.883	606.533	224.795	919.453	400.417	218.209	290.124	563.048	275.16	960.86	566.209	410.373	157.847	422.91	305.642	465.956	141.364	1087.43	95.8632	485.537	268.78	4.90366	5.11387	2.81315	3.53386	10.5113	10.5135	5.52858	88.0511	6.96045	8.19101	3.87932	4.94056	1.70942	13.9835	4.29439	2.03671	9.46605	4.31042	14.9811
hsa-miR-4499	0	0	0	0	0	0	0	0	0	0	0	0	0	0	0	0	0	0	0	0	0	0	0	0	0	0	0	0	0	0	0	0	0.140657	0	0	0	0.269687	0	0	0.132113	0.129311	0	0	0	0	0.271561	0.274378	0.139046	0
hsa-miR-3925-5p	0	0	0	0	0	0	0	0	0	0	0	0	0	0	0	0	0	0	0	0	0	0	0	0	0	0	0	0	0	0	0	0.249457	0.140657	0.916185	0.750807	0.328547	1.48328	0.776921	1.16007	0.396339	0.646553	0.650073	0.394481	0.602736	0.390399	0.407342	0.137189	0.139046	0
hsa-miR-6856-5p	0	0	0	0	0	0	0	0	0	0	0	0	0	0	0	1.90871	0	0	0	0	0	0	0	0	0	0	0	0	0	0	0	0	0	0	0	0	0	0	0	0	0	0	0	0	0	0	0	0	0
hsa-miR-3916	0	2.74782	0	0	0	0	0	0	2.68482	0	0	0	0	0	0	0	0	0	0	0	0	1.30452	0	0	0	0	0	0	0	0	0.32691	0.249457	0.140657	0.261767	0.150161	0.164274	0.539373	0.129487	0.435028	0.132113	0.905174	0	0.525975	0.361642	0.390399	0.135781	0.137189	0.278092	0.137441
hsa-miR-576-3p	0	0	0	0	2.2481	0	5.1383	11.2707	0	0	0	2.20387	0	0	0.978514	5.72614	4.02177	0	0	4.35545	0	1.30452	0	0	11.6489	0	0	0.538557	0	2.89011	6.32027	5.11387	6.6109	7.32948	7.20774	5.42103	4.44983	4.14358	5.07532	6.60565	7.24139	10.6612	5.78573	5.66572	7.67784	8.68996	6.58508	7.78656	4.39811
hsa-miR-3942-5p	5.38969	0	2.02703	0	0	0	0	5.63536	0	0	0	2.20387	2.50532	0	1.95703	1.90871	0	0	0	4.35545	0	0	2.23762	0	0	0	0	0	0	1.44505	0	0.498914	0	0	0.450484	0.492821	0.269687	0.517948	0.290019	0.264226	0.258621	0.260029	0.788963	0.241094	0	0.407342	0.274378	0.417137	0.137441
hsa-miR-6838-5p	0	0	0	0	0	0	0	0	0	0	0	0	0	0	0	0	0	0	0	0	0	0	0	0	0	0	0	0	0	0	0	0	0	0	0	0	0	0	0.145009	0	0	0	0.131494	0	0	0	0.137189	0	0
hsa-miR-646	0	0	0	0	0	0	0	0	0	0	0	0	0	0	0	0	0	0	0	0	0	0	0	0	0	0	0	0	0	0	0	0	0	0	0	0	0	0	0	0	0	0	0	0	0	0	0	0	0
hsa-miR-1179	5.38969	2.74782	2.02703	3.13853	2.2481	0	0	0	2.68482	2.67907	3.75562	0	0	1.96283	1.95703	3.81743	4.02177	5.58701	0	0	0	3.91355	0	4.46192	0	0	0	3.7699	0	1.44505	6.86512	2.99348	6.32959	7.06771	7.80839	3.44974	7.41638	9.71152	4.35028	5.68086	3.75	5.20059	5.12826	3.25478	5.59572	5.70278	6.03632	7.50847	5.90996
hsa-miR-6779-3p	0	0	0	0	0	0	0	0	0	0	0	0	0	0	0	0	0	0	0	0	0	0	0	0	0	0	0	0	0	0	0	0	0	0.261767	0	0	0	0	0	0.132113	0	0	0	0	0	0	0	0	0
hsa-miR-129-2-3p	0	0	0	0	0	0	0	0	0	0	0	0	0	0	0	0	0	0	0	0	0	0	0	0	0	0	0	0	0	0	0.435881	0.249457	0.984602	0.654418	0.750807	0.657094	0.134843	0.129487	0	0.132113	0.258621	0.130015	0.788963	0.241094	0.130133	0	0.411568	0.139046	0.549763
hsa-miR-129-1-3p	0	0	0	0	0	0	0	0	0	0	0	0	0	0	0	0	0	0	0	0	0	0	0	0	0	0	0	0	0	0	0.32691	0.249457	1.12526	0.261767	0	1.31419	0.269687	0.129487	0	0.528452	0.129311	0.780088	0.131494	0.241094	0	0.135781	0.823135	0.556183	0.274882
hsa-miR-6819-3p	0	0	0	0	0	0	0	0	0	0	0	0	0	0	0.978514	0	12.0653	0	0	0	0	0	0	0	0	0	0	1.61567	0	0	0	0	0	0	0	0	0	0	0	0	0	0	0	0	0	0	0	0	0
hsa-miR-596	0	0	0	0	0	0	0	0	0	0	0	0	0	0	0	0	0	0	0	0	0	0	0	0	0	0	0	0	0	0	0	0	0	0	0	0	0	0	0	0	0	0	0	0	0	0	0	0	0
hsa-miR-4670-5p	0	0	0	0	0	0	0	0	0	0	0	0	0	0	0	0	0	0	0	0	0	0	0	0	0	0	0	0	0	0	0	0	0	0	0	0	0.134843	0.129487	0	0	0	0	0.262988	0.120547	0	0	0	0	0.137441
hsa-miR-6854-5p	0	0	0	0	0	0	0	0	0	0	0	0	0	0	0	0	0	0	0	0	0	0	0	0	0	0	0	0	0	0	0	0	0	0	0	0.328547	0.134843	0	0	0.132113	0	0	0	0	0	0.135781	0	0	0.137441
hsa-miR-22-3p	708.744	461.634	648.648	888.204	1072.34	1124.74	513.83	772.045	414.805	423.293	1025.28	612.676	673.932	796.908	828.801	669.959	764.136	608.984	810.216	500.877	928.384	617.036	926.375	742.91	1071.7	745.966	388.368	422.768	1139.66	651.719	499.628	601.441	503.273	445.397	758.315	571.015	420.576	1021.26	434.883	419.063	501.208	505.887	436.691	663.974	523.265	464.098	550.266	400.869	1245.63
hsa-miR-208b-5p	0	0	0	0	0	0	0	0	0	0	0	0	0	0	0	0	0	0	0	0	0	0	0	0	0	0	0	0	0	0	0	0	0	0	0	0	0	0	0	0	0	0	0	0	0	0	0	0	0
hsa-miR-3914	0	0	0	0	0	0	0	0	0	0	0	0	0	0	0	0	0	0	0	0	0	0	0	0	0	0	0	0	0	0	0	0	0	0	0	0	0.134843	0	0	0	0	0	0	0	0	0	0	0	0.137441
hsa-miR-6888-5p	0	0	0	0	0	0	0	0	0	0	0	0	0	0	0	0	0	0	0	0	0	0	0	0	0	0	0	0	0	0	0	0	0	0	0	0	0	0	0	0	0	0	0	0	0	0	0	0	0
hsa-miR-28-5p	2.69484	8.24347	2.02703	0	2.2481	0	5.1383	5.63536	1.34241	8.0372	0	4.40774	0	5.88848	9.78514	0	12.0653	5.58701	0	8.71091	0	1.30452	0	0	0	6.52449	0	7.5398	0	0	39.2292	41.1604	39.9467	45.9401	48.2018	32.0333	46.1164	45.0614	35.2373	48.8818	43.319	42.1247	47.9952	37.6107	46.3273	49.8315	43.0774	52.9764	36.5593
hsa-miR-708-5p	0	0	6.08108	0	2.2481	0	5.1383	0	1.34241	2.67907	3.75562	2.20387	0	0	4.89257	0	0	0	0	0	0	0	0	0	5.82445	2.17483	0	0	0	0	241.151	236.485	286.519	380.74	288.009	375.529	293.419	298.856	270.152	364.896	284.095	260.289	323.606	315.11	229.945	314.604	536.547	259.042	342.778
hsa-miR-940	0	0	0	0	0	0	0	0	0	0	0	0	0	0	0	0	0	0	0	0	0	0	0	0	0	0	0	0.538557	0	0	0	0.124728	0.140657	0	0	0	0	0.129487	0	0	0.129311	0	0	0	0	0	0	0	0
hsa-miR-4747-3p	0	0	0	3.13853	0	0	0	0	0	0	0	0	0	0	0.978514	0	0	0	0	0	0	0	0	0	0	0	0	0	0	0	0	0.124728	0	0	0	0	0	0	0	0	0	0	0	0	0	0	0	0	0
hsa-miR-3142	0	0	0	0	0	0	0	0	0	0	0	0	0	0	0	0	0	0	0	0	0	0	0	0	0	0	0	0	0	0	0	0	0	0	0.150161	0	0	0	0	0	0	0	0	0	0	0	0	0	0
hsa-miR-9500	0	0	0	0	0	0	0	0	0	0	0	0	0	0	0	0	0	0	0	0	0	0	0	0	0	0	0	0	0	0	0	0	0	0	0	0	0	0	0	0	0	0	0	0	0	0	0	0	0
hsa-miR-7845-5p	0	0	0	0	0	0	0	0	0	0	0	0	0	0	0	0	0	0	0	0	0	0	0	0	0	0	0	0	0	0	0.21794	0	0	0	0	0	0.134843	0.129487	0.290019	0	0.129311	0.260029	0.131494	0	0	0	0	0	0
hsa-miR-4739	0	0	0	0	0	0	0	0	0	0	0	0	0	0	0	0	0	0	0	0	0	0	0	0	0	0	0	0	0	0	0	0	0	0	0	0	0	0	0	0	0	0	0	0	0	0	0	0	0
hsa-miR-3158-3p	8.08453	2.74782	10.1351	9.41559	15.7367	4.27659	5.1383	0	22.821	0	24.4115	17.631	15.0319	11.777	4.89257	3.81743	4.02177	25.1415	8.14288	4.35545	6.72742	15.6542	11.1881	31.2334	0	2.17483	12.9456	4.30846	0	27.456	0.21794	0.249457	0.421972	0.130884	0.300323	0	0.40453	0.258974	0.435028	0.396339	0.387932	0.390044	0.131494	0.120547	0.130133	0.135781	0.274378	0.139046	0.412323
hsa-miR-6743-5p	0	0	0	0	0	0	0	0	0	0	0	0	0	0	0	0	0	0	0	0	0	0	0	0	0	0	0	0	0	0	0	0	0	0	0	0	0	0	0	0	0	0	0	0	0	0	0	0	0
hsa-miR-6085	0	0	0	0	0	0	0	0	0	0	0	0	0	0	0	0	0	0	0	0	0	0	0	2.23096	0	0	0	0.538557	0	0	0	0	0	0	0	0	0	0	0	0	0	0	0	0	0	0	0	0	0
hsa-miR-4716-3p	2.69484	0	2.02703	0	0	0	0	0	0	0	0	0	0	0	0	0	0	0	0	0	0	0	0	0	0	0	0	0.538557	0	0	0.10897	0	0	0	0.150161	0.164274	0.40453	0	0.145009	0.132113	0	0	0	0.241094	0	0.135781	0.548757	0.139046	0.549763
hsa-miR-4678	0	0	0	0	0	0	0	0	0	0	0	0	0	0	0	0	0	0	0	0	0	0	0	0	0	0	0	0	0	0	0	0	0	0	0	0.164274	0	0	0	0	0	0	0	0	0	0	0	0	0
hsa-miR-4464	0	0	0	0	0	0	0	0	0	0	0	0	0	0	0	0	0	0	0	0	0	0	0	0	0	0	0	0	0	0	0.10897	0.623642	0.281315	0.130884	0.150161	0.328547	0.134843	0	0.145009	0	0.387932	0	0.131494	0.120547	0.130133	0.407342	0	0	0
hsa-miR-1244	0	0	0	0	0	0	0	0	0	0	0	0	0	0	0	0	0	0	0	0	0	0	0	0	0	0	0	0	0	0	0	0	0	0	0	0	0	0	0	0	0	0	0	0	0	0	0	0	0
hsa-miR-5588-3p	0	0	0	0	0	0	0	0	0	0	0	0	0	0	0	0	0	0	0	0	0	0	0	0	0	0	0	0	0	0	0	0	0	0	0	0	0	0	0	0	0	0	0	0	0	0	0	0	0
hsa-miR-6838-3p	0	0	0	0	0	0	0	0	0	0	0	0	0	0	0	0	0	0	0	0	0	0	0	0	0	0	0	0	0	0	0	0	0	0.130884	0.150161	0	0	0.129487	0	0	0	0.130015	0	0	0	0.135781	0	0.139046	0
hsa-miR-1245a	0	0	0	0	0	0	0	0	0	0	0	0	0	0	0	0	0	0	0	0	0	0	0	0	0	0	0	0	0	0	0	0.124728	0	0	0	0	0	0	0	0	0	0	0	0.120547	0	0	0	0	0
hsa-miR-371b-3p	0	0	0	0	0	0	0	0	0	0	0	0	0	0	0	0	0	0	0	0	0	0	0	0	0	0	0	0	0	0	0	0	0	0	0	0	0	0	0	0	0	0	0	0	0	0	0	0	0
hsa-miR-371a-3p	0	0	0	0	0	0	0	0	0	0	0	0	0	0	0	0	0	0	0	0	0	0	0	0	0	0	0	0	0	0	0	0	0	0	0	0	0	0	0	0	0	0	0	0	0	0	0	0	0
hsa-miR-519e-3p	0	0	0	0	0	0	0	0	0	0	0	0	0	0	0	0	0	0	0	0	0	0	0	0	0	0	0	0	0	0	0	0	0	0	0	0	0	0	0	0	0	0	0	0	0	0	0	0	0
hsa-miR-512-3p	0	0	0	0	0	0	0	0	0	0	0	0	0	0	0	0	0	0	0	0	0	0	0	0	0	0	0	0	0	0	0	0	0	0	0	0	0.269687	0	0	0	0	0.130015	0	0.241094	0	0.135781	0.137189	0	0
hsa-miR-520f-3p	0	0	0	0	0	0	0	0	0	0	0	0	0	0	0	0	0	0	0	0	0	0	0	0	0	0	0	0	0	0	0	0.124728	0	0	0.150161	0.164274	0.134843	0	0	0.132113	0	0.130015	0.131494	0.241094	0.130133	0.135781	0.137189	0	0.274882
hsa-miR-648	0	0	0	0	0	0	0	0	0	0	0	0	0	0	0	0	0	0	0	0	0	0	0	0	0	0	0	0	0	0	0	0	0	0	0	0	0	0	0	0	0	0	0	0	0	0	0	0	0
hsa-miR-148b-5p	2.69484	0	10.1351	3.13853	4.4962	0	0	0	21.4786	0	3.75562	4.40774	5.01064	1.96283	6.8496	7.63485	4.02177	5.58701	4.07144	4.35545	0	11.7407	2.23762	6.69288	0	6.52449	4.3152	11.8483	6.74357	24.5659	26.1528	28.4381	23.7711	26.3076	24.3261	28.9121	19.6871	17.7397	26.1017	21.7987	23.7931	28.2132	31.164	23.8684	24.9855	27.5635	28.5354	17.3807	22.9526
hsa-miR-4715-5p	0	0	0	0	0	0	0	0	0	0	0	0	0	0	0	0	0	0	0	0	0	0	0	0	0	0	0	0	0	0	0.32691	0.124728	0.140657	0.261767	0	0	0.269687	0.258974	0	0	0.517242	0.130015	0	0	0.260266	0	0.274378	0.417137	0
hsa-miR-5590-3p	0	0	0	0	0	0	0	0	0	0	0	0	0	0	0	0	0	0	0	0	0	0	0	0	0	0	0	0	0	0	0	0	0	0	0	0	0	0	0	0	0	0	0	0	0	0	0	0	0
hsa-miR-369-3p	8.08453	0	0	3.13853	2.2481	4.27659	5.1383	28.1768	0	2.67907	1.87781	0	5.01064	0	8.80662	0	20.1089	0	0	0	6.72742	0	0	0	0	2.17483	4.3152	9.69403	0	0	1.96146	2.36984	1.40657	2.48679	5.70613	3.28547	1.21359	10.359	1.88512	1.18902	3.36207	1.95022	1.44643	7.35338	3.51359	0.950464	2.74378	0.97332	10.0332
hsa-miR-5692b	0	0	0	0	0	0	0	0	0	0	0	0	0	0	0	0	0	0	0	0	0	0	0	0	0	0	0	0	0	0	0	0	0	0	0	0	0	0	0	0	0	0	0	0	0	0	0	0	0
hsa-miR-5692c	0	0	0	0	0	0	0	0	0	0	0	0	0	0	0	0	0	0	0	0	0	0	0	0	0	0	0	0	0	0	0	0	0	0	0	0	0	0	0	0	0	0	0	0	0	0	0	0	0
hsa-miR-7705	0	0	0	0	0	0	0	0	1.34241	0	0	0	0	0	0	0	0	0	0	0	0	0	0	0	0	0	0	0	0	0	0.871761	1.49674	1.12526	1.17795	0.300323	0.492821	0.943904	0.129487	0.725046	0.660565	0.646553	0.910103	0.394481	0.482189	0.780798	0.950464	0.137189	0.695229	1.37441
hsa-miR-1295b-3p	0	0	0	0	0	0	0	0	0	0	0	0	0	0	0	0	0	0	0	0	0	0	0	0	0	0	0	0	0	0	0	0	0	0	0	0	0	0	0	0	0	0	0	0	0	0	0	0	0
hsa-miR-410-3p	0	0	0	0	0	0	0	0	0	0	0	0	0	0	0	0	0	0	0	0	0	0	0	0	0	0	0	0	0	0	0	0	0	0	0.150161	0.164274	0	0	0	0	0	0.130015	0	0.241094	0	0	0	0	0
hsa-miR-656-3p	0	0	0	0	0	0	0	0	0	0	0	0	0	0	0	0	0	0	0	0	0	0	0	0	0	0	0	0.538557	0	0	0.10897	0	0	0.130884	0.150161	0	0.134843	0.517948	0	0	0	0.260029	0	0.120547	0	0	0.137189	0	0.549763
hsa-miR-34c-3p	0	0	0	6.27706	0	0	0	0	0	0	1.87781	0	0	1.96283	0	0	16.0871	0	0	4.35545	0	0	4.47524	2.23096	0	0	0	0	0	0	1.52558	1.24728	0.703287	1.70149	0.750807	0.657094	1.34843	1.68333	1.16007	2.24592	1.68104	1.30015	1.44643	2.65204	1.69173	1.22202	2.05784	1.5295	0.962086
hsa-miR-5094	0	0	0	0	0	0	0	0	0	0	0	0	0	0	0	0	0	0	0	0	0	0	0	0	0	0	0	0	0	0	0	0	0	0	0.150161	0	0.134843	0	0	0	0	0	0	0	0	0	0	0	0
hsa-miR-154-3p	0	0	0	0	0	0	0	0	0	0	0	0	0	0	0	0	0	0	0	0	0	0	0	0	0	0	0	0.538557	0	0	0	0.124728	0.140657	0	0	0	0	0	0	0	0	0	0	0	0.130133	0	0	0	0.274882
hsa-miR-487a-3p	0	0	0	0	0	0	0	0	0	0	0	0	0	0	0	0	0	0	0	0	0	0	0	0	0	0	0	0.538557	0	0	0	0	0.140657	0	0	0	0	0.258974	0	0.132113	0	0	0	0.361642	0.130133	0	0	0	0.274882
hsa-miR-96-3p	0	0	0	0	0	0	0	0	0	0	0	0	0	0	0	0	0	0	0	0	0	0	0	0	0	0	0	0	0	0	0.10897	0	0	0	0	0	0	0	0	0	0	0	0	0	0	0	0.137189	0	0
hsa-miR-382-3p	0	0	0	0	4.4962	0	5.1383	5.63536	2.68482	2.67907	1.87781	0	0	0	9.78514	0	4.02177	0	0	0	0	0	0	0	5.82445	6.52449	0	12.3868	0	0	0.435881	0.374185	0.421972	0.261767	1.20129	0.985641	0.134843	2.71922	0.290019	0.792678	0.517242	0.910103	0.394481	0.843831	1.04106	0.271561	0.960324	0.278092	1.78673
hsa-miR-5092	0	0	0	0	0	0	0	0	0	0	0	0	0	0	0	0	0	0	0	0	0	0	0	0	0	0	0	0	0	0	0	0	0	0	0	0	0	0	0	0	0	0	0	0	0	0	0	0	0
hsa-miR-4733-5p	0	0	0	0	0	0	0	0	0	0	0	0	0	0	0	0	0	1.39675	0	0	3.36371	0	0	0	0	0	0	0	0	0	0.10897	0	0	0.261767	0.150161	0	0	0	0.145009	0	0	0	0	0.120547	0.130133	0	0	0	0
hsa-miR-500b-5p	0	0	0	0	0	0	0	0	0	0	0	0	0	0	0	0	0	1.39675	0	0	0	0	0	2.23096	0	0	0	0	6.74357	1.44505	0.653821	0.873099	0.703287	0.785302	0.750807	0.985641	1.07875	0.517948	0.725046	1.18902	0.905174	0.910103	0.657469	0.241094	0.650665	0.543122	0.548757	1.25141	0.549763
hsa-miR-362-5p	0	5.49565	4.05405	3.13853	6.7443	4.27659	5.1383	5.63536	2.68482	5.35813	0	0	0	1.96283	1.95703	7.63485	0	1.39675	4.07144	8.71091	10.0911	5.21807	4.47524	2.23096	0	0	0	9.15548	0	5.78022	33.3449	39.1647	33.0545	40.5739	37.8407	28.2551	42.0711	24.6025	37.1224	41.7477	40.2156	49.0155	43.393	38.5751	38.129	53.7691	36.4923	40.7404	35.0474
hsa-miR-501-5p	0	2.74782	0	0	2.2481	0	0	0	2.68482	5.35813	5.63343	2.20387	0	0	0	0	0	0	0	0	6.72742	0	0	6.69288	0	4.34966	0	2.69279	0	4.33516	1.52558	1.87093	2.67249	3.40297	2.40258	1.31419	2.96655	1.29487	2.17514	2.24592	1.81035	1.69019	2.23539	1.80821	3.25332	2.57983	2.19503	2.08569	2.47394
hsa-miR-5188	0	0	0	0	0	0	0	5.63536	1.34241	0	0	2.20387	0	0	0	0	4.02177	0	0	0	0	0	0	2.23096	0	0	0	0	0	0	0.10897	0	0.140657	0.261767	0.150161	0.821368	0.269687	0.388461	0	0	0.129311	0.260029	0.131494	0.120547	0.130133	0.543122	0	0.278092	0.274882
hsa-miR-487b-3p	2.69484	13.7391	2.02703	0	0	12.8298	5.1383	0	0	5.35813	3.75562	0	2.50532	0	14.6777	0	28.1524	1.39675	0	4.35545	13.4548	1.30452	0	0	0	10.8741	4.3152	42.0075	0	1.44505	5.1216	3.24294	2.67249	3.53386	8.10871	3.61402	2.29234	23.0487	3.04519	3.83128	4.26725	3.25037	2.23539	14.3451	4.68479	2.03671	3.15535	4.31042	15.9431
hsa-miR-3200-5p	0	0	0	6.27706	0	0	0	0	0	0	1.87781	0	2.50532	0	0	1.90871	0	1.39675	4.07144	0	0	1.30452	2.23762	8.92384	0	0	0	1.07711	6.74357	1.44505	0.21794	0.498914	0	0.261767	0.450484	0	0.40453	0	0.145009	0.132113	0	0.260029	0.262988	0.120547	0.260266	0.271561	0	0.139046	0.137441
hsa-miR-425-5p	2702.93	2648.9	4064.19	3066.34	5656.22	2574.51	1680.23	2293.59	5470.33	2930.9	7013.62	3806.08	3630.21	3768.63	4941.49	5766.22	3201.33	3870.4	3582.87	1537.48	4500.64	6859.15	4466.29	4618.09	3081.13	3721.13	2459.67	5772.26	3115.53	6325	448.848	583.355	566.709	485.447	416.397	563.951	500.808	338.738	519.713	478.91	502.63	442.31	548.724	467	502.053	566.748	518.575	454.68	315.564
hsa-miR-4712-3p	0	0	0	0	0	0	0	0	0	0	0	0	0	0	0	0	0	0	0	0	0	0	0	0	0	0	0	0	0	0	0.32691	0.124728	0	0.130884	0	0	0.269687	0	0.145009	0	0.129311	0.260029	0	0	0	0.135781	0.137189	0.278092	0
hsa-miR-501-3p	97.0144	115.409	129.73	138.095	80.9317	153.957	113.043	118.343	80.5447	133.953	88.2571	61.7084	80.1703	164.877	143.842	120.249	60.3266	82.4084	191.358	87.1091	245.551	123.929	105.168	89.2384	139.787	121.79	99.2497	100.172	222.538	109.824	6.86512	6.86007	9.84602	6.28241	7.80839	16.4274	12.1359	14.1141	9.86063	7.53044	5.56035	4.4205	6.04871	6.389	11.9722	8.82574	12.2098	6.6742	11.2702
hsa-miR-502-3p	8.08453	27.4782	20.2703	28.2468	38.2177	38.4893	15.4149	0	33.5603	13.3953	28.1672	17.631	22.5479	29.4424	32.291	38.1743	16.0871	22.348	40.7144	13.0664	50.4557	36.5265	20.1386	31.2334	40.7711	21.7483	25.8912	18.311	6.74357	24.5659	64.8372	57.3751	63.9992	61.1226	54.959	69.652	69.8489	65.0024	78.015	73.8512	67.3708	62.7971	66.2729	48.2189	63.635	90.0225	65.7136	59.9287	77.6541
hsa-miR-1246	70.0659	928.764	64.8648	116.126	105.661	282.255	3303.93	107.072	51.0117	476.874	163.37	130.028	117.75	49.0707	35.2265	106.888	108.588	145.262	114	56.6209	218.641	63.9213	76.0791	91.4694	99.0156	50.0211	181.239	32.852	121.384	43.3516	70.6126	27.565	42.4786	52.7461	12.4634	36.9615	57.713	57.7512	62.064	43.9936	29.2242	45.2451	48.6527	83.7803	80.5523	63.0022	46.0956	27.5311	42.3318
hsa-miR-652-3p	45.8123	43.9652	14.1892	9.41559	22.481	55.5957	25.6915	39.4475	32.2179	40.186	30.045	39.6697	37.5798	17.6654	47.9472	66.805	28.1524	36.3155	0	30.4882	37.0008	79.5755	31.3267	26.7715	11.6489	36.9721	4.3152	73.7824	6.74357	59.2472	25.2811	22.3264	28.5535	20.4178	19.0705	27.2694	20.3613	32.5012	21.3164	21.1381	19.7845	19.7622	14.7273	25.0738	20.0405	17.923	16.8743	22.8035	31.8863
hsa-miR-889-5p	0	0	0	0	0	0	0	0	0	0	0	0	0	0	0	0	0	0	0	0	0	0	0	0	0	0	0	0	0	0	0	0	0	0	0	0	0	0	0	0	0	0	0	0	0	0	0	0	0
hsa-miR-4495	0	0	0	0	0	0	0	0	0	0	0	0	0	0	0	0	0	0	0	0	0	0	0	0	0	0	0	0	0	0	0	0	0	0	0	0	0	0	0	0	0	0	0	0	0	0	0	0	0
hsa-miR-3668	0	0	0	0	0	0	0	0	0	0	0	0	0	0	0	0	0	0	0	0	0	0	0	0	0	0	0	0	0	0	0	0	0	0	0	0	0	0	0	0	0	0	0	0	0	0	0	0	0
hsa-miR-4657	0	0	0	0	0	0	0	0	0	0	0	0	0	0	0	0	0	0	0	0	0	0	0	0	0	0	0	0	0	0	0	0.124728	0	0	0	0	0	0	0	0.132113	0	0.130015	0	0	0	0	0	0	0
hsa-miR-4491	0	0	0	0	0	0	0	0	0	0	0	0	0	0	0	0	0	0	0	0	0	0	0	0	0	0	0	0	0	0	0.21794	0.748371	0.281315	0.392651	0.300323	0	0.40453	0	0.145009	0.264226	0.129311	0.780088	0.131494	0.241094	0.390399	0.678903	0.274378	0.556183	0.549763
hsa-miR-511-3p	0	0	0	0	0	0	0	0	0	0	0	0	0	0	0	0	0	0	0	0	0	0	0	0	0	0	0	0	0	0	0.980731	0.623642	0.421972	0.916185	1.05113	0.164274	0.269687	0.776921	0.725046	0.792678	0.258621	1.30015	0.788963	0.602736	1.1712	0.678903	0.548757	0.417137	1.09953
hsa-miR-4781-3p	0	0	0	0	0	0	0	0	0	0	0	0	0	0	0	0	0	0	0	0	0	0	0	0	0	0	0	0.538557	0	2.89011	0.762791	0.873099	0.421972	1.04707	0.600645	0.492821	1.07875	0.129487	0.870056	0.792678	0.517242	0.260029	1.05195	0.241094	0.780798	0.950464	0.960324	0.97332	0.412323
hsa-miR-4307	0	0	0	0	0	0	0	0	0	0	0	0	0	0	0	0	0	0	0	0	0	0	0	0	0	0	0	0	0	0	0	0	0	0	0	0	0	0	0	0	0	0	0	0	0	0	0	0	0
hsa-miR-10399-5p	2.69484	0	0	0	4.4962	4.27659	0	0	2.68482	2.67907	1.87781	0	0	0	3.91405	0	0	0	0	0	0	0	0	0	0	0	0	0	0	0	4.0319	2.74403	1.82855	3.14121	0.600645	2.13556	1.61812	0.906408	1.74011	1.32113	2.97414	2.34026	1.44643	0.964378	3.77386	3.53029	1.92065	2.64187	2.06161
hsa-miR-3938	0	0	0	3.13853	0	0	0	0	0	0	0	0	0	0	0.978514	0	0	0	0	0	0	0	0	0	0	0	0	0	0	0	0	0	0	0	0	0	0	0	0	0	0	0.130015	0	0	0	0	0	0	0
hsa-miR-4778-5p	0	0	0	0	0	0	0	0	0	0	0	0	0	0	0	0	0	0	0	0	0	0	0	0	0	0	0	0	0	0	0	0	0	0	0	0	0	0	0	0	0	0	0	0	0	0	0	0	0
hsa-miR-363-3p	207.503	54.9565	229.054	266.775	310.238	333.574	123.319	163.426	232.237	34.8279	244.115	251.241	243.016	353.309	287.683	259.585	293.589	202.529	415.287	165.507	252.278	238.727	192.435	292.256	396.062	282.728	107.88	201.421	431.589	403.17	134.469	134.582	148.394	179.834	130.34	162.795	115.156	108.898	143.994	100.142	102.026	109.602	163.841	86.1913	156.029	180.86	114.004	115.547	76.9669
hsa-miR-367-3p	0	0	0	0	0	0	0	0	0	0	0	0	0	0	0	0	0	0	0	0	0	0	0	0	0	0	0	0	0	0	0	0	0	0	0	0	0	0	0	0	0	0	0	0	0	0	0	0	0
hsa-miR-4699-3p	0	0	0	0	0	0	0	0	0	0	0	0	0	0	0	0	0	0	0	0	0	0	0	0	0	0	0	0	0	0	0	0	0	0	0	0	0	0	0	0	0	0	0	0	0	0	0	0	0
hsa-miR-5002-5p	0	0	0	0	0	0	0	0	0	0	0	0	0	0	0	0	0	0	0	0	0	0	0	0	0	0	0	0	0	0	0	0	0	0	0	0	0	0.129487	0	0	0	0	0	0	0	0	0	0	0
hsa-miR-3613-3p	2.69484	8.24347	0	0	0	4.27659	0	0	5.36965	0	0	4.40774	2.50532	0	0	5.72614	0	2.7935	0	0	3.36371	2.60903	11.1881	0	0	2.17483	8.63041	5.92413	0	8.67033	0.871761	2.24511	2.67249	0.654418	1.50161	3.1212	0.539373	1.55384	1.30508	1.18902	1.29311	0.910103	0.657469	2.2904	0.650665	1.35781	2.19503	1.11237	0.962086
hsa-miR-3973	0	0	0	0	0	0	0	0	0	0	0	0	0	0	0	0	0	0	0	0	0	0	0	0	0	0	0	0	0	0	0	0	0	0	0	0	0	0	0	0	0	0	0	0	0	0	0	0	0
hsa-miR-520h	0	0	0	0	0	0	0	0	0	0	0	0	0	0	0	0	0	0	0	0	0	0	0	0	0	0	0	0	0	0	0.10897	0.249457	0.281315	0	0.300323	0.164274	0.269687	0	0	0.528452	0.129311	0	0	0.361642	0	0	0	0.139046	0.137441
hsa-miR-520g-3p	0	0	0	0	0	0	0	0	0	0	0	0	0	0	0	0	0	0	0	0	0	0	0	0	0	0	0	0	0	0	0.32691	0	0	0	0.450484	0.164274	0.40453	0	0.290019	0.264226	0.258621	0	0	0.964378	0	0.135781	0.137189	0	0.412323
hsa-miR-4709-5p	0	0	0	0	0	0	0	0	0	0	0	0	0	0	0	0	0	0	0	0	0	0	0	0	0	0	0	0	0	0	0.10897	0	0	0	0	0.328547	0	0	0.145009	0.264226	0.258621	0.260029	0	0.241094	0	0.135781	0	0.139046	0.137441
hsa-miR-4761-5p	0	0	0	0	0	0	0	0	0	0	0	0	0	0	0	0	0	0	0	0	0	0	0	0	0	0	0	0	0	0	0	0	0	0	0	0	0	0	0	0	0	0	0	0	0	0	0	0	0
hsa-miR-216b-3p	0	0	0	0	0	0	0	0	0	0	0	0	0	0	0	0	0	0	0	0	0	0	0	0	0	0	0	0	0	0	0	0	0	0	0.150161	0	0	0	0	0	0	0	0	0	0	0	0	0	0
hsa-miR-3681-3p	0	0	0	0	0	0	0	0	0	0	0	0	0	0	0	0	0	0	0	0	0	0	0	0	0	0	0	0	0	0	0	0	0	0.130884	0	0	0.134843	0	0	0	0	0	0	0	0	0.135781	0	0.139046	0
hsa-miR-4717-3p	0	0	0	0	0	0	0	0	0	0	0	0	0	0	1.95703	0	0	0	0	0	0	0	0	0	0	0	0	0	0	0	0.10897	0.249457	0.140657	0	0.150161	0.328547	0.269687	0	0.145009	0	0.387932	0.130015	0.131494	0.120547	0	0	0	0.139046	0.137441
hsa-miR-6865-3p	0	0	0	0	0	0	0	0	0	0	0	0	0	0	0	0	0	0	0	0	0	0	0	0	0	0	4.3152	0	0	0	0	0	0	0	0	0	0	0	0	0	0	0	0	0	0	0	0	0	0
hsa-miR-6760-3p	0	0	0	0	0	0	0	0	0	0	0	0	0	0	0	0	0	0	0	0	0	0	0	0	0	0	0	0	0	0	0	0	0	0	0	0	0	0	0	0	0	0	0	0	0	0.135781	0	0	0
hsa-miR-6500-3p	0	0	0	0	0	0	0	0	0	0	0	0	0	0	0	0	0	0	0	0	0	0	0	0	0	0	0	0	0	0	3.05116	1.12256	0.281315	1.04707	1.35145	0.821368	1.48328	5.69742	1.16007	1.18902	0.517242	0.910103	1.18344	6.75064	0.780798	0.814683	1.09751	0.834275	3.57346
hsa-miR-499b-5p	0	0	0	0	0	0	0	0	0	0	0	0	0	0	0	0	0	0	0	0	0	0	0	0	0	0	0	0	0	0	0	0	0.140657	0.261767	0.300323	0.164274	0	0.129487	0.145009	0.264226	0.129311	0.130015	0.262988	0.120547	0.260266	0.135781	0.274378	0.139046	0
hsa-miR-6847-5p	0	0	0	0	0	0	0	0	0	0	0	0	2.50532	0	0	0	0	0	0	0	0	1.30452	0	0	0	0	0	0	0	0	0	0	0	0	0.150161	0.164274	0.269687	0.129487	0	0.132113	0	0	0	0	0.130133	0.135781	0	0	0
hsa-miR-10b-3p	2.69484	8.24347	10.1351	6.27706	0	34.2128	15.4149	22.5415	1.34241	2.67907	3.75562	4.40774	5.01064	9.81413	6.8496	1.90871	0	1.39675	4.07144	8.71091	3.36371	1.30452	11.1881	2.23096	5.82445	2.17483	8.63041	1.07711	6.74357	2.89011	109.079	129.468	131.093	149.6	258.127	159.181	135.652	182.447	91.5009	177.296	150.905	158.618	164.63	167.681	170.734	174.342	202.903	145.303	209.46
hsa-miR-383-3p	0	0	0	0	0	0	0	0	0	0	0	0	0	0	0	0	0	0	0	0	0	0	0	0	0	0	0	0	0	0	0	0	0	0.130884	0	2.62838	0.134843	0	0	0.132113	0	0	0	0.120547	0.130133	0	0	0.139046	0.137441
hsa-miR-214-3p	2.69484	8.24347	2.02703	3.13853	4.4962	4.27659	5.1383	0	4.02724	8.0372	3.75562	4.40774	5.01064	0	0.978514	1.90871	0	1.39675	4.07144	4.35545	6.72742	0	6.71286	2.23096	5.82445	8.69932	0	0	6.74357	1.44505	30.0758	30.8079	47.8235	33.8988	72.9784	73.5946	65.2642	143.212	29.2919	49.0139	27.0259	31.5936	28.6656	48.3394	50.4916	35.7103	62.1467	42.1309	90.5735
hsa-miR-5685	0	0	0	0	0	0	0	0	0	0	0	0	0	0	0	0	0	0	0	0	0	0	0	0	0	0	0	0	0	0	0	0	0.140657	0.130884	0	0	0	0	0	0	0	0	0	0	0	0	0	0	0
hsa-miR-4433a-3p	0	0	0	0	0	0	0	0	0	0	0	0	0	0	0	0	0	0	0	0	0	0	0	0	0	0	0	0	0	0	0	0	0	0	0	0	0	0.129487	0	0	0.129311	0	0	0	0	0	0	0	0
hsa-miR-6715b-5p	0	0	0	0	0	0	0	0	0	0	0	0	0	0	0	0	0	0	0	0	0	0	0	0	0	0	0	0	0	0	0	0	0	0	0	0	0	0	0	0	0	0	0	0	0	0	0	0	0
hsa-miR-4514	0	0	0	0	0	0	0	0	0	0	0	0	0	0	0	0	0	0	0	0	0	0	0	0	0	0	0	0	0	0	0	0	0	0	0	0	0	0	0	0	0	0	0	0	0	0	0	0	0
hsa-miR-3937	0	0	0	0	0	0	0	0	0	0	0	0	0	0	0	0	0	0	0	0	0	0	0	0	0	0	0	0	0	0	0	0	0	0	0	0	0	0	0	0	0	0	0	0	0	0	0	0	0.137441
hsa-miR-4441	0	0	0	0	0	0	0	0	0	0	0	0	0	0	0	0	0	0	0	0	0	0	0	0	0	0	0	0	0	0	0	0	0	0	0	0	0	0	0	0	0	0	0	0	0	0	0	0	0
hsa-miR-3918	0	0	0	0	0	0	0	0	0	0	0	0	0	0	0	0	0	0	0	0	0	0	0	0	0	0	0	0	0	0	0	0	0	0	0	0	0	0	0	0	0	0	0	0	0	0	0	0	0
hsa-miR-9900	0	0	0	0	0	0	0	0	0	0	0	0	0	0	0	0	0	0	0	0	0	0	0	0	0	0	0	0	0	0	0	0	0	0	0	0	0	0	0	0	0	0	0	0	0	0	0	0	0
hsa-miR-125a-3p	5.38969	21.9826	8.10811	6.27706	2.2481	4.27659	10.2766	0	0	10.7163	0	6.61161	0	0	3.91405	1.90871	12.0653	1.39675	4.07144	4.35545	10.0911	5.21807	11.1881	2.23096	0	4.34966	4.3152	3.23134	6.74357	2.89011	11.6598	16.5889	10.268	13.8737	12.9139	13.3062	13.0798	16.4448	8.99058	18.0995	10.3448	14.4316	9.20457	13.1396	15.2256	11.6771	15.6396	15.8512	16.218
hsa-miR-936	0	0	0	0	0	0	0	0	0	0	0	0	0	0	0	0	0	0	0	0	0	0	0	0	0	0	0	0	0	0	0	0	0	0	0	0	0	0	0	0	0	0	0	0	0	0	0	0	0
hsa-miR-199a-3p	2864.62	2242.22	1084.46	1974.14	1407.31	1090.53	1762.44	1273.59	1533.03	2475.46	1534.17	1137.2	1443.07	1713.55	3689	2603.49	3153.07	1568.55	1107.43	1968.67	1490.12	1591.51	1436.55	1073.09	1491.06	3962.54	1562.1	2669.63	1375.69	712.412	19818.2	23895.1	20219.1	24739	35097.7	29114	24924.6	35954.5	20286.4	29883.4	29270.9	27225.5	24958.6	31196.9	25405.6	28115.7	32931.7	25380.7	35926.9
hsa-miR-622	0	2.74782	0	0	0	0	0	0	0	0	0	0	0	0	0	0	0	0	0	0	0	0	0	0	0	0	0	0	0	0	0	0	0	0	0	0	0	0	0	0	0	0	0	0	0	0	0	0	0
hsa-miR-1-5p	0	0	0	0	0	0	0	0	0	0	0	0	0	0	0	0	0	0	0	0	0	0	0	0	0	0	0	0	0	0	0.10897	0	0	0	0	0	0	0.129487	0	0.132113	0	0	0	0.120547	0	0	0	0	0
hsa-miR-4793-5p	0	0	0	0	0	0	0	0	0	0	0	0	0	0	0	0	0	0	0	0	0	0	0	0	0	0	0	0	0	0	0	0	0	0	0	0	0	0	0	0	0	0	0	0	0	0	0	0	0
hsa-miR-6785-3p	0	0	0	0	0	0	0	0	0	0	0	0	0	0	0	0	0	0	0	0	0	0	0	0	0	0	0	0	0	0	0	0	0	0	0	0	0	0.129487	0	0	0	0	0	0	0	0	0	0	0
hsa-miR-4317	0	0	0	0	0	0	0	0	0	0	0	0	0	0	0	0	0	0	0	0	0	0	0	0	0	0	0	0	0	0	0	0	0	0	0	0	0	0.129487	0	0.132113	0.129311	0	0	0	0	0	0	0	0
hsa-miR-1250-3p	0	0	0	0	0	0	0	0	0	0	0	0	0	0	0	0	0	0	0	0	0	0	0	0	0	0	0	0	0	0	0	0	0	0	0	0	0	0	0	0	0	0	0	0	0	0	0	0	0
hsa-miR-3691-3p	0	0	0	0	0	0	0	0	0	2.67907	0	0	0	0	0	0	0	0	0	4.35545	0	0	0	0	0	0	0	0	0	2.89011	0	0.124728	0.281315	0	0.150161	0	0.134843	0.129487	0	0.132113	0	0	0	0	0	0	0	0.139046	0
hsa-miR-181a-2-3p	13.4742	24.7304	40.5405	21.9697	29.2253	12.8298	15.4149	28.1768	46.9844	42.8651	24.4115	28.6503	30.0639	35.3309	88.0662	53.444	32.1742	19.5545	4.07144	47.91	60.5468	45.6581	26.8515	40.1573	17.4733	39.1469	17.2608	115.251	33.7179	24.5659	81.7276	111.133	91.7087	85.467	97.3045	75.7301	94.1207	111.747	102.522	99.8775	84.3105	107.522	106.247	84.2625	94.3464	101.971	89.0358	103.311	76.9669
hsa-miR-6849-3p	0	0	2.02703	0	0	0	0	0	0	0	0	0	0	0	0	0	0	1.39675	0	0	0	0	0	0	0	0	0	0	0	1.44505	0.10897	0	0	0	0.300323	0	0.269687	0	0	0	0	0	0	0.120547	0	0.135781	0	0	0.137441
hsa-miR-4738-5p	0	0	0	0	0	0	0	0	0	0	0	0	0	0	0	0	0	0	0	0	0	0	0	0	0	0	0	0	0	0	0	0	0	0	0	0	0	0	0	0	0	0	0	0	0	0	0	0	0
hsa-miR-665	0	2.74782	0	0	0	0	0	0	1.34241	0	0	0	0	0	0.978514	0	0	0	0	0	0	0	0	0	0	0	0	0	0	0	0.21794	0.249457	0.140657	0	0.150161	0.164274	0.269687	1.16538	0	0.660565	0.129311	0.130015	0.131494	0.602736	0.260266	0.135781	0.274378	0.139046	0.962086
hsa-miR-4645-5p	0	0	0	0	0	0	0	0	0	0	0	0	0	0	0	0	0	0	0	0	0	0	0	0	0	0	0	0	0	0	0	0	0	0.130884	0.300323	0	0	0	0.145009	0.132113	0	0	0.131494	0	0	0	0	0	0.137441
hsa-miR-6837-5p	0	0	0	0	0	0	0	0	0	0	0	0	0	0	0	0	0	0	0	0	0	0	0	0	0	0	0	0	0	0	0.10897	0	0	0	0	0	0	0	0.145009	0	0	0	0	0	0.130133	0	0	0	0
hsa-miR-181a-3p	13.4742	32.9739	14.1892	9.41559	15.7367	8.55319	15.4149	22.5415	14.7665	58.9395	5.63343	8.81548	17.5373	17.6654	38.162	19.0871	12.0653	16.761	4.07144	26.1327	26.9097	23.4813	13.4257	4.46192	17.4733	32.6224	17.2608	49.5473	6.74357	14.4505	94.804	100.282	91.0054	95.4141	111.57	71.7875	92.7722	55.0319	104.407	96.5746	116.638	99.2012	134.518	93.0625	95.2573	108.217	79.4325	88.2941	79.9906
hsa-miR-4726-3p	0	0	0	0	0	0	0	0	0	0	1.87781	0	0	1.96283	0	0	0	0	0	0	0	0	0	0	0	0	0	0	0	0	0.10897	0	0	0	0	0	0	0	0	0.132113	0	0	0.131494	0	0	0	0	0	0
hsa-miR-4286	18.8639	32.9739	10.1351	6.27706	13.4886	12.8298	15.4149	22.5415	13.4241	10.7163	11.2669	4.40774	5.01064	23.5539	19.5703	28.6307	20.1089	13.9675	20.3572	13.0664	3.36371	19.5678	11.1881	11.1548	5.82445	34.7973	0	25.3122	0	1.44505	12.3136	11.9739	12.6592	5.88976	9.15984	6.89949	12.2707	6.86281	8.12052	7.53044	9.31036	6.50073	6.04871	14.8273	1.43146	6.65325	9.74043	5.70088	10.0332
hsa-miR-6840-5p	0	0	0	0	0	0	0	0	0	0	0	2.20387	0	0	0	0	0	0	0	0	0	0	0	0	0	0	0	0	0	0	0	0	0	0	0	0	0	0	0	0	0	0	0	0	0	0	0	0	0
hsa-miR-6795-3p	0	0	0	0	0	0	0	0	0	0	0	0	0	0	0	0	0	0	0	0	0	0	0	0	0	0	0	0	0	0	0	0	0.140657	0.130884	0	0	0.134843	0.258974	0	0.132113	0	0.260029	0.394481	0	0	0	0	0	0
hsa-miR-6801-3p	2.69484	0	0	0	0	0	0	0	0	0	0	0	0	0	0	0	0	0	0	0	0	0	0	0	0	0	0	0	0	0	0	0	0	0	0	0	0	0	0	0	0	0	0	0	0	0	0	0	0
hsa-miR-7108-3p	0	0	0	0	0	0	0	0	0	0	0	0	0	0	0	0	0	0	0	0	0	0	0	0	0	0	0	0	0	0	0	0	0	0	0	0	0	0	0	0	0	0	0	0	0	0	0	0	0
hsa-miR-1247-5p	8.08453	16.4869	20.2703	12.5541	17.9848	29.9362	10.2766	5.63536	4.02724	8.0372	1.87781	11.0194	15.0319	7.85131	2.93554	3.81743	4.02177	2.7935	32.5715	4.35545	3.36371	3.91355	15.6633	6.69288	17.4733	10.8741	17.2608	0.538557	13.4871	4.33516	16.8904	15.3416	9.42405	24.8679	24.4763	6.57094	58.522	39.882	11.3107	57.3371	46.0345	12.6114	16.1737	16.7561	9.36957	8.55417	10.0148	24.7501	18.9668
hsa-miR-454-5p	16.1691	8.24347	0	9.41559	17.9848	17.1064	0	5.63536	5.36965	18.7535	5.63343	4.40774	22.5479	7.85131	18.5918	15.2697	8.04354	9.77726	0	8.71091	13.4548	10.4361	6.71286	4.46192	11.6489	10.8741	0	18.8495	6.74357	10.1154	5.01263	3.4924	4.36038	3.01032	4.95532	3.28547	5.12405	3.75512	5.36534	5.41664	6.46553	4.81054	5.25975	4.21915	5.33545	3.53029	5.076	3.89328	3.29858
hsa-miR-4655-3p	0	0	0	0	0	0	0	0	0	0	0	0	0	0	0	0	0	0	0	0	0	0	0	0	0	0	0	0	0	0	0	0	0	0	0	0	0	0	0	0	0	0	0	0	0	0	0	0	0
hsa-miR-4780	0	0	0	0	0	0	0	0	0	0	0	0	0	0	0	0	0	0	0	0	0	0	0	0	0	0	0	0	0	0	0	0	0	0	0	0	0	0.129487	0	0	0	0	0	0	0	0	0	0.278092	0
hsa-miR-6832-3p	0	0	0	0	0	0	0	0	0	0	1.87781	0	0	0	0.978514	0	0	0	0	0	0	0	0	0	0	0	0	0.538557	0	0	0	0	0.140657	0	0	0	0	0	0	0	0	0	0	0	0	0	0	0	0
hsa-miR-4671-5p	0	0	0	0	0	0	0	0	0	0	0	0	0	0	0	0	0	0	0	0	0	0	0	0	0	0	0	0	0	0	0	0	0	0	0.150161	0	0	0.129487	0.145009	0.264226	0.387932	0	0	0	0.390399	0	0	0.278092	0
hsa-miR-4485-5p	0	0	0	0	0	0	0	0	0	0	0	0	0	0	0	0	0	0	0	0	0	0	0	0	0	0	0	0	0	0	0	0.374185	0.281315	0.130884	0	0.657094	0.134843	0	0.290019	0.264226	0	0.130015	0	0.120547	0	0.135781	0.137189	0.278092	0
hsa-miR-6827-3p	0	0	0	3.13853	0	0	0	0	0	0	0	0	2.50532	1.96283	0	0	0	0	0	0	3.36371	0	0	0	0	0	0	0	0	0	0.435881	0	0.421972	0	0	0	0.134843	0.776921	0	0.396339	0	0.130015	0.131494	0.361642	0	0.135781	0.137189	0	0.274882
hsa-miR-1973	0	0	0	0	0	0	0	0	0	0	0	0	0	0	0	0	0	0	0	0	0	0	0	0	0	0	0	0	0	0	0.21794	0.124728	0.281315	0	0.300323	0.492821	0.134843	0.129487	0.145009	0	0	0	0	0.361642	0.130133	0.271561	0	0	0
hsa-miR-132-5p	0	5.49565	0	0	0	0	0	0	1.34241	0	0	0	0	1.96283	2.93554	1.90871	0	2.7935	8.14288	0	0	1.30452	0	0	0	2.17483	0	1.07711	0	0	11.7688	10.4772	11.6746	12.8266	18.3197	11.0063	18.069	16.0564	14.2109	14.004	15.1293	15.4717	18.0146	12.0547	11.5818	17.3799	15.5024	14.8779	12.782
hsa-miR-660-3p	0	0	0	0	0	4.27659	0	0	0	0	0	0	0	0	0	0	0	0	0	0	0	1.30452	0	2.23096	0	0	0	0	0	1.44505	2.1794	2.99348	3.65709	2.87944	2.25242	2.4641	2.56202	1.55384	3.04519	3.96339	2.58621	2.60029	2.1039	2.0493	1.5616	3.12295	2.88097	1.94664	3.16114
hsa-miR-10401-3p	5.38969	0	18.2432	9.41559	8.99241	0	10.2766	0	8.05447	0	1.87781	8.81548	12.5266	13.7398	1.95703	13.361	12.0653	8.38051	12.2143	21.7773	16.8186	3.91355	22.3762	8.92384	11.6489	6.52449	0	1.07711	13.4871	11.5604	0.10897	0.997828	0.140657	0	0.300323	0.492821	0.134843	0.647434	0.435028	0.132113	0.258621	0	0.131494	0.482189	0	0.135781	0.274378	0.278092	0.549763
hsa-miR-3140-5p	0	0	0	0	0	0	0	0	0	0	0	0	0	0	0	0	0	0	0	0	0	0	0	0	0	0	0	0	0	0	0.10897	0.249457	0.140657	0.130884	0.150161	0	0	0	0.290019	0.132113	0.129311	0	0.262988	0.482189	0.910931	0.135781	0.137189	0.139046	0.137441
hsa-miR-544b	0	0	0	0	0	0	0	0	0	0	0	0	0	0	0	0	0	0	0	0	0	0	0	0	0	0	0	0	0	0	0.21794	0	0	0	0	0	0	0	0.145009	0	0	0	0	0.120547	0	0	0.137189	0	0
hsa-miR-4722-3p	0	0	0	0	0	0	0	0	0	0	0	0	0	0	0	0	0	0	0	0	0	0	0	0	0	0	0	0	0	0	0	0	0	0	0	0	0	0	0	0	0	0	0	0	0	0	0	0	0
hsa-miR-3690	0	0	0	0	0	0	0	0	0	0	0	0	0	0	0	0	0	0	0	0	0	0	0	0	0	0	0	0	0	0	0.21794	1.7462	0.703287	0.785302	0	0.164274	0.269687	0.129487	0.290019	0.132113	0	0.390044	0	0.120547	0.260266	0.135781	0.274378	0.139046	0
hsa-miR-8073	0	0	0	0	0	0	0	0	0	0	0	0	0	0	0	0	0	0	0	0	0	0	0	0	0	0	0	0	0	0	0	0	0	0	0	0	0	0	0	0	0	0	0	0	0	0	0	0	0
hsa-miR-221-5p	2.69484	5.49565	2.02703	6.27706	2.2481	0	10.2766	0	2.68482	2.67907	3.75562	6.61161	0	3.92565	20.5488	3.81743	8.04354	1.39675	0	4.35545	0	6.52258	4.47524	2.23096	0	6.52449	4.3152	14.0025	0	5.78022	55.3568	55.7536	55.5597	57.9814	50.0037	57.3315	58.1175	23.8256	44.8079	45.0506	61.1639	66.8275	79.1593	49.5449	57.6489	67.4829	73.945	58.5383	41.9195
hsa-miR-6742-3p	0	0	0	0	0	0	0	0	0	0	0	0	0	0	0	0	0	0	0	0	0	0	0	0	0	0	0	0	0	0	0.10897	0.374185	0	0	0.300323	0.164274	0.134843	0.258974	0.290019	0.132113	0.129311	0.130015	0.131494	0.120547	0.130133	0.407342	0.274378	0.278092	0
hsa-miR-4421	0	0	0	0	0	0	0	0	0	2.67907	0	0	0	0	0	0	0	0	0	0	0	1.30452	0	0	0	0	0	0	0	0	0.653821	0.997828	0.281315	0.392651	0.300323	0.164274	0.40453	1.16538	0.435028	0.264226	0.387932	0.390044	0.394481	1.92876	0.260266	0.135781	0.411568	0.139046	1.78673
hsa-miR-3667-3p	0	0	0	0	0	0	0	0	0	0	0	0	0	0	0	0	0	5.58701	0	0	0	0	0	4.46192	0	2.17483	0	1.07711	0	0	0	0.748371	0.984602	0	0	0.164274	1.21359	0.647434	0	0.660565	0.129311	0.780088	0	0	0	0.407342	0	0.139046	0
hsa-miR-1248	0	0	0	0	0	0	0	0	0	0	0	0	0	0	0	0	0	0	0	0	0	0	0	0	0	0	0	0	0	0	0.544851	0.374185	0.140657	0.130884	0.900968	0.657094	0.943904	0.258974	2.03013	0.528452	1.29311	0.260029	0.525975	0.361642	1.30133	0.407342	0.685946	0.417137	0.274882
hsa-miR-6841-3p	0	0	0	0	0	0	0	0	0	0	0	0	0	0	0	0	0	0	0	0	0	0	0	0	0	0	0	0	0	0	0	0	0	0	0	0	0	0	0	0	0	0	0	0	0	0	0	0	0
hsa-miR-1915-5p	0	0	0	0	0	0	0	0	0	0	0	0	0	0	0	0	0	0	0	0	0	0	0	0	0	0	0	0	0	0	0	0	0	0.130884	0	0	0	0	0	0	0.129311	0	0.131494	0	0	0	0	0	0
hsa-miR-212-5p	0	2.74782	0	0	0	0	0	5.63536	0	0	0	0	0	0	0	0	0	0	0	4.35545	0	1.30452	0	0	0	0	0	0.538557	0	0	2.39734	0.873099	0.843945	1.30884	1.20129	0.985641	2.56202	1.42436	1.01506	1.58536	1.55173	1.82021	1.97241	1.44657	1.5616	1.22202	0.823135	1.66855	1.23697
hsa-miR-1249-3p	10.7794	2.74782	2.02703	0	0	0	0	0	6.71206	0	0	2.20387	5.01064	0	0.978514	0	4.02177	4.19026	8.14288	0	3.36371	0	0	0	11.6489	0	4.3152	3.23134	0	0	0.32691	0.249457	0.703287	0.392651	0.600645	0.492821	0.269687	0.258974	0.580037	0	0	0.260029	0.131494	0.241094	0	0	0.137189	0.417137	0.549763
hsa-miR-5091	0	0	0	0	0	0	0	0	0	0	0	0	0	0	0	0	0	0	0	0	0	0	0	0	0	0	0	0	0	0	0.544851	0	0.140657	0.261767	0	0	0.134843	0	0.290019	0	0.258621	0.130015	0.131494	0	0.130133	0.135781	0	0.278092	0.137441
hsa-miR-105-3p	0	0	0	0	0	0	0	0	0	0	0	0	0	0	0	0	0	0	0	0	0	0	0	0	0	0	0	0	0	0	0	0	0	0	0	0	0	0	0	0	0	0.130015	0	0	0	0	0	0	0
hsa-miR-6075	0	0	0	0	0	0	0	0	0	0	0	0	0	0	0	0	0	0	0	0	0	0	0	0	0	0	0	0	0	0	0	0	0	0	0	0	0	0	0	0	0	0	0	0	0	0	0	0	0
hsa-miR-7112-5p	0	0	0	0	0	0	0	0	0	0	0	0	0	0	0	0	0	0	0	0	0	0	0	0	0	0	0	0	0	0	0	0	0	0	0	0	0	0	0	0	0	0	0	0	0	0	0	0	0
hsa-miR-6777-5p	0	0	0	3.13853	2.2481	0	0	0	0	0	0	0	0	0	0	0	0	0	0	0	0	1.30452	0	0	0	0	0	0	0	1.44505	0.10897	0.249457	0	0.130884	0.300323	0.328547	0.134843	0.129487	0.145009	0.264226	0.129311	0	0	0	0	0.135781	0.137189	0.139046	0
hsa-miR-137-5p	0	0	0	0	0	0	0	0	0	0	0	0	0	0	0	0	0	0	0	0	0	0	0	0	0	0	0	0	0	0	0	0	0	0	0	0	0	0	0	0	0	0	0	0	0	0	0	0	0
hsa-miR-125b-1-3p	2.69484	8.24347	8.10811	6.27706	8.99241	4.27659	10.2766	0	4.02724	8.0372	1.87781	0	2.50532	11.777	8.80662	1.90871	4.02177	4.19026	20.3572	21.7773	6.72742	5.21807	2.23762	13.3858	5.82445	4.34966	0	1.61567	0	0	10.5701	6.86007	10.1273	9.5545	14.2653	12.6491	11.5965	22.1423	8.99058	14.4003	9.31036	11.1813	11.5715	12.4164	10.1504	9.0973	17.9718	8.48179	14.1564
hsa-miR-1250-5p	0	5.49565	0	0	0	4.27659	0	0	0	2.67907	0	0	0	0	0	0	0	0	0	0	3.36371	1.30452	0	0	0	2.17483	0	1.07711	0	0	0.544851	3.99131	0.421972	0.785302	0	2.62838	1.07875	0.517948	0.870056	0.792678	1.29311	1.17013	1.44643	1.08493	1.1712	1.49359	0.823135	0.417137	0.549763
hsa-miR-1306-3p	0	2.74782	6.08108	3.13853	6.7443	12.8298	0	5.63536	4.02724	2.67907	7.51124	11.0194	10.0213	7.85131	2.93554	11.4523	0	6.98376	4.07144	0	20.1823	26.0903	6.71286	11.1548	0	2.17483	4.3152	4.84702	0	1.44505	0.980731	0.124728	0.140657	0.130884	0.300323	0.164274	0.40453	0.388461	0	0.264226	0.258621	0.130015	0.394481	0	0.260266	0.407342	0.274378	0	0.687204
hsa-miR-5707	0	0	0	0	0	0	0	0	0	0	0	0	0	0	0	0	0	0	0	0	0	0	0	0	0	0	0	0	0	0	0	0	0	0	0	0	0	0	0	0	0	0	0	0	0	0	0	0	0
hsa-miR-4509	0	0	0	0	0	0	0	0	0	0	0	0	0	0	0	0	0	0	0	0	0	0	0	0	0	0	0	0	0	0	0	0	0	0	0	0	0	0	0	0	0	0	0	0	0	0	0	0	0
hsa-miR-190b-3p	0	0	0	0	0	0	0	0	0	0	0	0	0	0	0	0	0	0	0	0	0	0	0	0	0	0	0	0	0	0	0	0.124728	0	0	0	0	0	0	0	0	0	0	0	0	0	0	0	0	0
hsa-miR-616-5p	0	2.74782	0	0	2.2481	0	0	0	0	0	0	0	0	0	0	0	0	0	0	0	0	0	0	0	0	0	0	0	0	0	0	0.498914	0.281315	0.523534	0.600645	1.14991	0.269687	0.258974	0.435028	0.264226	0.387932	0.390044	0.525975	0.723283	0.390399	0.407342	0.411568	0.417137	0.274882
hsa-miR-371b-5p	0	0	0	0	0	0	0	0	0	0	0	0	0	0	0	0	0	0	0	0	0	0	0	0	0	0	0	0.538557	0	0	0	0	0	0	0	0	0	0	0	0	0	0	0	0	0	0	0	0	0
hsa-miR-373-5p	0	0	0	0	0	0	0	0	0	0	0	0	0	0	0	0	0	0	0	0	0	0	0	0	0	0	0	0	0	0	0	0	0	0	0	0	0	0	0	0	0	0	0	0	0	0	0	0	0
hsa-miR-371a-5p	0	0	0	0	0	0	0	0	0	0	0	0	0	0	0	0	0	0	0	0	0	0	0	0	0	0	0	0	0	0	0.21794	0	0	0	0	0	0	0.129487	0.145009	0.132113	0.129311	0	0	0.120547	0	0	0.137189	0	0
hsa-miR-4264	0	0	0	0	0	0	0	0	0	0	0	0	0	0	0	0	0	0	0	0	0	0	0	0	0	0	0	0	0	0	0	0	0	0	0	0	0	0	0	0	0	0	0	0	0	0	0	0	0
hsa-miR-6758-3p	2.69484	0	0	0	0	0	0	0	1.34241	2.67907	0	2.20387	0	7.85131	0.978514	1.90871	0	2.7935	0	0	0	1.30452	0	0	0	0	4.3152	0.538557	0	1.44505	0	0	0	0.130884	0	0	0	0.129487	0.145009	0	0.129311	0	0	0	0	0.135781	0.274378	0.278092	0
hsa-miR-5695	0	0	0	0	0	0	0	0	0	0	0	0	0	0	0	0	0	0	0	0	0	1.30452	0	0	0	0	0	0	0	0	0.544851	0.623642	0.984602	0.130884	1.35145	0.492821	0	0	0.435028	0	0.517242	0.260029	0.657469	0.723283	0.390399	0.407342	0.685946	0.139046	0.137441
hsa-miR-766-3p	13.4742	16.4869	4.05405	3.13853	0	4.27659	15.4149	0	5.36965	21.4325	3.75562	0	2.50532	3.92565	10.7637	3.81743	12.0653	5.58701	0	0	10.0911	3.91355	0	2.23096	5.82445	4.34966	0	31.2363	0	0	10.4611	5.98697	10.1273	6.02065	5.85629	9.85641	10.5178	8.9346	7.10545	10.569	14.4828	9.7511	5.91722	7.35338	2.34239	5.83856	8.50573	9.87225	14.019
hsa-miR-3925-3p	0	0	0	0	0	0	0	0	0	0	0	0	0	0	0	0	0	0	0	0	0	0	0	0	0	0	0	0	0	0	0.32691	0	0.421972	0.130884	0.150161	0	0.40453	0.388461	0.725046	0.264226	0.129311	0.520059	0.394481	0.120547	0.390399	0	0	0.278092	0.137441
hsa-miR-136-5p	0	0	0	3.13853	0	0	0	0	0	0	0	0	0	0	0	0	4.02177	0	0	0	0	0	0	0	0	6.52449	0	3.23134	0	0	1.19867	1.24728	0.843945	1.70149	7.20774	1.97128	0.674217	8.80511	1.5951	1.0569	1.68104	1.69019	1.18344	5.54517	1.95199	1.22202	0.960324	0.556183	7.83413
hsa-miR-6814-3p	0	0	0	0	0	0	0	0	0	0	0	0	0	0	0	0	0	0	0	0	0	0	0	0	0	0	0	0	0	0	0	0	0	0	0	0	0	0	0	0	0	0	0	0	0	0	0	0	0
hsa-miR-1307-3p	997.092	1195.3	419.594	637.121	539.544	307.915	632.011	664.973	518.171	870.697	437.53	341.6	483.527	710.543	1037.22	954.357	945.116	643.903	228.001	618.475	780.381	772.274	492.277	515.352	279.573	822.085	392.684	1190.21	222.538	416.176	121.393	145.309	80.4561	85.0743	51.6555	79.3441	146.71	116.279	139.644	84.156	70.9915	93.8706	73.6365	64.3722	50.1012	73.5931	40.3336	81.7589	86.8626
hsa-miR-4638-5p	0	0	0	0	0	0	0	0	0	2.67907	0	0	0	0	0	0	0	1.39675	0	0	0	0	0	0	0	0	0	0.538557	0	0	0	0	0.140657	0	0	0.164274	0	0.258974	0.145009	0	0.129311	0	0.131494	0.120547	0	0	0	0.139046	0
hsa-miR-1251-5p	0	0	0	0	0	0	0	0	0	0	0	0	0	0	0	0	0	0	0	0	0	0	0	0	0	0	0	0	0	0	0	0	0.281315	0	0	0	0	0	0	0.132113	0	0	0	0	0	0	0	0	0
hsa-miR-130b-5p	18.8639	30.2261	2.02703	9.41559	11.2405	12.8298	20.5532	11.2707	8.05447	13.3953	9.38905	8.81548	10.0213	15.7026	25.4414	9.54357	8.04354	9.77726	0	4.35545	20.1823	22.1768	6.71286	6.69288	11.6489	10.8741	8.63041	22.0809	0	10.1154	7.84585	5.11387	5.34498	6.80595	6.00645	3.94257	12.2707	4.9205	5.65536	13.7398	11.1207	5.72064	10.5195	6.75064	4.42452	6.92481	5.48757	9.03798	4.26067
hsa-miR-5187-3p	0	0	0	0	0	0	0	0	0	0	0	0	0	0	0	1.90871	0	0	0	0	0	0	0	0	0	0	0	0	0	0	0.32691	0.249457	0.140657	0.523534	0.150161	0	0.134843	0.129487	0	0.264226	0	0.390044	0.131494	0	0	0.135781	0.274378	0	0.274882
hsa-miR-3660	0	0	0	0	0	0	0	0	0	0	0	0	0	0	0	0	0	0	0	0	0	0	0	0	0	0	0	0	0	0	0	0	0	0	0	0	0	0	0	0	0	0	0	0	0	0.135781	0	0	0.137441
hsa-miR-6751-3p	0	0	0	0	0	0	0	0	0	0	0	0	0	0	0	0	0	0	0	0	0	0	0	0	0	0	0	0	0	0	0.10897	0	0	0	0	0	0.134843	0	0	0	0	0	0	0	0	0	0	0.139046	0
hsa-miR-3920	0	0	0	0	0	0	0	0	0	0	0	0	0	0	0	0	0	0	0	0	0	0	0	0	0	0	0	0	0	0	0	0	0	0	0	0	0	0	0	0	0	0	0	0	0	0	0.137189	0	0
hsa-miR-29a-5p	0	0	0	0	0	0	0	0	0	2.67907	0	0	0	0	2.93554	0	0	0	0	0	0	0	0	0	0	0	0	0	0	4.33516	12.9674	9.47936	11.1119	19.3708	14.7158	11.8277	12.5404	8.54613	13.7759	14.9288	14.0948	17.0319	14.8588	13.0191	14.0544	16.701	13.9933	13.6265	11.6825
hsa-miR-17-3p	0	0	8.10811	6.27706	13.4886	0	0	0	12.0817	0	0	6.61161	5.01064	3.92565	6.8496	1.90871	16.0871	6.98376	8.14288	0	6.72742	1.30452	2.23762	11.1548	0	2.17483	4.3152	5.38557	13.4871	7.22527	30.1847	28.4381	29.6787	31.0194	31.5339	31.3762	23.4627	18.3871	27.4068	22.5913	26.25	31.5936	33.5309	23.5067	27.0677	37.747	25.38	26.6968	25.1517
hsa-miR-20a-3p	2.69484	0	0	0	0	0	0	0	1.34241	0	0	2.20387	0	0	1.95703	0	0	0	0	0	0	3.91355	0	0	0	0	0	1.07711	0	0	17.2173	15.8405	16.3163	23.1664	14.7158	16.2631	13.3495	8.15767	17.4011	14.1361	17.3276	18.3321	18.4091	14.5862	18.0885	19.6882	16.4627	20.3007	10.8578
hsa-miR-18a-3p	21.5588	13.7391	12.1622	12.5541	22.481	17.1064	5.1383	5.63536	29.5331	18.7535	11.2669	28.6503	10.0213	13.7398	19.5703	24.8133	4.02177	32.1253	28.5001	17.4218	10.0911	15.6542	38.0396	35.6954	5.82445	17.3986	17.2608	18.8495	6.74357	60.6923	3.59601	1.62147	2.81315	3.79562	1.65177	1.47846	3.37108	1.42436	3.33521	3.83128	3.10345	2.08023	2.36689	1.92876	0.390399	2.71561	2.60659	1.94664	2.06161
hsa-miR-93-3p	29.6433	46.713	42.5676	40.8009	42.7139	29.9362	25.6915	28.1768	89.9416	37.5069	39.434	85.9509	42.5905	43.1822	51.8612	59.1701	16.0871	79.6149	12.2143	43.5545	57.1831	74.3575	38.0396	62.4669	11.6489	45.6714	30.2064	102.864	20.2307	138.725	30.2937	30.1843	24.1931	24.737	25.2271	24.4768	38.9697	31.7243	32.9171	28.5364	27.1552	27.1731	28.9286	28.4491	27.0677	28.3781	27.0263	26.1406	22.8152
hsa-miR-6128	0	0	0	0	0	0	0	0	0	0	0	0	0	0	0	0	0	0	0	0	0	0	0	0	0	0	0	0	0	0	0	0	0	0	0	0	0	0	0	0	0	0	0	0.120547	0	0	0	0	0
hsa-miR-378i	10.7794	2.74782	6.08108	0	4.4962	21.383	5.1383	5.63536	6.71206	10.7163	5.63343	15.4271	10.0213	9.81413	5.87108	11.4523	24.1306	2.7935	16.2858	4.35545	6.72742	14.3497	6.71286	4.46192	5.82445	6.52449	8.63041	1.61567	13.4871	4.33516	17.2173	14.8427	24.1931	21.7267	23.5753	20.8627	17.5296	31.5948	15.951	25.2336	23.5345	22.4925	18.5406	23.3862	19.9103	33.2662	25.9288	28.7825	20.0664
hsa-miR-422a	0	0	0	0	0	0	0	0	0	0	3.75562	0	0	0	0	0	0	1.39675	0	0	0	0	0	0	0	0	0	1.07711	0	0	0.762791	0.748371	0.56263	0.523534	0.600645	0.164274	0.80906	1.42436	0.725046	0.792678	0.517242	1.04012	0.262988	0.843831	0.650665	0.950464	1.2347	1.25141	1.64929
hsa-miR-378f	0	0	0	3.13853	0	0	0	0	0	0	0	0	0	0	0	0	0	0	0	0	0	0	0	0	5.82445	0	0	0	0	0	2.1794	0.873099	2.25052	3.01032	3.15339	1.47846	1.75296	3.23717	1.45009	1.18902	2.06897	2.08023	1.70942	2.41094	2.34239	3.25873	2.74378	3.89328	2.47394
hsa-miR-378b	0	0	0	3.13853	0	0	0	0	0	0	0	0	0	0	0	0	0	0	0	0	0	0	0	0	0	0	0	0	0	0	0	0	0	0	0	0	0	0	0	0	0	0	0	0	0.130133	0	0	0	0
hsa-miR-378d	5.38969	2.74782	0	0	8.99241	8.55319	5.1383	0	4.02724	0	1.87781	2.20387	2.50532	1.96283	2.93554	0	0	0	0	4.35545	0	0	0	2.23096	0	2.17483	0	0.538557	0	1.44505	11.6598	11.7245	15.3317	11.3869	20.4219	9.69214	7.01185	21.1064	8.41054	11.0975	13.9655	12.2214	8.67859	16.9972	11.0613	15.7505	15.9139	14.1827	24.8768
hsa-miR-378c	2.69484	0	0	0	0	12.8298	0	0	0	2.67907	1.87781	0	0	0	0	0	0	1.39675	0	0	0	2.60903	0	0	0	4.34966	0	0	0	0	3.16013	2.86875	3.93841	6.15153	4.35468	3.77829	1.61812	4.79101	5.51035	4.88818	4.13794	5.46062	4.07631	5.42463	2.60266	5.97434	5.76195	4.31042	4.67299
hsa-miR-378a-3p	258.705	228.069	261.486	323.269	294.501	269.425	154.149	197.238	144.98	192.893	276.038	257.853	215.458	202.171	210.38	202.324	140.762	224.877	350.144	121.953	211.914	176.11	190.198	223.096	273.749	139.189	258.912	124.407	364.153	179.187	472.93	398.757	464.592	476.285	587.431	429.575	373.921	863.289	389.93	462.66	434.225	482.484	309.668	654.21	375.173	551.405	497.585	491.805	618.484
hsa-miR-378e	0	0	0	0	0	0	0	0	0	0	0	0	0	0	0	0	0	0	0	0	0	0	0	0	0	0	0	0	0	1.44505	0.21794	0	0.140657	0.392651	0	0.164274	0	0.258974	0.290019	0	0	0.260029	0.131494	0.843831	0	0	0	0.139046	0.137441
hsa-miR-378h	0	0	0	0	0	0	0	0	0	0	1.87781	0	0	0	0	0	0	1.39675	0	0	0	0	0	2.23096	0	0	0	0	0	0	0.32691	0.374185	0.281315	0.261767	0.300323	0.657094	0.269687	1.0359	0.145009	0.132113	0.517242	0	0.131494	0.361642	0.260266	0.271561	0.411568	0.695229	0.549763
hsa-miR-378j	0	0	0	0	0	0	0	0	0	0	0	0	0	0	0	0	0	0	0	0	0	0	0	0	0	0	0	0	0	0	0	0	0.140657	0	0.150161	0	0	0	0	0.132113	0	0	0	0.120547	0	0	0	0	0
hsa-miR-6868-5p	0	0	0	0	0	0	0	0	0	0	0	0	0	0	0	0	0	0	0	0	0	0	0	0	0	0	0	0	0	0	0	0	0	0	0	0	0	0	0	0	0	0	0	0	0	0	0	0	0
hsa-miR-4799-3p	0	0	0	0	0	0	0	0	0	0	0	0	0	0	0	0	0	0	0	0	0	0	0	0	0	0	0	0	0	0	0	0	0	0	0	0	0	0	0	0	0	0	0	0	0	0	0	0	0
hsa-miR-5588-5p	0	0	0	0	0	0	0	0	0	0	0	0	0	0	0	0	0	0	0	0	0	0	0	0	0	0	0	0	0	0	0.10897	0.124728	0	0.261767	0.150161	0	0.134843	0.388461	0.145009	0.132113	0.129311	0	0	0	0.130133	0.135781	0	0.139046	0.137441
hsa-miR-3176	0	0	0	0	0	0	0	0	0	2.67907	1.87781	8.81548	5.01064	0	0	0	0	0	0	0	0	0	2.23762	0	0	0	0	0	0	0	0.32691	0.997828	0.140657	0.261767	0	0.164274	0.269687	0.129487	0.145009	0	0.517242	0.260029	0.262988	0.241094	0.260266	0.135781	0.274378	0.556183	0
hsa-miR-664a-5p	107.794	65.9477	79.054	103.571	116.901	132.574	154.149	174.696	88.5992	139.311	80.7459	70.5238	82.6756	131.509	191.789	137.427	168.914	122.914	109.929	117.597	100.911	186.546	100.693	84.7765	122.313	154.413	77.6737	166.414	20.2307	99.7087	86.8492	90.4281	116.324	94.8906	75.381	104.314	98.975	94.5254	83.0903	82.1743	59.3535	81.6492	77.7128	81.9721	92.2643	96.6758	84.3714	102.477	98.5451
hsa-miR-4646-5p	2.69484	0	4.05405	0	2.2481	0	0	0	0	0	1.87781	0	0	1.96283	0.978514	0	0	1.39675	0	0	0	1.30452	0	2.23096	5.82445	2.17483	0	0.538557	0	1.44505	0	0	0.140657	0	0	0	0	0	0	0	0	0	0	0	0	0	0	0	0
hsa-miR-6506-5p	0	0	0	0	0	0	0	0	0	0	0	0	0	0	0	0	0	0	0	0	0	0	0	0	0	0	0	0	0	0	0.10897	0.124728	0	0.130884	0.300323	0.164274	0.134843	0	0	0	0.129311	0.130015	0	0.241094	0	0.271561	0	0.139046	0.274882
hsa-miR-6860	0	0	0	0	0	0	0	0	0	0	0	0	0	0	0	0	0	0	0	0	0	0	0	0	0	0	0	0	0	0	0	0	0	0	0	0	0	0	0	0	0	0	0	0	0	0	0	0	0
hsa-miR-378g	2.69484	2.74782	0	0	0	0	0	0	0	8.0372	0	0	0	0	0.978514	0	0	0	0	0	0	0	0	4.46192	0	0	4.3152	0	0	0	1.30764	0.748371	1.54723	0.654418	0.750807	0.821368	0.943904	2.58974	1.30508	1.18902	1.03448	1.56018	0.525975	1.08493	0.390399	1.62937	0.823135	0.834275	1.09953
hsa-miR-4667-5p	0	0	0	0	0	0	0	5.63536	0	0	0	0	0	0	0	0	0	0	0	0	0	0	2.23762	0	0	0	0	0	0	0	0.10897	0.374185	0	0.130884	0.150161	0.164274	0.40453	0.258974	0	0	0.258621	0	0.262988	0	0.130133	0	0.137189	0.278092	0.137441
hsa-miR-637	0	0	0	0	0	0	0	0	0	0	0	0	0	0	0	0	0	0	0	0	0	0	0	0	0	0	0	0	0	0	0	0	0	0	0	0	0	0	0	0	0	0	0	0	0	0	0	0	0
hsa-miR-6861-5p	0	0	0	0	0	0	0	0	0	0	0	0	0	3.92565	0	0	0	0	0	0	0	0	0	0	0	0	0	0	0	0	0	0	0	0	0	0	0	0	0	0	0	0	0	0	0	0	0	0	0
hsa-miR-20b-3p	0	0	0	0	0	0	0	0	0	0	0	0	0	0	0	0	0	0	0	0	0	0	0	0	0	0	0	0	0	0	0	0	0	0	0	0.164274	0	0	0.145009	0	0	0	0	0.120547	0	0	0.137189	0	0
hsa-miR-6773-3p	0	0	0	0	0	0	0	0	0	0	0	0	0	0	0	0	0	0	0	0	0	0	0	0	0	0	0	0	0	0	0	0	0	0	0	0	0	0	0	0	0	0	0	0	0	0	0	0	0
hsa-miR-367-5p	0	0	0	0	0	0	0	0	0	0	0	0	0	0	0	0	0	0	0	0	0	0	0	0	0	0	0	0	0	0	0	0	0	0	0	0	0	0	0	0	0	0	0	0	0	0	0	0	0
hsa-miR-302a-5p	0	0	0	0	0	0	0	0	0	0	0	0	0	0	0	0	0	0	0	0	0	0	0	0	0	0	0	0	0	0	0	0	0	0	0	0	0	0	0	0	0	0	0	0	0	0	0	0	0
hsa-miR-600	0	0	0	0	0	0	0	0	0	0	0	0	0	0	0	0	0	0	0	0	0	0	0	0	0	0	0	0	0	0	0.10897	0.124728	0.140657	0.130884	0	0	0	0	0	0.132113	0	0	0	0	0	0.135781	0	0.139046	0.137441
hsa-miR-412-3p	0	0	0	0	0	0	0	0	0	0	0	0	0	0	0	0	0	0	0	0	0	0	0	0	0	0	0	0	0	0	0	0	0	0	0	0	0	0	0	0	0	0	0	0	0	0	0	0	0.137441
hsa-miR-635	0	0	0	0	0	0	0	0	0	0	0	0	0	0	0	0	0	0	0	0	0	0	0	0	0	0	0	0	0	0	0	0	0	0	0	0	0	0	0	0	0	0	0	0	0	0	0	0	0
hsa-miR-6774-5p	0	0	0	0	0	0	0	0	0	0	0	0	0	0	0	0	0	0	0	0	0	0	0	0	0	0	0	0	0	0	0	0.124728	0	0	0.450484	0.164274	0.269687	0	0.145009	0.396339	0	0	0.525975	0.120547	0	0.135781	0.137189	0	0
hsa-miR-643	2.69484	0	0	0	0	0	0	0	0	0	0	0	0	0	0.978514	0	0	0	0	0	0	0	2.23762	0	0	0	0	0	0	0	1.85249	3.4924	1.9692	1.96325	1.80194	0.985641	2.15749	0.906408	4.06026	1.45324	2.84483	2.47028	2.89286	3.01368	3.12319	2.85139	1.78346	1.8076	1.78673
hsa-miR-302b-5p	0	0	0	0	0	0	0	0	0	0	0	0	0	0	0	0	0	0	0	0	0	0	0	0	0	0	0	0	0	0	0	0	0	0	0	0	0	0	0	0	0	0	0	0	0	0	0	0	0
hsa-miR-302d-5p	0	0	0	0	0	0	0	0	0	0	0	0	0	0	0	0	0	0	0	0	0	0	0	0	0	0	0	0	0	0	0	0	0	0	0	0	0	0	0	0	0	0	0	0	0	0	0	0	0
hsa-miR-3124-3p	0	0	0	0	0	0	0	0	0	0	0	0	0	0	0	0	0	0	0	0	0	0	0	0	0	0	0	0	0	0	0	0	0	0	0	0	0	0	0	0	0	0	0	0	0	0	0.137189	0	0
hsa-miR-5681a	0	0	0	0	0	0	0	0	0	0	0	0	0	0	0	0	0	0	0	0	0	0	0	0	0	0	0	0	0	0	0	0.124728	0	0	0	0	0	0	0	0	0	0	0	0	0	0	0	0	0
hsa-miR-6730-5p	0	0	0	0	0	0	0	0	0	0	1.87781	0	2.50532	0	0.978514	0	0	1.39675	0	0	0	0	0	0	0	0	0	1.07711	0	0	0.10897	0.124728	0.140657	0.261767	0	0.164274	0	0.906408	0.145009	0	0.258621	0	0	0.120547	0	0	0	0	0.137441
hsa-miR-4680-5p	0	0	0	0	0	0	0	0	0	0	0	0	0	0	0	0	0	0	0	0	0	0	0	0	0	0	0	0	0	0	0	0	0	0	0	0	0	0	0	0	0	0	0	0	0	0	0	0	0
hsa-miR-3185	0	0	0	0	0	0	0	0	0	0	0	0	0	0	0	0	0	0	0	0	0	0	0	0	0	0	0	0	0	0	0	0	0	0	0	0	0	0	0	0	0	0	0	0	0	0	0	0	0
hsa-miR-10522-5p	0	0	0	0	0	0	0	0	0	0	0	0	0	0	0	0	0	0	0	0	0	0	0	0	0	0	0	0	0	0	0	0	0	0	0	0	0	0	0	0.132113	0	0	0	0	0	0	0	0	0
hsa-miR-4699-5p	0	0	0	0	0	0	0	0	0	0	0	0	0	0	0	0	0	0	0	0	0	0	0	0	0	0	0	0	0	0	0	0	0	0	0	0	0	0.129487	0	0	0	0	0	0	0.130133	0	0	0	0
hsa-miR-1252-5p	0	0	0	0	0	0	0	0	0	0	0	0	0	0	0	0	0	0	0	0	0	0	0	0	0	0	0	0	0	0	0	0.498914	0	0	0	0.164274	0	0	0.145009	0	0	0.130015	0	0	0	0	0	0	0
hsa-miR-605-3p	0	0	0	0	0	0	0	0	0	0	0	0	0	0	0	0	0	0	0	0	0	0	0	0	0	0	0	0	0	0	0	0	0	0	0	0	0	0	0	0	0	0.260029	0	0	0	0	0	0	0
hsa-miR-4493	0	0	0	0	0	0	0	0	0	0	0	0	0	0	0	0	0	0	0	0	0	0	0	0	0	0	0	0	0	0	0.435881	0	0	0.130884	0.300323	0.164274	0.134843	0	0.145009	0	0.129311	0	0.131494	0	0.130133	0	0.137189	0.139046	0
hsa-miR-7515	0	0	0	0	0	0	0	0	0	0	0	0	0	0	0	0	0	0	0	0	0	0	0	0	0	0	0	0	0	0	0	0	0	0	0	0	0	0	0	0	0	0	0	0	0	0	0	0	0
hsa-miR-3179	0	2.74782	0	0	0	0	0	0	0	0	0	0	0	0	0	1.90871	0	0	0	0	0	0	0	0	0	0	0	0	0	0	0.544851	0.873099	0.56263	0.392651	0	0.492821	0.674217	0	0.145009	0.396339	0.646553	0.260029	1.05195	0.602736	0.650665	0.407342	0.274378	0.417137	0.549763
hsa-miR-548ao-5p	0	0	0	0	0	0	0	0	0	0	0	0	0	0	0	0	0	0	0	0	0	0	0	0	0	0	0	0	0	0	0	0	0	0	0	0	0	0	0	0	0	0	0	0	0	0	0	0	0
hsa-miR-548ax	0	2.74782	0	0	0	0	0	0	1.34241	0	1.87781	0	0	0	0	0	0	0	0	0	0	1.30452	2.23762	0	0	0	0	0	0	0	0.21794	0.249457	0.140657	0.261767	0.450484	0.657094	0.134843	0	0	0.396339	0.129311	0.130015	0	0.361642	0.260266	0.271561	0.548757	0.556183	0.274882
hsa-miR-4795-5p	0	0	0	0	0	0	0	0	0	0	0	0	0	0	0	0	0	0	0	0	0	0	0	0	0	0	0	0	0	0	0.10897	0	0	0	0	0.164274	0.134843	0	0	0.132113	0	0	0.131494	0	0	0	0	0	0
hsa-miR-10393-5p	0	0	0	0	0	0	0	0	0	0	0	0	0	0	0	0	0	0	0	0	0	0	0	0	0	0	0	0	0	0	0	0	0	0	0	0	0	0	0	0	0	0	0	0	0	0	0	0	0
hsa-miR-219b-3p	0	0	0	0	0	0	0	0	0	0	0	0	0	0	0	0	0	0	0	0	0	0	0	0	0	0	0	0.538557	0	0	0	0.124728	0	0.130884	0	0	0	0.129487	0	0	0	0.130015	0	0	0	0	0	0	0
hsa-miR-219a-2-3p	0	0	0	0	0	0	0	0	0	0	0	0	0	0	0	0	0	0	0	0	0	0	0	0	0	0	0	0	0	0	0.10897	0	0	0.261767	0	0.164274	0	0	0	0	0.129311	0	0	0	0	0	0.137189	0	0
hsa-miR-642a-3p	2.69484	10.9913	2.02703	15.6926	0	0	0	0	1.34241	13.3953	0	0	0	1.96283	5.87108	5.72614	0	5.58701	0	17.4218	3.36371	1.30452	0	2.23096	11.6489	0	4.3152	1.07711	0	0	12.3136	16.9631	12.2372	14.0045	8.10871	6.07812	12.2707	8.80511	12.1808	10.9654	8.79311	10.4012	13.0179	5.78627	17.0474	13.9854	7.6826	12.5141	9.34598
hsa-miR-642b-3p	0	0	0	0	0	0	0	0	0	0	0	0	0	0	0	0	0	0	0	0	0	0	0	0	0	0	0	0.538557	0	0	0	0.249457	0.281315	0.130884	0.300323	0.164274	0.134843	0.129487	0.145009	0.132113	0	0.130015	0.131494	0.241094	0.260266	0.135781	0.137189	0.139046	0.137441
hsa-miR-3117-5p	0	0	0	0	0	0	0	0	0	0	0	0	0	0	0	0	0	0	0	0	0	0	0	0	0	0	0	0	0	0	0	0	0	0	0	0	0	0	0	0	0	0	0	0	0.130133	0	0	0	0
hsa-miR-4645-3p	2.69484	0	0	0	0	0	0	0	0	0	0	0	0	0	0.978514	3.81743	4.02177	1.39675	0	0	3.36371	0	0	0	0	2.17483	8.63041	0.538557	0	0	2.61528	3.11821	2.81315	2.48679	1.50161	1.97128	1.75296	0.517948	1.88512	2.51015	1.55173	1.95022	4.2078	1.44657	2.47253	2.30827	2.05784	2.91996	1.78673
hsa-miR-3913-3p	0	0	0	0	0	0	0	0	0	0	0	0	0	0	0	0	0	0	0	0	0	0	0	0	0	0	0	0.538557	0	0	0.871761	0.623642	0.421972	0.654418	1.35145	0.164274	0.40453	0	0.725046	0.396339	0	0.650073	0.657469	0.361642	0.260266	0.814683	0.823135	0	0.687204
hsa-miR-591	0	0	0	0	0	0	0	0	0	0	0	0	0	0	0	0	0	0	0	0	0	0	0	0	0	0	0	0	0	0	0	0	0	0	0	0	0	0	0	0	0	0	0	0	0	0	0	0	0
hsa-miR-4725-5p	0	0	0	0	0	0	0	0	0	0	0	0	0	0	0	0	0	0	0	0	0	0	0	0	0	0	0	0	0	0	0	0	0	0	0	0	0	0	0	0	0	0	0	0	0	0	0	0	0
hsa-miR-504-5p	0	0	0	0	2.2481	0	0	0	0	0	0	0	2.50532	0	2.93554	0	0	1.39675	0	0	0	2.60903	0	0	0	0	0	7.5398	0	2.89011	37.2678	45.027	40.5094	44.5004	30.3326	35.9759	26.0248	44.5435	34.3672	55.0911	49.2673	45.2451	19.4611	29.6546	10.9312	20.2313	31.6907	38.3766	44.1185
hsa-miR-631	0	0	0	0	0	0	0	0	0	0	0	0	0	0	0	0	0	0	0	0	0	0	0	0	0	0	0	0	0	0	0	0	0	0	0	0	0	0	0	0	0	0	0	0	0	0	0	0	0
hsa-miR-6855-3p	2.69484	0	0	0	0	0	0	0	0	0	0	0	0	1.96283	1.95703	0	0	2.7935	0	0	0	1.30452	0	2.23096	0	0	0	5.92413	0	1.44505	0.32691	0.124728	0.984602	0.130884	0.300323	0.328547	1.07875	0.776921	0.725046	0.264226	0.517242	0.520059	1.18344	0.602736	0.130133	0.950464	0.685946	0.278092	0.412323
hsa-miR-4513	0	0	0	0	0	0	0	0	0	0	0	0	0	0	0	0	0	0	0	0	0	0	0	0	0	0	0	0	0	0	0	0	0	0	0	0	0	0	0.145009	0	0	0	0	0	0	0	0	0	0
hsa-miR-617	0	0	0	0	0	0	0	0	0	0	0	0	0	0	0	0	0	0	0	0	0	0	0	0	0	0	0	0	0	0	0	0	0	0	0	0.164274	0	0	0	0	0	0	0	0	0	0	0	0	0
hsa-miR-1253	0	0	0	0	0	0	0	0	0	0	0	0	0	0	0	0	0	0	0	0	0	0	0	0	0	0	0	0	0	0	0	0	0	0	0	0	0	0	0	0	0	0	0	0	0	0	0	0	0
hsa-miR-6088	0	0	0	0	0	0	0	0	0	0	0	0	0	0	0	0	0	0	0	0	0	0	0	0	0	0	0	0	0	0	0	0	0	0	0	0	0	0	0	0	0	0	0	0	0	0	0	0	0
hsa-miR-4708-5p	0	0	0	0	0	0	0	0	0	0	0	0	0	0	0	0	0	0	0	0	0	0	0	0	0	0	0	0	0	0	0	0	0	0	0	0	0	0	0	0	0	0	0	0	0	0	0	0	0
hsa-miR-5186	0	0	0	0	0	0	0	0	0	0	0	0	0	0	0	0	0	0	0	0	0	0	0	0	0	0	0	0	0	0	0	0	0	0	0	0	0	0	0	0	0	0	0	0	0	0	0	0	0
hsa-miR-4468	0	0	0	0	0	0	0	0	0	0	0	0	0	0	0	0	0	0	0	0	0	0	0	0	0	0	0	0	0	0	0	0	0	0	0	0	0	0	0	0	0	0	0	0	0	0	0	0	0
hsa-miR-3670	0	0	0	0	0	0	0	0	0	0	0	0	0	0	0	0	0	0	0	0	0	0	0	0	0	0	0	0	0	0	0	0	0	0	0	0	0	0	0	0	0	0	0	0	0	0	0	0	0
hsa-miR-3160-3p	0	0	0	0	0	0	0	0	0	0	0	0	0	0	0	0	0	0	0	0	0	0	0	0	0	0	0	0	0	0	0.871761	0.249457	0	0.523534	0.150161	0	0.40453	0.388461	0.435028	0.264226	0.258621	0.130015	0.788963	0.241094	0.650665	0.271561	0.411568	0	0.274882
hsa-miR-4487	0	0	0	0	0	0	0	0	0	0	0	0	0	0	0	0	0	0	0	0	0	0	0	2.23096	0	0	8.63041	0	0	0	0.32691	0.124728	0.421972	0.130884	0	0.657094	0.943904	0.129487	0.435028	0.264226	0.129311	0.130015	0	0	0.520532	0.407342	0	0.139046	0.137441
hsa-miR-27b-5p	0	0	0	0	0	0	0	0	0	0	0	0	0	0	0	0	4.02177	0	0	0	0	0	0	0	0	0	0	0.538557	0	0	2.50631	2.99348	1.68789	2.3559	4.50484	0.492821	1.75296	4.14358	1.01506	2.37803	2.71552	3.12035	1.57793	2.53149	1.30133	2.98717	2.88097	2.78092	4.39811
hsa-miR-4751	0	0	0	0	0	0	0	0	0	0	0	0	0	0	0	0	0	0	0	0	0	0	0	0	0	0	0	0	0	0	0	0	0	0	0	0	0	0	0	0	0	0	0	0	0	0	0	0	0
hsa-miR-1185-5p	0	0	0	0	0	0	0	0	0	0	0	0	0	0	0	0	0	0	0	0	0	1.30452	0	0	0	0	0	0	0	0	0.762791	0.623642	0.281315	0.523534	0.900968	0.328547	0.269687	1.42436	0.290019	0.396339	0.258621	0.260029	0	2.16985	0.390399	0.271561	0.823135	0.417137	2.61138
hsa-miR-6884-5p	2.69484	2.74782	2.02703	3.13853	4.4962	0	10.2766	0	1.34241	0	7.51124	2.20387	2.50532	1.96283	1.95703	3.81743	0	0	4.07144	0	3.36371	1.30452	2.23762	0	17.4733	0	0	2.15423	0	1.44505	0	0.124728	0.140657	0.130884	0	0.328547	0.134843	0	0	0	0	0.130015	0.131494	0	0	0	0.274378	0.417137	0.412323
hsa-miR-485-5p	24.2536	41.2173	10.1351	21.9697	24.7291	4.27659	10.2766	22.5415	6.71206	32.1488	18.7781	15.4271	45.0958	13.7398	33.2695	3.81743	76.4136	6.98376	8.14288	30.4882	57.1831	2.60903	4.47524	11.1548	11.6489	65.2449	21.576	101.787	6.74357	10.1154	0.980731	0.498914	0.421972	0.654418	2.25242	1.14991	0.674217	5.43845	1.30508	0.924791	0.387932	0.260029	0.131494	1.80821	0.520532	0.271561	1.37189	0.278092	3.0237
hsa-miR-3188	0	0	0	0	0	0	0	0	0	0	0	0	2.50532	0	0.978514	0	0	0	0	0	3.36371	3.91355	0	0	0	0	0	1.61567	0	0	0.32691	0.374185	0.281315	0.261767	0.300323	0	0.269687	1.0359	0	0.264226	0	0	0.262988	0	0.520532	0.407342	0.137189	0.278092	0.549763
hsa-miR-4458	0	0	0	0	0	0	0	0	0	0	0	0	0	0	0	0	0	0	0	0	0	0	0	0	0	0	0	0	0	0	0.653821	0	0.421972	0	0	0	0	0	0	0.264226	0.258621	0.130015	0.131494	0.120547	0.910931	0.407342	0	0	0.274882
hsa-let-7d-5p	1872.92	794.121	1670.27	1870.56	2162.67	2296.53	1335.96	1837.13	1808.23	1125.21	2570.72	1815.99	1936.61	2084.52	2398.34	2760	2746.87	1941.49	2524.29	1189.04	2179.68	2762.97	1926.59	2498.68	2795.73	2648.94	1406.76	2734.79	2751.38	2222.49	3082.44	2817.37	2790.64	3122.23	2435.17	2948.87	3037.21	2922	2642.79	2836.34	2372.33	2448.96	2525.21	2260.02	3029.36	3052.08	2366.51	2954.72	2733.01
hsa-miR-202-3p	2.69484	0	6.08108	0	0	4.27659	0	0	0	0	1.87781	2.20387	0	0	0	3.81743	0	0	0	4.35545	6.72742	5.21807	4.47524	0	5.82445	0	0	1.61567	0	2.89011	0.10897	0.124728	0	0.130884	0.300323	0	0.134843	0.129487	0.290019	0.396339	0	0.390044	0.131494	0.120547	0	0	0.137189	0.278092	0
hsa-miR-655-5p	0	0	0	0	0	0	0	0	0	0	0	0	0	0	0	0	0	0	0	0	0	0	0	0	0	0	0	0	0	0	0.21794	0	0.140657	0	0	0	0	0	0	0	0	0	0	0.120547	0.130133	0	0	0.139046	0.412323
hsa-miR-377-5p	0	0	0	0	0	0	0	0	0	0	1.87781	0	0	0	0	0	0	0	0	0	0	0	0	0	0	2.17483	0	1.07711	0	0	0	0	0	0	0	0	0	0.388461	0.145009	0.132113	0.129311	0	0	0.241094	0.130133	0.135781	0	0	0
hsa-miR-4785	2.69484	0	0	0	4.4962	0	0	0	0	0	5.63343	4.40774	2.50532	7.85131	1.95703	3.81743	4.02177	1.39675	0	0	0	1.30452	4.47524	0	0	4.34966	0	3.7699	0	1.44505	0.32691	0.498914	0.843945	0.392651	0.900968	0	0.269687	0.517948	0.290019	0.132113	0.646553	0.780088	0.394481	0.241094	0.650665	0.271561	1.37189	0.278092	0.412323
hsa-miR-924	0	0	0	0	0	0	0	0	0	0	0	0	0	0	0	0	0	0	0	0	0	0	0	0	0	0	0	0	0	0	0	0	0	0	0	0	0	0	0	0	0	0	0	0	0	0	0	0	0
hsa-miR-4424	0	0	0	0	0	0	0	0	0	0	0	0	0	0	0	0	0	0	0	0	0	0	0	0	0	0	0	0	0	0	0.10897	0.498914	0.281315	0.523534	0.150161	0.985641	0	0.129487	0.145009	0.132113	0.646553	0.260029	0.394481	0.602736	0.390399	0.543122	0.274378	0.139046	0.137441
hsa-miR-219a-1-3p	0	0	2.02703	3.13853	0	0	0	0	0	0	0	0	0	0	0.978514	1.90871	0	0	0	0	0	0	0	2.23096	0	0	0	0.538557	0	2.89011	0.544851	0.748371	1.12526	0.523534	0.750807	0.492821	0.674217	0.647434	0.725046	0.396339	0.517242	0.520059	1.18344	0.964378	0.780798	0.271561	0.274378	0.695229	0.412323
hsa-miR-3145-3p	0	0	0	0	0	0	0	0	0	0	0	0	0	0	0	0	0	0	0	0	0	0	0	0	0	0	0	0	0	0	0.10897	0	0.140657	0.130884	0.150161	0	0.134843	0	0	0	0.129311	0.130015	0	0.120547	0.260266	0	0	0.278092	0.137441
hsa-miR-383-5p	0	0	0	0	0	0	0	5.63536	0	0	0	0	0	0	0	0	0	0	0	0	0	0	0	0	0	0	0	0	0	0	0.10897	1.37201	0.843945	1.5706	0.900968	23.3268	0.269687	0.647434	0.145009	2.77437	0.258621	0.910103	2.76137	0.602736	1.30133	1.49359	1.50908	1.5295	0.549763
hsa-miR-369-5p	5.38969	16.4869	4.05405	6.27706	8.99241	0	10.2766	0	4.02724	21.4325	9.38905	0	17.5373	1.96283	20.5488	1.90871	24.1306	1.39675	0	17.4218	16.8186	1.30452	6.71286	4.46192	5.82445	23.9231	25.8912	52.7786	0	1.44505	6.97409	2.86875	3.93841	4.71181	13.6647	6.2424	2.96655	31.3358	3.62523	4.22762	4.65518	6.63075	2.49838	14.7068	5.72585	2.44405	4.80162	4.8666	19.2417
hsa-miR-3171	0	0	0	0	0	0	0	0	0	0	0	0	0	0	0	0	0	0	0	0	0	0	0	0	0	0	0	0	0	0	0	0	0	0	0	0	0	0	0	0	0	0	0	0	0	0	0	0	0
hsa-miR-219b-5p	0	0	0	0	0	0	0	0	0	0	0	0	0	1.96283	0	0	0	0	0	0	0	0	0	0	0	0	0	0.538557	0	0	0.980731	0.249457	0.56263	1.04707	0.900968	0.657094	0.269687	0.388461	1.16007	0.396339	0.387932	0.130015	0.657469	0.843831	0.910931	0.814683	0.685946	0.97332	0.687204
hsa-miR-4445-5p	0	0	0	0	6.7443	0	0	0	0	0	0	0	0	0	0	0	0	0	0	0	0	0	0	0	0	0	0	0	0	0	0	0	0	0	0	0	0	0	0	0	0	0.130015	0	0	0	0	0	0	0
hsa-miR-1468-3p	0	0	0	0	0	0	0	0	0	0	0	0	0	0	0	0	0	0	0	0	0	0	0	0	0	0	0	0	0	0	0.10897	0	0	0.130884	0	0	0	0.129487	0	0	0	0	0	0	0	0.135781	0	0	0
hsa-miR-4708-3p	0	0	0	0	0	0	0	0	0	0	0	0	0	0	0	0	0	0	0	0	0	0	0	0	0	0	0	0	0	0	0	0	0	0	0	0	0	0.129487	0	0	0.129311	0	0	0.120547	0	0	0	0	0
hsa-miR-8064	0	0	0	0	0	0	0	0	0	0	0	0	0	0	0	0	0	0	0	0	0	0	0	0	0	0	0	0	0	0	0	0	0	0	0	0	0	0	0	0	0	0	0	0	0	0	0	0	0
hsa-miR-298	0	0	0	0	0	0	0	0	0	0	0	0	0	0	0	0	0	0	0	0	0	0	0	0	0	0	0	0	0	0	0	0	0	0	0	0	0	0	0	0	0	0	0	0	0	0	0	0	0
hsa-miR-4771	0	0	0	0	0	0	0	0	0	0	0	0	0	0	0	0	0	0	0	0	0	0	0	0	0	0	0	0	0	0	0	0	0	0	0	0	0	0	0	0	0	0	0	0	0	0	0	0	0
hsa-miR-2467-3p	0	0	0	0	0	0	0	0	0	0	0	0	0	0	0	0	0	0	0	0	0	0	0	0	0	0	0	0	0	0	0	0	0	0	0	0	0	0	0	0	0	0	0	0	0	0	0	0	0
hsa-miR-107	86.235	60.4521	85.1351	106.71	94.4203	98.3617	82.2129	67.6244	76.5175	58.9395	88.2571	85.9509	92.6969	104.03	128.185	97.3444	92.5007	103.36	166.929	74.0427	121.094	131.756	96.2177	84.7765	151.436	117.441	81.9889	125.484	215.794	121.385	442.746	391.024	350.237	392.127	345.371	345.303	360.167	347.413	305.245	382.071	368.664	323.997	396.848	321.499	372.31	410.6	305.383	346.502	333.981
hsa-miR-103a-3p	2552.02	3954.12	1560.81	2058.88	1501.73	2022.83	2898	2682.43	2682.14	4849.11	1181.14	2671.09	1783.79	2543.82	5585.36	4441.58	4930.69	2338.16	838.717	3266.59	3959.09	5542.89	1776.67	2342.51	1467.76	2722.89	1747.66	7823.09	1847.74	4124.18	9919.77	11097.6	9185.36	9867.05	9018.39	9319.07	10312.7	8890.05	8967.66	9545.83	9565.1	9254.44	9994.84	8530.4	11226.2	10487.1	8347.41	9425.77	8693.96
hsa-miR-6132	0	0	0	0	0	0	0	0	0	0	0	0	0	0	0	0	0	0	0	0	0	0	0	0	0	0	0	0	0	0	0	0	0	0	0	0	0	0	0	0	0	0	0	0	0	0	0	0	0
hsa-miR-3665	0	0	0	0	0	0	0	0	0	0	0	0	0	0	0	0	0	0	0	0	0	0	0	0	0	0	0	0	0	0	0	0.124728	0.140657	0	0	0	0	0	0	0	0	0	0	0	0	0	0	0	0
hsa-miR-6499-3p	0	0	0	0	0	0	0	0	0	0	0	0	0	0	0	0	0	0	0	0	0	0	0	0	0	0	0	0	0	0	0	0	0	0	0	0	0	0	0	0	0	0	0	0	0	0	0	0	0
hsa-miR-5689	0	0	0	0	0	0	0	0	0	0	0	0	0	0	0	0	0	0	0	0	0	0	0	0	0	0	0	0	0	0	0.10897	0	0	0	0	0	0	0	0	0	0	0	0	0	0	0	0	0	0
hsa-miR-6076	0	0	0	0	0	0	0	0	0	0	0	0	0	0	0	0	0	0	0	0	0	0	0	0	0	0	0	0	0	0	0	0	0	0	0	0	0	0	0	0	0	0	0	0	0	0	0	0	0
hsa-miR-4480	0	0	0	0	0	0	0	0	0	0	0	0	0	0	0	0	0	0	0	0	0	0	0	0	0	0	0	0	0	0	0	0	0	0	0	0	0	0	0	0	0	0	0	0	0	0	0	0	0
hsa-miR-4755-3p	0	0	0	0	0	4.27659	0	0	0	0	0	2.20387	0	0	0	1.90871	0	0	0	0	0	1.30452	0	0	0	0	0	0.538557	0	0	0.10897	0	0	0.130884	0	0.328547	0.134843	0	0.145009	0.132113	0	0	0	0	0.130133	0	0	0.139046	0
hsa-miR-4313	0	0	0	0	0	0	0	0	0	0	0	0	0	0	0	0	0	0	0	0	0	0	0	0	0	0	0	0	0	0	0	0	0	0	0	0	0	0	0	0	0	0	0	0	0	0	0	0	0
hsa-miR-210-5p	0	0	0	0	0	0	0	0	0	0	0	0	0	1.96283	0	0	0	1.39675	0	0	0	0	0	2.23096	0	0	0	0	0	1.44505	0	0	0.140657	0	0	0	0.134843	0.129487	0	0	0	0	0	0	0	0	0	0	0
hsa-miR-4707-3p	0	2.74782	0	0	0	0	0	0	0	0	0	0	0	0	0	0	0	0	0	0	0	0	0	0	0	0	0	0	0	0	0	0	0	0	0	0	0	0	0	0	0	0	0	0	0	0	0	0	0
hsa-miR-3648	0	0	0	0	0	0	0	0	0	0	0	0	0	0	0	0	0	0	0	0	0	0	0	0	0	0	0	0	0	0	0	0	0	0	0	0	0	0	0	0	0	0	0	0	0.130133	0	0	0	0
hsa-miR-6743-3p	0	0	0	0	0	0	0	0	0	0	0	0	0	0	0	1.90871	0	0	0	0	0	0	0	0	0	0	0	0	0	0	0	0	0	0.130884	0	0	0.134843	0	0	0	0	0	0	0	0	0	0	0	0
hsa-miR-6811-3p	0	0	0	0	0	0	0	0	0	0	0	0	0	0	0	0	0	0	0	0	0	0	0	0	0	0	0	0	0	0	0	0	0	0	0	0	0	0	0	0	0	0	0	0	0	0	0	0	0
hsa-miR-5581-5p	0	0	0	0	0	0	0	0	0	0	0	0	0	0	0	0	0	0	0	0	0	0	0	0	0	0	0	0	0	0	0	0.124728	0	0	0	0	0	0	0	0.132113	0	0	0	0	0	0	0	0.139046	0
hsa-miR-381-5p	0	0	0	0	0	0	0	0	0	0	0	0	0	0	0	0	0	0	0	0	0	0	0	0	0	0	0	0	0	0	0	0	0	0	0	0	0	0.129487	0	0	0	0	0	0	0	0	0	0	0.274882
hsa-miR-2277-5p	0	0	2.02703	3.13853	0	4.27659	0	0	0	0	0	2.20387	0	0	0.978514	5.72614	0	0	0	0	0	1.30452	0	2.23096	0	0	0	1.61567	0	0	1.30764	1.49674	0.984602	1.70149	1.20129	0.821368	1.75296	0.776921	1.01506	2.24592	1.16379	1.56018	0.657469	1.20547	0.910931	1.49359	0.548757	1.25141	1.51185
hsa-miR-4706	0	0	0	0	0	0	0	0	0	0	0	0	0	0	0	0	0	0	0	0	0	0	0	0	0	0	0	0	0	0	0	0	0	0	0	0	0	0	0	0	0	0	0	0	0	0	0	0	0
hsa-miR-4746-3p	0	0	0	0	0	0	0	0	0	0	0	0	0	0	0	0	0	0	0	0	0	0	0	0	0	0	0	0	0	0	0	0	0	0	0	0	0	0	0	0	0	0	0	0	0	0	0	0	0
hsa-miR-6853-5p	0	0	0	0	0	0	0	0	0	0	0	0	0	0	0	0	0	0	0	0	0	0	0	0	0	0	0	0	0	0	0	0	0	0	0	0	0	0	0	0	0	0	0	0	0	0	0	0	0
hsa-miR-548v	0	0	0	0	0	0	0	0	0	0	0	0	0	0	0	0	0	0	0	0	0	0	0	0	0	0	0	0	0	0	0	0	0	0	0	0	0	0	0	0	0	0	0	0	0	0	0	0	0
hsa-miR-222-3p	105.099	126.4	58.7838	75.3247	98.9165	76.9787	82.2129	107.072	89.9416	112.521	101.402	83.7471	90.1916	94.2157	111.551	91.6183	144.784	71.2343	109.929	78.3982	107.639	63.9213	78.3167	84.7765	145.611	86.9932	51.7825	94.2476	155.102	70.8077	549.972	447.401	458.965	549.58	340.266	495.285	627.156	308.697	448.659	477.06	465.647	429.438	560.558	349.105	592.495	575.438	441.749	511.688	364.631
hsa-miR-221-3p	1517.2	1758.61	634.459	608.875	681.175	573.064	950.586	958.012	753.093	1500.28	768.025	566.395	876.863	1020.67	2113.59	1509.79	1958.6	988.9	537.43	1075.8	1540.58	1485.84	827.92	591.204	832.896	1652.87	560.977	2427.82	802.485	450.857	2546.41	2490.33	2830.17	3000.24	2282.45	3029.53	3308.65	1958.23	2373.95	2738.18	2671.04	2724.2	3092.34	2318.24	3435.64	3248.69	2689.73	2619.07	2365.22
hsa-miR-549a-5p	0	0	0	0	0	0	0	0	0	0	0	0	0	0	0	0	0	0	0	0	0	0	0	0	0	0	0	0	0	0	2.39734	2.6193	1.82855	4.71181	3.90419	2.13556	3.50593	2.20128	0.725046	2.90649	3.75	2.34026	3.02436	3.01368	4.29439	5.29544	3.97849	4.8666	3.0237
hsa-miR-7106-3p	0	0	0	0	0	0	0	0	0	0	0	0	0	0	0	0	0	1.39675	0	0	0	0	0	0	0	0	0	0	0	0	0	0	0	0	0	0	0	0	0	0	0	0	0	0	0	0	0	0	0
hsa-miR-423-3p	574.002	1445.35	346.622	370.346	433.884	393.447	513.83	873.481	346.342	2537.08	430.019	346.008	433.421	651.659	989.277	639.419	900.877	460.928	456.001	583.631	676.106	780.101	451.999	392.649	279.573	861.232	319.325	1130.43	202.307	565.016	285.938	331.653	320.699	323.806	262.482	228.505	430.015	380.044	357.303	392.64	368.018	335.178	326.368	321.258	259.225	360.769	298.387	374.728	262.649
hsa-miR-6502-5p	0	0	0	0	0	0	0	0	0	0	0	0	0	0	0	0	0	0	0	0	0	0	0	0	0	0	0	0	0	0	0.10897	0.124728	0	0.261767	0.150161	0.164274	0.539373	0.647434	0	0.132113	0.258621	0.130015	0.131494	0.482189	0	0.271561	0	0.139046	0.687204
hsa-miR-3194-3p	0	0	0	0	0	0	0	0	0	0	0	0	0	0	0	0	0	1.39675	0	0	0	0	0	0	0	0	0	0	0	0	0.653821	0.997828	0.984602	1.70149	0.600645	0.492821	1.07875	0.388461	0.290019	0.660565	0.258621	0.910103	0.788963	1.20547	0.910931	1.08624	0.411568	0.278092	0.687204
hsa-miR-4663	0	0	0	0	0	0	0	0	0	0	0	0	0	0	0	0	0	0	0	0	0	0	0	0	0	0	0	0	0	0	0	0	0	0	0	0	0	0	0	0	0	0	0	0	0	0	0	0	0
hsa-miR-133a-5p	0	0	0	0	0	0	0	0	0	0	0	0	0	0	0	0	0	0	0	0	0	0	0	0	0	0	0	0	0	0	1.30764	0.623642	0.421972	0.523534	2.25242	0.657094	0.40453	2.84871	0.290019	0.792678	0.646553	2.21025	0.262988	1.44657	0.260266	0.814683	0.685946	0.278092	1.51185
hsa-miR-138-5p	0	0	0	0	0	0	0	0	0	0	0	0	0	0	0	0	0	0	0	0	0	0	0	0	0	0	0	0	0	0	82.3814	125.726	240.102	207.843	123.132	116.798	120.145	93.619	138.629	262.509	130.733	121.824	134.781	123.199	299.566	305.099	120.452	197.167	153.796
hsa-miR-1537-5p	0	0	0	0	0	0	0	0	0	0	0	0	0	0	0	0	0	0	0	0	0	0	0	0	0	0	0	0	0	0	0.21794	0	0.421972	0.392651	0.150161	0	0	0	0.145009	0.132113	0.129311	0.130015	0.262988	0.120547	0.260266	0.271561	0.137189	0.139046	0.412323
hsa-miR-4718	0	0	0	0	0	0	0	0	0	0	0	0	0	0	0	0	0	0	0	0	0	0	0	0	0	0	0	0	0	0	0	0	0	0	0	0	0	0	0	0	0	0	0	0	0	0	0	0	0
hsa-miR-626	0	0	0	0	0	0	0	0	0	0	0	0	0	0	0	0	0	0	0	0	0	0	0	0	0	0	0	0	0	0	0	0	0	0	0	0	0	0	0	0	0	0	0	0	0	0	0	0	0
hsa-miR-6876-3p	0	0	0	0	0	0	0	0	0	0	0	0	0	0	0.978514	0	0	0	0	0	0	0	0	0	0	0	0	0	0	0	0	0	0	0	0	0	0	0	0	0	0	0	0	0	0	0	0	0	0
hsa-miR-2115-5p	0	0	0	0	0	0	0	0	0	0	0	0	0	0	0	0	0	0	0	0	0	1.30452	0	0	0	2.17483	0	0.538557	0	0	0	0	0	0	0	0	0	0	0	0	0	0	0	0	0	0	0	0.556183	0
hsa-miR-103a-2-5p	0	0	0	0	0	0	0	0	0	0	3.75562	0	0	0	0	0	0	0	0	0	0	0	0	2.23096	0	0	0	0	0	0	0.32691	0.498914	0.140657	0.261767	0.300323	0.164274	0.134843	0	0.435028	0.132113	0.129311	0.260029	0.394481	0.241094	0.780798	0.271561	0.685946	0.139046	0.412323
hsa-miR-3140-3p	0	5.49565	4.05405	0	0	4.27659	5.1383	0	2.68482	0	0	0	0	1.96283	2.93554	1.90871	0	0	4.07144	13.0664	10.0911	2.60903	2.23762	0	0	4.34966	0	4.30846	0	5.78022	0.762791	0.997828	0.421972	0.785302	0.900968	1.47846	1.21359	0.388461	0.725046	0.924791	0.905174	0.780088	1.05195	0.482189	0.520532	0.814683	0.823135	0.556183	0.687204
hsa-miR-4261	0	0	0	0	0	0	0	0	0	0	0	0	0	0	0	0	0	0	0	0	0	0	0	0	0	0	0	0	0	0	0	0	0	0	0	0	0	0	0	0	0	0	0	0	0	0	0	0	0
hsa-miR-5093	0	0	0	0	0	0	0	0	0	0	0	0	0	0	0	0	0	0	0	0	0	0	0	0	0	0	0	0	0	0	0	0	0	0	0	0	0	0	0	0	0	0	0	0.120547	0	0	0	0	0
hsa-miR-6828-5p	0	0	0	0	0	0	0	0	0	0	0	0	0	0	0	0	0	0	0	0	0	0	0	0	0	0	0	0	0	0	0	0	0	0	0	0	0.134843	0	0	0	0	0	0	0	0	0	0	0	0
hsa-miR-671-5p	40.4227	175.861	40.5405	56.4935	53.9544	51.3191	77.0746	84.5304	34.9027	58.9395	54.4565	26.4464	15.0319	43.1822	48.9257	49.6266	56.3048	32.1253	32.5715	47.91	50.4557	31.3084	35.8019	37.9263	52.42	69.5945	17.2608	47.9316	47.205	13.0055	53.2864	105.021	60.4827	61.6462	57.2115	72.7732	83.7377	57.3627	80.1901	62.0931	91.0346	74.1083	73.1105	65.3366	69.6211	84.0482	88.8986	60.2068	61.7109
hsa-miR-613	0	0	0	0	0	0	0	0	0	0	0	0	0	0	0	0	0	0	0	0	0	0	0	0	0	0	0	0	0	0	0	0	0	0	0	0	0	0	0	0	0	0	0	0	0	0	0	0	0
hsa-miR-492	0	0	0	0	0	0	0	0	0	0	0	0	0	0	0	0	0	0	0	0	0	0	0	0	0	0	0	0	0	0	0	0	0	0	0	0	0	0	0	0	0	0	0	0	0	0	0	0	0
hsa-miR-659-5p	0	0	0	0	2.2481	0	0	0	0	2.67907	0	0	0	0	0	0	0	0	0	0	0	0	0	0	0	0	0	0	0	2.89011	1.30764	2.86875	2.95381	1.30884	1.65177	0.985641	2.83171	1.42436	2.32015	2.11381	1.81035	1.43016	2.1039	2.0493	1.69173	2.71561	2.33222	2.22473	1.78673
hsa-miR-4740-5p	0	0	0	0	0	0	0	0	0	0	0	0	0	0	0	0	0	0	0	0	0	0	0	0	0	0	0	0	0	0	0	0	0	0	0	0	0	0	0	0	0	0.260029	0	0.120547	0	0	0.137189	0	0
hsa-miR-4515	0	0	0	0	0	0	0	0	0	0	0	0	0	0	0	0	0	0	0	0	0	0	0	0	0	0	0	0	0	0	0	0	0	0	0	0	0	0	0	0	0	0	0	0	0	0	0	0	0
hsa-miR-4434	0	0	0	0	0	0	0	0	0	0	0	0	0	0	0	0	0	0	0	0	0	0	0	0	0	0	0	0	0	0	0	0.124728	0.140657	0	0.150161	0	0.134843	0	0.290019	0	0.775863	0	0.131494	0.120547	0.390399	0.135781	0	0.278092	0
hsa-miR-5703	0	0	0	0	0	0	0	0	0	0	0	0	0	0	0	0	0	0	0	0	0	0	0	0	0	0	0	0	0	0	0	0.124728	0	0.261767	0	0.164274	0	0	0	0.132113	0	0.130015	0	0	0	0	0	0	0
hsa-miR-5192	0	0	0	0	2.2481	0	0	0	0	0	0	0	0	0	0.978514	3.81743	0	0	4.07144	0	0	0	2.23762	0	0	0	0	0	0	0	0	0	0	0	0	0	0	0	0	0.132113	0	0.130015	0	0	0.130133	0	0	0	0
hsa-miR-6081	0	0	0	0	0	0	0	0	0	0	0	0	0	0	0	0	0	0	0	0	0	0	0	0	0	0	0	0	0	0	0	0	0	0	0	0	0	0	0	0	0	0	0	0	0	0	0	0	0
hsa-miR-4633-3p	0	0	0	0	0	0	0	0	0	0	0	0	0	0	0	0	0	0	0	0	0	0	0	0	0	0	0	0	0	0	0	0	0	0	0	0	0	0	0	0	0	0	0	0	0	0	0	0	0
hsa-miR-6500-5p	0	0	0	0	0	0	0	0	0	0	0	0	0	0	0	0	0	0	0	0	0	0	0	0	0	0	0	0	0	0	0	0	0	0	0	0	0	0	0	0	0	0	0	0	0	0	0	0	0
hsa-miR-766-5p	2.69484	2.74782	4.05405	3.13853	0	4.27659	0	0	1.34241	0	1.87781	0	5.01064	1.96283	7.82811	7.63485	0	2.7935	4.07144	4.35545	3.36371	3.91355	0	0	0	10.8741	0	3.7699	0	1.44505	7.08306	5.98697	5.90761	6.02065	3.15339	4.10684	4.71952	2.58974	7.8305	3.83128	4.13794	6.11069	7.23216	3.73696	6.76691	6.24591	3.97849	8.2037	4.26067
hsa-miR-7154-3p	0	0	0	0	0	0	0	0	0	0	0	0	0	0	0	0	0	0	0	0	0	0	0	0	0	0	0	0	0	0	0	0	0	0	0	0	0	0	0	0	0	0	0	0	0	0	0	0	0
hsa-miR-11181-3p	0	0	0	0	0	0	0	0	0	0	0	0	0	0	0	0	0	0	0	0	0	0	0	0	0	0	0	0	0	0	0	0	0	0	0	0	0	0	0	0	0	0	0	0	0	0	0	0	0
hsa-miR-6894-5p	0	0	2.02703	0	0	4.27659	0	0	0	0	0	0	0	0	0	0	0	0	0	0	0	0	0	0	0	0	4.3152	0	0	1.44505	0	0.249457	0	0	0	0.164274	0	0.129487	0.870056	0	0	0	0.131494	0	0	0.271561	0	0	0.137441
hsa-miR-650	0	0	0	0	0	0	0	0	0	0	0	0	0	0	0	0	0	0	0	0	0	0	0	0	0	0	0	0	0	0	0	0	0.140657	0	0	0	0	0	0	0.132113	0.129311	0	0	0	0	0	0	0	0
hsa-miR-3612	0	0	0	0	0	0	0	0	0	0	0	0	0	0	0	0	0	0	0	0	0	0	0	0	0	0	0	0	0	0	0.871761	0.374185	0.281315	0.130884	0.450484	0.492821	0.40453	0.776921	0.145009	0.528452	0.129311	0.260029	0.525975	1.32602	0.260266	0.271561	0	0.139046	1.23697
hsa-miR-6797-5p	0	0	0	0	0	0	0	0	0	0	0	0	0	0	0	0	0	0	0	0	0	0	0	0	0	0	0	0	0	0	0	0	0	0	0	0	0	0	0	0	0	0	0	0	0	0	0	0	0
hsa-miR-1249-5p	0	0	0	0	0	0	0	0	0	0	0	0	0	0	0	0	0	0	0	0	0	0	0	0	0	0	0	0	0	0	0.10897	0.124728	0	0	0	0	0.269687	0	0	0	0	0	0.262988	0	0	0	0	0	0
hsa-miR-6851-5p	0	0	0	0	0	0	0	0	0	0	0	0	0	0	0	0	0	0	0	0	0	0	0	0	0	0	0	0.538557	0	0	0.21794	0	0	0	0	0	0.539373	0.388461	0.145009	0	0.387932	0.260029	0	0	0.390399	0.135781	0	0	0.274882
hsa-miR-5191	0	0	0	0	0	0	0	0	0	0	0	0	0	0	0	0	0	0	0	0	0	0	0	0	0	0	0	0	0	0	0	0	0	0.130884	0	0	0	0	0	0.132113	0	0	0	0	0	0	0	0	0.137441
hsa-miR-1255a	0	0	0	0	0	4.27659	0	0	1.34241	2.67907	1.87781	0	0	0	1.95703	0	0	0	0	0	0	2.60903	0	0	0	0	0	5.38557	0	0	7.62791	6.61061	5.20433	3.27209	5.70613	3.94257	7.55123	4.53204	0.145009	6.0772	4.00863	4.68053	8.15262	6.02736	6.24638	9.7762	5.76195	9.45511	3.98578
hsa-miR-3167	0	0	0	0	0	0	0	0	0	0	0	0	0	0	0	0	0	0	0	0	0	0	0	0	0	0	0	0	0	0	0	0	0	0	0	0	0	0	0	0	0	0	0	0	0	0	0	0	0
hsa-miR-31-5p	5.38969	2.74782	4.05405	43.9394	4.4962	12.8298	10.2766	22.5415	6.71206	13.3953	5.63343	2.20387	0	7.85131	7.82811	13.361	4.02177	6.98376	4.07144	21.7773	148.003	5.21807	2.23762	6.69288	11.6489	4.34966	0	6.46269	13.4871	4.33516	342.275	413.6	390.465	581.516	168.481	251.174	277.238	237.867	907.178	126.036	520.992	394.724	466.277	212.886	489.17	586.979	225.813	620.7	169.877
hsa-miR-593-5p	0	0	0	0	0	0	0	0	0	0	0	0	0	0	0	0	0	0	0	0	0	0	0	0	0	0	0	0	0	0	0	0	0	0	0	0	0	0	0	0	0	0	0	0	0	0	0	0	0
hsa-miR-564	0	0	0	0	0	0	0	0	0	0	0	0	0	0	0	0	0	0	0	0	0	0	0	0	0	0	0	0	0	0	0	0	0	0	0	0	0	0	0	0	0	0	0	0	0	0	0	0	0
hsa-miR-885-3p	16.1691	0	24.3243	0	20.2329	17.1064	5.1383	5.63536	17.4514	0	43.1896	22.0387	57.6224	13.7398	6.8496	3.81743	4.02177	36.3155	32.5715	0	0	6.52258	11.1881	15.6167	5.82445	2.17483	30.2064	2.69279	26.9743	31.7912	0.21794	0.124728	0	0.130884	0.150161	0.164274	0.134843	1.0359	0	0.132113	0	0	0	0.120547	0	0.271561	0.274378	0.278092	0.412323
hsa-miR-4763-3p	0	0	0	0	0	0	0	0	0	0	0	0	0	0	0	0	0	0	0	0	0	0	0	0	0	0	0	0	0	0	0	0	0	0	0	0	0	0	0	0	0	0	0	0	0	0	0	0	0
hsa-miR-4736	0	0	0	0	0	0	0	0	0	0	0	0	0	0	0	0	0	0	0	0	0	0	0	0	0	0	0	0	0	0	0.21794	0	0	0	0	0	0.134843	0	0	0	0	0	0	0	0.130133	0	0.137189	0	0
hsa-miR-34c-5p	0	0	0	0	0	0	0	0	1.34241	0	3.75562	0	2.50532	0	0	1.90871	0	2.7935	0	0	0	1.30452	0	0	0	0	0	0	0	1.44505	29.313	21.7028	19.9734	24.9988	28.2303	18.5629	31.5533	16.9628	30.4519	38.0486	42.8018	26.0029	29.8491	34.2354	30.1908	36.9323	22.0875	32.6758	19.5166
hsa-miR-449b-5p	0	0	0	0	0	0	0	0	1.34241	0	0	0	0	0	0	0	0	0	0	0	3.36371	0	0	0	0	0	0	0	0	0	1.85249	1.49674	0.281315	2.3559	0.150161	0.985641	1.61812	0.647434	2.46516	1.45324	0.387932	2.08023	2.23539	3.25478	2.21226	1.49359	0.274378	0.556183	0.137441
hsa-miR-3622b-5p	0	0	0	0	0	0	0	0	0	0	0	0	0	0	0	0	0	0	0	0	0	0	2.23762	0	0	0	0	0	0	0	0	0	0	0	0.150161	0	0	0.129487	0	0	0	0	0	0	0	0	0	0	0.137441
hsa-miR-1256	0	0	0	0	0	0	0	0	0	0	0	0	0	0	0.978514	0	0	0	0	0	0	0	0	0	0	0	0	0	0	0	0	0.249457	0.140657	0	0	0	0	0	0	0	0.129311	0	0	0	0	0	0	0.139046	0.274882
hsa-miR-4529-5p	0	0	0	0	0	0	0	0	0	0	0	0	0	0	0	0	0	0	0	0	0	0	0	0	0	0	0	0	0	0	0	0	0	0	0	0	0	0	0	0	0	0	0	0	0	0	0	0	0
hsa-miR-6775-3p	0	0	0	0	0	0	0	0	1.34241	0	0	0	0	0	0	1.90871	0	1.39675	0	0	0	0	0	0	0	0	0	1.07711	0	1.44505	0	0	0	0	0	0	0	0	0	0	0	0	0	0	0.130133	0.135781	0	0	0.137441
hsa-miR-4757-5p	0	0	0	0	0	0	0	0	0	0	0	0	0	0	0	0	0	0	0	0	0	1.30452	0	0	0	0	0	0	0	0	0	0	0	0	0	0	0	0	0	0.132113	0	0	0.131494	0	0.130133	0	0	0	0
hsa-miR-6735-3p	0	0	0	0	0	0	0	0	0	0	0	0	0	0	0	1.90871	0	0	0	0	0	0	0	0	0	0	0	0	0	0	0	0	0	0	0	0.164274	0	0	0	0	0	0	0	0	0	0	0	0	0
hsa-miR-6717-5p	0	0	0	0	0	0	0	0	0	0	0	0	0	0	0	0	0	0	0	0	0	0	0	0	0	0	0	0	0	0	0	0	0	0	0	0	0.134843	0	0.290019	0.132113	0	0.130015	0	0.241094	0	0.135781	0.137189	0	0.274882
hsa-miR-6722-5p	0	0	0	0	0	0	0	0	0	0	0	0	0	0	0	0	0	0	0	0	0	0	0	0	0	0	0	0	0	0	0	0	0	0	0	0	0	0	0	0	0	0	0	0	0	0	0	0	0
hsa-miR-25-5p	37.7278	46.713	48.6486	56.4935	53.9544	42.7659	35.9681	61.989	45.642	16.0744	58.2121	74.9316	60.1277	47.1078	39.1405	62.9876	60.3266	62.8538	28.5001	21.7773	33.6371	79.5755	51.4653	69.1598	40.7711	19.5735	47.4672	38.7761	40.4614	78.0329	19.6146	13.7201	12.9405	14.1354	10.211	7.06376	20.9007	11.1359	18.9962	15.3251	15.1293	14.4316	11.44	10.9698	20.8213	14.1212	13.4445	18.4931	10.5829
hsa-miR-663a	0	0	0	0	0	0	0	0	0	0	0	0	0	0	0	0	0	0	0	0	0	0	0	0	0	0	0	0	0	0	0	0	0	0	0	0	0	0.129487	0	0	0	0	0	0	0	0	0	0	0
hsa-miR-6822-3p	0	0	0	0	0	0	0	0	0	0	0	0	0	0	0	0	0	0	0	0	0	0	0	0	0	0	0	0	0	0	0	0	0	0	0	0	0	0	0	0	0	0	0	0.120547	0	0	0	0	0
hsa-miR-604	0	0	0	0	0	0	0	0	0	0	0	0	0	0	0	0	0	0	0	0	0	0	0	0	0	0	0	0	0	0	0	0	0	0	0	0	0	0	0	0	0	0	0	0	0	0	0	0	0
hsa-miR-4430	0	0	0	0	0	0	0	0	0	0	0	0	0	0	0	0	0	0	0	0	0	0	0	0	0	0	0	0	0	0	0.10897	0	0.140657	0.130884	0.150161	0	0	0	0.290019	0	0.129311	0	0.131494	0	0.130133	0.135781	0.274378	0.139046	0
hsa-miR-4505	0	0	0	0	0	0	0	0	0	0	0	0	0	0	0	0	0	0	0	0	0	0	0	0	0	0	0	0	0	0	0	0	0	0.130884	0	0	0	0	0	0	0	0	0	0	0	0	0	0	0
hsa-miR-7974	0	0	0	0	0	0	0	0	0	0	0	0	0	0	0	0	0	0	0	0	0	0	0	0	0	0	0	0	0	0	0.21794	0.498914	0.140657	0	0.150161	0.328547	0	0	0	0	0.129311	0	0.131494	0.120547	0.130133	0	0.274378	0	0.137441
hsa-miR-4668-5p	0	0	4.05405	0	2.2481	0	5.1383	0	2.68482	0	3.75562	0	0	0	0	1.90871	0	0	4.07144	0	0	0	4.47524	2.23096	0	0	0	2.15423	0	4.33516	0.980731	2.12038	1.68789	1.83237	1.9521	2.79265	1.75296	0.776921	1.74011	2.37803	1.68104	2.34026	1.44643	1.68766	1.95199	1.22202	2.60659	2.22473	1.23697
hsa-miR-4747-5p	2.69484	0	0	0	0	0	0	0	0	0	0	2.20387	0	0	0	0	0	0	0	0	0	0	0	0	0	4.34966	0	0	0	0	0.10897	0.124728	0	0	0.150161	0.164274	0	0	0	0.132113	0	0.130015	0	0.120547	0	0.135781	0	0	0
hsa-miR-5196-5p	0	0	0	0	0	0	0	0	0	0	0	0	0	0	0	0	0	0	0	0	0	0	0	0	0	0	0	0	0	0	0	0	0.140657	0	0	0	0	0	0.145009	0	0	0	0	0	0.130133	0	0	0	0
hsa-miR-3649	0	0	0	0	0	0	0	0	0	0	0	0	0	0	0	0	0	0	0	0	0	0	0	0	0	0	0	0	0	0	0	0	0	0	0	0	0	0	0	0	0	0	0	0	0	0	0	0	0
hsa-miR-92b-5p	45.8123	27.4782	54.7297	37.6624	51.7063	38.4893	56.5213	45.0829	22.821	2.67907	45.0675	57.3006	85.181	51.0335	42.0761	43.9004	20.1089	41.9026	61.0716	43.5545	57.1831	71.7484	51.4653	104.855	64.0689	45.6714	51.7825	33.9291	87.6665	104.044	2.72425	2.99348	1.68789	1.43972	1.9521	2.29983	3.91046	3.88461	3.1902	1.9817	1.81035	0.780088	1.18344	1.20547	1.69173	0.678903	1.92065	2.08569	2.19905
hsa-miR-3199	0	0	0	0	0	0	0	0	0	0	0	0	0	0	0	1.90871	0	0	0	0	0	0	0	0	0	0	0	0	0	0	0.435881	0.124728	0.140657	0.130884	0.300323	0.164274	0.134843	0.388461	0.580037	0.396339	0.646553	0.130015	0.262988	0.241094	0	0.407342	0.411568	0	0.549763
hsa-miR-365b-5p	0	2.74782	2.02703	0	0	0	0	0	1.34241	0	3.75562	0	0	1.96283	0.978514	1.90871	12.0653	4.19026	0	0	0	0	4.47524	0	5.82445	4.34966	8.63041	1.07711	0	1.44505	1.52558	2.12038	0.843945	0.392651	1.80194	0.657094	1.34843	6.34486	1.45009	1.32113	0.905174	0.260029	0.262988	1.44657	0.780798	0.407342	0.548757	0.556183	3.7109
hsa-miR-365a-5p	0	0	0	0	0	4.27659	0	0	1.34241	0	0	0	0	0	0	0	0	2.7935	0	0	0	0	0	0	5.82445	0	0	0	0	1.44505	0.435881	0.498914	1.12526	0.654418	1.05113	0.492821	0.40453	3.49615	1.16007	0.660565	0.646553	0.650073	0.131494	0.723283	0.780798	0.407342	0.960324	0.834275	2.47394
hsa-miR-6878-5p	0	0	0	0	0	0	0	0	0	0	0	0	0	0	0	0	4.02177	0	0	0	0	0	0	0	0	0	0	0	0	0	0.10897	0	0	0	0	0	0	0	0.145009	0.132113	0	0	0	0.120547	0.130133	0	0	0	0
hsa-miR-149-3p	0	0	0	0	0	0	0	0	0	0	0	0	0	0	0	0	0	0	0	0	0	0	0	0	0	0	0	0	0	0	0	0	0	0	0	0	0	0	0	0	0	0	0	0	0	0	0	0	0
hsa-miR-6883-5p	0	0	0	0	0	0	0	0	0	0	0	0	0	0	0	0	0	0	0	0	0	0	0	0	0	0	0	0	0	0	0.10897	0	0	0	0.150161	0	0	0	0	0	0	0	0	0	0	0	0	0	0
hsa-miR-638	0	0	0	0	0	0	0	0	0	0	0	0	0	0	0	0	0	0	0	0	0	0	0	0	0	0	0	0	0	0	0	0	0	0	0	0	0	0	0	0	0	0	0	0	0	0	0	0	0
hsa-miR-3945	0	0	0	0	0	0	0	0	0	0	0	0	0	0	0	0	0	0	0	0	0	0	0	0	0	0	0	0	0	0	0	0	0	0	0	0	0	0	0	0	0	0	0	0	0	0	0	0	0
hsa-miR-4253	0	0	0	0	0	0	0	0	0	0	0	0	0	0	0	0	0	0	0	0	0	0	0	0	0	0	0	0	0	0	0	0	0	0	0	0	0	0	0	0	0	0	0	0	0	0	0	0	0
hsa-miR-4726-5p	0	0	0	0	0	0	0	5.63536	0	0	0	0	0	0	0	0	0	0	0	0	0	0	2.23762	0	0	0	0	0	0	0	0	0.249457	0	0.261767	0	0.164274	0.134843	0	0.290019	0	0.129311	0.130015	0.262988	0.241094	0.130133	0.135781	0	0.139046	0.137441
hsa-miR-296-5p	29.6433	5.49565	79.054	53.355	87.676	29.9362	0	0	93.9688	0	45.0675	44.0774	32.5692	19.6283	17.6132	19.0871	36.1959	55.8701	12.2143	26.1327	37.0008	40.44	22.3762	75.8526	34.9467	32.6224	17.2608	19.9266	20.2307	104.044	6.10233	7.60844	5.76696	7.46036	7.50807	6.07812	6.20279	11.0064	11.7458	9.64425	8.92243	5.72064	9.86203	8.19721	3.12319	6.65325	6.3107	8.89893	5.90996
hsa-miR-6877-5p	5.38969	5.49565	10.1351	0	2.2481	0	0	5.63536	1.34241	2.67907	11.2669	0	0	0	1.95703	1.90871	4.02177	4.19026	4.07144	4.35545	6.72742	3.91355	2.23762	0	5.82445	6.52449	0	4.30846	0	5.78022	0.21794	0.124728	0	0	0.150161	0.492821	0	0.129487	0	0	0.129311	0	0	0	0.130133	0	0	0	0
hsa-miR-5001-5p	0	0	0	0	0	0	0	0	0	0	0	0	0	0	0	0	0	0	0	0	0	0	0	0	0	0	0	0	0	0	0	0	0	0	0	0.164274	0	0	0	0	0.129311	0	0.131494	0	0	0	0.137189	0	0
hsa-miR-27a-5p	0	21.9826	0	6.27706	4.4962	0	0	0	2.68482	8.0372	0	4.40774	5.01064	1.96283	1.95703	1.90871	0	1.39675	4.07144	0	3.36371	2.60903	4.47524	4.46192	11.6489	2.17483	4.3152	1.61567	0	1.44505	19.0698	14.5932	16.4569	15.8369	15.1663	6.40667	27.1035	14.891	16.6761	18.6279	20.9483	20.8023	18.9351	18.5643	25.7663	20.2313	14.5421	24.8892	9.62086
hsa-miR-3144-5p	0	0	0	0	0	0	0	0	0	0	0	0	0	0	0	0	0	0	0	0	0	0	0	0	0	0	0	0	0	0	0.10897	0	0	0	0	0	0	0.129487	0	0	0.129311	0.130015	0.131494	0	0	0.135781	0	0.139046	0.274882
hsa-miR-4652-5p	0	0	0	0	0	0	0	0	0	0	0	0	0	0	0	0	0	0	0	0	0	0	0	0	0	0	0	0	0	0	0	0	0	0	0	0	0	0	0	0	0	0	0	0	0	0	0	0	0
hsa-miR-185-3p	43.1175	63.1999	32.4324	62.7706	42.7139	21.383	20.5532	28.1768	55.0389	64.2976	39.434	68.32	52.6118	33.3681	80.2381	68.7137	64.3483	65.6473	20.3572	39.1991	57.1831	100.448	42.5148	44.6192	29.1222	71.7694	21.576	99.0946	20.2307	70.8077	3.48704	4.3655	5.06367	2.74856	3.15339	6.57094	6.87701	5.69742	5.80037	3.17071	3.10345	3.90044	4.07631	3.85751	4.55465	2.57983	4.80162	3.19805	5.63508
hsa-miR-625-5p	8.08453	27.4782	12.1622	12.5541	13.4886	8.55319	0	0	20.1362	5.35813	18.7781	4.40774	17.5373	7.85131	25.4414	11.4523	28.1524	18.1578	8.14288	17.4218	6.72742	14.3497	26.8515	13.3858	5.82445	2.17483	4.3152	25.8508	13.4871	13.0055	133.924	162.022	181.167	191.744	92.0489	154.417	157.093	105.143	229.115	134.623	126.724	143.796	120.58	139.835	170.214	147.729	157.219	181.872	117.649
hsa-miR-5010-5p	2.69484	0	10.1351	21.9697	6.7443	8.55319	5.1383	0	10.7393	2.67907	3.75562	28.6503	25.0532	17.6654	6.8496	9.54357	16.0871	22.348	12.2143	4.35545	0	23.4813	20.1386	11.1548	11.6489	4.34966	38.8368	11.8483	13.4871	24.5659	0.435881	0.498914	0	0	0.150161	0.328547	0.674217	1.0359	0.870056	0.528452	0	0.130015	0	0.361642	0	0.135781	0.548757	0.417137	0.412323
hsa-miR-4697-5p	0	0	0	0	0	0	0	0	0	0	0	0	0	0	0	0	0	0	0	0	0	0	0	0	0	0	0	0	0	0	0	0	0	0	0	0	0	0	0	0	0	0	0	0	0	0	0	0	0
hsa-miR-4488	2.69484	2.74782	14.1892	0	8.99241	29.9362	0	0	1.34241	8.0372	13.1447	2.20387	5.01064	3.92565	1.95703	3.81743	8.04354	1.39675	12.2143	4.35545	3.36371	3.91355	0	11.1548	0	4.34966	0	2.15423	6.74357	5.78022	0.32691	0	0.140657	0	0.150161	0.492821	0.539373	1.16538	0.870056	0	0.129311	0	0	0.120547	0.130133	0.135781	0.274378	0	0.137441
hsa-miR-6885-5p	0	0	0	0	0	0	0	0	0	0	0	0	0	0	0	0	0	0	0	0	0	0	0	0	0	0	0	0	0	0	0	0	0	0	0	0	0	0	0	0	0	0	0	0	0	0	0	0	0
hsa-miR-6835-5p	0	0	0	0	0	0	0	0	0	0	0	0	0	0	0	0	0	0	0	0	0	0	0	0	0	0	0	0	0	0	0	0	0	0	0	0	0.134843	0	0	0	0	0	0	0	0	0	0	0	0
hsa-miR-342-5p	8.08453	8.24347	4.05405	3.13853	2.2481	4.27659	25.6915	11.2707	6.71206	8.0372	0	0	2.50532	11.777	15.6562	5.72614	12.0653	19.5545	0	17.4218	6.72742	14.3497	6.71286	6.69288	5.82445	17.3986	17.2608	26.3893	0	11.5604	124.662	172.499	113.792	150.123	65.9208	96.5928	105.448	60.0819	161.25	91.8186	93.8794	116.753	120.843	85.468	122.715	138.904	91.5052	131.12	61.7109
hsa-miR-608	0	0	0	0	0	0	0	0	0	0	0	0	0	0	0	0	0	0	0	0	0	0	0	0	0	0	0	0	0	0	0	0	0	0	0	0	0	0	0	0	0	0	0	0	0	0	0	0	0
hsa-miR-6747-5p	0	0	0	0	0	0	0	0	0	0	0	0	0	0	0	0	0	0	0	0	0	0	0	0	0	0	0	0	0	0	0	0	0	0	0	0	0	0	0	0	0	0	0	0	0	0	0	0	0
hsa-miR-555	0	0	0	0	0	0	0	0	0	0	0	0	0	0	0	0	0	0	0	0	0	0	0	0	0	0	0	0	0	0	0	0	0	0	0	0	0	0	0	0	0	0	0	0	0	0	0	0	0
hsa-miR-6756-5p	0	0	0	0	0	0	0	0	0	0	0	0	0	0	0	0	0	0	0	0	0	0	0	0	0	0	0	0	0	0	0	0	0	0	0	0	0	0	0	0	0	0	0	0	0	0	0	0	0
hsa-miR-4455	0	0	0	0	0	0	0	0	0	0	0	0	0	0	0	0	0	0	0	0	0	0	0	0	0	0	0	0	0	0	0	0.124728	0	0	0	0	0	0	0	0	0	0	0	0	0	0	0	0	0.137441
hsa-miR-609	0	0	0	0	0	0	0	0	0	0	0	0	0	0	0	0	0	0	0	0	0	0	0	0	0	0	0	0	0	0	0	0.124728	0.140657	0	0	0	0	0	0	0	0	0	0	0	0	0	0	0	0
hsa-miR-4650-3p	0	0	0	0	0	0	0	0	0	0	0	0	0	0	0	0	0	0	0	0	0	0	0	0	0	0	0	0	0	0	0	0	0	0	0	0	0	0	0	0	0	0	0	0	0	0	0	0	0
hsa-miR-3529-5p	0	0	0	0	0	0	0	0	0	0	0	0	0	0	0	0	0	0	0	0	0	0	0	0	0	0	0	0	0	0	0	0.124728	0	0	0.150161	0	0	0	0.145009	0.132113	0	0	0	0	0	0	0.137189	0	0
hsa-miR-5681b	0	0	0	0	0	0	0	0	0	0	0	0	0	0	0	0	0	0	0	0	0	0	0	0	0	0	0	0	0	0	0	0	0	0	0	0	0	0	0	0	0	0	0	0	0	0	0	0	0
hsa-miR-6503-5p	0	2.74782	0	0	0	0	0	0	0	2.67907	0	0	0	0	0.978514	0	0	0	0	0	0	0	0	0	0	0	0	0	0	0	2.50631	2.49457	2.53183	2.22502	2.40258	4.27111	2.56202	1.0359	1.01506	2.90649	1.81035	1.43016	2.49838	2.41094	2.99306	1.90093	2.46941	2.50282	3.98578
hsa-miR-3085-5p	0	0	0	0	0	0	0	0	0	0	0	0	0	0	0	0	0	0	0	0	0	0	0	0	0	0	0	0	0	0	0	0	0	0	0	0	0	0	0	0	0	0	0	0	0	0	0	0	0
hsa-miR-3907	0	0	0	0	0	0	0	0	0	0	0	0	0	0	0	0	0	0	0	0	0	0	0	0	0	0	0	0	0	0	0	0	0	0	0	0	0	0	0	0	0	0	0	0	0	0	0	0	0
hsa-miR-3165	0	0	0	0	0	0	0	0	0	0	0	0	0	0	0	0	0	0	0	0	0	0	0	0	0	0	0	0	0	0	0	0	0	0.130884	0	0	0.134843	0	0	0	0	0	0.131494	0.120547	0	0	0.274378	0	0
hsa-miR-6769a-5p	0	0	0	0	0	0	0	0	0	0	0	0	0	0	0	0	0	0	0	0	0	0	0	0	0	0	0	0	0	0	0	0	0	0	0	0	0	0	0	0	0	0	0	0	0	0	0	0	0
hsa-miR-323a-5p	2.69484	0	2.02703	0	0	0	0	0	0	0	0	0	0	0	0	0	0	0	0	0	0	0	0	0	0	0	0	0.538557	0	0	0	0	0	0	0	0	0	0	0	0	0	0	0	0	0	0	0	0	0
hsa-miR-3650	0	0	0	0	0	0	0	0	0	0	0	0	0	0	0	0	0	0	0	0	0	0	0	0	0	0	0	0	0	0	0	0	0	0	0.150161	0	0	0	0	0	0	0	0	0	0	0	0	0	0
hsa-miR-4694-5p	0	0	0	0	0	0	0	0	0	0	0	0	0	0	0	0	0	0	0	0	0	0	0	0	0	0	0	0	0	0	0	0	0	0	0	0	0	0	0	0	0	0	0	0	0	0	0	0	0
hsa-miR-409-5p	2.69484	2.74782	0	6.27706	4.4962	0	0	5.63536	0	10.7163	3.75562	4.40774	2.50532	0	6.8496	0	4.02177	0	0	8.71091	13.4548	1.30452	0	0	0	2.17483	0	19.9266	0	0	1.0897	0.623642	0.984602	0.916185	2.40258	0.492821	0.674217	6.99229	0.435028	1.18902	1.03448	0.780088	0.657469	3.49587	1.43146	0.407342	1.64627	0.834275	2.88626
hsa-miR-152-5p	0	0	0	0	0	0	0	0	0	0	0	0	0	0	0	0	0	0	0	0	0	0	0	0	0	0	0	0	0	0	0.32691	0.249457	0.421972	1.04707	0.750807	0.492821	0.40453	1.16538	0.580037	0.924791	0.646553	0.780088	0.131494	0.241094	1.04106	0.271561	0.548757	0.556183	1.09953
hsa-miR-563	0	0	0	0	0	0	0	0	0	0	0	0	0	0	0	0	0	0	0	0	0	0	0	0	0	0	0	0	0	0	0	0	0	0	0	0	0	0	0	0	0	0	0	0	0	0	0	0	0
hsa-miR-656-5p	0	0	0	0	0	0	0	0	0	0	0	0	0	0	0	0	0	0	0	0	0	0	0	0	0	0	0	0	0	0	0	0	0	0	0	0	0	0	0	0	0	0	0	0	0	0	0	0	0
hsa-miR-92a-1-5p	0	2.74782	0	0	0	0	5.1383	0	0	0	0	0	0	5.88848	0	3.81743	0	0	0	0	3.36371	1.30452	0	0	0	0	0	0	0	2.89011	1.52558	1.37201	2.81315	2.09414	1.05113	0.492821	2.56202	1.16538	1.16007	2.11381	2.19828	2.08023	0.920457	1.20547	1.5616	2.30827	0.274378	3.05901	0.687204
hsa-miR-323b-5p	0	0	0	0	0	0	0	0	0	0	0	0	0	0	0	0	0	0	0	0	0	0	0	0	0	0	0	0	0	0	0	0	0	0	0	0	0	0	0	0	0	0	0	0	0	0	0	0	0
hsa-miR-494-5p	0	0	0	0	0	0	0	0	0	0	0	0	0	0	0	0	0	0	0	0	0	0	0	0	0	0	0	0	0	0	0	0	0	0	0	0	0	0.258974	0	0	0	0	0	0	0	0	0	0	0
hsa-miR-410-5p	0	0	0	0	0	0	0	0	0	0	0	0	0	0	0	0	0	0	0	0	0	0	0	0	0	0	0	0	0	0	0	0	0	0	0	0	0	0	0	0	0	0	0	0	0	0	0	0	0
hsa-miR-6832-5p	0	0	0	3.13853	0	0	0	0	1.34241	0	1.87781	0	0	0	0	0	4.02177	0	0	0	0	0	0	0	0	0	0	0	0	0	0.10897	0	0.140657	0	0	0.164274	0	0	0.290019	0	0	0	0	0	0.130133	0	0	0	0
hsa-miR-567	0	0	0	0	0	0	0	0	0	0	0	0	0	0	0	0	0	0	0	0	0	0	0	0	0	0	0	0	0	0	0	0	0	0	0	0	0	0	0	0	0	0	0	0	0	0	0	0	0
hsa-miR-630	0	0	0	0	0	0	0	0	0	0	0	0	0	0	0	0	0	0	0	0	0	0	0	0	0	0	0	0	0	0	0	0	0	0	0	0	0	0	0	0	0	0	0	0	0	0	0	0	0
hsa-miR-616-3p	2.69484	0	0	0	0	0	15.4149	0	1.34241	0	0	0	2.50532	3.92565	0	1.90871	4.02177	2.7935	0	0	6.72742	0	0	0	0	2.17483	0	1.07711	0	1.44505	0.653821	0.748371	0.843945	0.654418	0.300323	1.47846	1.07875	1.16538	1.01506	0.660565	0.646553	1.04012	0.920457	0.843831	1.69173	1.22202	0.960324	0.139046	0.687204
hsa-miR-1257	0	0	0	0	0	0	0	0	0	0	0	0	0	0	0	0	0	0	0	0	0	0	0	0	0	0	0	0	0	0	0	0	0	0	0	0	0	0	0	0	0	0	0	0	0	0	0	0	0
hsa-miR-550a-3-5p	0	0	0	0	2.2481	0	0	0	0	0	0	2.20387	0	0	2.93554	0	4.02177	2.7935	0	0	0	2.60903	2.23762	0	0	0	0	0.538557	6.74357	0	0.21794	0.249457	0.140657	0.261767	0	0.164274	0.269687	0.388461	0.290019	0.264226	0.129311	0.390044	0	0.120547	0	0	0.137189	0.417137	0.274882
hsa-miR-550a-5p	0	0	2.02703	0	4.4962	0	0	0	0	2.67907	0	0	0	3.92565	0	1.90871	4.02177	5.58701	0	0	6.72742	0	6.71286	0	5.82445	6.52449	0	0	0	0	0.435881	0.498914	0.140657	0.261767	0.600645	0.164274	0.539373	0.129487	0.290019	0.264226	0.129311	0.130015	0.394481	0.361642	0.390399	0.271561	0.137189	0.417137	0.137441
hsa-miR-1271-3p	0	0	0	0	0	0	0	0	0	0	0	0	0	0	0	0	0	0	0	0	0	0	0	0	0	0	0	0	0	0	0.653821	0.124728	0	0	0.150161	0	0	0.258974	0	0	0	0	0.131494	0	0	0	0.137189	0	0.137441
hsa-miR-4800-5p	2.69484	0	0	0	0	0	0	0	0	0	0	0	0	0	0	0	0	0	0	0	0	0	0	0	0	0	0	0	0	0	0	0.374185	0.421972	0.130884	0.150161	0.164274	0.269687	0.258974	0.580037	0.132113	0	0	0	0.120547	0.130133	0	0.274378	0.278092	0.274882
hsa-miR-3691-5p	0	0	0	0	0	0	0	0	0	0	0	0	0	0	0	0	0	1.39675	0	0	0	0	0	2.23096	0	0	0	1.07711	0	0	0.21794	0.124728	0.140657	0.392651	0.150161	0.164274	0.269687	0	0	0.264226	0.258621	0.260029	0.131494	0.241094	0.260266	0.135781	0	0	0
hsa-miR-3688-5p	0	0	0	0	0	0	0	0	0	0	0	0	0	0	0	0	0	0	0	0	0	0	0	0	0	0	0	0	0	0	0	0	0	0	0	0	0	0	0	0	0	0	0	0.120547	0	0	0	0	0
hsa-miR-891a-3p	0	0	0	0	0	0	0	0	0	0	0	0	0	0	0	0	0	0	0	0	0	0	0	0	0	0	0	0	0	0	0	0	0	0	0	0	0	0	0	0	0	0	0	0	0	0	0	0	0
hsa-miR-6778-5p	0	0	0	0	0	0	0	0	0	0	0	0	0	0	0	0	0	0	0	0	0	0	0	0	0	0	0	0	0	0	0	0	0	0	0	0	0	0	0	0	0	0	0	0	0	0	0	0	0
hsa-miR-1233-5p	0	0	0	0	0	0	0	0	0	0	1.87781	0	0	0	0	0	0	0	0	0	0	0	0	0	0	0	0	0	0	0	0	0	0	0	0	0	0	0	0	0	0	0	0	0	0	0	0	0	0
hsa-miR-491-5p	13.4742	24.7304	2.02703	6.27706	4.4962	8.55319	10.2766	5.63536	5.36965	10.7163	3.75562	6.61161	2.50532	1.96283	15.6562	19.0871	16.0871	9.77726	4.07144	0	3.36371	11.7407	6.71286	6.69288	0	13.049	0	17.2338	6.74357	10.1154	11.6598	17.7114	15.613	14.0045	14.1152	15.1132	19.2826	24.0846	19.7213	16.7784	13.7069	15.8618	17.3572	17.2383	11.0613	16.0221	14.8164	18.354	21.7157
hsa-miR-6742-5p	0	0	0	0	0	0	0	0	0	0	0	0	0	0	0	0	0	0	0	0	0	0	0	0	0	0	0	0	0	0	0	0.124728	0	0	0	0.164274	0	0	0	0	0	0	0	0	0	0	0	0.139046	0
hsa-miR-203a-5p	0	0	0	0	0	0	0	0	0	0	0	0	0	0	0	0	0	0	0	0	0	0	0	0	0	0	0	0	0	0	0	0	0	0	0	0	0	0	0	0	0	0	0	0	0	0	0	0	0
hsa-miR-644a	0	0	0	0	0	0	0	0	0	0	0	0	0	0	0	0	0	0	0	0	0	0	0	0	0	0	0	0	0	0	0	0	0	0	0	0	0	0	0	0	0	0	0	0	0	0	0	0	0
hsa-miR-569	0	0	0	0	0	0	0	0	0	0	0	0	0	0	0	0	0	0	0	0	0	0	0	0	0	0	0	0	0	0	0	0	0	0	0	0	0	0	0	0	0	0	0	0	0	0	0	0	0
hsa-miR-1258	0	0	0	0	0	0	0	0	0	0	0	0	0	0	0	0	0	0	0	0	0	0	0	0	0	0	0	0	0	0	1.0897	2.24511	1.68789	2.3559	2.25242	2.29983	0.80906	1.81282	0.145009	1.58536	2.19828	1.30015	1.70942	2.0493	2.21226	1.76515	1.64627	2.36378	1.92417
hsa-miR-22-5p	10.7794	10.9913	4.05405	3.13853	2.2481	4.27659	0	0	0	8.0372	5.63343	0	0	3.92565	7.82811	1.90871	12.0653	4.19026	4.07144	8.71091	3.36371	2.60903	13.4257	6.69288	11.6489	2.17483	4.3152	7.00125	0	1.44505	22.4478	20.7049	15.8943	14.0045	23.1248	17.7415	15.507	38.0691	15.951	14.6645	19.6552	21.5824	16.0422	21.4574	16.1365	16.4294	23.8709	15.8512	28.5877
hsa-miR-6501-5p	0	0	2.02703	3.13853	0	0	0	5.63536	0	0	5.63343	0	0	0	0.978514	0	0	0	0	0	0	5.21807	0	0	0	4.34966	0	2.15423	0	1.44505	1.52558	0.623642	0.281315	1.17795	0.450484	0.328547	1.75296	1.29487	1.01506	0.792678	0.775863	1.17013	0.788963	0.482189	0.520532	0.814683	0.548757	1.39046	1.37441
hsa-miR-4423-5p	0	0	0	0	0	0	0	0	0	0	0	0	0	0	0	0	0	0	0	0	0	0	0	0	0	0	0	0	0	0	0	0	0.140657	0	0	0.657094	0.134843	0.129487	0	0.132113	0	0	0	0.120547	0	0	0	0	0
hsa-miR-6740-5p	0	0	0	0	0	0	5.1383	0	0	8.0372	0	0	0	0	0.978514	0	0	0	0	0	0	0	0	0	5.82445	0	0	0	0	0	0	0	0.281315	0	0.150161	0	0.269687	0.129487	0.290019	0.132113	0.129311	0	0.131494	0	0	0	0	0	0.137441
hsa-miR-19b-1-5p	0	0	0	0	0	0	0	0	0	0	0	4.40774	0	0	0	0	0	0	0	0	0	0	0	0	0	0	0	0	0	0	1.30764	2.49457	1.68789	1.5706	1.65177	0.985641	1.48328	1.29487	2.03013	1.71747	2.19828	2.08023	1.70942	0.843831	1.43146	3.12295	1.09751	1.25141	3.0237
hsa-miR-19b-2-5p	0	0	0	0	0	0	0	0	0	0	0	0	0	0	0	0	0	0	0	0	0	0	0	0	0	0	0	0	0	0	0	0	0	0	0	0	0	0	0	0	0	0	0	0	0	0	0	0	0
hsa-miR-19a-5p	0	0	0	0	0	0	0	0	0	0	0	0	0	0	0	0	0	0	0	0	0	0	0	0	0	0	0	0	0	0	0.21794	0	0.281315	0	0	0	0	0.129487	0	0.132113	0	0.130015	0	0	0.130133	0.135781	0	0.139046	0
hsa-miR-9-3p	0	2.74782	2.02703	3.13853	2.2481	0	0	0	0	8.0372	1.87781	2.20387	0	0	0.978514	0	8.04354	0	0	8.71091	6.72742	2.60903	0	0	0	0	0	0	0	1.44505	49.6904	24.1973	22.9272	36.2548	16.9682	49.4463	45.7119	26.2858	28.8568	53.6379	44.3535	37.7042	45.1024	46.7723	44.6356	30.5506	29.9072	21.5521	19.654
hsa-miR-3143	0	0	0	0	0	0	0	0	0	0	0	0	0	0	0	0	0	0	0	0	0	0	0	0	0	0	0	0	0	0	0	0	0	0.130884	0	0	0	0	0.145009	0	0	0	0	0	0	0	0	0	0.137441
hsa-miR-208b-3p	0	0	0	0	2.2481	0	0	0	1.34241	0	0	0	0	0	0	1.90871	0	0	0	0	0	0	0	0	0	0	0	0	0	0	0.10897	0.124728	0	0	0	0	0	0	0.290019	0	0.129311	0	0.131494	0.241094	0	0	0	0	0
hsa-miR-208a-3p	0	0	0	0	0	0	0	0	0	0	0	0	0	0	0	0	0	0	0	0	0	0	0	0	0	0	0	0	0	0	0.10897	0	0.140657	0	0	0	0	0	0.145009	0	0	0	0	0	0.130133	0.135781	0	0	0
hsa-miR-374c-5p	0	0	0	0	0	0	0	0	0	0	0	0	0	0	0	0	0	0	0	0	0	0	0	0	0	0	0	0	0	0	0.10897	0.124728	0.140657	0	0	0	0.269687	0.258974	0.435028	0	0	0.260029	0	0	0	0.135781	0	0.139046	0
hsa-miR-655-3p	0	0	0	0	0	0	0	0	0	0	0	0	0	0	0	0	0	0	0	0	0	0	2.23762	0	0	0	0	0	0	0	0.10897	0.249457	0	0.130884	0.450484	0.164274	0.40453	1.16538	0	0	0.258621	0.130015	0.131494	0.602736	0.390399	0	0.274378	0.278092	1.09953
hsa-miR-466	0	0	0	0	0	0	0	0	0	0	0	0	0	0	0	0	0	0	0	0	0	0	0	0	0	0	0	0	0	0	0	0	0	0	0	0	0	0	0	0	0	0	0	0	0	0	0	0	0
hsa-miR-4666a-5p	0	0	0	0	0	0	0	0	0	0	0	0	0	0	0	0	0	0	0	0	0	0	0	0	0	0	0	0	0	0	0	0	0	0	0	0	0	0	0	0	0	0	0	0	0	0	0	0	0
hsa-miR-5591-3p	0	0	0	0	0	0	0	0	0	0	0	0	0	0	0	0	0	0	0	0	0	0	0	0	0	0	0	0	0	0	0.10897	0.124728	0	0	0	0	0	0	0	0	0.129311	0	0	0.120547	0	0	0	0	0.274882
hsa-miR-4777-3p	0	0	0	0	0	0	0	0	0	0	0	0	0	1.96283	0	0	0	0	0	0	0	0	0	0	0	0	0	0	0	0	0.10897	0.124728	0	0.130884	0.150161	0.328547	0.134843	0.129487	0	0	0	0	0	0.120547	0.130133	0.407342	0	0	0.549763
hsa-miR-4693-5p	0	0	0	0	0	0	0	0	0	0	0	0	0	0	0	0	0	0	0	0	0	0	0	0	0	0	0	0	0	0	0	0	0	0	0	0	0	0	0	0	0	0	0	0	0	0	0	0	0
hsa-miR-4766-3p	0	0	0	0	0	0	0	0	1.34241	0	0	0	0	0	0.978514	0	0	0	0	0	0	0	0	0	0	0	0	0	0	0	0.871761	0.873099	0.843945	0.785302	0.900968	0.657094	0.80906	0.517948	0.435028	0.792678	1.03448	1.30015	0.920457	1.92876	0.520532	0.814683	1.2347	0.278092	0.549763
hsa-miR-4524b-5p	0	0	0	0	0	0	0	0	0	0	0	0	0	0	0	0	0	0	0	0	0	0	0	0	0	0	0	0	0	0	0	0	0.140657	0	0	0	0	0	0	0	0	0	0	0	0	0	0	0	0
hsa-miR-4524a-5p	0	0	0	0	0	0	0	0	0	0	0	0	0	0	0	0	0	0	0	0	0	0	0	0	0	0	0	0	0	0	0.32691	0.124728	0.421972	0.261767	0.150161	0.492821	0.134843	0.388461	0.145009	0.396339	0.258621	0.260029	0.525975	0.361642	0	0.135781	0.685946	0	0.549763
hsa-miR-3117-3p	0	0	0	0	0	0	0	0	0	0	0	0	0	0	0	0	0	0	0	0	0	0	0	0	0	0	0	0.538557	0	0	0.435881	0.374185	0.984602	0.523534	1.80194	1.31419	1.75296	1.55384	0.435028	0.660565	0.387932	1.69019	0.788963	0.361642	0.130133	0.543122	0.960324	0.834275	1.92417
hsa-miR-4423-3p	0	0	0	0	0	0	0	0	0	0	0	0	0	0	0	0	0	0	0	0	0	0	0	0	0	0	0	0	0	0	0	0.124728	0	0	0	0	0	0	0	0	0	0	0	0	0	0	0	0	0
hsa-miR-4727-3p	0	0	0	0	0	0	0	0	0	0	0	0	0	0	0	0	0	1.39675	0	0	0	0	0	0	0	0	0	0	0	0	0.10897	0.249457	0	0	0	0	0	0	0.290019	0.132113	0.129311	0.130015	0	0.120547	0	0	0.137189	0	0
hsa-miR-4460	0	0	0	0	0	0	0	0	0	0	0	0	0	0	0	0	0	0	0	0	0	0	0	0	0	0	0	0	0	0	0	0	0	0	0	0	0	0	0	0	0	0	0	0	0	0	0	0	0
hsa-miR-374b-5p	18.8639	2.74782	4.05405	9.41559	2.2481	4.27659	10.2766	0	12.0817	8.0372	3.75562	11.0194	5.01064	1.96283	17.6132	9.54357	8.04354	12.5708	0	17.4218	16.8186	31.3084	2.23762	6.69288	0	10.8741	0	29.0821	20.2307	8.67033	182.525	200.813	158.662	205.88	206.922	214.541	217.907	219.351	224.619	212.702	220.345	215.304	203.289	182.509	138.852	219.286	214.838	218.163	217.844
hsa-miR-1185-2-3p	0	0	0	0	0	0	0	0	0	0	0	0	0	0	0	0	0	0	0	0	0	0	0	0	0	0	0	2.15423	0	0	0.10897	0	0.140657	0	0.150161	0.164274	0	0.258974	0.145009	0	0	0	0	0.120547	0	0.135781	0	0	0.274882
hsa-miR-1185-1-3p	0	0	2.02703	0	2.2481	0	0	0	0	0	0	0	0	0	0	0	0	0	0	0	0	1.30452	0	0	0	4.34966	0	4.30846	0	0	0.32691	0.623642	0.281315	0.654418	0.450484	0.492821	0.134843	1.42436	0.290019	0.264226	0.387932	0.260029	0.394481	1.32602	0.130133	0.135781	0.274378	0.139046	2.19905
hsa-miR-3144-3p	0	0	0	0	0	0	0	0	0	0	0	0	0	0	0	0	0	0	0	0	0	0	0	0	0	0	0	0	0	0	0.10897	0.249457	0.421972	0	0.300323	0.328547	0.269687	0.647434	0	0.396339	0.258621	0.780088	0.131494	0.241094	0.260266	0.407342	0.411568	0.278092	0.274882
hsa-miR-4633-5p	0	0	0	0	0	0	0	0	0	0	0	0	0	0	0	0	0	0	0	0	0	0	0	0	0	0	0	0	0	0	0.10897	0	0	0	0	0	0	0	0	0	0	0	0	0	0	0	0	0	0
hsa-miR-3115	0	0	0	0	0	0	0	0	0	0	1.87781	2.20387	0	0	0	0	0	0	0	0	0	0	0	2.23096	0	0	0	1.07711	0	0	0.21794	0.124728	0	0	0.150161	0.164274	0.40453	0	0.290019	0	0.129311	0	0.131494	0.120547	0	0	0	0.139046	0.137441
hsa-miR-3924	0	0	0	0	0	0	0	0	0	0	0	0	0	0	0	0	0	0	0	0	0	0	0	0	0	0	0	0	0	0	0	0	0	0	0	0	0	0	0	0	0	0	0	0	0	0	0	0	0
hsa-miR-556-3p	0	0	0	0	0	0	0	0	0	0	0	2.20387	0	1.96283	0	0	0	0	0	0	0	0	0	0	0	0	0	1.61567	0	0	0.32691	1.24728	0	0	0.600645	0	0.269687	0.517948	0	0.264226	0.258621	0.130015	0.262988	0	0.390399	0.407342	0.137189	0.139046	0
hsa-miR-4795-3p	0	0	0	0	0	0	0	0	0	0	0	0	0	0	0	0	0	0	0	0	0	0	0	0	0	0	0	0	0	0	0	0	0	0.130884	0	0.328547	0.269687	0.258974	0.290019	0.264226	0.129311	0.130015	0	0.120547	0.130133	0.135781	0.274378	0	0
hsa-miR-3671	0	0	0	0	0	0	0	0	0	0	0	0	0	0	0	0	0	0	0	0	0	0	0	0	0	0	0	0	0	0	0	0	0	0	0	0	0	0	0	0	0	0	0	0	0	0	0	0	0
hsa-miR-421	40.4227	24.7304	42.5676	50.2165	26.9772	21.383	10.2766	16.9061	49.6692	26.7907	41.3118	59.5045	40.0852	31.4052	24.4628	49.6266	16.0871	53.0766	16.2858	17.4218	16.8186	61.3123	53.7029	31.2334	34.9467	36.9721	21.576	38.7761	6.74357	44.7967	73.5548	61.9901	62.5926	64.2638	50.9047	77.5371	76.9956	77.6921	81.2052	62.6216	63.7501	59.0267	64.9579	62.8051	62.5939	59.8792	58.3054	61.5973	77.2418
hsa-miR-561-5p	0	0	0	0	0	0	0	0	0	0	1.87781	0	0	0	0	1.90871	0	0	0	0	0	0	0	0	0	0	0	0	0	0	0.21794	0.623642	0.281315	0.130884	0.450484	0.657094	0.134843	0.388461	0	0.132113	0.258621	0.130015	0.262988	0.843831	0	0.135781	0.411568	0.139046	0.687204
hsa-miR-377-3p	0	0	0	0	4.4962	0	0	0	1.34241	0	1.87781	0	0	0	2.93554	0	0	0	0	0	0	0	0	0	5.82445	4.34966	0	4.84702	0	0	0.32691	0.873099	0	0.392651	1.50161	0.657094	0.269687	2.07179	0.725046	1.0569	0.517242	0.390044	0.394481	1.68766	0.780798	0.543122	0.411568	0.278092	3.29858
hsa-miR-23b-3p	75.4556	93.426	48.6486	97.2944	44.962	51.3191	159.287	123.978	34.9027	117.879	39.434	37.4658	47.6011	70.6618	98.8299	110.705	116.631	86.5986	36.643	82.7536	131.185	101.752	49.2277	29.0025	29.1222	145.714	38.8368	196.035	74.1793	60.6923	986.071	786.662	809.203	764.622	1471.88	759.437	903.046	2557.5	611.069	1217.82	872.07	963.539	713.748	1064.55	734.47	883.524	1238.27	1079.55	1353.52
hsa-miR-23a-3p	1042.9	1332.69	616.216	671.645	732.881	791.17	822.129	546.63	609.455	1315.42	625.311	550.968	643.868	685.027	1237.82	910.456	1130.12	602	716.573	797.048	783.744	632.691	575.069	490.811	728.056	924.302	617.074	1539.2	890.152	414.731	5914.35	5620.02	4940.03	6306.63	5815.15	5807.23	6697.4	7966.29	4969.76	7686.47	6154.79	6359.41	6432.41	6830.57	6917.74	7320.2	6981.56	6659.46	6866.68
hsa-miR-23c	0	0	0	0	0	0	0	0	0	0	0	0	0	0	0	0	0	0	0	0	0	0	0	0	0	0	0	0	0	0	0.871761	0.498914	0.56263	0.654418	1.20129	0.657094	0.943904	2.33076	0.435028	1.45324	0.517242	0.260029	0.657469	1.20547	0.390399	0.543122	1.2347	1.25141	1.23697
hsa-miR-3127-5p	5.38969	8.24347	4.05405	3.13853	4.4962	4.27659	15.4149	0	4.02724	0	1.87781	4.40774	7.51597	9.81413	2.93554	5.72614	8.04354	9.77726	0	4.35545	3.36371	0	8.95048	8.92384	0	4.34966	17.2608	6.46269	6.74357	14.4505	0.544851	1.37201	0.843945	1.04707	1.20129	0.821368	0.943904	1.16538	1.01506	0.660565	0.905174	0.390044	0.262988	0.602736	0.130133	0.950464	0.411568	0.556183	0.824645
hsa-miR-539-3p	2.69484	0	0	0	0	0	0	0	0	0	0	0	0	0	0	0	0	1.39675	0	0	0	0	0	0	0	0	0	2.69279	0	0	0.10897	0.498914	0.140657	0	0.750807	0.328547	0.269687	0.776921	0.580037	0.132113	0.129311	0.130015	0	0.843831	0.260266	0.407342	0.274378	0.139046	1.51185
hsa-miR-376a-3p	2.69484	0	0	18.8312	0	0	0	0	0	2.67907	0	0	2.50532	1.96283	16.6347	1.90871	20.1089	0	0	4.35545	3.36371	1.30452	0	6.69288	0	6.52449	8.63041	24.7736	0	0	30.0758	22.3264	18.9888	28.7944	52.8568	31.8691	11.5965	74.0665	12.9058	24.9694	31.5518	28.9933	17.7517	84.5036	32.0127	16.5652	21.9503	23.7768	100.607
hsa-miR-376b-3p	0	2.74782	0	0	0	0	0	0	0	5.35813	0	0	0	0	0	0	0	0	0	0	0	0	0	0	0	0	0	1.61567	0	0	1.0897	0.748371	0.56263	1.30884	1.9521	0.657094	0.40453	2.33076	0.290019	0.792678	1.03448	0.780088	0.131494	2.0493	1.5616	0.271561	0.274378	0.834275	2.61138
hsa-miR-5007-3p	0	0	0	0	0	0	0	0	0	0	0	0	0	0	0	0	0	0	0	0	0	0	0	0	0	0	0	0	0	0	0	0	0	0	0	0	0	0	0	0	0	0	0	0	0	0	0	0	0
hsa-miR-433-3p	0	0	0	0	4.4962	0	0	0	0	0	0	0	0	0	1.95703	0	4.02177	0	0	0	3.36371	0	0	0	0	2.17483	4.3152	2.69279	0	0	0.10897	0.124728	0	0.261767	0	0.328547	0.269687	0.258974	0	0	0.129311	0	0	0.361642	0	0	0	0.139046	0.274882
hsa-miR-6516-3p	0	0	0	0	0	0	0	0	0	0	0	0	0	0	0	0	0	0	0	0	0	0	0	0	0	0	0	0.538557	0	0	0.544851	0.249457	0.281315	0.523534	0.300323	0	0.40453	0.258974	0.290019	0.528452	0.387932	0.130015	0.657469	0.241094	0.260266	0.950464	0.411568	0.417137	0.549763
hsa-miR-5195-3p	0	0	0	0	0	0	0	0	0	0	0	0	0	0	0	0	0	0	0	0	0	0	0	0	0	0	0	0	0	0	0	0	0	0	0	0	0	0	0	0	0	0	0	0	0	0	0	0	0
hsa-miR-1260b	45.8123	27.4782	14.1892	12.5541	17.9848	21.383	25.6915	16.9061	5.36965	5.35813	5.63343	11.0194	12.5266	19.6283	25.4414	36.2656	92.5007	13.9675	4.07144	21.7773	16.8186	22.1768	15.6633	8.92384	5.82445	34.7973	0	42.0075	6.74357	10.1154	22.5568	15.7158	17.4415	9.03097	13.064	6.07812	30.3398	11.1359	12.0358	14.6645	15.7759	11.9613	12.4919	24.4711	8.58877	14.8001	14.4049	14.5998	11.2702
hsa-miR-1260a	26.9484	60.4521	10.1351	9.41559	13.4886	29.9362	15.4149	22.5415	9.39688	16.0744	5.63343	13.2232	22.5479	13.7398	9.78514	15.2697	28.1524	6.98376	12.2143	8.71091	30.2734	20.8723	4.47524	6.69288	11.6489	21.7483	4.3152	25.3122	6.74357	5.78022	66.0359	63.6115	62.3113	45.2857	51.8057	14.1275	142.26	25.2499	54.0885	42.012	50.9483	48.3654	50.8881	72.0872	35.9167	62.5948	75.1797	47.1365	26.3886
hsa-miR-2355-5p	0	0	0	0	0	0	0	0	0	0	0	0	0	1.96283	0	0	0	0	0	4.35545	0	1.30452	2.23762	0	0	0	0	0	0	0	1.85249	1.7462	1.26592	1.17795	2.55274	1.47846	0.943904	1.16538	1.5951	1.58536	2.97414	1.82021	1.97241	1.56711	0.520532	1.90093	1.09751	1.39046	1.23697
hsa-miR-623	0	0	0	0	0	0	0	0	0	0	0	0	0	0	0	0	0	0	0	0	0	0	0	0	0	0	0	0	0	0	0	0	0	0	0	0	0	0	0	0	0	0	0	0	0	0	0	0	0
hsa-miR-937-3p	0	5.49565	2.02703	0	0	0	0	0	0	0	0	2.20387	0	1.96283	0	0	0	0	0	0	0	0	0	0	0	2.17483	0	0	0	1.44505	0.32691	0.249457	0.140657	0	0	0	0.134843	0	0.290019	0.132113	0.129311	0.130015	0	0	0	0	0	0.139046	0.137441
hsa-miR-7975	0	0	0	0	0	0	0	0	0	0	0	0	0	0	0	0	0	0	0	0	0	0	0	0	0	2.17483	0	0	0	0	0.21794	0	0.140657	0	0	0	0	0	0	0	0	0	0	0	0	0	0	0	0
hsa-miR-7111-3p	0	0	0	0	0	0	0	0	0	0	0	0	0	0	0	0	0	0	0	0	0	0	0	0	0	0	0	0	0	0	0	0	0	0	0	0	0	0	0	0	0	0	0	0	0	0	0	0	0
hsa-miR-6881-3p	2.69484	0	0	0	2.2481	4.27659	5.1383	0	1.34241	0	0	0	0	1.96283	1.95703	5.72614	0	2.7935	4.07144	0	0	1.30452	0	4.46192	5.82445	2.17483	0	1.07711	6.74357	1.44505	0.10897	0	0	0	0	0	0.134843	0.258974	0	0.396339	0	0	0	0.120547	0	0	0	0	0
hsa-miR-502-5p	0	0	0	0	0	0	0	0	0	0	0	0	0	0	0	0	0	0	0	0	0	0	0	0	0	0	0	0	0	0	1.30764	1.12256	2.39118	2.74856	1.65177	1.47846	2.42718	1.42436	1.5951	1.84958	1.81035	1.30015	1.57793	1.20547	1.30133	1.49359	1.37189	2.78092	1.64929
hsa-miR-639	0	0	0	0	0	0	0	0	0	0	0	0	0	0	0	0	0	0	0	0	0	0	0	0	0	0	0	0	0	0	0	0	0	0	0	0	0	0	0	0	0	0	0	0	0	0	0	0	0
hsa-miR-4790-5p	0	0	0	0	0	0	0	0	0	0	0	0	0	0	0	0	0	0	0	0	0	0	0	0	0	0	0	0	0	0	0	0.124728	0	0	0	0	0	0	0	0	0	0	0	0	0	0	0	0	0
hsa-miR-425-3p	59.2866	107.165	36.4865	50.2165	31.4734	42.7659	35.9681	39.4475	59.0661	88.4092	56.3343	55.0968	52.6118	80.4759	99.8084	76.3485	84.4572	58.6636	28.5001	30.4882	47.0919	76.9665	58.1781	51.3121	40.7711	73.9442	25.8912	143.256	40.4614	59.2472	135.668	156.035	133.484	146.459	109.618	151.296	108.279	104.496	121.953	130.396	112.629	127.284	123.999	101.862	124.277	149.766	117.434	140.436	120.261
hsa-miR-3181	0	0	0	0	0	0	0	0	0	0	0	0	0	0	0	0	0	0	0	0	0	0	0	0	0	0	0	0	0	0	0	0	0	0.130884	0	0	0	0.129487	0	0	0	0	0.131494	0	0	0	0	0	0
hsa-miR-517a-3p	0	0	2.02703	0	0	0	0	0	0	0	0	0	0	0	0	0	0	1.39675	0	0	0	0	0	0	0	0	0	0	0	1.44505	2.50631	1.7462	1.82855	1.04707	1.9521	0.492821	2.69687	2.58974	0.870056	1.84958	2.06897	0.910103	1.44643	4.82189	2.08213	0.407342	2.60659	1.66855	2.61138
hsa-miR-517c-3p	0	0	0	0	0	0	0	0	0	0	0	0	0	0	0	0	0	0	0	0	0	0	0	0	0	0	0	0	0	0	0.435881	0.498914	0.140657	0.392651	0.450484	0.328547	0.539373	0	0.435028	0.264226	0	0.130015	0	1.92876	0.390399	0.135781	0.411568	0.139046	0.412323
hsa-miR-4799-5p	0	0	0	0	0	0	0	0	0	0	0	0	0	0	0	0	0	0	0	0	0	0	0	0	0	2.17483	0	0	0	0	0.21794	0	0.140657	0	0.750807	0.328547	0.134843	0	0.580037	0.264226	0	0.130015	0.262988	0.120547	0.130133	0.271561	0.137189	0	0.412323
hsa-miR-4256	0	0	0	0	0	0	0	0	0	0	0	0	0	0	0	0	0	0	0	0	0	0	0	0	0	0	0	0	0	0	0	0	0	0	0	0	0	0	0	0	0	0	0	0	0	0	0	0	0
hsa-miR-4727-5p	0	0	0	0	0	0	0	0	0	0	0	0	0	0	0	0	0	0	0	0	0	0	0	0	0	0	0	0	0	0	0.10897	0	0.281315	0	0	0	0	0	0	0.132113	0	0.130015	0.131494	0	0.130133	0	0	0.139046	0.137441
hsa-miR-6828-3p	0	0	0	0	0	0	0	0	0	0	0	0	0	0	0	0	0	0	0	0	0	0	0	0	0	0	0	0	0	0	0	0	0	0	0	0	0	0	0	0	0	0	0	0	0	0	0	0	0
hsa-miR-516b-5p	0	0	0	0	0	0	0	0	0	0	0	0	0	0	0.978514	0	0	0	0	0	0	0	0	0	0	0	0	0	0	0	0.10897	0.249457	0	0.261767	0.150161	0	0.134843	0.258974	0	0	0	0.130015	0.262988	0.602736	0	0.135781	0	0	0
hsa-miR-3686	0	0	0	0	0	0	0	0	0	0	0	0	0	0	0	0	0	0	0	0	0	0	0	0	0	0	0	0	0	0	0	0	0	0	0	0	0	0	0	0	0	0	0	0	0	0	0	0	0
hsa-miR-6888-3p	0	0	0	0	0	0	0	0	0	0	0	0	0	0	0	0	0	0	0	0	0	0	0	0	0	0	0	0	0	0	0	0.124728	0.281315	0	0	0	0	0	0.145009	0	0	0.260029	0.131494	0	0	0	0.137189	0.139046	0
hsa-miR-7843-3p	0	0	0	0	0	0	0	0	0	0	0	0	0	0	0	0	0	0	0	0	0	0	0	0	0	0	0	0	0	0	0	0	0	0	0	0	0	0	0	0	0	0	0	0	0	0	0	0	0
hsa-miR-3616-5p	0	0	0	0	0	0	0	0	0	0	0	0	0	0	0	0	0	0	0	0	0	0	0	0	0	0	0	0	0	0	0	0	0	0	0.150161	0.164274	0	0.258974	0.145009	0	0.129311	0	0	0	0	0	0	0	0.137441
hsa-miR-215-5p	21.5588	13.7391	10.1351	21.9697	62.9468	21.383	20.5532	22.5415	5.36965	8.0372	33.8006	13.2232	12.5266	3.92565	12.7207	7.63485	4.02177	11.174	16.2858	17.4218	3.36371	6.52258	4.47524	15.6167	17.4733	13.049	51.7825	3.23134	13.4871	13.0055	18.5249	12.7223	11.1119	16.6222	16.2174	13.6347	11.7314	27.4512	15.951	10.7012	15.1293	11.1813	10.7825	22.1807	14.0544	11.9487	11.7983	11.4018	25.564
hsa-miR-3672	0	0	0	0	0	0	0	0	0	0	0	0	0	0	0	0	0	0	0	0	0	0	0	0	0	0	0	0	0	0	0	0	0	0	0	0	0	0	0	0	0	0	0	0	0	0	0	0	0
hsa-miR-5708	0	0	0	0	0	0	0	0	0	0	0	0	0	0	0	0	0	0	0	0	0	0	0	0	0	0	0	0	0	0	0.10897	0	0.140657	0.130884	0	0	0	0	0	0	0	0.130015	0	0	0	0	0	0	0
hsa-miR-640	0	0	0	0	0	0	0	0	0	0	0	0	0	0	0	0	0	0	0	0	0	0	0	0	0	0	0	0	0	0	0	0	0	0	0	0	0	0	0	0	0	0	0	0	0	0	0	0	0
hsa-miR-500a-3p	32.3381	10.9913	14.1892	37.6624	13.4886	29.9362	10.2766	0	24.1634	10.7163	16.9003	24.2426	17.5373	15.7026	28.3769	20.9959	8.04354	26.5383	44.7858	13.0664	33.6371	45.6581	15.6633	15.6167	11.6489	15.2238	21.576	22.0809	33.7179	27.456	74.0997	82.695	86.645	81.0169	89.0457	79.6727	93.1768	77.9511	102.522	106.087	79.9139	85.0296	90.0732	73.7749	98.6408	105.909	97.9531	95.6635	109.128
hsa-miR-6811-5p	0	0	0	0	0	0	0	0	0	0	0	0	0	0	0	0	0	0	0	0	0	0	0	0	0	0	0	0	0	0	0	0	0	0	0	0	0	0	0	0	0	0	0.131494	0	0	0	0	0	0
hsa-miR-6836-3p	0	0	0	0	0	0	0	0	0	0	0	0	0	0	0	0	0	0	0	0	0	0	0	0	0	0	0	0	0	0	0	0	0	0	0	0	0	0	0	0	0	0	0	0	0	0	0	0	0
hsa-miR-4737	0	0	0	0	0	0	0	0	0	0	0	0	0	0	0	0	0	0	0	0	0	0	0	0	0	0	0	0	0	0	0	0	0	0	0	0	0	0	0	0	0	0	0	0	0	0	0	0	0
hsa-miR-4754	0	0	0	0	0	0	0	0	1.34241	0	1.87781	0	0	0	0	1.90871	0	1.39675	0	0	0	3.91355	0	0	0	0	0	0.538557	0	0	0	0	0	0.130884	0	0	0	0	0.145009	0	0	0	0	0	0	0	0	0	0.137441
hsa-miR-5089-3p	0	0	0	0	0	0	0	0	0	0	0	0	0	0	0	0	0	0	0	0	0	0	0	0	0	0	0	0	0	0	0.10897	0	0	0	0	0	0	0	0	0.264226	0.129311	0	0	0.120547	0.130133	0	0.137189	0	0
hsa-miR-628-5p	13.4742	10.9913	0	0	4.4962	12.8298	5.1383	0	2.68482	10.7163	0	2.20387	5.01064	0	16.6347	7.63485	20.1089	6.98376	0	8.71091	3.36371	1.30452	6.71286	0	0	2.17483	4.3152	17.2338	0	0	32.5821	40.1626	35.4457	27.0929	46.7002	32.5262	32.0927	39.105	30.597	31.8392	37.888	34.8439	38.5277	33.5121	32.7935	35.0314	40.8824	38.2376	44.6683
hsa-miR-4531	0	0	0	0	0	0	0	0	0	0	0	0	0	0	0	0	0	0	0	0	0	0	0	0	0	0	0	0	0	0	0	0	0	0	0	0	0	0	0	0	0	0	0	0	0	0	0	0	0
hsa-miR-620	0	0	0	0	0	0	0	0	0	0	0	0	0	0	0	0	0	0	0	0	0	0	0	0	0	0	0	0	0	0	0	0	0	0	0	0	0	0	0	0	0	0	0	0	0	0	0	0	0
hsa-miR-6874-5p	0	0	0	0	0	0	0	0	0	0	0	0	0	0	0	0	0	0	0	0	0	0	0	0	0	0	0	0	0	0	0	0	0	0	0	0	0	0	0	0	0.129311	0	0	0	0	0	0	0	0
hsa-miR-1261	0	0	0	0	0	0	0	0	0	0	0	0	0	0	0	0	0	0	0	0	0	1.30452	0	2.23096	5.82445	0	0	0	0	0	0.32691	0.498914	1.12526	0.654418	0.750807	0.164274	1.07875	0.647434	0.580037	1.18902	0.646553	0.520059	1.18344	1.44657	1.69173	1.62937	0.274378	1.39046	0.687204
hsa-miR-4642	0	0	0	0	0	0	0	0	0	0	0	0	0	0	0	0	0	0	0	0	0	0	0	0	0	0	0	1.07711	0	0	0	0	0	0	0	0	0	0	0	0	0	0	0	0	0	0	0	0	0
hsa-miR-548s	0	0	0	0	0	0	0	0	0	0	0	0	0	0	0	0	0	0	0	0	0	0	0	0	0	0	0	0	0	0	0.10897	0	0	0	0	0	0.134843	0	0.145009	0	0	0	0	0	0.130133	0.135781	0	0.139046	0
hsa-miR-4435	0	0	0	0	0	0	0	0	0	5.35813	0	2.20387	0	0	1.95703	5.72614	0	1.39675	0	0	3.36371	7.8271	0	2.23096	0	0	4.3152	2.15423	0	2.89011	0	0.124728	0	0	0	0	0	0.129487	0	0	0.129311	0	0	0	0	0	0	0	0.274882
hsa-miR-6810-5p	0	0	0	0	0	0	0	0	0	2.67907	0	0	0	0	0.978514	0	12.0653	0	0	0	0	0	0	0	0	0	0	1.07711	0	0	0	0	0.140657	0	0	0	0	0	0	0.132113	0.129311	0	0.131494	0	0	0	0	0	0
hsa-miR-6812-5p	0	0	0	0	0	0	0	0	0	0	0	0	0	0	0	0	0	0	0	0	0	0	0	0	0	0	0	0	0	0	0	0	0	0	0	0	0	0.129487	0	0	0	0	0	0	0	0	0	0	0
hsa-miR-1262	0	8.24347	2.02703	0	0	0	0	0	0	0	0	0	0	0	0	0	0	0	4.07144	0	0	0	0	0	0	0	0	0.538557	0	0	2.07043	1.37201	1.82855	1.5706	3.00323	2.13556	0.80906	2.9782	2.90019	2.51015	1.93966	2.47028	1.31494	1.56711	1.82186	1.62937	2.19503	2.36378	3.0237
hsa-miR-4701-3p	0	0	0	0	0	0	0	0	0	0	0	0	0	0	0	0	0	0	0	0	0	0	0	0	0	0	0	0	0	0	0	0	0	0	0	0	0	0	0	0	0	0	0	0	0	0	0	0	0
hsa-miR-1263	0	0	0	0	0	0	0	0	0	0	0	0	0	0	0	0	0	0	0	0	0	0	0	0	0	0	0	0	0	0	0	0	0	0	0	0	0	0	0	0	0	0	0	0	0	0	0	0	0
hsa-miR-5587-5p	0	0	0	0	0	0	0	0	0	0	0	0	0	1.96283	0	0	0	0	0	0	0	0	0	0	0	0	0	0.538557	0	0	0	0	0	0	0	0	0	0.129487	0	0	0	0.130015	0	0	0	0.135781	0	0	0
hsa-miR-6843-3p	0	0	0	0	0	0	0	0	0	2.67907	0	0	0	0	2.93554	0	8.04354	0	0	0	0	2.60903	0	0	0	0	0	2.69279	0	1.44505	0.32691	0.124728	0.56263	0.392651	0.150161	0.492821	0.134843	0.129487	0.580037	1.0569	0.387932	0.780088	0.525975	0.361642	0	0	0.137189	0	0.412323
hsa-miR-218-1-3p	0	0	0	0	0	0	0	0	0	0	0	0	0	0	0	0	0	0	0	0	0	0	0	0	0	0	0	0	0	0	0.32691	0.124728	0	0.130884	0	0	0	0	0	0	0	0.130015	0	0.482189	0	0.135781	0	0	0.137441
hsa-miR-135a-2-3p	0	0	0	0	0	0	0	0	0	0	0	0	0	0	0	0	0	0	0	0	0	0	0	0	0	0	0	0	0	0	0	0	0	0	0.150161	0	0	0	0	0	0	0	0.131494	0	0.130133	0	0	0	0
hsa-miR-135b-3p	0	0	0	0	0	0	0	0	0	0	0	0	0	0	0	0	0	0	0	0	0	0	0	0	0	0	0	0	0	0	0.32691	0	0	0.261767	0	0	0.134843	0	0.145009	0	0.129311	0.260029	0	0.241094	0.130133	0.271561	0	0.139046	0.412323
hsa-miR-568	0	0	0	0	0	0	0	0	0	0	0	0	0	0	0	0	0	0	0	0	0	0	0	0	0	0	0	0	0	0	0	0	0	0	0	0	0	0	0	0	0	0	0	0	0	0	0	0	0
hsa-miR-297	0	0	0	0	0	0	0	0	0	0	0	0	0	0	0	0	0	0	0	0	0	0	0	0	0	0	0	0	0	0	0	0	0	0	0	0	0	0	0	0	0	0	0	0	0	0	0	0	0
hsa-miR-10395-3p	0	2.74782	0	0	0	0	0	0	0	0	0	0	2.50532	0	0	0	0	0	0	0	0	0	2.23762	0	5.82445	0	0	0	0	0	0.653821	1.37201	4.78235	1.5706	1.05113	3.44974	1.21359	1.0359	2.32015	1.45324	1.55173	1.17013	1.31494	1.44657	1.43146	1.49359	2.05784	1.11237	1.64929
hsa-miR-3912-5p	0	0	0	0	0	0	0	0	0	0	0	0	0	0	0	0	0	0	0	0	0	0	0	0	0	0	0	0	0	0	0.21794	0	0.281315	0	0.150161	0.164274	0	0	0.145009	0.264226	0.258621	0.520059	0.262988	0.361642	0	0.271561	0.274378	0	0
hsa-miR-4433b-5p	1603.43	343.478	87.1621	508.442	182.096	226.66	1032.8	321.216	236.265	75.0139	153.98	343.804	606.288	665.398	749.541	1463.98	1379.47	409.248	187.286	766.56	854.382	213.941	319.98	267.715	297.047	2059.56	530.77	573.564	141.615	131.5	0	0	0	0	0.150161	0.328547	0	0.129487	0	0	0.129311	0	0.131494	0	0	0	0.274378	0	0
hsa-miR-8070	0	0	0	0	0	0	0	0	0	0	0	0	0	0	0	0	0	0	0	0	0	0	0	0	0	0	0	0	0	0	0	0	0	0	0	0	0	0	0	0	0	0	0	0	0	0	0	0	0
hsa-miR-550b-2-5p	0	0	0	0	0	0	0	0	0	0	0	0	0	0	0	0	0	0	0	0	0	0	0	0	0	0	0	0	0	0	0	0	0	0	0	0	0	0	0	0	0	0	0	0	0	0	0	0	0
hsa-miR-4296	0	0	0	0	0	0	0	0	0	0	0	0	0	0	0	0	0	0	0	0	0	0	0	0	0	0	0	0	0	0	0	0	0	0	0	0	0	0	0	0	0	0	0	0	0	0	0	0	0
hsa-miR-4477b	0	0	0	0	0	0	0	0	0	0	0	0	0	0	0	0	0	0	0	0	0	1.30452	0	0	0	0	0	0.538557	0	0	0	0.124728	0.984602	1.43972	0.150161	0.328547	0.269687	0.388461	0.145009	0.264226	0.775863	1.17013	0.788963	0.241094	0.520532	0.950464	1.2347	0.97332	0.549763
hsa-miR-6509-5p	0	0	0	0	0	0	0	0	0	0	0	0	0	0	0.978514	0	0	1.39675	0	0	0	1.30452	0	0	0	0	0	0	0	0	0.435881	0.249457	0.140657	0.392651	0	0	0	0.129487	0	0.396339	0.129311	0.130015	0.131494	0.120547	0.130133	0.407342	0	0	0
hsa-miR-384	0	0	0	0	0	0	0	0	0	0	0	0	0	0	0	0	0	0	0	0	0	0	0	0	0	0	0	0	0	0	0	0	0	0	0	0	0	0	0	0	0	0	0	0	0	0	0	0	0
hsa-miR-4263	0	0	0	0	0	0	0	0	0	0	0	0	0	0	0	0	0	0	0	0	0	0	0	0	0	0	0	0	0	0	0	0	0	0	0	0	0	0	0	0	0	0	0	0	0	0	0	0	0
hsa-miR-576-5p	88.9299	43.9652	77.027	43.9394	96.6684	76.9787	30.8298	39.4475	144.98	40.186	125.813	156.475	65.1384	64.7733	109.594	87.8008	40.2177	86.5986	134.358	39.1991	84.0928	93.9252	89.5048	49.0811	52.42	73.9442	51.7825	110.404	60.6922	222.538	31.0565	32.5541	36.0083	33.768	34.6873	33.8404	40.1833	33.0192	31.322	48.3534	41.3794	40.5646	41.815	38.5751	36.4372	46.0296	47.879	42.2699	25.2891
hsa-miR-4768-5p	0	0	0	0	0	0	0	0	0	0	0	0	0	0	0	0	0	0	0	0	0	0	0	0	0	0	0	0	0	0	0	0	0	0.130884	0.150161	0	0	0	0.145009	0	0	0.130015	0	0	0	0	0.137189	0	0.137441
hsa-miR-544a	2.69484	2.74782	0	0	0	0	0	0	0	0	0	0	0	0	0	0	0	0	0	0	0	0	0	0	0	0	0	0	0	0	0.10897	0.124728	0	0	0.300323	0	0	0.129487	0	0	0	0	0	0.241094	0	0	0	0	0.137441
hsa-miR-6875-3p	0	0	0	0	0	0	0	0	0	0	0	0	0	0	0	0	0	0	0	0	0	0	0	0	0	0	0	0	0	0	0	0	0	0	0	0	0	0	0	0	0	0	0	0	0	0	0	0	0
hsa-miR-510-3p	0	0	0	0	0	0	0	0	0	0	0	0	0	0	0	0	0	0	0	0	0	0	0	0	0	0	0	0	0	1.44505	0.544851	0.124728	0.421972	0.523534	0.150161	0.328547	0.674217	0.129487	0.145009	0.660565	0.387932	0.260029	0.394481	0.602736	0.130133	0.271561	1.09751	0.139046	0.549763
hsa-miR-514b-3p	0	0	0	0	0	0	0	0	0	0	0	0	0	0	0	0	0	0	0	0	0	0	0	0	0	0	0	0	0	0	0.21794	0.249457	0.421972	0	0	0	0.674217	0	0	0.264226	0.129311	0.520059	0.394481	0.241094	0.260266	0.678903	0.274378	0.417137	0
hsa-miR-514a-3p	0	0	0	0	2.2481	0	0	0	1.34241	0	0	0	0	0	0	0	0	0	0	0	0	0	0	2.23096	0	0	0	0	0	0	6.53821	7.98262	23.3491	8.63832	4.35468	9.19932	19.0129	3.62563	11.0207	19.4206	11.3793	18.9821	17.7517	18.6848	14.3146	18.4662	18.3834	29.6168	9.89574
hsa-miR-4774-3p	0	0	0	0	0	0	0	0	0	0	0	0	0	0	0	0	0	0	0	0	0	0	0	0	0	0	0	0	0	0	0	0	0	0	0	0	0	0	0	0	0	0	0	0	0	0	0	0	0
hsa-miR-3152-5p	0	0	0	0	0	0	0	0	0	0	0	0	0	0	0	0	0	0	0	0	0	0	0	0	0	0	0	0	0	0	0.10897	0	0	0	0	0	0	0	0	0	0	0	0	0	0	0	0	0	0
hsa-miR-4529-3p	0	0	0	0	0	0	0	0	0	0	0	0	0	0	0	0	0	0	0	0	0	0	0	0	0	0	0	0	0	0	0.435881	0.374185	0.281315	0.261767	0.450484	0.328547	0	0.129487	0.145009	0.132113	0.387932	0	0	0.241094	0.260266	0.678903	0.274378	0.139046	0.137441
hsa-miR-450a-1-3p	2.69484	0	0	0	0	0	0	0	0	0	0	2.20387	0	0	0	0	0	0	0	0	0	0	0	0	0	0	0	0	0	1.44505	0.980731	0.873099	0.843945	1.17795	0.900968	0.657094	0.539373	1.16538	0.145009	1.0569	1.68104	0.910103	0.920457	1.44657	0.780798	1.08624	1.50908	1.5295	0.687204
hsa-miR-450a-2-3p	0	0	0	0	0	0	0	0	0	0	0	0	0	0	0	0	0	0	0	0	3.36371	0	0	0	0	0	0	0.538557	0	0	0.21794	0.623642	0.843945	0.654418	1.05113	0.985641	1.07875	0.776921	0.145009	0.660565	0.258621	0.390044	0.262988	0.602736	1.43146	1.22202	0.823135	0.139046	0.824645
hsa-miR-3674	0	0	0	0	0	0	0	0	0	0	0	0	0	0	0	0	0	0	0	0	0	0	0	0	0	0	0	0	0	0	0	0	0.140657	0	0	0	0	0	0	0	0	0	0	0	0	0	0	0	0
hsa-miR-4646-3p	5.38969	0	8.10811	0	8.99241	0	0	0	1.34241	0	3.75562	0	2.50532	1.96283	0.978514	1.90871	8.04354	1.39675	0	0	0	1.30452	2.23762	6.69288	0	4.34966	4.3152	1.61567	0	5.78022	0.10897	0	0.140657	0	0	0	0	0.129487	0	0	0	0	0	0	0	0	0	0	0
hsa-miR-2355-3p	10.7794	10.9913	2.02703	0	4.4962	4.27659	0	0	5.36965	16.0744	5.63343	8.81548	5.01064	1.96283	8.80662	3.81743	8.04354	1.39675	0	0	10.0911	10.4361	4.47524	0	5.82445	4.34966	0	12.9254	0	1.44505	6.97409	4.49023	4.21972	3.79562	6.30678	4.27111	4.58467	3.62563	3.33521	4.75607	5.04311	4.81054	6.4432	3.97806	4.81492	4.75232	5.62476	5.70088	5.22275
hsa-miR-6739-3p	0	0	0	0	0	0	0	0	0	0	0	0	0	0	0	0	0	0	0	0	0	0	0	0	0	0	0	0	0	0	0	0.124728	0	0	0	0	0.134843	0	0.145009	0.396339	0	0.130015	0	0	0	0	0	0	0
hsa-miR-4446-5p	0	0	0	0	2.2481	0	0	5.63536	2.68482	0	0	4.40774	0	0	0	0	0	0	0	0	0	0	0	0	0	4.34966	0	1.07711	0	0	0.10897	0.249457	0	0.261767	0.150161	0	0.134843	0	0.290019	0.132113	0	0	0	0.120547	0	0	0	0	0
hsa-miR-2113	0	0	0	0	0	0	0	0	0	0	0	0	0	0	0	0	0	0	0	0	0	0	0	0	0	0	0	0	0	0	0	0	0	0	0	0	0	0	0	0	0	0	0	0	0	0	0	0	0
hsa-miR-548d-3p	0	0	0	0	0	0	0	0	0	0	0	0	0	0	0	0	0	0	0	0	0	0	0	0	0	0	0	0	0	0	0.32691	0.124728	0.281315	0	0.150161	0.492821	0	0.129487	0.290019	0.132113	0.129311	0.390044	0.131494	0.241094	0.130133	0.135781	0.137189	0.278092	0
hsa-miR-548bb-3p	0	0	0	0	0	0	0	0	0	0	0	0	0	0	0	0	0	0	0	0	0	0	0	0	0	0	0	0	0	0	0	0	0	0	0	0	0	0	0	0	0	0	0	0	0	0	0	0.139046	0
hsa-miR-548h-3p	2.69484	0	0	3.13853	0	4.27659	0	0	0	0	3.75562	4.40774	2.50532	5.88848	0.978514	0	0	1.39675	4.07144	0	3.36371	0	2.23762	0	0	2.17483	0	1.07711	0	1.44505	10.4611	12.4728	13.7844	9.81627	9.31	13.1419	8.49513	8.54613	7.8305	10.7012	8.14656	12.6114	6.18021	11.8136	12.1024	15.2074	13.9933	10.4284	7.00948
hsa-miR-548ac	0	0	0	0	0	0	0	0	0	0	0	0	0	5.88848	0	0	0	4.19026	0	0	0	0	0	2.23096	0	0	0	0.538557	0	0	0	0	0.281315	0.261767	0.150161	0.328547	0.269687	0.258974	0.145009	0.132113	0.129311	0.260029	0	0.120547	0.260266	0.271561	0.411568	0.417137	0.137441
hsa-miR-548ae-3p	0	0	0	0	0	0	0	0	0	0	0	0	0	0	0	0	0	0	0	0	0	0	0	0	0	0	0	0	0	0	0.435881	0.249457	0.140657	0.392651	0.300323	0.328547	0.134843	0.388461	0	0.264226	0.258621	0.260029	0.788963	0.482189	0.390399	0.407342	0.685946	0.417137	0.137441
hsa-miR-548aq-3p	0	0	2.02703	0	0	0	0	0	0	0	0	0	0	0	0	0	0	0	8.14288	4.35545	0	1.30452	2.23762	0	0	0	0	0.538557	0	0	4.24984	6.23642	5.6263	4.84269	4.95532	4.92821	4.85436	3.36666	16.9661	5.81297	6.46553	6.2407	23.2744	5.54517	5.59572	5.29544	6.58508	4.8666	4.67299
hsa-miR-548ah-3p	0	0	0	0	0	0	0	0	0	0	0	0	0	0	0	0	0	0	0	0	0	0	0	0	0	0	0	0	0	0	0.10897	0.124728	0	0	0.150161	0	0	0	0	0	0.129311	0	0.131494	0.361642	0.130133	0	0	0	0.137441
hsa-miR-548am-3p	0	0	0	0	0	0	0	0	0	0	0	2.20387	0	0	0	0	0	0	0	0	0	0	0	0	0	0	0	0	0	0	0	0.124728	0	0.130884	0	0.328547	0.134843	0	0.145009	0.132113	0	0	0.131494	0.120547	0	0.135781	0.137189	0	0
hsa-miR-548j-3p	0	0	0	0	0	0	0	0	0	0	0	0	0	0	0	0	0	0	0	0	0	0	0	0	0	0	0	0	0	0	0.10897	0	0.140657	0.392651	0.300323	0.492821	0.134843	0.129487	0.290019	0.264226	0.129311	0.260029	0	0.241094	0.130133	0.135781	0	0.278092	0
hsa-miR-548c-3p	2.69484	0	0	0	0	0	0	0	0	0	0	0	0	0	0	0	0	0	0	0	0	0	2.23762	0	0	0	0	0	0	1.44505	0.10897	0.748371	0.140657	0.261767	0.300323	0.328547	0.943904	0.517948	0.435028	0	0.517242	0	0.262988	0.361642	0.260266	0.135781	0.411568	0.139046	0.412323
hsa-miR-548at-3p	0	0	0	0	0	0	0	0	0	0	0	0	0	0	0	0	0	0	0	0	0	0	0	0	0	0	0	0	0	0	0	0.124728	0	0	0	0	0.134843	0	0	0	0	0.130015	0	0	0	0	0.274378	0	0.137441
hsa-miR-548ay-3p	0	0	0	0	2.2481	0	0	0	0	0	0	0	0	1.96283	0	0	4.02177	1.39675	0	4.35545	0	0	0	0	0	2.17483	0	0	0	0	1.85249	1.49674	1.68789	1.83237	1.05113	0.328547	1.34843	0.647434	1.74011	1.32113	1.29311	2.86032	0.920457	0.602736	1.82186	2.03671	1.92065	1.66855	1.37441
hsa-miR-424-3p	2.69484	2.74782	0	0	0	0	0	5.63536	0	0	0	2.20387	2.50532	0	0	1.90871	0	1.39675	0	0	0	3.91355	2.23762	4.46192	0	0	0	1.61567	0	1.44505	2.72425	2.86875	2.39118	3.27209	2.55274	1.80701	2.69687	1.68333	1.88512	3.17071	1.55173	1.95022	3.28734	2.53149	2.99306	4.34498	0.960324	3.3371	3.43602
hsa-miR-548a-3p	2.69484	0	2.02703	0	0	0	0	0	1.34241	2.67907	0	2.20387	0	0	0	0	8.04354	1.39675	0	0	0	3.91355	0	0	0	0	0	2.15423	0	0	1.0897	1.99566	4.36038	1.70149	3.30355	1.14991	1.34843	1.9423	1.30508	3.69917	1.42242	3.38038	3.28734	3.25478	2.73279	2.85139	2.33222	0.695229	2.06161
hsa-miR-548e-5p	0	2.74782	0	6.27706	0	0	0	0	1.34241	0	1.87781	0	0	0	0	0	0	0	0	0	0	1.30452	0	0	0	0	0	0	0	1.44505	1.63455	1.49674	0.984602	1.5706	2.25242	1.31419	1.48328	1.55384	1.88512	1.58536	2.58621	2.08023	2.36689	1.92876	1.69173	1.90093	2.05784	1.8076	2.06161
hsa-miR-548n	0	0	0	6.27706	0	0	5.1383	0	1.34241	2.67907	0	4.40774	2.50532	1.96283	0.978514	3.81743	0	0	0	0	3.36371	1.30452	0	0	0	0	0	0	0	2.89011	0.32691	0.873099	0.843945	0.523534	1.80194	0.985641	0.943904	0.517948	0.870056	1.0569	0.905174	1.17013	1.31494	0.361642	0.520532	1.08624	0.548757	0.834275	0.137441
hsa-miR-548t-5p	0	0	0	0	0	0	0	0	0	0	0	0	0	0	0	0	0	0	0	0	0	0	2.23762	0	0	0	0	0	13.4871	0	0.653821	0.498914	0.984602	0.785302	0.600645	0.492821	0.539373	0.388461	0.580037	0.528452	0.517242	0.910103	0.788963	0.361642	0.910931	0.271561	0.548757	1.11237	0.274882
hsa-miR-548az-5p	0	0	2.02703	0	0	0	0	0	2.68482	0	0	0	0	0	0	0	0	2.7935	0	0	0	7.8271	0	0	0	0	0	0.538557	0	1.44505	0.871761	0.249457	0.140657	0.261767	0.150161	0.164274	0	0.258974	0.145009	0.396339	0.258621	0.260029	0.657469	0.482189	0.260266	0.135781	0.274378	0.139046	0.137441
hsa-miR-497-3p	0	0	0	0	0	0	0	0	0	0	0	2.20387	0	0	0	0	0	0	0	0	0	0	0	0	0	0	0	0	0	0	11.3329	13.0965	10.69	13.2192	15.3165	11.8277	7.01185	22.1423	12.0358	13.0792	12.1552	13.6515	7.88963	16.1533	7.41758	8.01105	12.0726	6.6742	27.0758
hsa-miR-6771-3p	0	0	0	0	0	0	0	0	0	0	0	0	0	0	0	0	0	0	0	0	0	0	0	0	0	0	0	0	0	0	0.21794	0	0	0	0	0	0	0	0	0	0	0	0.131494	0	0	0	0	0	0
hsa-miR-186-5p	180.555	162.122	182.432	116.126	206.825	102.638	123.319	118.343	382.587	235.758	262.893	370.25	197.92	96.1785	254.414	240.498	205.11	289.128	81.4288	121.953	201.823	345.697	167.822	327.951	81.5423	247.931	168.293	417.382	114.641	374.269	2118.82	2378.2	2176.25	2448.83	2096.85	2317.74	1706.44	1463.98	2153.53	2120.55	2260.74	2421.13	2456.3	2462.42	1864.41	2490.22	2379.55	2110.58	2311.48
hsa-miR-548u	0	0	0	0	0	0	0	0	0	0	0	0	0	0	0	0	0	0	0	0	0	0	0	0	0	0	0	0	0	0	0.435881	0.124728	0.281315	0.392651	0	0.164274	0.134843	0	0.290019	0.264226	0.129311	0.260029	0.394481	0.241094	0.260266	0	0	0	0.137441
hsa-miR-583	0	0	0	0	0	0	0	0	0	0	0	0	0	0	0	0	0	0	0	0	0	0	0	0	0	0	0	0	0	0	0	0	0	0	0	0	0	0	0	0	0	0	0	0	0	0	0	0	0
hsa-miR-518b	2.69484	5.49565	4.05405	0	0	0	5.1383	0	0	0	0	0	0	0	0.978514	0	4.02177	1.39675	0	0	0	0	2.23762	0	0	0	0	0.538557	6.74357	0	0.980731	1.24728	0.56263	0.785302	1.20129	0.164274	1.34843	1.29487	1.16007	0.264226	0.129311	0.520059	0.394481	2.0493	1.5616	0.271561	0.685946	0.278092	1.09953
hsa-miR-518d-3p	0	0	0	0	0	0	0	0	0	0	0	0	0	0	0	0	0	0	0	0	0	0	0	0	0	0	0	0	0	0	0.10897	0	0	0	0.150161	0	0	0	0	0	0	0	0	0.241094	0	0	0	0	0.137441
hsa-miR-518c-3p	2.69484	0	0	0	0	0	0	0	0	0	0	0	0	0	0	0	0	0	0	0	0	0	0	0	0	0	4.3152	0.538557	0	0	0.10897	0.249457	0.421972	0.392651	0.450484	0.164274	0.674217	0.517948	0	0.132113	0.258621	0.390044	0	0.482189	0.390399	0.407342	0	0	0.274882
hsa-miR-6768-3p	0	0	0	0	0	0	0	0	0	0	0	0	0	0	0	0	0	0	0	0	0	0	0	0	0	0	0	0	0	0	0	0	0	0	0	0	0	0	0	0	0	0	0	0	0	0	0	0	0
hsa-miR-548m	0	0	0	0	0	0	0	0	0	0	0	0	0	0	0	0	0	0	0	0	0	0	0	0	0	0	0	0	0	0	0	0	0	0	0	0	0	0	0.145009	0	0	0	0.131494	0	0	0	0	0	0
hsa-miR-6507-3p	0	0	0	0	0	0	0	0	0	0	0	0	0	0	0	0	0	0	0	0	0	0	0	0	0	0	0	0	0	0	0	0	0	0	0	0	0	0	0	0	0	0	0	0	0	0	0	0	0
hsa-miR-3609	0	0	0	0	0	0	0	0	0	0	0	0	0	0	0	0	0	0	0	0	0	0	0	0	0	0	0	0	0	0	0.21794	0.124728	0.140657	0.130884	0.450484	0.328547	0.40453	0.129487	0.725046	0.132113	0.517242	0	0	0.241094	1.1712	0.543122	0.411568	0.278092	0.274882
hsa-miR-519d-3p	0	0	0	0	0	0	0	0	0	0	0	0	0	0	0	0	0	0	0	0	0	0	0	0	0	0	4.3152	0	0	0	0.21794	0.124728	0.140657	0	0.150161	0	0	0.129487	0	0	0	0	0	0.964378	0	0	0.274378	0	0.137441
hsa-miR-20b-5p	113.183	52.2086	204.73	232.251	283.261	85.5319	30.8298	33.8122	202.704	16.0744	152.103	321.765	177.878	190.394	82.1951	166.058	84.4572	224.877	264.644	47.91	74.0016	230.899	152.158	252.098	122.313	47.8462	146.717	86.7078	141.615	622.818	271.336	250.455	276.251	288.991	195.961	367.316	193.096	143.212	267.397	173.332	174.052	177.6	278.898	154.421	226.952	255.811	152.829	197.862	129.744
hsa-miR-93-5p	4726.76	2929.18	7256.75	6167.21	7420.98	3139.02	2142.67	1978.01	9145.85	1615.48	6322.59	10829.8	5759.74	5961.11	5874.02	7100.42	4323.4	8685	7015.09	2260.48	4413.19	10037	7525.12	9160.32	4473.18	3029.54	6364.93	6733.05	3978.71	16106.6	5703.61	6263.49	5031.04	4961.01	3772.95	6447.24	4948.62	3798.76	5984.1	4319.83	4760.95	4506.83	4987.3	4212.64	5260.75	5236.78	3766.94	4693.63	3897
hsa-miR-17-5p	183.249	54.9565	166.216	128.68	247.291	59.8723	66.7979	50.7183	314.124	93.7673	157.736	478.24	167.857	107.955	160.476	181.328	104.566	258.399	142.5	78.3982	124.457	256.99	223.762	265.484	87.3667	102.217	220.075	176.108	60.6922	682.066	251.939	221.268	212.955	245.276	156.618	208.792	189.994	116.668	222.009	191.432	195.13	203.863	196.978	169.489	205.22	240.196	158.865	206.066	139.365
hsa-miR-561-3p	0	0	0	0	0	0	0	0	0	0	0	0	0	0	0	0	0	0	0	0	0	0	0	0	0	0	0	0	0	0	0	0	0	0	0.150161	0	0	0.129487	0	0	0	0	0	0	0	0	0	0.139046	0.137441
hsa-miR-5692a	0	0	0	0	0	0	0	0	0	0	0	0	0	0	0	0	0	0	0	0	0	0	0	0	0	0	0	0	0	0	0	0	0.140657	0	0	0	0	0	0	0	0	0	0	0	0	0	0.137189	0	0
hsa-miR-1252-3p	0	0	0	0	0	0	0	0	0	0	0	0	0	0	0	0	0	0	0	0	0	0	0	0	0	0	0	0	0	0	0	0	0	0	0	0	0	0	0	0	0	0	0	0	0	0	0	0	0
hsa-miR-4694-3p	0	0	0	0	0	0	0	0	0	0	0	0	0	0	0	0	0	0	0	0	0	0	0	0	0	0	0	0	0	0	0	0	0	0	0	0	0	0	0	0	0.129311	0	0	0	0	0	0	0	0
hsa-miR-10a-3p	0	0	0	3.13853	0	4.27659	0	0	0	0	3.75562	0	2.50532	1.96283	0.978514	0	8.04354	2.7935	4.07144	8.71091	0	0	0	0	11.6489	4.34966	0	2.15423	6.74357	0	37.0498	59.6202	29.1161	38.0871	65.7707	61.4383	35.0593	69.0165	36.3973	34.8778	47.3276	45.1151	37.8702	57.1394	41.2521	45.3507	44.4493	34.6224	67.8958
hsa-miR-7-1-3p	2.69484	0	0	0	2.2481	4.27659	5.1383	0	1.34241	0	0	0	2.50532	1.96283	2.93554	1.90871	0	0	0	4.35545	0	0	6.71286	0	0	0	0	2.15423	0	2.89011	58.6259	50.515	48.5268	74.211	43.8471	42.2183	57.9826	33.5371	58.7288	52.7131	58.319	59.0267	72.1901	41.7093	76.7784	86.4922	51.7203	68.1324	29.1375
hsa-miR-7-2-3p	0	0	0	0	0	0	0	0	0	0	0	0	0	0	0	0	0	0	0	0	0	0	0	0	0	0	0	0	0	0	0.32691	0.374185	0.56263	0.785302	0.450484	0	1.07875	1.0359	0.145009	0.924791	0.387932	0.390044	0.131494	0.723283	0.650665	0.271561	0.548757	0.278092	0.549763
hsa-miR-196a-1-3p	0	0	0	0	0	0	0	0	0	0	0	0	0	0	0	0	0	0	0	0	0	2.60903	0	0	0	0	0	0	0	4.33516	0.32691	0	0.140657	0.130884	0	0.164274	0.134843	0	0	0	0.129311	0.260029	0	0	0.130133	0	0.137189	0	0.137441
hsa-miR-21-3p	10.7794	5.49565	0	9.41559	2.2481	4.27659	10.2766	0	8.05447	13.3953	5.63343	8.81548	2.50532	11.777	5.87108	3.81743	4.02177	2.7935	0	0	16.8186	6.52258	4.47524	6.69288	0	0	0	15.0796	6.74357	1.44505	86.5223	92.9227	43.3225	60.73	33.1856	52.7318	66.2081	28.3576	78.595	42.5404	101.121	56.0363	69.5602	64.8544	70.9225	49.0168	41.1568	36.9862	42.7441
hsa-miR-6776-3p	0	0	0	0	0	0	0	0	0	0	0	0	0	0	0	0	0	0	0	0	0	0	0	0	0	0	0	0	0	0	0	0.124728	0	0	0	0	0	0	0	0	0	0	0	0	0	0	0	0	0
hsa-miR-652-5p	0	0	0	0	0	0	0	0	0	0	0	0	0	1.96283	0	0	0	0	0	0	0	0	0	0	0	0	0	0.538557	0	0	1.85249	1.24728	1.12526	0.392651	1.9521	0.821368	1.34843	2.20128	2.03013	1.0569	1.55173	1.56018	2.76137	1.56711	1.43146	1.22202	0.685946	0.556183	2.61138
hsa-miR-3150a-5p	0	0	0	0	2.2481	0	0	0	0	0	0	0	2.50532	0	0	1.90871	0	0	0	4.35545	0	0	0	0	5.82445	0	0	0	0	1.44505	0.32691	0.124728	0.703287	0.392651	0.300323	0.164274	0.40453	0.129487	0	0.264226	0.258621	0	0.131494	0	0	0	0.274378	0	0
hsa-miR-3150b-5p	0	0	0	0	0	0	0	0	0	5.35813	0	0	0	0	0	0	0	0	4.07144	0	0	0	0	0	0	0	0	0	0	0	0.544851	0.124728	0.140657	0.261767	0.300323	0.328547	0.40453	0.258974	0.145009	0.528452	0.387932	0.390044	0.394481	0.361642	0.390399	0	0.685946	0.417137	0.962086
hsa-miR-490-3p	0	0	0	0	0	0	5.1383	0	0	2.67907	0	0	0	0	1.95703	0	0	0	0	0	0	0	0	0	0	0	0	11.3097	0	0	0	0.124728	0	0	0.300323	0	0.134843	0	0	0	0	0.130015	0.131494	1.20547	0	0	0.137189	0	1.37441
hsa-miR-191-5p	4158.14	7067.4	2164.86	2137.34	2003.06	2005.72	3124.09	2141.44	3463.42	3908.76	1599.89	2779.08	2485.28	2950.13	8875.12	6245.31	5924.07	2997.43	916.074	4359.81	5735.13	5387.65	2353.98	2663.77	1345.45	5424.02	2744.47	15279.4	1733.1	6667.48	7876.47	8962.24	8198.36	8481.65	6687.88	6843.31	9892.38	7458.83	8371.39	9105.89	8231.13	8016.7	8835.73	8452.17	9730.43	9357.86	8758.16	9652.84	7059.79
hsa-miR-708-3p	0	0	0	0	0	0	0	0	0	0	0	0	0	0	0	0	0	0	4.07144	0	0	0	0	0	0	0	0	0	0	0	10.1342	10.2277	8.58011	17.6693	13.5145	10.3492	11.3268	9.97049	14.6459	13.0792	12.9311	9.36105	14.7273	12.8986	7.80798	13.3065	20.7156	10.0113	13.0569
hsa-miR-548b-3p	0	0	0	0	0	0	0	0	0	0	1.87781	0	0	0	0.978514	0	0	0	0	0	0	0	0	0	0	0	0	0	0	0	2.61528	2.36984	2.53183	1.5706	1.9521	0.492821	1.07875	1.16538	3.62523	2.24592	2.84483	2.08023	3.02436	1.92876	2.21226	1.35781	2.33222	1.66855	2.06161
hsa-miR-7109-3p	0	0	0	0	0	0	0	0	0	2.67907	0	0	0	0	0	0	0	0	0	0	0	0	0	0	0	0	0	0	0	0	0	0	0.281315	0	0	0	0	0	0	0	0	0	0	0	0	0	0	0.139046	0
hsa-miR-99a-3p	0	0	2.02703	0	2.2481	0	0	0	0	0	0	0	0	0	0.978514	0	0	0	8.14288	0	0	0	0	0	0	0	0	0	0	0	37.0498	35.5476	36.149	34.5533	60.9655	43.861	23.8673	104.107	20.8813	39.5018	23.0173	36.0141	29.9806	62.3229	26.1567	31.5011	37.5898	35.3176	121.36
hsa-miR-99b-3p	2.69484	21.9826	6.08108	9.41559	4.4962	4.27659	15.4149	5.63536	9.39688	10.7163	7.51124	6.61161	10.0213	1.96283	7.82811	11.4523	48.2612	1.39675	4.07144	26.1327	10.0911	3.91355	4.47524	4.46192	0	10.8741	0	12.3868	6.74357	5.78022	44.5688	56.6267	33.3358	37.4327	42.1953	40.5756	35.0593	69.5345	33.0621	42.012	31.0345	27.8231	32.742	42.1915	31.1018	31.9084	36.2179	37.4033	60.6114
hsa-miR-100-3p	0	0	0	0	0	0	0	0	0	0	0	0	0	0	0	0	0	0	0	0	0	0	0	0	0	0	0	0	0	0	3.16013	4.24077	3.79775	3.66474	5.55597	2.79265	3.37108	3.49615	2.03013	4.35973	4.9138	3.90044	7.23216	6.99174	4.03412	3.53029	5.89914	3.47614	4.26067
hsa-miR-4428	0	0	0	0	0	0	0	0	0	0	0	0	0	0	0	0	0	0	0	0	0	0	0	0	0	0	0	0	0	0	0	0	0	0	0	0	0	0	0	0	0	0	0	0	0	0	0	0	0
hsa-miR-12118	0	0	0	0	0	0	0	0	0	0	0	0	0	0	0	0	0	0	0	0	0	0	0	0	0	0	0	0	0	0	0	0	0	0	0	0	0	0	0	0	0	0	0	0	0	0	0	0	0
hsa-miR-4753-5p	0	0	0	0	0	0	0	0	0	0	0	2.20387	0	0	0	0	0	0	0	4.35545	0	0	0	0	0	4.34966	0	0.538557	0	0	0.32691	0.249457	0.421972	0	0.300323	0.821368	0.269687	0.517948	0.145009	0.132113	0.129311	0	0.262988	0.241094	0.130133	0.271561	0	0.139046	0.137441
hsa-miR-4475	0	0	0	0	0	0	0	0	0	0	0	0	0	0	0	0	0	0	0	0	0	0	0	0	0	0	0	0	0	0	0	0	0	0	0	0	0	0	0	0	0	0	0	0	0	0	0	0	0
hsa-miR-1264	0	0	0	0	0	0	0	0	0	0	0	0	0	0	0	0	0	0	0	0	0	0	0	0	0	0	0	0	0	0	0	0.124728	0	0	0.150161	0	0.134843	0.129487	0	0	0	0	0	0.120547	0	0	0	0	0
hsa-miR-34b-3p	0	0	0	0	0	0	0	0	1.34241	0	0	2.20387	0	0	0	0	0	0	0	0	0	0	0	0	0	2.17483	0	0	0	0	2.39734	1.87093	2.25052	1.5706	2.40258	1.31419	4.18014	1.29487	2.90019	4.75607	4.13794	0.910103	2.49838	3.01368	2.34239	2.03671	3.15535	3.75424	1.64929
hsa-miR-34a-3p	0	0	0	0	0	0	0	0	0	0	0	0	0	0	0	0	0	0	0	0	0	0	0	0	0	0	0	0	0	0	8.71761	8.23208	6.89222	6.02065	3.75403	8.0494	4.58467	3.49615	5.94538	6.47354	7.50001	6.37072	5.91722	5.06298	4.42452	4.2092	4.80162	5.97897	4.67299
hsa-miR-5197-5p	0	0	0	0	0	0	0	0	0	0	0	0	0	0	0	0	0	0	0	0	0	0	0	0	0	0	0	0	0	0	0	0	0	0	0	0	0	0	0	0	0	0	0	0	0	0	0	0	0
hsa-miR-8066	0	0	0	0	0	0	0	0	0	0	0	0	0	0	0	0	0	0	0	0	0	0	0	0	0	0	0	0	0	0	0	0	0	0	0	0	0	0	0	0	0	0	0	0	0	0	0	0	0
hsa-miR-33a-3p	0	0	0	0	0	0	0	0	0	0	0	0	0	0	0	0	0	0	0	0	0	0	0	0	0	0	0	0	0	0	4.24984	1.87093	3.37578	2.48679	2.55274	1.47846	0.80906	0.647434	2.61017	2.37803	1.93966	3.38038	2.62988	2.53149	2.73279	2.17249	4.39005	3.05901	1.64929
hsa-miR-5571-5p	0	0	0	0	0	0	0	0	0	0	0	0	0	0	0	0	0	0	0	0	0	0	0	0	0	0	0	0	0	0	0	0	0	0	0	0	0	0	0	0	0	0	0	0	0	0	0	0	0
hsa-miR-32-3p	0	0	0	0	0	0	0	0	0	0	0	0	0	0	0.978514	0	0	1.39675	0	0	0	0	0	0	0	0	0	0	0	1.44505	5.33954	3.99131	3.79775	5.88976	5.40581	3.1212	4.31499	2.33076	5.65536	5.54875	4.65518	5.3306	5.65423	4.94244	3.90399	6.24591	5.21319	6.39611	5.22275
hsa-miR-624-3p	0	0	0	0	0	0	0	0	0	0	0	0	0	0	0	0	0	0	0	0	0	0	0	0	0	0	0	0	0	0	0	0.249457	0.281315	0.392651	0.300323	0	0	0.129487	0.145009	0.264226	0.129311	0.130015	0.131494	0.482189	0	0.135781	0.137189	0.139046	0.137441
hsa-miR-4731-3p	0	0	0	0	0	0	0	0	0	2.67907	0	0	0	0	0	0	0	0	0	0	0	0	0	0	0	0	0	0	0	0	0	0.124728	0	0	0	0.164274	0.134843	0	0.145009	0.132113	0	0.130015	0	0	0	0	0	0.139046	0.137441
hsa-miR-8485	0	5.49565	2.02703	9.41559	0	12.8298	0	0	0	0	0	0	0	3.92565	0	0	4.02177	2.7935	0	0	0	0	0	0	0	0	0	1.61567	0	0	0.21794	0.124728	0.140657	0.130884	0.150161	0.328547	0.40453	0.258974	0.290019	0.132113	0.129311	0.260029	0.131494	0	0.390399	0.135781	0	0	0
hsa-miR-603	0	0	0	0	0	0	0	0	0	0	0	0	0	0	0	0	0	0	0	0	0	0	0	0	0	0	0	0	0	0	0	0.124728	0	0	0	0	0	0	0	0	0	0	0	0.120547	0.130133	0	0	0.139046	0
hsa-miR-6768-5p	0	0	0	0	0	0	0	0	0	0	0	0	0	0	0	0	0	0	0	0	0	0	0	0	0	0	0	0	0	1.44505	0	0	0	0	0	0	0	0	0	0	0	0	0	0	0	0	0	0	0
hsa-miR-4789-3p	0	0	0	0	0	0	0	0	0	0	0	0	0	0	0	0	0	0	0	0	0	0	0	0	0	0	0	0	0	0	0	0	0.140657	0	0	0	0	0	0	0	0	0	0	0.120547	0	0	0	0	0
hsa-miR-3120-3p	0	0	2.02703	0	0	0	5.1383	0	1.34241	0	0	2.20387	2.50532	1.96283	0.978514	0	8.04354	0	0	0	0	1.30452	4.47524	2.23096	0	2.17483	12.9456	2.69279	0	1.44505	0.32691	0.249457	0.56263	0	0.150161	0.821368	0.134843	0.258974	0.145009	0.396339	0.129311	0.130015	0.262988	0	0.260266	0.543122	0.411568	0.139046	0.412323
hsa-miR-4700-3p	0	0	0	0	0	0	0	0	0	0	0	0	0	0	0	0	0	0	0	0	0	0	0	0	0	0	0	0	0	0	0	0	0	0	0	0	0	0	0	0	0	0	0	0	0	0	0	0	0
hsa-miR-4438	0	0	0	0	0	0	0	0	0	0	0	0	0	0	0	0	0	0	0	0	0	0	0	0	0	0	0	0	0	0	0	0	0	0	0	0	0	0	0	0	0	0	0	0	0	0	0	0	0
hsa-miR-5580-3p	0	0	0	0	0	0	0	0	0	0	0	0	0	0	0	0	0	0	0	0	0	0	0	0	0	0	0	0	0	0	0	0	0	0	0	0	0	0	0	0	0	0	0	0	0	0	0	0	0
hsa-miR-942-3p	0	0	0	0	0	0	0	0	0	2.67907	0	0	0	0	0	1.90871	0	0	0	0	3.36371	0	0	0	0	0	0	0	6.74357	0	0.21794	0	0	0.130884	0	0	0	0	0.290019	0	0.387932	0.390044	0.131494	0.482189	0.130133	0.135781	0	0	0.412323
hsa-miR-323a-3p	18.8639	8.24347	4.05405	15.6926	2.2481	4.27659	5.1383	11.2707	8.05447	13.3953	5.63343	6.61161	12.5266	1.96283	26.4199	3.81743	32.1742	8.38051	4.07144	17.4218	33.6371	2.60903	4.47524	2.23096	0	13.049	12.9456	46.8545	0	4.33516	1.63455	0.498914	1.12526	0.785302	4.05436	2.95692	1.48328	11.7833	1.88512	1.71747	1.03448	1.30015	0.657469	5.54517	1.69173	1.35781	1.2347	1.25141	5.63508
hsa-miR-1911-3p	0	0	0	0	0	0	0	0	0	0	0	0	0	0	0	0	0	0	0	0	0	0	0	0	0	0	0	0	0	0	0	0	0	0	0	0	0	0	0	0	0	0	0	0	0	0	0	0	0
hsa-miR-6753-5p	0	0	0	0	0	0	0	0	0	0	0	0	0	0	0	0	0	0	0	0	0	0	0	0	0	0	0	0	0	0	0	0	0	0	0	0	0	0	0	0	0	0	0	0	0	0	0	0	0
hsa-miR-7153-3p	0	0	0	0	0	0	0	0	0	0	0	0	0	0	0	0	0	0	0	0	0	0	0	0	0	0	0	0	0	0	0	0	0	0	0	0	0	0	0	0	0	0	0	0	0	0	0	0	0
hsa-miR-1295b-5p	0	0	0	0	0	0	0	0	0	0	0	0	0	0	0	0	0	0	0	0	0	0	0	0	0	0	0	0	0	0	0	0	0	0	0	0	0	0	0	0	0	0	0	0	0	0	0	0	0
hsa-miR-4640-3p	0	0	0	0	0	0	0	0	0	0	0	0	0	0	0	0	0	0	0	0	0	0	0	0	0	0	0	0	0	0	0.10897	0.498914	0	0	0	0	0.943904	0	0.145009	0.132113	0	0	0.262988	0	0	0	0.137189	0.556183	0
hsa-miR-941	107.794	538.573	113.513	109.849	143.878	124.021	82.2129	118.343	162.432	192.893	84.5015	41.8735	65.1384	96.1785	91.0018	146.971	148.806	139.675	85.5002	130.664	144.64	230.899	156.633	104.855	69.8934	206.609	86.3041	309.671	6.74357	140.17	69.0871	57.1256	52.0433	74.8654	56.9111	52.5675	102.751	66.6857	84.2504	29.3291	54.4397	63.5772	38.3962	59.1887	75.7374	83.3693	55.0129	78.5609	43.4313
hsa-miR-99b-5p	194.029	829.843	245.27	222.836	175.352	312.191	724.501	349.392	225.525	637.618	187.781	81.5432	165.351	404.342	400.212	482.905	973.268	250.019	244.286	444.256	659.287	320.911	248.376	171.784	232.978	639.4	319.325	945.168	310.204	228.319	1000.45	1353.8	926.511	926.394	1180.57	1177.84	1096.41	2254.37	846.854	1289.03	858.234	806.871	835.512	1300.58	769.216	700.22	1400.98	935.917	1557.75
hsa-miR-6510-3p	0	0	0	0	0	0	0	0	0	0	0	0	0	0	0	0	0	1.39675	0	0	0	0	0	0	0	0	0	0	0	0	0	0.498914	0.140657	0.130884	0	0	0.134843	0.129487	0	0	0	0.130015	0.394481	0.120547	0	0	0	0	0
hsa-miR-4655-5p	0	0	0	0	0	0	5.1383	0	0	0	0	0	0	0	0	1.90871	0	0	0	0	0	1.30452	0	0	0	0	0	0	0	0	0	0	0	0	0	0	0	0	0	0	0	0	0	0.120547	0	0	0	0	0
hsa-miR-6800-3p	0	0	0	0	2.2481	0	0	0	0	0	0	0	0	0	0	0	0	0	0	0	0	1.30452	0	0	0	0	0	0	0	0	0	0.124728	0	0	0	0	0.134843	0	0	0	0	0	0.131494	0	0	0	0	0.139046	0
hsa-miR-3200-3p	5.38969	0	22.2973	6.27706	8.99241	4.27659	0	5.63536	13.4241	2.67907	16.9003	8.81548	5.01064	9.81413	8.80662	9.54357	0	5.58701	0	0	3.36371	19.5678	15.6633	20.0786	0	4.34966	8.63041	3.23134	6.74357	33.2362	10.3522	16.5889	9.84602	6.28241	6.90742	12.3205	8.76482	8.15767	11.3107	12.6829	9.69829	10.1411	8.02112	9.52323	7.80798	14.257	7.40822	10.1503	6.59716
hsa-miR-6782-3p	0	0	2.02703	0	0	0	0	0	0	0	0	0	2.50532	0	0	0	0	1.39675	4.07144	0	0	2.60903	0	2.23096	0	0	4.3152	0	0	0	0.21794	0.124728	0	0.130884	0.150161	0.164274	0.269687	0.129487	0	0	0.129311	0	0.394481	0.482189	0.130133	0.271561	0	0.139046	0.137441
hsa-miR-574-3p	115.878	104.417	72.973	62.7706	60.6987	42.7659	25.6915	33.8122	119.475	40.186	48.8231	55.0968	47.6011	51.0335	107.637	72.5311	128.697	54.4733	65.143	21.7773	57.1831	73.0529	62.6534	87.0074	75.7178	91.3428	69.0433	166.953	26.9743	131.5	383.248	352.857	257.544	358.097	372.55	196.964	451.321	642.255	222.879	631.632	506.509	309.045	355.428	534.748	186.481	408.021	423.503	439.802	430.052
hsa-miR-4445-3p	0	0	0	0	0	0	0	0	0	0	0	0	0	0	0	0	0	0	0	0	0	0	0	0	0	0	0	0	0	0	0	0	0	0	0	0	0	0	0	0	0	0	0	0	0	0	0	0	0
hsa-miR-28-3p	431.175	414.921	190.54	191.45	209.073	145.404	241.5	304.31	222.84	632.26	169.003	136.64	225.479	294.424	604.721	364.564	382.068	219.29	118.072	283.105	349.826	384.832	147.683	145.012	69.8934	421.917	181.239	816.992	101.154	121.385	1540.4	1629.83	1636.69	1615.5	1481.34	1449.06	1592.37	1569.38	1414.71	1661.85	1349.87	1438.48	1461.82	1428.61	1607.27	1517.08	1814.74	1729.31	1463.88
hsa-miR-512-5p	0	0	0	0	0	0	0	0	0	0	0	0	0	0	0	0	0	0	0	0	0	0	0	0	0	0	0	0	0	0	0	0.124728	0.140657	0.130884	0.150161	0	0.134843	0	0	0	0	0.130015	0	0	0	0	0	0	0.274882
hsa-miR-4418	0	0	0	0	0	0	0	0	0	0	0	0	0	0	0	0	0	0	0	0	0	0	0	0	0	0	0	0	0	0	0.10897	0	0	0	0	0	0	0	0	0	0	0	0	0	0	0	0	0	0
hsa-miR-6807-3p	0	0	0	0	0	0	0	0	0	0	0	0	0	0	0	0	0	0	0	0	0	0	0	0	0	2.17483	0	0	0	0	0	0	0	0	0	0	0	0	0	0	0	0	0	0.120547	0.130133	0	0	0	0
hsa-miR-892b	0	0	0	0	0	0	0	0	0	0	0	0	0	0	0	0	0	0	0	0	0	0	0	0	0	0	0	0	0	0	0	0	0	0	0	0.164274	0.134843	0.258974	0	0	0.129311	0	0.131494	0	0	0	0	0	0
hsa-miR-1183	0	0	0	0	0	0	0	0	0	0	0	0	0	0	0	0	0	0	0	0	0	0	0	0	0	0	0	0	0	0	0	0	0	0	0	0	0	0	0	0	0	0	0	0	0	0	0	0	0
hsa-miR-4318	0	0	0	0	0	0	0	0	0	0	0	0	0	0	0	0	0	0	0	0	0	0	0	0	0	0	0	0	0	0	0	0	0	0	0	0	0	0	0	0	0	0	0	0	0	0	0	0	0
hsa-miR-892a	0	0	0	0	0	0	0	0	0	0	0	0	0	0	0	0	0	0	0	0	0	0	0	0	0	0	0	0	0	0	0	0.124728	0.140657	0	0	0	0.134843	0.258974	0	0	0	0.130015	0	0	0	0	0.137189	0	0.137441
hsa-miR-4676-3p	0	2.74782	0	0	0	0	0	0	1.34241	2.67907	0	0	0	0	0.978514	0	0	0	0	0	0	1.30452	0	0	0	4.34966	0	1.61567	0	0	0.10897	0.124728	0	0.130884	0.300323	0	0.269687	0	0	0.264226	0.258621	0.130015	0.131494	0	0.130133	0.271561	0.274378	0.139046	0
hsa-miR-892c-3p	0	0	0	0	0	0	0	0	0	0	0	0	0	0	0	0	0	0	0	0	0	0	0	0	0	0	0	0	0	0	0	0	0.140657	0	0	0	0	0	0	0	0	0	0	0	0	0	0	0	0
hsa-miR-374c-3p	0	0	0	0	0	0	0	0	0	0	0	0	0	0	0	0	0	0	0	0	0	0	0	0	0	0	0	0	0	0	0.21794	0.124728	0.140657	0.130884	0.150161	0	0.134843	0.258974	0	0.264226	0.258621	0	0.394481	0	0	0.135781	0.411568	0.278092	0
hsa-miR-4773	0	0	0	0	0	0	0	0	1.34241	0	0	0	2.50532	0	0	1.90871	0	0	0	0	0	0	0	0	0	0	0	0	0	0	0.10897	0	0	0	0	0	0	0	0	0	0	0	0	0	0	0.135781	0	0	0
hsa-miR-3154	2.69484	2.74782	0	0	0	0	0	0	2.68482	0	0	0	5.01064	0	0	1.90871	0	0	0	0	0	0	0	0	0	2.17483	0	0	0	0	0.435881	1.49674	0.984602	0.785302	0.300323	1.97128	1.48328	2.07179	1.01506	1.9817	0.905174	0.520059	0.525975	0.964378	0.780798	0.407342	2.05784	0.834275	0.687204
hsa-miR-3123	0	0	0	0	0	0	0	0	0	0	0	0	0	0	0	0	0	0	0	0	0	0	0	0	0	0	0	0	0	0	0	0	0	0	0	0	0	0	0	0	0	0	0	0	0	0	0	0	0
hsa-miR-6873-5p	0	0	0	0	0	0	0	0	0	0	0	0	0	0	0	0	0	0	0	0	0	0	0	0	0	0	0	0	0	0	0	0	0	0	0	0.164274	0	0	0	0	0	0	0	0	0	0	0	0	0
hsa-miR-5586-3p	0	0	0	0	0	0	0	0	0	0	0	0	0	0	0	0	0	0	0	0	0	0	0	0	0	0	0	0	0	0	0.544851	0.748371	0.56263	0.392651	0.300323	0.164274	0.674217	0	0	0.132113	0	0.520059	0.262988	0.361642	0.520532	0	0	0.417137	0.687204
hsa-miR-5694	0	0	0	0	0	0	0	0	0	0	0	0	0	0	0	0	0	0	0	0	0	0	0	0	0	0	0	0	0	0	0	0	0	0	0	0	0	0	0	0	0	0	0	0	0	0	0	0	0
hsa-miR-6871-3p	0	0	0	0	0	0	0	0	0	0	0	0	0	0	0	0	0	0	0	0	0	0	0	0	0	0	0	0	0	0	0	0	0	0	0	0	0	0	0	0	0	0	0	0	0	0.135781	0	0	0
hsa-miR-424-5p	13.4742	19.2348	20.2703	28.2468	6.7443	12.8298	25.6915	0	12.0817	5.35813	15.0225	17.631	7.51597	17.6654	11.7422	13.361	8.04354	9.77726	36.643	8.71091	23.546	2.60903	17.901	24.5406	40.7711	6.52449	21.576	8.61692	6.74357	18.7857	69.6319	57.874	51.4806	87.8229	64.8697	59.9598	44.2286	52.0537	41.0376	57.4692	66.207	61.2369	73.242	73.1722	61.1625	84.1839	48.7022	73.9724	104.455
hsa-miR-497-5p	8.08453	5.49565	6.08108	3.13853	2.2481	8.55319	5.1383	5.63536	4.02724	8.0372	9.38905	0	7.51597	11.777	1.95703	1.90871	12.0653	6.98376	0	8.71091	3.36371	2.60903	4.47524	0	11.6489	0	8.63041	1.07711	6.74357	2.89011	720.728	936.461	902.318	1056.49	1164.35	997.798	564.724	934.507	662.692	889.253	829.786	908.152	842.744	1029.83	824.652	801.92	1028.64	827.74	1383.34
hsa-miR-6165	0	0	0	0	0	0	0	0	0	0	0	0	0	0	0	0	0	0	0	0	0	0	0	0	0	0	0	0	0	0	0	0	0	0	0	0	0.134843	0	0	0	0	0	0	0	0	0	0	0	0
hsa-miR-6510-5p	0	0	0	0	0	0	0	0	0	0	0	0	0	0	0	0	0	0	0	0	0	0	0	0	0	0	0	0	0	0	0	0	0	0	0	0	0	0	0	0	0	0	0	0	0	0	0	0	0
hsa-miR-4274	0	0	0	0	0	0	0	0	0	0	0	0	0	0	0	0	0	0	0	0	0	0	0	0	0	0	0	0	0	0	0	0	0	0	0	0	0	0	0	0	0	0	0	0	0	0	0	0	0
hsa-miR-4519	0	0	0	0	0	0	0	0	0	0	0	0	0	0	0	0	0	0	0	0	0	0	0	0	0	0	0	0	0	0	0	0	0	0.392651	0.150161	0	0.269687	0.129487	0.145009	0.396339	0.646553	0.390044	0.131494	0	0.520532	0.135781	0.274378	0.695229	0.137441
hsa-miR-449b-3p	0	0	0	0	0	0	0	0	0	0	0	0	0	0	0	0	0	0	0	0	0	0	0	0	0	0	0	0	0	0	0.10897	0	0	0.130884	0.150161	0	0	0.129487	0	0.264226	0	0	0.131494	0.120547	0	0	0	0	0.137441
hsa-miR-6858-3p	0	0	0	0	0	0	0	0	0	0	0	0	0	0	0	0	0	1.39675	0	0	0	0	0	0	0	0	0	0	0	0	0	0	0	0	0	0	0	0.129487	0	0	0	0.130015	0	0	0	0	0	0	0
hsa-miR-4323	0	0	0	0	0	0	0	0	0	0	0	0	0	0	0	0	0	0	0	0	0	0	0	0	0	0	0	0	0	0	0	0	0	0	0	0	0	0	0	0	0	0	0	0	0	0	0	0	0
hsa-miR-3940-3p	0	0	16.2162	15.6926	8.99241	0	0	5.63536	13.4241	2.67907	3.75562	13.2232	7.51597	3.92565	5.87108	9.54357	0	11.174	0	4.35545	3.36371	5.21807	17.901	15.6167	5.82445	6.52449	0	5.38557	0	17.3407	0.10897	0.498914	0.140657	1.5706	0.300323	0.657094	0.674217	0.129487	0.725046	0.132113	0.517242	0.260029	0.657469	0.241094	0.130133	0	0	0.417137	0.412323
hsa-miR-4687-5p	0	0	0	0	4.4962	0	0	0	0	0	0	2.20387	0	0	0	0	0	1.39675	8.14288	0	0	0	4.47524	0	0	2.17483	0	0	0	2.89011	0	0.124728	0.140657	0	0	0	0	0	0	0	0	0	0	0	0	0	0	0	0
hsa-miR-6746-3p	0	0	0	0	0	0	0	0	0	0	0	0	0	0	0	0	0	0	0	0	0	0	0	0	0	0	0	0	0	0	0.21794	0.124728	0	0.130884	0	0	0	0.517948	0	0	0	0.130015	0	0	0	0.135781	0	0	0
hsa-miR-6877-3p	0	0	0	0	0	0	0	0	0	0	0	0	0	0	0	0	0	0	0	0	0	0	0	0	0	0	0	0	0	0	0	0	0	0	0	0	0	0	0	0	0	0	0	0	0	0	0	0	0
hsa-miR-4293	0	0	0	0	0	0	0	0	0	0	0	0	0	0	0	0	0	0	0	0	0	0	0	0	0	0	0	0	0	0	0	0	0	0	0	0	0	0	0	0	0	0	0	0	0	0	0	0	0
hsa-miR-7846-3p	0	0	0	0	0	0	0	0	0	0	0	0	0	0	0	0	0	0	0	0	0	0	0	0	0	0	0	0	0	0	0.435881	0.124728	0	0.523534	0	0	0.40453	0.517948	0.580037	0.264226	0.517242	0.650073	0.131494	0.602736	0.520532	0.135781	0.411568	0.278092	0.274882
hsa-miR-6876-5p	0	0	0	0	0	0	0	0	0	0	0	0	0	0	0	0	0	0	0	0	0	0	0	0	0	0	0	0	0	0	0	0	0	0.130884	0	0	0.134843	0	0	0	0	0.130015	0	0	0	0	0	0	0
hsa-miR-4476	0	0	0	0	0	0	0	0	0	0	0	0	0	0	0	0	0	0	0	0	0	0	0	0	0	0	0	0	0	0	0.435881	0.374185	0.56263	0	0.150161	0.328547	0.269687	0.129487	0	0.396339	0.129311	0	0.525975	0	0.260266	0.271561	0.137189	0.139046	0.274882
hsa-miR-8083	0	0	0	0	0	0	0	0	0	0	0	0	0	0	0	0	0	0	0	0	0	0	0	0	0	0	0	0	0	0	0	0	0	0	0	0	0	0	0	0	0	0	0	0	0	0	0	0	0
hsa-miR-4695-5p	0	0	0	0	0	0	0	0	0	0	0	0	0	0	0	0	0	0	0	0	0	0	0	0	0	0	0	0	0	0	0	0	0	0	0	0	0	0	0	0	0	0	0	0	0	0	0	0	0
hsa-miR-4433b-3p	24.2536	16.4869	12.1622	21.9697	11.2405	0	5.1383	0	2.68482	5.35813	0	0	20.0426	5.88848	10.7637	1.90871	12.0653	1.39675	4.07144	0	0	1.30452	8.95048	8.92384	23.2978	8.69932	0	4.30846	6.74357	5.78022	0	0	0	0	0	0	0	0	0	0	0	0	0	0	0	0	0	0	0
hsa-miR-4661-3p	0	0	0	0	0	0	0	0	0	0	0	0	0	0	0	0	0	0	0	0	0	0	0	0	0	0	0	0	0	0	0.10897	0	0	0	0	0	0.134843	0	0	0	0	0	0	0	0	0	0	0	0
hsa-miR-10524-5p	0	0	0	0	0	0	0	0	0	0	0	0	0	0	0	0	0	0	0	0	0	0	0	0	0	0	0	0	0	0	0	0	0	0	0	0	0	0	0	0	0	0	0	0	0	0	0	0	0
hsa-miR-1265	0	0	0	0	0	0	0	0	0	0	0	0	0	0	0	0	0	0	0	0	0	0	0	0	0	0	0	0	0	0	0	0	0	0	0	0	0	0	0.145009	0	0	0	0	0	0	0	0	0	0
hsa-miR-3622a-5p	0	0	0	0	0	0	0	0	0	0	0	0	0	0	0	0	0	0	0	0	0	0	0	0	0	0	0	0	0	0	0.10897	0.748371	0.843945	0.916185	0.150161	1.31419	0.80906	2.07179	0.870056	0.660565	0.258621	0.390044	0.657469	0.361642	0.390399	0.135781	1.64627	0	1.64929
hsa-miR-6511a-5p	0	0	0	0	0	0	0	0	0	0	0	0	0	0	0.978514	0	0	0	0	0	0	0	0	0	0	0	0	0	0	0	0.10897	0	0	0	0.150161	0	0	0.129487	0	0	0	0	0.131494	0	0	0.271561	0	0.139046	0.137441
hsa-miR-6808-5p	0	0	0	0	0	0	0	0	0	0	0	0	0	0	0	0	0	0	0	0	0	0	0	0	0	0	0	0	0	0	0	0	0	0	0	0	0	0	0	0	0	0	0	0	0	0	0	0	0
hsa-miR-6893-5p	0	0	0	0	0	0	0	0	0	0	0	0	0	0	0	0	0	0	0	0	3.36371	0	0	0	0	0	0	0	0	0	0	0	0	0	0	0	0	0	0	0	0	0	0	0	0	0	0	0	0
hsa-miR-2682-5p	0	0	0	0	0	0	0	0	0	0	0	0	0	0	0	0	0	0	0	0	0	0	0	0	0	0	0	0	0	0	0	0	0	0	0	0	0	0	0	0	0	0	0	0	0	0	0	0	0
hsa-miR-15a-3p	0	0	2.02703	0	0	0	0	0	0	0	0	0	0	0	0	0	0	0	0	0	0	0	0	0	0	0	0	0.538557	0	1.44505	2.83322	3.11821	1.82855	1.96325	2.7029	2.13556	1.61812	0.647434	2.32015	0.924791	2.4569	1.69019	1.97241	2.77259	1.30133	2.03671	2.33222	2.08569	1.37441
hsa-miR-3186-5p	0	0	0	0	0	0	0	0	0	0	0	0	0	0	0	0	0	0	0	0	0	0	0	0	0	0	0	0	0	0	0	0	0	0	0	0	0	0	0	0	0	0	0	0	0	0	0	0	0
hsa-miR-5584-5p	2.69484	0	0	6.27706	0	0	0	0	0	0	1.87781	0	0	0	0	1.90871	8.04354	0	0	4.35545	0	0	0	0	0	0	0	1.07711	0	0	0	0.124728	0	0.130884	0.150161	0	0.269687	0.129487	0	0	0	0.260029	0	0	0	0	0.274378	0	0
hsa-miR-6750-5p	0	5.49565	0	3.13853	0	4.27659	0	0	0	0	3.75562	0	0	1.96283	0.978514	1.90871	0	0	0	0	0	3.91355	4.47524	2.23096	0	6.52449	0	0	13.4871	2.89011	0.21794	0	0.281315	0.654418	0	0.492821	0.40453	0.129487	0.145009	0.264226	0.258621	0.260029	0.394481	0.241094	0.130133	0.407342	0	0.834275	0.274882
hsa-miR-6822-5p	0	0	0	0	0	0	0	0	0	0	0	0	0	0	0	0	0	0	0	0	0	0	0	0	0	0	0	0.538557	0	0	0	0.124728	0	0	0	0	0	0	0	0	0	0	0	0	0	0	0	0	0
hsa-miR-6760-5p	0	0	0	0	0	0	0	0	0	0	0	0	0	0	0	0	0	0	0	0	0	0	0	0	0	0	0	0	0	0	0	0	0	0	0	0	0	0	0	0	0	0	0	0	0	0	0	0	0
hsa-miR-4756-5p	0	0	0	0	0	0	0	0	0	0	0	0	0	0	0	0	0	0	0	0	0	0	0	0	0	0	0	0	0	0	0	0	0	0	0	0	0	0	0	0	0	0	0	0	0	0	0	0	0
hsa-miR-1321	0	0	0	0	0	0	0	0	0	0	0	0	0	1.96283	0	0	0	0	0	0	0	0	0	0	0	0	0	0	0	0	0	0	0	0	0	0	0	0	0	0	0	0	0	0	0	0	0	0	0
hsa-miR-6735-5p	0	0	2.02703	0	0	0	0	0	2.68482	2.67907	1.87781	4.40774	0	5.88848	4.89257	0	12.0653	0	0	13.0664	3.36371	1.30452	0	0	0	4.34966	4.3152	1.61567	0	1.44505	0	0	0	0	0	0.164274	0.134843	0	0.145009	0	0	0.130015	0	0	0.130133	0	0	0	0
hsa-miR-4436b-3p	0	0	0	0	0	0	0	0	0	2.67907	0	0	0	0	0.978514	0	0	0	0	0	0	0	0	0	0	0	0	0.538557	0	0	0	0	0	0	0	0	0	0	0	0	0	0	0	0	0	0	0	0	0
hsa-miR-6879-5p	0	0	0	0	0	0	0	0	0	0	0	0	0	0	0	0	0	0	0	0	0	0	0	0	0	0	0	0	0	0	0	0	0	0	0	0	0	0	0	0	0	0	0	0	0	0	0	0	0
hsa-miR-6895-5p	0	0	0	0	0	0	0	0	0	0	0	0	0	0	0	0	0	0	0	0	0	0	0	0	0	0	0	0	0	0	0	0.124728	0	0	0	0	0	0	0	0	0.129311	0	0	0	0	0	0	0	0.137441
hsa-miR-7160-3p	0	0	0	0	0	0	0	0	0	0	0	0	0	0	0	0	0	0	0	0	0	0	0	0	0	0	0	0	0	0	0	0	0	0	0	0	0	0	0	0	0	0	0	0	0	0	0	0	0
hsa-miR-4512	0	0	0	0	0	0	0	0	0	0	0	0	0	0	0	0	0	0	0	0	0	0	0	0	0	0	0	0	0	0	0	0.124728	0	0	0	0	0.134843	0	0.145009	0.132113	0.129311	0	0	0	0	0	0	0	0
hsa-miR-5088-5p	0	0	0	0	0	0	0	0	0	0	1.87781	0	0	0	0	1.90871	0	0	0	0	0	0	0	0	0	0	0	0	0	0	0	0	0	0	0.150161	0	0.134843	0.388461	0	0	0	0	0	0	0	0	0	0	0.412323
hsa-miR-4446-3p	13.4742	19.2348	2.02703	6.27706	0	4.27659	25.6915	0	8.05447	24.1116	1.87781	8.81548	5.01064	21.5911	20.5488	30.5394	36.1959	9.77726	4.07144	17.4218	10.0911	19.5678	11.1881	17.8477	0	50.0211	8.63041	30.1592	0	4.33516	0.653821	0.997828	0.56263	0.392651	0.450484	0.328547	0.674217	0	0.580037	0.528452	0.517242	0.780088	0.394481	0.241094	0.650665	0.407342	0.137189	0.278092	0.137441
hsa-miR-6813-5p	2.69484	0	0	0	0	0	5.1383	0	2.68482	0	0	2.20387	2.50532	0	0.978514	1.90871	0	0	0	0	0	0	0	0	0	0	0	2.15423	0	0	0.32691	0.124728	0	0	0	0.328547	0.674217	0.517948	0.290019	0.132113	0.387932	0.130015	0	0	0.520532	0.271561	0.137189	0	0.137441
hsa-miR-6794-5p	0	0	0	0	0	0	0	0	0	0	0	0	0	0	0	0	0	0	0	0	0	0	0	0	0	0	0	0	0	0	0	0	0	0	0	0	0	0	0	0	0	0	0	0	0	0	0	0	0
hsa-miR-1178-5p	0	0	0	0	0	0	0	0	0	0	0	0	0	0	0	0	0	0	0	0	0	0	0	0	0	0	0	0	0	0	0	0	0	0	0	0	0	0	0	0	0	0	0	0	0	0	0	0	0
hsa-miR-3927-3p	0	0	0	0	0	0	0	0	0	0	0	0	0	0	0	0	0	0	0	0	0	0	0	0	0	0	0	0	0	0	0	0	0	0	0	0	0	0	0	0	0	0	0	0	0	0	0	0	0
hsa-miR-370-5p	0	0	0	0	0	0	0	0	0	0	0	0	0	0	0	1.90871	0	0	0	0	0	0	0	0	0	2.17483	0	1.61567	0	0	0.10897	0	0	0	0	0	0	0	0	0.132113	0.129311	0	0	0.361642	0.130133	0	0.137189	0.139046	0.137441
hsa-miR-431-3p	0	8.24347	0	0	0	0	0	0	0	0	0	2.20387	0	0	3.91405	0	4.02177	0	0	0	3.36371	0	0	0	0	2.17483	0	6.46269	0	0	0.10897	0.124728	0.281315	0	0.150161	0	0	1.16538	0.145009	0	0	0	0	0.120547	0.130133	0	0.137189	0	0.824645
hsa-miR-12114	0	0	0	0	0	0	0	0	0	0	0	0	0	0	0	0	0	0	0	0	0	0	0	0	0	0	0	0	0	0	0	0	0	0	0	0	0	0	0	0.132113	0	0	0	0	0	0	0	0	0
hsa-miR-802	0	0	0	0	0	0	0	0	0	0	0	0	0	0	0	0	0	0	0	0	0	0	0	0	0	0	0	0	0	0	0	0	0	0	0	0	0	0	0	0	0	0	0	0	0	0	0	0	0
hsa-miR-8079	0	0	0	0	0	0	0	0	0	0	0	0	0	0	0	0	0	0	0	0	0	0	0	0	0	0	0	0	0	0	0	0	0	0	0	0	0	0	0	0	0	0	0	0	0	0	0	0	0
hsa-miR-8062	0	0	0	0	0	0	0	0	0	0	0	0	0	0	0	0	0	0	0	0	0	0	0	0	0	0	0	0	0	0	0	0	0	0	0	0	0	0	0	0	0	0	0	0	0	0	0	0	0
hsa-miR-3666	0	0	0	0	0	0	0	0	0	0	0	0	0	0	0	0	0	0	0	0	3.36371	0	0	0	0	0	0	0	0	0	0	0	0	0	0	0	0	0	0	0	0	0	0	0	0	0	0	0	0
hsa-miR-301a-3p	10.7794	2.74782	10.1351	12.5541	11.2405	4.27659	20.5532	5.63536	21.4786	18.7535	11.2669	24.2426	15.0319	13.7398	22.5058	7.63485	12.0653	15.3643	8.14288	4.35545	10.0911	15.6542	11.1881	13.3858	5.82445	6.52449	0	15.0796	0	30.3461	49.6904	54.7558	26.0216	34.815	34.0866	27.2694	43.015	40.1409	51.3333	27.6116	45.6466	42.1247	46.9433	44.3614	28.1087	42.2278	34.4345	31.5634	39.9953
hsa-miR-301b-3p	0	0	0	0	0	0	0	0	0	0	0	0	0	0	0	3.81743	0	1.39675	0	0	0	2.60903	2.23762	0	0	0	0	0.538557	0	0	5.44851	4.86441	1.12526	2.87944	2.7029	2.29983	3.1014	1.16538	4.93032	1.71747	5.56035	2.34026	3.81332	3.01368	2.60266	4.75232	2.19503	2.78092	2.47394
hsa-miR-130b-3p	48.5072	41.2173	60.8108	28.2468	42.7139	17.1064	25.6915	11.2707	17.4514	29.4697	31.9228	41.8735	37.5798	43.1822	72.41	59.1701	56.3048	43.2993	40.7144	56.6209	97.5476	36.5265	89.5048	37.9263	46.5956	56.5456	17.2608	41.4689	67.4357	33.2362	89.3555	72.7167	66.531	62.6932	50.4542	55.3602	67.6914	37.5512	72.3596	69.3594	72.4139	64.2272	71.6641	57.7421	80.0318	82.8261	44.0377	68.9667	50.1659
hsa-miR-130a-3p	137.437	74.1912	54.7297	109.849	148.375	72.7021	56.5213	73.2597	93.9688	45.5441	103.28	61.7084	127.771	92.2529	128.185	112.614	128.697	69.8376	118.072	65.3318	154.731	105.666	96.2177	107.086	133.962	115.266	86.3041	110.404	155.102	112.714	478.597	536.208	412.97	527.199	663.563	503.334	354.908	539.442	332.796	662.943	615.13	508.227	589.487	581.64	484.355	507.412	560.418	488.468	688.166
hsa-miR-4295	0	0	0	0	0	0	0	0	0	0	0	0	0	0	0	0	0	0	0	0	0	0	0	0	0	0	0	0	0	0	0	0	0	0	0	0	0	0	0	0	0	0	0	0	0	0	0	0	0
hsa-miR-33b-3p	0	0	0	0	0	0	0	0	0	0	0	0	0	0	0	0	0	0	0	0	0	0	0	0	0	0	0	0	0	0	0	0.124728	0.281315	0.523534	0.150161	0	0.134843	0	0	0.132113	0	0.260029	0.657469	0.482189	0.130133	0	0.274378	0.556183	0.137441
hsa-miR-3677-5p	0	0	0	0	0	0	0	0	0	0	0	0	0	0	0	0	0	0	0	0	0	0	0	0	0	0	0	0	0	0	0.10897	0.249457	0	0.130884	0	0	0	0.258974	0	0	0	0	0	0	0	0	0	0	0.137441
hsa-miR-140-5p	29.6433	68.6956	20.2703	40.8009	26.9772	25.6596	46.2447	56.3536	34.9027	66.9767	45.0675	48.4851	42.5905	25.5168	45.9901	38.1743	40.2177	40.5058	24.4286	30.4882	40.3645	58.7033	42.5148	42.3882	23.2978	63.07	38.8368	57.6257	13.4871	33.2362	281.797	377.179	320.558	333.753	389.819	314.255	309.061	310.38	336.712	337.549	382.759	409.026	418.413	392.502	375.303	450.52	412.391	364.995	370.678
hsa-miR-4255	0	0	0	0	0	0	0	0	0	0	0	0	0	0	0	0	0	0	0	0	0	0	0	0	0	0	0	0	0	0	0	0	0	0	0	0	0	0	0	0	0	0	0	0	0	0	0	0	0
hsa-miR-101-5p	0	0	2.02703	3.13853	4.4962	4.27659	0	0	4.02724	0	3.75562	2.20387	2.50532	0	0	1.90871	0	1.39675	0	0	6.72742	0	0	2.23096	0	2.17483	4.3152	0	0	5.78022	19.6146	15.9652	11.2526	26.5694	15.9171	14.9489	10.9223	11.6538	15.371	17.0426	18.75	20.6723	21.565	18.2026	18.7391	19.5524	13.8561	16.2684	12.782
hsa-miR-5000-5p	0	0	0	0	0	0	0	0	0	0	0	0	0	0	0	0	0	0	0	0	0	0	0	0	0	0	0	0	0	0	0	0.124728	0	0	0	0	0	0.129487	0	0.132113	0.129311	0.260029	0.131494	0	0	0.271561	0.274378	0	0.137441
hsa-miR-6874-3p	0	0	0	0	0	0	0	0	0	0	0	0	0	0	0	0	4.02177	1.39675	0	0	0	1.30452	0	0	0	0	0	0	0	0	0.435881	0.124728	0.140657	0.130884	0.450484	0.328547	0	0.388461	0.435028	0.264226	0.646553	0.260029	0.525975	0.241094	0.130133	0.271561	0.548757	0.695229	0.549763
hsa-miR-4259	0	0	0	0	0	0	0	0	0	0	0	0	0	0	0	0	0	0	0	0	0	0	0	0	0	0	0	0	0	0	0	0	0	0	0	0	0	0	0	0	0	0	0	0	0	0	0	0	0
hsa-miR-142-5p	555.138	522.086	358.784	345.238	469.853	205.277	282.607	512.818	554.416	417.934	375.562	396.697	295.628	268.907	667.346	410.373	418.264	351.981	150.643	413.768	447.373	391.355	373.683	374.801	250.451	552.407	379.738	666.734	289.974	469.643	10756.1	15226	13332.4	14050.5	10078.4	13781.6	11793.3	6484.57	19084.2	7566.11	12615.9	15311.2	16078.3	13080	11204.2	16782.1	12238.4	9546.19	9508.57
hsa-miR-4666a-3p	0	0	0	0	0	0	0	0	0	0	0	0	0	0	0	0	0	0	0	0	0	0	0	0	0	0	0	0	0	0	0	0	0	0	0	0	0	0	0	0	0	0	0	0	0	0	0	0	0
hsa-miR-10397-3p	0	0	0	0	0	0	0	0	0	0	0	0	0	0	0	0	0	0	0	0	0	0	0	0	0	0	0	0	0	0	0	0	0	0	0	0	0	0	0	0	0	0	0	0	0	0	0	0	0
hsa-miR-3651	0	0	0	0	0	0	0	0	0	0	0	0	0	0	0	0	0	0	0	0	0	0	0	0	0	0	0	0	0	0	0.10897	0	0.281315	0	0.150161	0	0.134843	0.129487	0.435028	0.132113	0	0	0	0.120547	0.260266	0	0	0.278092	0
hsa-miR-2115-3p	0	5.49565	0	0	2.2481	0	0	0	1.34241	0	0	0	0	0	0	0	0	0	0	0	0	0	0	0	0	0	0	0.538557	0	0	0	0	0	0	0	0.164274	0	0	0	0	0	0	0.131494	0	0	0	0	2.50282	0
hsa-miR-3617-3p	0	0	0	0	0	0	0	0	0	0	0	0	0	0	1.95703	0	0	0	0	0	0	0	0	0	0	2.17483	0	0.538557	0	0	0	0.124728	0	0	0	0	0	0.129487	0	0	0	0	0	0	0	0	0	0.139046	0
hsa-miR-217-3p	0	0	0	0	0	0	0	0	0	0	0	0	0	0	0	0	0	0	0	0	0	0	0	0	0	0	0	0	0	0	0	0	0	0	0	0	0	0	0	0	0	0	0	0	0	0	0	0	0
hsa-miR-136-3p	0	2.74782	6.08108	3.13853	0	0	5.1383	0	2.68482	0	0	0	0	1.96283	2.93554	0	0	1.39675	0	0	10.0911	1.30452	2.23762	0	5.82445	2.17483	4.3152	15.0796	0	4.33516	10.2432	7.35898	8.01748	8.90008	18.9203	9.03505	4.44983	34.4435	6.09039	8.19101	12.2845	9.7511	6.18021	27.967	11.712	4.34498	7.54541	7.50847	34.3602
hsa-miR-188-5p	0	0	0	0	2.2481	0	0	0	0	0	1.87781	0	0	1.96283	0	0	0	0	0	0	0	2.60903	0	0	0	2.17483	0	0.538557	0	1.44505	5.01263	5.98697	4.21972	4.45004	5.25565	3.77829	4.85436	2.9782	4.06026	4.75607	6.2069	5.85066	3.94481	4.3397	4.68479	6.24591	5.76195	5.00565	4.81043
hsa-miR-4800-3p	0	2.74782	0	0	0	0	0	0	0	0	0	0	0	0	0	0	0	0	0	0	0	0	0	0	0	0	0	0	0	0	0	0.124728	0	0.130884	0	0	0	0.129487	0	0.264226	0.258621	0	0	0.120547	0.130133	0	0.274378	0.278092	0.137441
hsa-miR-3675-3p	0	0	0	0	0	0	0	0	0	0	0	0	2.50532	0	0	0	0	0	0	0	0	0	0	0	0	0	0	0	0	0	0	0	0	0	0	0	0	0	0	0	0	0	0	0	0	0	0	0	0
hsa-miR-3126-3p	0	0	0	0	0	0	0	0	0	0	0	0	0	0	0	0	0	0	0	0	0	0	0	0	0	0	0	0	0	0	0.10897	0.124728	0.281315	0.261767	0.150161	0.164274	0.134843	0.129487	0.145009	0.264226	0.517242	0.260029	0.131494	0.120547	0	0.135781	0.137189	0	0
hsa-miR-1298-3p	0	0	0	0	0	0	0	0	0	0	0	0	0	0	0	0	0	0	0	0	0	0	0	0	0	0	0	0	0	0	0	0	0	0	0	0	0	0	0	0	0	0	0	0.120547	0	0	0	0	0
hsa-miR-200a-5p	0	0	0	0	0	0	0	0	0	0	0	0	2.50532	0	0	1.90871	0	0	0	0	0	0	0	0	0	0	0	0	0	0	2.1794	25.4446	1.9692	0.392651	0.150161	0.492821	0.40453	0	0	0.660565	0.387932	0.130015	1.57793	0.241094	0.520532	0.135781	0.137189	3.05901	0
hsa-miR-200b-5p	0	0	0	6.27706	2.2481	0	5.1383	0	1.34241	2.67907	1.87781	0	0	5.88848	0.978514	1.90871	0	0	4.07144	13.0664	0	1.30452	0	0	5.82445	0	0	0	0	2.89011	4.46778	36.7949	2.25052	1.17795	1.05113	0.821368	0.80906	0.906408	0.145009	0.528452	0.517242	0.650073	1.97241	0.602736	0.780798	1.49359	0.548757	8.34275	0.549763
hsa-miR-141-5p	0	0	0	0	0	0	0	0	0	0	0	0	0	0	0	0	0	0	0	0	0	0	0	0	0	0	0	0	0	0	12.8585	47.3968	1.82855	2.09414	1.20129	0.821368	1.34843	0.776921	1.74011	1.32113	0.905174	1.17013	4.60228	0.964378	1.1712	1.76515	2.19503	10.2894	0.549763
hsa-miR-4757-3p	0	0	0	0	0	0	0	0	0	0	0	0	0	0	0	0	0	0	0	0	0	0	0	0	0	0	0	0	0	0	0.21794	0	0	0.261767	0.300323	0.328547	0.134843	0.517948	0	0	0	0.130015	0.262988	0.482189	0.130133	0.135781	0	0.139046	0
hsa-miR-532-5p	202.113	123.652	372.973	279.329	296.749	158.234	92.4895	112.707	316.809	85.7301	247.871	304.134	207.942	257.13	195.703	219.502	176.958	322.65	386.787	126.308	208.55	337.87	255.089	301.18	285.398	200.084	245.967	193.342	303.461	434.961	691.851	678.648	672.765	707.818	702.455	727.403	701.32	527.141	797.261	778.41	678.234	786.199	764.768	600.687	815.153	879.994	609.669	762.249	791.659
hsa-miR-3146	2.69484	0	2.02703	0	2.2481	0	0	0	1.34241	0	0	4.40774	0	0	0.978514	1.90871	4.02177	0	0	0	0	3.91355	4.47524	2.23096	5.82445	4.34966	0	0	0	0	0.544851	0.374185	0.56263	0.130884	0.150161	0.164274	0.40453	0.129487	0.290019	0.396339	0	0.130015	0.525975	0	0.520532	0.271561	0	0.139046	0
hsa-miR-4728-3p	2.69484	0	2.02703	0	0	0	0	0	0	0	0	0	0	0	0	0	0	0	4.07144	0	0	0	0	0	0	0	0	0	0	0	0	0	0.140657	0	0	0	0	0.258974	0	0	0	0	0	0.120547	0	0	0.137189	0	0.274882
hsa-miR-6871-5p	0	0	0	3.13853	0	0	0	0	0	0	0	0	0	0	0	0	0	0	0	0	0	0	0	0	0	0	0	0	0	0	0	0	0	0	0	0.164274	0.134843	0	0	0	0.129311	0	0	0	0	0	0	0	0
hsa-miR-6890-5p	0	0	4.05405	0	0	0	0	0	0	0	0	0	0	0	0	0	0	0	0	0	0	2.60903	0	0	0	0	4.3152	0.538557	0	0	0	0	0	0	0	0	0	0	0	0	0	0	0	0	0.130133	0	0	0	0
hsa-miR-218-2-3p	0	0	0	0	0	0	0	0	0	0	0	0	0	0	0	0	0	0	0	0	0	0	0	0	0	0	0	0	0	0	0.10897	0.249457	0.421972	0.392651	0.600645	0.492821	0.134843	0	0.580037	0.132113	0.517242	0.520059	0.394481	0.482189	0	0.271561	0.548757	0.834275	0.412323
hsa-miR-6504-3p	0	0	0	0	0	0	0	0	0	0	0	0	0	0	0	0	0	0	0	0	0	0	0	0	0	0	0	0	0	0	0	0	0	0	0	0	0	0	0	0	0	0	0	0	0.130133	0	0	0	0
hsa-miR-126-5p	1875.61	1522.29	1360.13	1471.97	1369.09	1201.72	1536.35	1059.45	1750.51	1227.01	1029.04	1496.43	1144.93	1234.62	1865.05	1481.16	1902.3	1173.27	1262.15	1559.25	945.203	1230.16	1080.77	1376.5	1269.73	1765.96	1523.27	1816.02	1315	1757.19	6609.69	8914.09	8042.8	8844.07	16864.2	13621.1	7036.13	9732.75	6119.25	9120.29	8545.36	10382.3	9932.91	11610.5	8469.18	9412.04	12787.1	8831.35	15237.9
hsa-miR-4272	0	0	0	0	0	0	0	0	0	0	0	0	0	0	0	0	0	0	0	0	0	0	0	0	0	0	0	0	0	0	0	0	0	0	0	0	0	0	0	0	0	0	0	0	0	0	0	0	0
hsa-miR-25-3p	7828.52	3508.97	12721.6	9757.69	14720.6	5559.57	3077.84	3719.34	14224.2	2362.94	12669.6	16165.4	10359.5	10350	7112.82	12315	6969.73	15245.5	15520.3	2643.76	6488.6	18045.4	15095	15030	8457.1	8631.9	9450.3	8142.99	7107.73	20459.1	5233.84	4712.74	5017.67	5671.97	4144	5752.04	4744.19	4315.41	4884.64	4847.49	4777.76	4691.84	5393.61	4385.27	6054.57	5645.21	4575.4	4919.16	4051.07
hsa-miR-548o-3p	0	0	0	0	0	0	0	0	0	0	0	2.20387	0	0	0	0	0	0	0	0	0	0	0	2.23096	0	0	0	0	0	4.33516	0.653821	0.748371	0.703287	0.916185	0.900968	1.47846	0.943904	0.776921	1.01506	1.32113	0.775863	0.650073	1.44643	0.602736	1.30133	0.814683	0.274378	0.556183	1.23697
hsa-miR-6715a-3p	0	0	0	0	0	0	0	0	0	0	0	0	0	0	0	0	0	0	0	0	0	0	0	0	0	0	0	0	0	0	0.21794	0	0	0	0.150161	0	0	0	0	0	0	0	0	0	0	0	0	0	0
hsa-miR-4762-5p	0	2.74782	0	0	0	0	0	5.63536	0	0	0	0	0	0	0	0	0	0	0	0	0	0	0	0	0	0	0	0	0	0	0.21794	0	0.281315	0.261767	0.150161	0.328547	0.134843	0.517948	0.145009	0	0.258621	0.130015	0.394481	0	0.520532	0.271561	0	0.278092	0.274882
hsa-miR-4714-3p	0	0	2.02703	0	0	0	0	0	0	0	1.87781	0	0	1.96283	1.95703	0	0	0	0	0	0	1.30452	4.47524	2.23096	0	2.17483	0	0	0	0	0.32691	0.498914	0.56263	0.261767	0.750807	0.657094	0.674217	0.129487	1.45009	0.396339	0.387932	0.780088	0.525975	0.482189	0.780798	0.271561	0.960324	0.417137	0
hsa-miR-6830-5p	0	0	0	0	0	0	0	0	0	0	0	0	0	0	0	0	0	0	0	0	0	0	0	0	0	0	0	0	0	0	0	0	0	0	0	0	0	0	0	0	0	0	0	0	0	0	0	0	0
hsa-miR-16-2-3p	8.08453	2.74782	12.1622	18.8312	13.4886	8.55319	15.4149	5.63536	14.7665	2.67907	13.1447	24.2426	15.0319	9.81413	4.89257	11.4523	0	19.5545	12.2143	4.35545	6.72742	7.8271	8.95048	11.1548	5.82445	6.52449	0	11.8483	20.2307	33.2362	22.2299	19.9566	24.8964	21.9884	18.7702	31.212	20.2265	13.2077	22.0414	15.7215	15.7759	18.4621	21.828	16.1533	21.6021	23.49	15.0908	15.295	12.9194
hsa-miR-195-3p	0	0	0	0	0	0	0	0	0	0	1.87781	0	0	0	0	0	0	2.7935	4.07144	0	0	0	0	4.46192	0	0	0	0.538557	0	0	36.1781	34.6745	36.0083	45.024	48.2018	34.1689	37.891	71.3473	23.6365	51.392	31.6811	37.1842	33.2679	48.8216	38.9097	32.3158	43.9005	37.9595	59.5119
hsa-miR-4275	0	0	0	0	0	0	0	0	0	0	0	0	0	0	0	0	0	0	0	0	0	0	0	0	0	0	0	0	0	0	0	0	0	0	0	0	0	0	0	0	0	0	0	0	0	0	0	0	0
hsa-miR-4733-3p	0	0	0	0	0	0	0	0	0	0	0	0	0	0	0	0	0	0	0	0	0	0	0	0	0	0	0	0	0	0	0	0	0.140657	0	0	0	0	0	0	0	0	0	0	0	0	0	0	0	0
hsa-miR-181d-3p	0	0	0	0	0	0	0	0	0	0	0	0	0	0	0	0	0	1.39675	0	0	0	0	0	0	0	0	0	1.07711	0	0	0.10897	0.124728	0	0.261767	0.450484	0.164274	0.674217	0.647434	0.145009	0.132113	0.387932	0.130015	0.394481	0.482189	0.130133	0.271561	0	0.278092	0.549763
hsa-miR-1306-5p	253.315	76.939	198.649	185.173	267.524	85.5319	143.872	67.6244	147.665	37.5069	101.402	326.173	185.394	160.952	93.9373	257.676	233.263	191.355	81.4288	130.664	164.822	122.625	284.178	194.094	145.611	121.79	198.499	63.5498	74.1793	236.989	5.44851	4.3655	3.93841	3.40297	2.55274	1.80701	7.1467	8.15767	3.33521	5.81297	4.78449	4.94056	3.28734	3.25478	0.910931	2.44405	3.01816	6.6742	4.39811
hsa-miR-6767-3p	0	0	0	0	0	0	0	0	0	0	0	0	0	0	0	0	0	0	0	0	0	0	0	0	0	0	0	0	0	0	0	0	0	0	0	0	0	0	0	0	0	0	0	0	0	0	0	0	0
hsa-miR-6890-3p	0	0	0	0	0	0	0	0	0	0	0	0	0	0	0	0	0	0	0	0	0	0	0	0	0	0	0	0	0	0	0	0	0	0.130884	0	0	0	0	0	0	0	0	0	0	0	0	0	0	0
hsa-miR-3614-5p	2.69484	30.2261	0	0	0	4.27659	5.1383	0	0	8.0372	1.87781	2.20387	2.50532	0	0.978514	0	0	1.39675	4.07144	0	0	2.60903	0	4.46192	0	2.17483	0	2.15423	0	4.33516	1.0897	1.87093	0.703287	1.30884	1.20129	0	0.269687	0.517948	0.870056	0.792678	1.81035	1.17013	0.657469	0.602736	1.1712	0.950464	1.64627	1.25141	1.37441
hsa-miR-1324	0	0	0	0	0	0	0	0	0	0	0	0	0	0	0	0	0	0	0	0	0	0	0	0	0	0	0	0	0	0	0	0	0	0	0	0	0	0	0	0	0	0	0	0	0	0	0	0	0
hsa-miR-4494	0	0	0	0	0	0	0	0	0	0	0	0	0	0	0	0	0	0	0	0	0	0	0	0	0	0	0	0	0	0	0	0	0.140657	0	0	0	0.134843	0	0	0	0.129311	0	0	0.120547	0	0	0	0	0
hsa-miR-4756-3p	0	0	0	0	0	0	0	0	0	0	0	0	0	0	0	0	0	0	0	0	0	0	0	0	0	0	0	0	0	0	0	0	0	0	0	0	0	0	0	0	0	0	0	0	0	0	0	0	0
hsa-miR-6501-3p	0	0	0	0	0	0	0	0	0	0	0	0	0	0	0	0	0	0	0	0	0	0	0	0	0	0	0	0	0	0	0.21794	0.249457	0	0	0.150161	0.492821	0.269687	0.129487	0.145009	0.132113	0.517242	0	0.131494	0	0.390399	0	0	0	0.137441
hsa-miR-4257	0	0	0	0	0	0	0	0	0	0	0	0	0	0	0	0	0	0	0	0	0	0	0	0	0	0	0	0	0	0	0	0	0	0	0	0	0	0	0	0	0	0	0	0	0	0	0	0	0
hsa-miR-4691-3p	0	0	0	0	0	0	0	0	0	0	0	0	0	0	0	0	0	0	0	0	0	0	0	0	0	0	0	0	0	0	0	0	0	0	0	0	0	0.129487	0	0	0	0	0	0	0	0	0	0	0
hsa-miR-4768-3p	0	0	0	0	0	0	0	0	0	0	0	0	0	0	0	0	0	0	0	0	0	0	0	0	0	0	0	0	0	0	0.10897	0	0	0	0	0	0	0	0	0.132113	0	0	0	0	0	0	0	0	0
hsa-miR-3155b	0	0	0	0	0	0	0	0	0	0	0	0	0	0	0	0	0	0	0	0	0	0	0	0	0	0	0	0	0	0	0	0.124728	0	0	0	0	0.134843	0	0	0	0	0.130015	0	0	0	0	0	0	0
hsa-miR-3155a	0	0	0	0	0	0	0	0	0	2.67907	0	0	0	0	0	0	0	0	0	0	0	0	0	0	0	0	0	0	0	0	0	0.249457	0.140657	0	0	0.164274	0.134843	0.647434	0	0	0	0.260029	0	0.120547	0	0.135781	0.137189	0.278092	0
hsa-miR-6754-5p	2.69484	0	0	0	0	0	0	0	0	0	0	0	0	0	0	1.90871	0	0	0	0	0	0	0	0	0	0	0	0.538557	0	0	0	0	0	0	0	0	0	0	0	0.264226	0	0	0	0	0.130133	0	0	0	0.137441
hsa-miR-6798-5p	0	0	0	0	0	0	0	0	0	0	0	0	0	1.96283	0	0	0	0	0	0	0	0	0	0	0	0	0	0	0	0	0	0	0	0	0	0	0	0	0	0	0	0	0	0	0	0	0	0	0
hsa-miR-16-1-3p	2.69484	0	0	0	2.2481	0	0	0	0	0	0	0	2.50532	1.96283	1.95703	3.81743	0	2.7935	0	0	0	0	2.23762	0	0	2.17483	0	1.61567	0	1.44505	7.40997	4.3655	3.79775	4.71181	4.50484	3.77829	6.87701	1.9423	3.91525	4.22762	9.43967	6.76076	4.73378	5.30408	6.11625	6.92481	3.97849	3.61519	3.98578
hsa-miR-1910-5p	0	0	0	0	0	0	0	0	0	0	0	0	0	1.96283	0	0	4.02177	0	0	0	0	0	0	0	0	0	0	0	0	0	0.10897	0	0	0	0	0	0.134843	0	0	0	0.129311	0	0.131494	0.120547	0	0	0	0	0
hsa-miR-5190	0	0	0	0	0	0	0	0	0	0	0	0	0	0	0	0	0	0	0	0	0	0	0	0	0	0	0	0	0	0	0	0	0	0	0	0	0	0	0	0	0	0	0	0	0	0	0	0	0
hsa-miR-194-3p	0	0	0	0	0	0	0	0	0	0	0	0	0	0	0	0	0	1.39675	0	0	0	0	0	4.46192	0	0	0	0	0	0	0.435881	0.374185	1.12526	0.654418	0.150161	0.492821	1.75296	0.388461	0.435028	0.924791	0.517242	0.780088	0.788963	0.361642	0.650665	0.814683	0.548757	1.66855	0.687204
hsa-miR-4302	0	0	0	0	0	0	0	0	0	0	0	0	0	0	0	0	0	0	0	0	0	0	0	0	0	0	0	0	0	0	0	0	0	0	0	0	0	0	0	0	0	0	0	0	0	0	0	0	0
hsa-miR-935	0	0	0	0	4.4962	0	0	0	0	2.67907	0	0	0	1.96283	0	0	0	0	0	0	0	0	0	0	0	0	0	1.61567	0	0	2.61528	8.48154	1.54723	1.5706	1.35145	1.14991	1.88781	2.20128	0.435028	1.45324	2.84483	1.04012	1.70942	2.89313	1.95199	0.950464	2.88097	1.8076	3.16114
hsa-miR-4328	0	0	0	0	0	0	0	0	0	0	0	0	0	0	0	0	0	0	0	0	0	0	0	0	0	0	0	0	0	0	0.10897	0	0	0	0	0	0	0.129487	0	0	0	0	0	0	0	0.135781	0	0	0
hsa-miR-8060	0	0	0	0	0	0	0	0	0	0	0	0	0	0	0	0	0	0	0	0	0	0	0	0	0	0	0	0	0	0	0	0	0	0	0	0	0	0	0	0	0	0	0	0	0	0	0	0	0
hsa-miR-490-5p	0	0	0	0	0	0	0	0	0	0	0	0	0	0	0	0	0	0	0	0	0	0	0	0	0	0	0	0	0	0	0	0	0	0	0.150161	0	0	0.258974	0	0.132113	0.129311	0	0	0.361642	0	0	0	0.139046	0
hsa-miR-10226	0	0	0	0	0	0	0	0	0	0	0	0	0	0	0	0	0	0	0	0	0	0	0	0	0	0	0	0	0	0	0	0	0	0	0	0	0	0	0	0	0	0	0	0	0	0	0	0	0
hsa-miR-323b-3p	10.7794	43.9652	6.08108	6.27706	13.4886	25.6596	5.1383	16.9061	2.68482	34.8279	20.6559	2.20387	37.5798	13.7398	34.248	5.72614	60.3266	5.58701	8.14288	34.8436	40.3645	10.4361	6.71286	6.69288	0	54.3707	12.9456	52.2401	0	4.33516	0.544851	0.249457	0.140657	0	0.150161	0.328547	0.40453	1.68333	0.290019	0	0	0	0.525975	1.68766	0.650665	0.271561	0.274378	0.139046	0.137441
hsa-miR-324-3p	37.7278	21.9826	34.4595	6.27706	24.7291	4.27659	15.4149	45.0829	29.5331	48.2232	24.4115	15.4271	10.0213	37.2937	55.7753	47.7178	20.1089	26.5383	28.5001	21.7773	16.8186	37.831	24.6138	22.3096	5.82445	47.8462	8.63041	38.2376	33.7179	49.1318	29.204	44.0292	25.7403	23.4282	19.2206	21.5198	31.1488	34.314	27.8418	28.008	25.6035	21.5824	19.9871	23.5067	21.6021	19.5524	17.423	25.5844	28.8626
hsa-miR-9902	0	0	0	0	0	0	0	0	0	0	0	0	0	0	0	0	0	0	0	0	0	0	0	0	0	0	0	0	0	0	0.10897	0.124728	0.421972	0	0.300323	0.328547	0.134843	0.776921	0.290019	0.132113	0.129311	0	0.394481	0.482189	0	0.271561	0	0.556183	0.824645
hsa-miR-488-5p	0	0	0	0	0	0	0	0	0	0	0	0	0	0	0	0	0	0	0	0	0	0	0	0	0	0	0	0	0	0	0.10897	0.124728	0.140657	0.261767	0.450484	0.164274	0	0	0.145009	0.924791	0.129311	0.390044	0.525975	0.964378	0	0	0	0.278092	0.137441
hsa-miR-4530	0	0	0	0	0	0	0	0	0	0	0	0	0	0	0	0	0	0	0	0	0	0	0	0	0	0	0	0	0	0	0	0	0	0	0	0	0.134843	0	0	0.132113	0	0.130015	0.131494	0	0	0	0	0	0
hsa-miR-4685-5p	0	0	0	0	0	0	0	0	0	0	0	0	0	0	0	0	0	0	0	0	0	0	0	0	0	0	0	0	0	0	0	0	0	0	0	0	0	0	0	0	0	0	0	0	0	0	0	0	0
hsa-miR-199a-5p	48.5072	54.9565	12.1622	15.6926	20.2329	34.2128	20.5532	11.2707	20.1362	32.1488	15.0225	15.4271	15.0319	19.6283	76.3241	30.5394	56.3048	22.348	4.07144	21.7773	37.0008	19.5678	15.6633	8.92384	11.6489	69.5945	17.2608	56.5485	26.9743	10.1154	2651.46	3112.35	2580.22	3706.88	3780.16	3045.63	2450.91	3399.94	2266.79	4294.2	3913.32	3254.79	3211.47	4156.95	3696.56	3420.99	4610.11	3505.76	4412.54
hsa-miR-199b-5p	10.7794	35.7217	8.10811	0	6.7443	8.55319	5.1383	11.2707	2.68482	2.67907	9.38905	0	7.51597	1.96283	4.89257	3.81743	0	8.38051	4.07144	4.35545	13.4548	6.52258	4.47524	0	5.82445	21.7483	4.3152	24.7736	6.74357	11.5604	917.311	1046.35	731.138	686.223	1485.85	1521.67	458.602	2083.83	560.751	894.273	915.777	990.972	747.937	2592.97	795.373	672.793	1195.88	631.268	2680.23
hsa-miR-6884-3p	0	0	0	0	2.2481	0	0	0	0	0	0	0	0	0	0.978514	3.81743	0	0	0	0	0	0	0	0	0	0	0	0	0	1.44505	0	0	0.140657	0.130884	0	0	0.134843	0.129487	0	0.264226	0	0.130015	0	0	0	0	0	0	0.274882
hsa-miR-6872-3p	0	0	0	0	0	0	0	0	0	0	0	0	0	0	0	0	0	0	0	0	0	0	0	0	0	0	0	0	0	0	0	0	0	0	0	0	0	0	0	0	0	0	0	0	0	0	0	0	0
hsa-miR-1224-3p	0	0	2.02703	0	0	0	0	0	0	0	0	0	2.50532	0	0	0	0	0	0	0	0	0	0	0	0	0	0	0	0	0	0	0	0	0	0	0	0	0	0	0	0	0	0	0	0	0	0	0	0
hsa-miR-1915-3p	0	0	0	0	0	0	0	0	0	0	0	0	0	1.96283	0	0	0	0	0	0	0	0	0	0	0	0	0	0	0	0	0	0	0	0	0	0	0.134843	0	0	0	0	0	0	0	0	0	0	0	0
hsa-miR-4258	0	0	0	0	0	0	0	0	0	0	0	0	0	0	0	0	0	0	0	0	0	0	0	0	0	0	0	0	0	0	0	0	0	0	0	0	0	0	0	0	0	0	0	0	0	0	0	0	0
hsa-miR-1247-3p	0	0	0	0	0	0	0	0	0	0	0	0	0	0	0	0	0	0	0	0	0	0	0	0	0	0	0	0	0	0	0	0	0	0	0	0	0	0.258974	0.145009	0	0	0	0	0	0	0	0	0	0
hsa-miR-4783-3p	2.69484	0	2.02703	0	0	0	0	0	0	0	0	0	0	1.96283	0.978514	0	0	0	0	0	0	0	0	0	0	0	0	0.538557	0	0	0	0.498914	0	0	0.450484	0.164274	0.269687	0.517948	0.145009	0	0	0.260029	0.131494	0.241094	0.260266	0	0.137189	0	0.274882
hsa-miR-4292	0	0	0	0	0	0	0	0	0	0	0	0	0	0	0	0	0	0	0	0	0	0	0	0	0	0	0	0	0	0	0	0	0	0	0	0	0	0	0	0	0	0	0	0	0	0	0	0	0
hsa-miR-6791-5p	0	0	0	0	0	0	0	5.63536	0	2.67907	0	0	0	1.96283	0	0	0	0	0	0	0	1.30452	0	0	0	2.17483	0	2.15423	0	0	0	0	0	0	0	0	0	0	0	0	0	0	0	0	0	0	0	0	0
hsa-miR-6886-5p	0	0	0	0	0	0	0	0	0	0	0	0	0	0	0.978514	0	0	0	0	0	0	0	0	0	0	0	0	0.538557	0	0	0	0	0	0	0	0	0	0	0	0	0	0	0	0	0	0	0	0	0
hsa-miR-1203	0	0	0	0	0	0	0	0	0	0	0	0	0	0	0	0	0	0	0	0	0	0	0	0	0	0	0	0	0	0	0	0	0	0	0	0	0	0	0	0	0	0	0	0	0	0	0	0	0
hsa-miR-6850-3p	0	0	0	0	0	0	0	0	0	0	0	0	0	0	0	0	0	0	0	0	0	0	0	0	0	0	0	0	0	0	0	0	0	0	0	0.164274	0	0	0	0	0	0	0	0	0	0	0	0	0
hsa-miR-6891-3p	0	0	0	0	0	0	0	0	0	0	0	0	0	0	0	0	0	0	0	0	0	0	0	0	0	2.17483	0	0	0	1.44505	0	0	0	0	0	0	0	0	0	0	0	0	0	0	0	0	0	0	0
hsa-miR-4723-3p	0	0	0	0	0	0	0	0	0	0	0	0	0	0	0.978514	0	0	1.39675	0	0	0	2.60903	2.23762	2.23096	0	2.17483	0	0	0	0	0	0	0	0	0	0	0	0.129487	0	0	0	0	0.131494	0.120547	0	0	0	0	0
hsa-miR-6769b-3p	0	0	0	0	2.2481	0	0	0	1.34241	0	0	0	0	0	0	0	0	2.7935	0	0	0	1.30452	0	0	0	2.17483	0	0.538557	6.74357	0	1.85249	0.249457	1.9692	0.785302	0.600645	0.492821	2.02265	1.68333	0.435028	2.37803	1.55173	1.04012	1.31494	0.241094	0	1.49359	0.823135	0.97332	0.274882
hsa-miR-4324	0	0	0	0	0	0	0	0	0	0	0	0	0	0	0	0	0	0	0	0	0	0	0	0	0	0	0	0	0	1.44505	0.21794	0.249457	0.281315	0.130884	0.150161	0.164274	0.269687	0	0.145009	0.396339	0.129311	0	0.131494	0.602736	0	0.135781	0	0	0.137441
hsa-miR-6893-3p	0	0	0	0	0	0	0	0	0	0	0	0	0	0	0	0	0	0	0	0	0	0	0	0	0	0	4.3152	0	0	1.44505	0	0.124728	0	0	0	0	0	0	0	0	0	0	0	0	0	0	0	0	0
hsa-miR-939-3p	0	0	0	0	0	0	0	0	0	0	0	0	0	0	0.978514	0	0	0	0	0	0	0	0	0	0	0	0	0	0	0	0.32691	0.748371	0	0	0.300323	0.492821	0.943904	0.129487	0	0.132113	0	0.130015	0.394481	0.120547	0.130133	0.407342	0.137189	0.417137	0.412323
hsa-miR-6852-5p	24.2536	24.7304	2.02703	9.41559	11.2405	0	0	16.9061	6.71206	32.1488	1.87781	6.61161	15.0319	17.6654	23.4843	19.0871	16.0871	15.3643	8.14288	21.7773	13.4548	19.5678	2.23762	4.46192	0	26.098	12.9456	28.5435	0	8.67033	0.21794	0	0	0.523534	0.150161	0.164274	0.134843	0.388461	0	0.264226	0.129311	0	0.394481	0.361642	0.260266	0	0.411568	0.278092	0.412323
hsa-miR-1914-5p	0	0	0	0	0	0	0	0	0	0	0	0	0	0	1.95703	0	0	0	0	0	0	0	2.23762	0	0	0	4.3152	0.538557	0	0	0	0	0	0.130884	0.150161	0	0	0.129487	0.145009	0	0	0	0	0	0	0	0	0	0
hsa-miR-1266-3p	0	0	0	0	0	0	0	0	0	0	0	0	0	0	0	0	0	0	0	0	0	0	0	0	0	0	0	0	0	0	0	0	0	0	0	0	0	0	0	0	0	0	0	0	0	0	0	0	0
hsa-miR-6734-3p	0	0	0	3.13853	0	0	0	0	0	0	0	0	0	0	0.978514	0	4.02177	0	0	0	0	0	0	0	0	0	0	0.538557	0	0	0.10897	0	0	0.130884	0.300323	0.164274	0	0	0	0	0	0.130015	0	0	0	0	0	0.278092	0
hsa-miR-3189-3p	0	0	0	0	0	0	0	0	0	0	0	0	0	0	0	0	0	0	0	0	0	0	0	0	0	0	0	0	0	0	0	0	0	0	0	0	0	0	0	0	0	0	0	0	0	0	0	0	0
hsa-miR-106b-3p	142.827	244.556	283.784	238.528	355.2	124.021	143.872	157.79	766.517	208.967	309.839	692.015	217.963	168.803	229.951	318.755	152.827	557.304	126.215	117.597	296.006	590.946	333.406	762.988	104.84	508.91	280.488	492.242	182.076	942.175	245.183	244.842	233.913	233.104	177.941	237.211	249.73	204.978	251.301	214.948	238.19	217.515	221.304	190.585	220.836	258.119	177.248	238.742	164.379
hsa-miR-6078	0	0	0	0	0	0	0	0	0	0	0	0	0	0	0	0	0	0	0	0	0	0	0	0	0	0	0	0	0	0	0	0	0	0	0	0	0	0	0	0	0	0	0	0	0	0	0	0	0
hsa-miR-6880-3p	0	0	0	0	0	0	0	0	0	0	0	0	0	1.96283	0.978514	0	0	0	0	0	0	1.30452	0	0	0	0	0	0	0	0	0	0	0	0	0	0.164274	0	0.129487	0	0	0	0.130015	0	0	0	0	0	0	0
hsa-miR-6812-3p	0	0	0	0	2.2481	0	0	0	1.34241	0	1.87781	4.40774	0	0	0.978514	0	0	0	4.07144	4.35545	0	3.91355	0	2.23096	0	0	0	0.538557	0	2.89011	0.21794	0	0	0	0	0	0	0.388461	0	0.264226	0.258621	0	0.131494	0	0	0	0	0	0
hsa-miR-4315	0	0	0	0	0	0	0	0	0	0	0	0	0	0	0	0	0	0	0	0	0	0	0	0	0	0	0	0	0	0	0	0	0	0	0	0	0	0	0	0	0	0	0	0	0	0	0	0	0
hsa-miR-4304	0	0	0	0	0	0	0	0	0	0	0	0	0	0	0	0	0	0	0	0	0	0	0	0	0	0	0	0	0	0	0	0	0	0	0	0	0	0	0	0	0	0	0	0	0	0	0	0	0
hsa-miR-10392-3p	0	0	0	0	0	0	0	0	0	0	0	0	0	0	0	0	0	0	0	0	0	0	0	0	0	0	0	0	0	0	0	0	0	0	0	0	0	0	0	0	0	0	0	0	0	0	0	0	0
hsa-miR-1908-3p	8.08453	0	0	0	0	8.55319	0	0	0	0	0	0	0	0	0.978514	0	0	0	0	0	0	0	0	0	0	0	0	0	0	0	0	0	0.140657	0	0	0	0	0	0	0	0	0	0	0	0	0	0	0	0
hsa-miR-6746-5p	0	0	0	0	0	0	0	0	0	0	0	0	0	0	0	0	0	0	0	0	0	0	0	0	0	0	0	0	0	0	0	0	0.140657	0	0	0.164274	0	0	0	0	0.129311	0	0	0	0	0	0	0	0.137441
hsa-miR-5090	2.69484	0	0	0	0	0	0	0	0	0	0	0	0	0	0	3.81743	0	0	0	0	0	0	2.23762	0	0	0	0	0	0	0	0.10897	0	0	0	0	0	0.134843	0.129487	0.145009	0	0.129311	0	0	0.120547	0.130133	0.135781	0.137189	0	0
hsa-miR-4746-5p	0	0	2.02703	0	0	0	0	0	2.68482	2.67907	1.87781	2.20387	0	0	0	1.90871	0	0	0	0	0	0	0	4.46192	0	0	0	2.15423	0	0	0	0.498914	0.281315	0.392651	0.300323	0.492821	0.539373	0	0.580037	0.132113	0.387932	0.260029	0.262988	0.482189	0.780798	0	0.137189	0.139046	0.137441
hsa-miR-6070	0	0	0	0	0	0	0	0	0	2.67907	0	0	0	0	0	0	0	0	0	0	0	0	0	0	0	0	0	0	0	0	0	0	0	0	0	0	0	0	0	0	0	0	0	0	0	0	0	0	0
hsa-miR-1181	0	0	0	0	0	0	0	0	0	0	0	0	0	0	0	0	0	0	0	0	0	0	0	0	0	0	0	0	0	0	0	0	0	0	0	0	0	0	0	0	0	0	0	0	0	0	0	0	0
hsa-miR-4735-5p	0	0	0	0	0	0	0	0	0	0	0	0	0	0	0	0	0	0	0	0	0	0	0	0	0	0	0	0	0	0	0	0	0.140657	0	0	0	0.134843	0	0	0	0	0	0	0	0	0	0	0.139046	0
hsa-miR-8067	0	0	0	0	0	0	0	0	0	0	0	0	0	0	0	0	0	0	0	0	0	0	0	0	0	0	0	0	0	0	0	0	0	0	0	0	0	0	0	0	0	0	0	0	0	0	0	0	0
hsa-miR-4305	0	0	0	0	0	0	0	0	0	0	0	0	0	0	0	0	0	0	0	0	0	0	0	0	0	0	0	0	0	0	0	0	0	0	0	0	0	0	0	0	0	0	0	0	0	0	0	0	0
hsa-miR-325	0	0	0	0	0	0	0	0	0	0	0	0	0	0	0	0	0	0	0	0	0	0	0	0	0	0	0	0	0	0	0	0	0	0	0	0	0	0	0	0	0	0	0	0	0	0	0	0	0
hsa-miR-26a-2-3p	0	0	4.05405	0	2.2481	0	0	0	0	0	0	0	0	0	1.95703	0	0	0	0	0	0	1.30452	0	0	0	0	0	1.07711	0	1.44505	23.6465	27.8144	27.4282	39.6577	37.8407	28.5836	20.9007	16.9628	21.3164	29.4612	26.25	33.4138	36.8183	33.1505	43.5945	28.2424	41.0196	26.2797	29.1375
hsa-miR-26a-1-3p	2.69484	2.74782	2.02703	6.27706	4.4962	0	0	0	0	5.35813	0	0	0	5.88848	9.78514	7.63485	4.02177	0	0	0	0	2.60903	0	0	11.6489	6.52449	4.3152	7.00125	0	2.89011	3.92292	5.11387	2.10986	4.18827	4.655	4.59966	3.64077	4.79101	2.03013	4.35973	3.23276	3.12035	4.07631	5.78627	4.94505	3.66607	5.21319	4.03233	5.08531
hsa-miR-372-5p	0	0	0	0	0	0	0	0	0	0	0	0	0	0	0	0	0	0	0	0	0	0	0	0	0	0	0	0	0	0	0	0	0	0	0	0	0	0	0	0	0	0	0	0	0	0	0	0	0
hsa-miR-6511b-3p	10.7794	0	10.1351	3.13853	2.2481	4.27659	0	0	10.7393	0	5.63343	4.40774	7.51597	0	2.93554	9.54357	4.02177	4.19026	0	0	10.0911	5.21807	6.71286	13.3858	5.82445	2.17483	8.63041	3.23134	6.74357	13.0055	2.28837	1.24728	1.12526	0.916185	1.35145	1.97128	0.80906	2.46025	0.145009	1.58536	1.55173	2.08023	1.18344	1.32602	0.130133	0.950464	1.37189	0.834275	2.19905
hsa-miR-6511a-3p	8.08453	0	6.08108	12.5541	11.2405	29.9362	0	0	14.7665	0	7.51124	19.8348	12.5266	1.96283	7.82811	15.2697	0	9.77726	4.07144	0	3.36371	14.3497	2.23762	8.92384	5.82445	13.049	8.63041	10.7711	6.74357	31.7912	3.05116	2.86875	3.51644	2.22502	1.9521	1.80701	2.15749	2.9782	0.725046	3.56705	1.81035	1.56018	1.57793	1.68766	0.130133	2.30827	1.50908	3.19805	3.0237
hsa-miR-6862-3p	0	0	0	0	0	0	0	0	0	0	0	0	0	0	0	0	0	0	0	0	0	0	2.23762	0	0	0	0	0	0	0	0	0	0	0	0	0	0	0	0	0	0	0	0	0	0	0	0	0	0
hsa-miR-4330	0	0	0	0	0	0	0	0	0	0	0	0	0	0	0	0	0	0	0	0	0	0	0	0	0	0	0	0	0	0	0	0	0	0	0	0	0	0	0	0	0	0	0	0	0	0	0	0	0
hsa-miR-1266-5p	0	0	0	0	0	0	0	0	0	0	0	0	0	0	0	0	0	1.39675	0	0	0	1.30452	0	0	0	0	0	0	0	0	0.10897	0.623642	0.140657	0	0.300323	0.328547	0.269687	0.258974	0	0.660565	0.129311	0.130015	0.131494	0.602736	0	0.543122	0.411568	0.139046	0.824645
hsa-miR-519d-5p	0	0	0	0	0	0	0	0	0	0	0	0	0	0	0	0	0	0	0	0	0	0	0	0	0	0	0	0	0	0	0.10897	0.249457	0	0	0	0	0	0.129487	0	0.132113	0	0	0	0	0	0	0.137189	0	0
hsa-miR-532-3p	118.573	151.13	125.676	72.1862	141.63	141.128	92.4895	326.851	132.899	147.349	153.98	101.378	140.298	158.989	125.25	177.51	229.241	93.5824	215.786	74.0427	228.732	152.628	154.396	136.089	145.611	221.833	60.4129	123.33	202.307	189.302	84.7788	58.2482	68.6409	61.7771	49.7034	35.9759	95.4691	80.5408	41.3276	117.581	76.9398	69.1678	80.3427	65.3366	24.0746	91.7877	60.7748	92.6045	82.0522
hsa-miR-2116-3p	8.08453	5.49565	0	3.13853	8.99241	0	0	0	6.71206	5.35813	16.9003	4.40774	2.50532	1.96283	0.978514	1.90871	0	2.7935	4.07144	13.0664	0	2.60903	2.23762	2.23096	0	2.17483	12.9456	2.69279	0	4.33516	1.85249	0.498914	1.9692	1.96325	1.05113	1.14991	3.64077	2.9782	0.290019	3.30283	1.16379	1.04012	1.70942	1.08493	0.130133	2.30827	1.09751	3.19805	1.51185
hsa-miR-7113-3p	0	0	0	0	0	0	0	0	0	0	1.87781	0	0	0	0	0	0	0	0	0	0	0	0	0	0	0	0	0	0	0	0	0	0	0	0	0	0	0	0	0	0	0	0	0	0	0.135781	0	0	0
hsa-miR-3605-3p	37.7278	10.9913	70.9459	53.355	60.6987	98.3617	66.7979	45.0829	38.9299	61.6185	48.8231	68.32	47.6011	68.6989	52.8397	62.9876	40.2177	40.5058	77.3573	43.5545	37.0008	37.831	53.7029	31.2334	58.2445	63.07	34.5216	28.005	67.4357	75.1428	8.17276	6.23642	6.89222	6.93683	8.85952	3.77829	10.9223	12.0423	4.06026	17.1747	11.6379	6.63075	9.59905	11.2109	1.04106	8.96152	8.09416	10.4284	7.69669
hsa-miR-1976	16.1691	5.49565	58.7838	12.5541	47.2101	21.383	5.1383	39.4475	42.9572	10.7163	26.2893	30.8542	27.5585	21.5911	24.4628	41.9917	28.1524	26.5383	65.143	17.4218	30.2734	58.7033	38.0396	40.1573	11.6489	36.9721	21.576	25.3122	47.205	82.3681	3.81395	1.37201	1.9692	1.5706	1.05113	1.14991	2.83171	2.20128	0.580037	1.9817	1.03448	1.17013	0.262988	0.602736	0	1.08624	0.548757	1.94664	2.19905
hsa-miR-8088	0	0	0	0	0	0	0	0	0	0	0	0	0	0	0	0	0	0	0	0	0	0	0	0	0	0	0	0	0	0	0	0	0	0	0	0	0	0	0	0	0	0	0	0	0	0	0	0	0
hsa-miR-520f-5p	0	0	0	0	0	0	0	0	0	0	0	0	0	0	0	0	0	0	0	0	0	0	0	0	0	0	0	0	0	0	0	0	0	0	0	0	0	0	0	0	0	0.130015	0	0	0	0	0.137189	0	0.137441
hsa-miR-520b-5p	0	0	0	0	0	0	0	0	0	0	0	0	0	0	0	0	0	0	0	0	0	0	0	0	0	0	0	0	0	0	0	0	0	0	0	0	0	0	0	0	0	0.130015	0	0	0	0	0	0	0
hsa-miR-517-5p	0	0	0	0	0	0	0	0	0	0	0	0	0	0	0	0	0	0	0	0	0	0	0	0	0	0	0	0	0	0	0	0	0	0	0	0	0	0	0	0	0	0.130015	0	0.120547	0	0	0	0	0
hsa-miR-3059-3p	0	0	0	0	0	0	0	0	0	0	0	0	0	0	0	0	0	0	0	0	0	0	0	0	0	0	0	0	0	0	0	0	0	0	0	0	0	0	0.145009	0	0	0	0	0	0	0	0	0	0
hsa-miR-6845-3p	0	0	0	0	0	0	0	0	0	0	0	0	0	0	0	0	0	0	0	0	0	0	0	0	0	0	0	0	0	0	0	0	0	0	0	0	0	0	0	0	0	0	0.131494	0	0	0	0	0	0
hsa-miR-146a-3p	0	0	0	0	0	0	0	5.63536	0	8.0372	0	2.20387	0	0	0.978514	1.90871	0	0	0	4.35545	0	0	0	2.23096	0	2.17483	0	1.07711	6.74357	2.89011	3.2691	2.6193	2.81315	2.74856	7.95855	2.79265	2.83171	10.1	2.32015	15.8536	4.52587	3.90044	3.41884	17.841	4.55465	2.71561	19.8924	9.45511	3.43602
hsa-miR-326	61.9814	129.148	18.2432	21.9697	29.2253	17.1064	46.2447	39.4475	49.6692	192.893	24.4115	17.631	42.5905	41.2194	97.8514	72.5311	68.3701	34.9188	32.5715	56.6209	57.1831	54.7897	38.0396	17.8477	11.6489	100.042	21.576	150.796	6.74357	21.6758	34.5435	29.0617	48.9488	31.8047	31.8342	31.7048	22.6537	41.1768	17.2561	33.1604	16.0345	30.9435	21.1705	25.556	1.95199	20.2313	20.1668	32.8148	50.8531
hsa-miR-1236-3p	0	0	0	0	0	0	0	0	0	0	0	0	0	0	0	0	0	0	0	4.35545	0	0	0	0	0	0	0	0.538557	0	1.44505	0	0	0	0.130884	0	0	0	0	0	0	0	0	0	0	0	0	0	0	0
hsa-miR-6730-3p	0	0	0	0	0	0	0	0	0	0	0	2.20387	0	0	0	1.90871	0	0	4.07144	0	0	1.30452	0	0	0	0	0	0.538557	0	1.44505	0.10897	0	0.140657	0.130884	0	0	0.134843	0.129487	0	0.264226	0	0	0	0	0	0	0.137189	0	0.412323
hsa-miR-4750-3p	0	0	0	0	0	0	0	0	0	0	0	0	0	0	0	1.90871	0	0	0	0	0	0	0	0	0	0	0	0	0	0	0	0	0	0	0	0	0	0	0	0	0	0	0	0	0	0	0	0	0
hsa-miR-4251	0	0	0	0	0	0	0	0	0	0	0	0	0	0	0	0	0	0	0	0	0	0	0	0	0	0	0	0	0	0	0	0	0	0	0	0	0	0	0	0	0	0	0	0	0	0	0	0	0
hsa-miR-4329	0	0	0	0	0	0	0	0	0	0	0	0	0	0	0	0	0	0	0	0	0	0	0	0	0	0	0	0	0	0	0	0	0	0	0	0	0	0	0	0	0	0	0	0	0	0	0	0	0
hsa-miR-1199-5p	0	0	0	0	0	0	0	0	0	0	0	0	0	0	0	0	0	0	0	0	0	0	0	0	0	0	0	0	0	0	0	0	0	0	0	0	0	0	0	0	0	0	0	0	0	0	0	0	0
hsa-miR-3151-3p	0	0	0	0	0	0	0	0	0	0	0	0	0	0	0	0	0	0	0	0	0	0	0	0	0	0	0	0	0	0	0	0	0	0	0	0	0	0	0	0	0	0	0	0	0	0	0	0	0
hsa-miR-4772-3p	0	2.74782	8.10811	0	0	4.27659	5.1383	0	4.02724	2.67907	3.75562	0	2.50532	1.96283	0	0	0	0	8.14288	0	3.36371	6.52258	4.47524	0	0	0	4.3152	4.84702	0	1.44505	8.28173	16.8383	17.0196	10.4707	6.90742	4.10684	14.4282	6.86281	14.7909	13.6076	8.79311	12.0914	6.4432	13.7424	13.5338	5.15966	12.7586	10.8456	14.8436
hsa-miR-3158-5p	0	0	0	0	0	0	0	0	0	0	0	0	0	0	0	0	0	0	0	0	0	0	0	0	0	0	0	0	0	0	0	0	0.140657	0	0	0	0	0	0	0	0	0	0	0.120547	0	0	0.137189	0	0
hsa-miR-1184	0	0	0	0	0	0	0	0	0	0	0	0	0	0	0	0	0	0	0	0	0	0	0	0	0	0	0	0	0	0	0	0	0	0	0	0	0	0	0	0	0	0	0	0	0	0	0	0	0
hsa-miR-6068	0	0	0	0	0	0	0	0	0	0	0	0	0	0	0	0	0	0	0	0	0	0	0	0	0	0	0	0	0	0	0	0	0	0	0	0	0	0	0	0	0	0	0	0	0	0	0	0	0
hsa-miR-4520-5p	0	0	0	0	0	0	0	0	0	0	0	0	0	0	0	0	0	0	0	0	0	0	0	0	0	0	0	0	0	0	0	0.124728	0	0	0	0.164274	0.269687	0	0	0	0	0	0.131494	0	0	0.135781	0	0.139046	0
hsa-miR-3692-5p	0	0	0	0	0	0	0	0	0	0	0	0	0	0	0	0	0	0	0	0	0	0	0	0	0	0	0	0	0	0	0.10897	0	0	0	0	0	0	0	0.145009	0	0	0	0	0	0	0	0	0.139046	0
hsa-miR-875-3p	0	0	0	0	0	0	0	0	0	0	0	0	0	0	0	0	0	0	0	0	0	0	0	0	0	0	0	0	0	0	0.32691	0	0	0	0	0	0.134843	0	0	0.264226	0.129311	0	0	0.120547	0.130133	0	0	0	0
hsa-miR-4638-3p	0	0	2.02703	0	0	0	0	0	0	0	0	0	0	0	0	0	0	1.39675	0	4.35545	0	0	0	0	0	0	0	0	0	0	0	0.249457	0	0	0	0	0.269687	0.129487	0	0	0	0.260029	0	0	0	0.135781	0.137189	0.139046	0
hsa-miR-4720-5p	0	0	0	0	0	0	0	0	0	0	0	0	0	0	0	0	0	0	0	0	0	0	0	0	0	0	0	0	0	0	0	0	0	0	0	0	0	0	0	0	0	0	0	0	0.130133	0	0	0	0
hsa-miR-3187-5p	0	0	0	0	0	0	5.1383	0	0	0	0	0	0	0	0	0	0	0	0	0	0	0	0	0	0	0	0	0.538557	0	0	0.10897	0.124728	0	0	0	0	0.134843	0	0	0	0	0.130015	0	0.120547	0.130133	0	0.137189	0	0
hsa-miR-8089	0	0	0	0	0	0	0	0	0	0	0	0	0	0	0	0	0	0	0	0	0	0	0	0	0	0	0	0	0	0	0	0	0	0	0	0	0	0	0	0	0	0	0	0	0.130133	0	0	0	0
hsa-miR-4456	0	0	0	0	0	0	0	0	0	0	0	0	0	0	0	0	0	0	0	0	0	0	0	0	0	0	0	0	0	0	0	0	0	0	0	0	0	0	0	0	0	0	0	0	0	0	0	0	0
hsa-miR-3120-5p	0	0	0	0	0	0	0	0	0	0	0	0	0	0	0	0	0	0	0	0	0	0	0	0	0	0	0	0	0	0	0	0	0	0	0	0	0	0	0	0.132113	0	0	0	0	0	0	0	0	0
hsa-miR-6529-3p	0	0	0	0	0	0	0	0	0	0	0	0	0	0	0	0	0	0	0	0	0	0	0	0	0	0	0	0	0	0	0	0	0	0	0	0	0	0	0	0	0	0	0	0	0	0	0	0	0
hsa-miR-5008-3p	0	0	0	0	0	0	0	0	0	0	0	0	0	0	0	0	0	0	0	0	0	0	0	0	0	0	0	0	0	0	0	0	0	0	0	0	0	0	0	0	0	0	0	0	0	0	0	0	0
hsa-miR-134-3p	0	0	0	0	0	0	0	0	0	0	0	0	0	0	0	0	0	0	0	0	0	0	0	0	0	0	0	0	0	0	0	0	0	0	0	0	0	0	0	0	0	0	0	0	0	0	0	0	0
hsa-miR-26b-3p	10.7794	21.9826	6.08108	6.27706	4.4962	8.55319	10.2766	22.5415	13.4241	16.0744	7.51124	8.81548	7.51597	3.92565	22.5058	9.54357	16.0871	8.38051	16.2858	4.35545	3.36371	18.2632	6.71286	2.23096	0	23.9231	0	21.0037	6.74357	5.78022	30.8385	31.9305	31.6479	37.9562	30.6329	26.6123	25.3506	31.3358	23.7815	39.2376	31.6811	32.3736	39.9741	42.5532	31.7524	32.5873	38.413	39.0719	29.6872
hsa-miR-1267	0	0	0	0	0	0	0	0	0	0	0	0	0	0	0	0	0	0	0	0	0	0	0	0	0	0	0	0	0	0	0	0.124728	0.140657	0.130884	0.300323	0.164274	0.134843	0.129487	0.290019	0	0	0.130015	0	0.120547	0	0	0.411568	0.278092	0
hsa-miR-6837-3p	0	0	0	0	0	0	0	0	0	2.67907	0	0	0	0	0	0	0	0	0	0	0	0	0	0	0	4.34966	0	0	0	0	0.10897	0.374185	0.281315	0.523534	0.300323	0	0	0.258974	0.725046	0.396339	0.775863	0.390044	0.394481	0.361642	0.650665	0.678903	0.274378	0.278092	0.274882
hsa-miR-570-3p	0	0	0	0	0	4.27659	10.2766	0	1.34241	2.67907	0	0	0	0	0.978514	0	0	0	4.07144	0	0	0	2.23762	0	0	2.17483	0	0	0	0	3.81395	6.73534	2.39118	6.4133	3.30355	5.91385	4.44983	2.84871	5.36534	2.37803	5.94828	3.38038	6.3117	6.87119	3.90399	5.43122	5.21319	3.61519	3.57346
hsa-miR-15b-3p	40.4227	21.9826	44.5946	84.7403	58.4506	29.9362	5.1383	22.5415	59.0661	61.6185	52.5787	72.7277	35.0745	41.2194	37.1835	40.083	28.1524	57.2668	69.2145	8.71091	43.7282	58.7033	38.0396	46.8502	81.5423	36.9721	12.9456	25.8508	20.2307	88.1483	83.3622	70.5963	88.7549	69.6301	63.8186	120.248	63.2415	48.946	75.9849	62.0931	64.138	57.3365	104.143	81.9721	91.2232	81.7399	77.3747	63.9611	61.2986
hsa-miR-6790-3p	0	0	0	0	0	0	0	0	0	0	0	0	0	0	0	0	0	0	0	0	0	0	0	0	0	0	0	0	0	0	0	0	0	0	0	0	0	0	0	0	0	0	0	0	0	0	0	0	0
hsa-miR-2114-3p	0	0	0	0	0	0	0	0	0	0	0	0	0	0	0	0	0	0	0	0	0	0	0	0	0	0	0	0	0	0	0.21794	0	0.281315	0	0	0	0.269687	0	0.290019	0	0	0.130015	0.131494	0.361642	0	0.135781	0	0	0
hsa-miR-3616-3p	0	0	0	0	0	0	0	0	0	0	0	0	0	0	0	0	0	0	0	0	0	0	0	0	0	0	0	0	0	0	0.10897	0.249457	0.140657	0	0.600645	0	0.134843	1.16538	0.290019	0.264226	0.129311	0.390044	0	0.964378	0	0.135781	0.137189	0.278092	0.824645
hsa-miR-6738-5p	0	2.74782	0	0	0	0	0	0	0	0	0	0	0	0	0	3.81743	0	1.39675	0	0	0	0	0	0	0	0	0	0	0	0	0	0	0	0	0	0	0	0.129487	0	0	0	0	0	0	0	0	0.137189	0	0
hsa-miR-6804-3p	0	0	0	0	0	0	0	0	1.34241	0	0	0	0	0	0	0	0	0	0	0	0	0	0	0	0	0	0	0	0	1.44505	0	0	0.140657	0	0	0	0	0	0	0	0	0	0	0	0	0	0	0	0
hsa-miR-3166	0	0	0	0	0	0	0	0	0	0	0	0	0	0	0	0	0	0	0	0	0	0	0	0	0	0	0	0	0	0	0	0	0	0	0	0	0	0	0	0	0	0	0	0	0	0	0	0	0
hsa-miR-6836-5p	0	0	0	0	0	0	0	0	0	0	0	0	0	0	0	0	0	0	0	0	0	0	0	0	0	0	0	0	0	2.89011	0	0	0	0	0	0.164274	0	0	0	0	0	0	0	0	0	0	0	0	0
hsa-miR-1909-3p	0	0	0	0	0	0	0	0	0	0	0	0	0	0	0	0	0	0	0	0	0	0	0	0	0	0	0	0	0	0	0	0	0	0	0	0	0	0	0	0	0	0	0	0	0	0	0	0	0
hsa-miR-324-5p	61.9814	41.2173	162.162	97.2944	161.863	51.3191	30.8298	95.8012	351.712	37.5069	332.372	215.979	130.277	143.286	107.637	183.237	28.1524	146.659	134.358	17.4218	90.8202	354.829	179.01	455.116	75.7178	228.357	43.152	170.184	47.205	434.961	93.0605	155.911	99.7262	86.5141	78.234	115.32	76.7259	68.7575	96.4312	71.7374	84.3105	68.5177	89.6788	85.5885	76.9086	83.0977	81.902	74.5285	81.7773
hsa-miR-4749-3p	0	0	0	0	0	0	0	0	0	0	0	0	0	0	0	0	0	0	0	0	0	0	0	0	0	0	0	0.538557	0	0	0	0	0	0	0	0	0.134843	0.129487	0	0	0	0	0	0	0	0.135781	0	0	0.137441
hsa-miR-6869-3p	0	0	0	0	0	0	0	0	0	0	0	0	0	0	0	0	0	0	0	0	0	0	0	0	0	0	0	0	0	0	0	0	0	0	0	0	0	0	0	0	0	0	0	0	0	0	0	0	0
hsa-miR-2682-3p	0	0	0	0	0	0	0	0	0	0	0	0	0	0	0	0	0	0	0	0	0	0	0	0	0	0	0	0	0	0	0	0	0	0	0	0	0	0	0	0	0.129311	0	0	0	0	0	0	0	0
hsa-miR-4763-5p	0	0	0	0	0	0	0	0	0	0	0	0	0	0	0	0	0	0	0	0	0	0	0	0	0	0	0	0	0	0	0	0	0	0	0	0	0	0	0	0	0	0	0	0	0	0	0	0	0
hsa-miR-3195	2.69484	8.24347	6.08108	6.27706	2.2481	0	0	0	0	2.67907	0	6.61161	2.50532	0	0	3.81743	0	1.39675	4.07144	0	3.36371	1.30452	2.23762	0	0	4.34966	0	1.07711	0	2.89011	4.35881	5.48805	10.8306	5.36623	6.75726	4.10684	7.55123	19.682	4.93032	3.96339	1.93966	4.29048	3.15585	2.41094	7.02718	22.6754	8.23135	10.8456	10.3081
hsa-miR-6720-3p	0	0	0	0	0	0	0	0	0	0	0	0	0	0	0	0	0	0	0	0	0	0	0	0	0	0	0	0	0	0	0.10897	0.124728	0	0	0.150161	0	0	0	0.435028	0.264226	0	0.390044	0	0	0.130133	0.135781	0.274378	0.139046	0.137441
hsa-miR-4479	0	2.74782	0	0	0	0	0	0	8.05447	0	0	2.20387	0	0	1.95703	5.72614	0	1.39675	0	0	3.36371	1.30452	0	0	0	4.34966	0	1.07711	0	1.44505	0.21794	0.124728	0.281315	0	0.300323	0	0.80906	0.388461	0	0.132113	0.258621	0.260029	0.262988	0.361642	0.130133	0	0.137189	0.417137	0.137441
hsa-miR-4767	0	0	0	0	0	0	0	0	0	0	0	0	0	0	0.978514	0	0	0	0	0	0	0	0	0	0	0	0	0	0	0	0.762791	0.249457	0.56263	0.392651	0.150161	0.657094	1.34843	0.647434	0.725046	0	0.517242	0.520059	0.394481	0.482189	0.130133	0.814683	0.685946	0.834275	0.274882
hsa-miR-3621	0	0	0	0	0	0	0	0	0	0	0	0	0	0	0	0	0	0	0	0	0	0	0	0	0	0	0	0	0	0	0	0	0	0	0	0	0	0	0	0	0	0	0	0	0	0	0	0	0
hsa-miR-1301-5p	0	0	0	0	0	0	0	0	0	0	0	0	0	0	0	0	0	0	0	0	0	0	0	0	0	0	0	0	0	0	0	0	0	0	0	0	0	0	0	0	0	0	0	0	0	0	0	0	0
hsa-miR-9851-5p	0	0	0	0	0	0	0	0	0	0	0	0	0	0	0	0	0	0	0	0	0	0	0	0	0	0	0	0	0	0	0	0	0	0	0	0	0	0	0	0	0	0	0	0	0	0	0	0	0
hsa-miR-1251-3p	0	0	0	0	0	0	0	0	0	0	0	0	0	0	0	0	0	0	0	0	0	0	0	0	0	0	0	0	0	0	0	0	0	0	0	0	0	0	0	0	0	0	0	0	0	0	0	0	0
hsa-miR-1255b-5p	24.2536	2.74782	58.7838	81.6018	112.405	25.6596	20.5532	16.9061	61.751	8.0372	78.868	125.621	87.6863	49.0707	33.2695	55.3527	40.2177	108.947	61.0716	0	10.0911	104.361	91.7425	95.9313	64.0689	26.098	60.4129	34.4677	33.7179	119.939	1.85249	1.7462	2.25052	2.09414	1.80194	4.92821	1.48328	1.9423	1.88512	1.18902	1.03448	1.82021	1.18344	1.56711	1.43146	1.49359	1.09751	2.22473	1.51185
hsa-miR-196a-3p	0	0	0	0	0	0	0	0	0	0	0	0	0	0	0	0	0	0	0	0	0	0	0	0	0	0	0	0	0	0	2.07043	5.61278	0.56263	0.392651	1.50161	0.492821	0.539373	0.388461	0.145009	0	0.387932	1.30015	0.131494	0.241094	0.520532	0.271561	0	1.11237	1.64929
hsa-miR-874-5p	0	2.74782	2.02703	0	2.2481	0	0	0	1.34241	0	1.87781	0	2.50532	0	0	0	0	0	0	0	0	1.30452	0	2.23096	0	0	4.3152	1.61567	0	0	33.5628	30.8079	23.9118	36.3856	21.1727	18.2344	29.6655	32.7602	40.3126	28.9328	30.5173	31.3335	24.9838	19.6492	22.3829	27.1561	21.2643	32.9539	25.564
hsa-miR-1538	2.69484	2.74782	4.05405	6.27706	0	0	0	0	1.34241	5.35813	0	2.20387	5.01064	0	1.95703	3.81743	8.04354	0	4.07144	0	0	0	6.71286	0	5.82445	6.52449	0	3.7699	6.74357	1.44505	0.10897	0	0	0	0	0	0.134843	0.129487	0.435028	0	0	0	0	0	0	0	0	0	0
hsa-miR-6789-3p	0	0	0	0	0	0	0	0	0	0	0	0	0	0	0.978514	0	0	0	0	0	0	0	0	0	0	0	0	0	0	1.44505	0	0	0	0	0.150161	0	0	0	0	0	0	0	0	0	0	0	0	0	0
hsa-miR-4634	0	0	0	0	0	0	0	0	0	0	0	0	0	0	0	0	0	0	0	0	0	0	0	0	0	0	0	0	0	0	0	0	0	0	0	0	0	0	0.145009	0	0	0	0	0	0	0	0	0	0
hsa-miR-10400-5p	0	0	0	0	2.2481	12.8298	0	0	0	0	1.87781	0	0	0	0	0	4.02177	1.39675	4.07144	0	0	0	0	4.46192	0	0	4.3152	2.15423	0	0	0.10897	0.249457	0.281315	0	0.300323	0.164274	0.674217	0.647434	1.88512	0.132113	0	0.520059	0.131494	0.120547	0	0.407342	0.411568	0.695229	0.274882
hsa-miR-1908-5p	80.8453	60.4521	38.5135	47.0779	42.7139	55.5957	30.8298	28.1768	40.2724	8.0372	39.434	28.6503	55.1171	45.145	54.7968	66.805	56.3048	58.6636	16.2858	30.4882	50.4557	54.7897	38.0396	44.6192	17.4733	63.07	12.9456	53.8557	40.4614	44.7967	0	0.249457	0.281315	0	0	0	0.40453	0.776921	1.16007	0.396339	0	0	0	0.482189	0	0	0	0.139046	0
hsa-miR-10396b-5p	0	0	0	0	0	0	0	0	0	0	0	0	0	0	0	0	0	0	0	0	0	0	0	0	0	0	0	0	0	0	0	0	0	0	0	0	0	0	0	0.132113	0	0	0	0	0	0	0	0	0
hsa-miR-760	56.5917	93.426	14.1892	40.8009	24.7291	68.4255	25.6915	39.4475	26.8482	42.8651	24.4115	22.0387	25.0532	25.5168	24.4628	43.9004	68.3701	23.7448	24.4286	26.1327	43.7282	23.4813	20.1386	17.8477	23.2978	17.3986	25.8912	43.6232	26.9743	14.4505	5.44851	11.5997	1.40657	1.5706	1.35145	5.25675	2.42718	5.69742	3.04519	1.32113	1.93966	1.43016	0.788963	2.53149	1.04106	1.08624	1.37189	1.39046	1.09953
hsa-miR-3652	0	0	0	0	0	0	0	0	0	0	0	0	0	0	0	0	0	0	0	0	0	0	0	0	0	0	0	0	0	0	0	0	0	0.261767	0.300323	0	0	0	0.290019	0	0.258621	0	0	0.361642	0.130133	0	0.548757	0	0
hsa-miR-8052	0	0	0	0	0	0	0	0	0	0	0	0	0	0	0	0	0	0	0	0	0	0	0	0	0	0	0	0	0	0	0	0	0	0	0	0	0	0	0	0	0	0	0	0	0	0	0	0	0
hsa-miR-6726-5p	0	0	0	0	0	0	0	0	0	0	0	0	0	0	0.978514	0	0	0	0	0	0	0	0	0	0	0	0	0	0	0	0	0	0	0	0	0	0	0	0.145009	0	0	0	0	0	0	0	0	0	0
hsa-miR-6862-5p	0	0	0	3.13853	0	0	5.1383	0	1.34241	0	0	4.40774	2.50532	5.88848	1.95703	1.90871	0	0	4.07144	0	0	1.30452	0	6.69288	0	2.17483	4.3152	2.15423	0	2.89011	0	0	0	0	0	0	0.269687	0	0	0	0	0	0	0	0	0	0	0.139046	0
hsa-miR-6781-5p	2.69484	0	2.02703	0	0	0	5.1383	0	0	0	0	0	0	0	0	1.90871	0	2.7935	0	0	0	1.30452	2.23762	0	0	0	0	0.538557	6.74357	0	0	0	0	0	0	0	0	0	0	0	0	0	0	0	0	0	0	0	0
hsa-miR-9899	0	0	0	0	0	0	0	0	0	0	0	0	0	0	0	0	0	0	0	0	0	0	0	0	0	0	0	0	0	0	0	0	0.140657	0	0	0	0	0	0	0	0	0	0	0	0	0	0	0	0
hsa-miR-1268a	0	8.24347	0	0	0	0	0	11.2707	0	0	0	0	0	1.96283	0	0	0	0	0	0	0	2.60903	0	0	5.82445	0	0	0.538557	0	0	3.48704	5.2386	3.23512	3.79562	1.35145	1.80701	3.37108	2.33076	5.65536	2.51015	2.97414	2.21025	4.99676	1.80821	2.47253	4.34498	2.33222	3.89328	0.824645
hsa-miR-1268b	0	0	0	0	0	0	0	0	0	0	0	0	0	0	0	0	0	0	0	0	0	0	0	0	0	0	0	0	0	0	0.10897	0	0	0.130884	0	0	0	0	0	0.132113	0	0	0	0	0	0.271561	0	0.139046	0
hsa-miR-4741	2.69484	5.49565	0	0	0	0	5.1383	0	0	0	0	0	0	0	0.978514	0	0	0	0	0	0	0	0	0	0	0	0	0	0	0	0	0	0.140657	0	0	0	0	0	0	0	0	0	0	0	0	0	0.137189	0	0
hsa-miR-3175	2.69484	0	0	0	0	0	0	0	0	0	0	0	0	0	0	0	0	0	0	0	0	0	0	0	0	0	0	0.538557	0	0	0	0	0	0.130884	0	0.164274	0	0	0	0	0	0	0	0	0	0	0	0	0.137441
hsa-miR-486-3p	145.522	52.2086	227.027	316.991	303.494	47.0425	30.8298	39.4475	190.622	16.0744	242.238	330.581	202.931	135.435	112.529	232.863	104.566	315.666	236.143	39.1991	77.3653	220.463	290.891	397.111	192.207	117.441	276.173	98.556	94.41	346.813	5.55748	5.48805	9.14274	5.23534	5.10548	11.4991	5.79826	6.73332	5.22033	5.81297	4.00863	2.47028	2.36689	4.46025	5.59572	4.07342	6.72227	11.5408	6.59716
hsa-miR-6845-5p	0	0	0	0	0	0	0	0	0	0	0	0	0	0	0	0	0	0	0	0	0	0	0	0	0	0	0	0	0	0	0	0	0	0	0	0	0	0	0	0	0	0	0	0	0	0	0	0	0
hsa-miR-6762-5p	0	0	0	0	0	0	0	0	0	0	0	0	0	0	0	0	0	0	0	0	0	0	0	0	0	0	0	0	0	0	0	0	0	0.261767	0	0	0.134843	0.258974	0	0.132113	0	0	0.131494	0	0	0	0.137189	0.139046	0
hsa-miR-128-1-5p	0	2.74782	0	0	0	0	0	5.63536	1.34241	0	0	2.20387	5.01064	7.85131	2.93554	1.90871	0	4.19026	0	0	0	1.30452	2.23762	2.23096	0	0	0	3.7699	0	0	1.0897	0.498914	0.281315	0.654418	1.05113	0.657094	1.34843	0.776921	0.870056	0.660565	0.387932	0.260029	0.788963	0.964378	1.1712	0.543122	0.960324	0.556183	0.549763
hsa-miR-3196	0	0	0	0	0	0	0	0	0	0	0	0	0	1.96283	0	0	0	0	0	0	0	0	0	0	0	0	0	0	0	0	0	0.124728	0.140657	0	0.300323	0.492821	0.40453	0.258974	0.870056	0	0	0	0.131494	0.120547	0	0.407342	0	0	0
hsa-miR-1237-5p	0	0	0	0	0	0	0	0	0	0	0	0	0	0	0	0	0	0	0	0	0	0	0	0	0	0	0	0	0	0	0	0	0	0	0	0	0	0	0	0	0	0	0	0	0	0	0	0	0
hsa-miR-7704	0	2.74782	0	0	2.2481	0	0	0	0	0	0	0	0	1.96283	0	0	4.02177	0	0	8.71091	0	1.30452	2.23762	2.23096	0	0	0	1.07711	0	4.33516	10.3522	12.4728	15.7536	11.1251	7.50807	16.0988	18.8781	19.682	20.3013	10.8333	7.75863	8.71098	9.07307	8.19721	10.6709	10.8624	7.40822	10.5675	15.6683
hsa-miR-4651	0	0	0	0	0	0	0	0	0	0	0	0	0	0	0	0	0	0	0	0	0	0	0	0	0	0	0	0	0	0	0	0	0	0	0.150161	0	0	0	0	0.132113	0	0	0.131494	0	0	0.135781	0	0	0
hsa-miR-193b-5p	51.202	16.4869	22.2973	12.5541	31.4734	158.234	35.9681	73.2597	5.36965	53.5813	37.5562	26.4464	70.149	56.922	8.80662	32.4481	48.2612	39.1091	166.929	17.4218	23.546	24.7858	31.3267	13.3858	23.2978	15.2238	69.0433	9.15548	40.4614	34.6813	12.6405	15.2169	15.3317	13.2192	18.62	17.7415	14.5631	69.2755	22.6214	16.382	11.25	9.88111	6.96917	19.7697	11.8421	8.28261	11.9355	10.5675	35.4597
hsa-miR-197-5p	2.69484	5.49565	2.02703	0	11.2405	0	15.4149	0	1.34241	5.35813	5.63343	2.20387	2.50532	0	3.91405	5.72614	0	1.39675	8.14288	0	3.36371	2.60903	4.47524	8.92384	0	0	8.63041	3.23134	0	8.67033	0.544851	0.249457	0.140657	0.130884	0.150161	0	0.134843	0.258974	0.145009	0.132113	0	0.520059	0.131494	0	0.130133	0.407342	0	0.278092	0.412323
hsa-miR-363-5p	0	0	0	0	0	0	0	0	1.34241	0	1.87781	0	0	0	0	0	0	0	0	0	0	0	0	0	0	0	0	0	0	0	1.41661	0.249457	0.421972	0.392651	0.300323	0.492821	0.80906	0.388461	0.725046	0.132113	0.775863	0.130015	0.788963	0.361642	0.650665	0.678903	0.411568	0.556183	0.137441
hsa-miR-6766-5p	0	0	0	0	0	0	0	0	0	0	0	0	0	0	0	0	0	0	0	0	0	0	0	0	0	0	0	0	0	0	0	0	0	0	0	0	0.134843	0	0	0	0	0	0	0	0	0	0	0	0
hsa-miR-12130	0	0	0	0	0	0	0	0	0	0	0	0	0	0	0	0	0	0	0	0	0	0	0	0	0	0	0	0	0	0	0	0.124728	0	0	0	0	0	0	0	0	0	0	0	0	0	0	0	0	0
hsa-miR-9901	0	0	0	0	0	0	0	0	0	0	0	0	0	0	0	0	0	0	0	0	0	0	0	0	0	0	0	0	0	0	0.21794	0.124728	0.281315	0.261767	0.600645	0	0.134843	0.129487	0.145009	0.264226	0.387932	0	0	0	0	0	0	0	0.137441
hsa-miR-8071	0	0	0	0	0	0	0	0	0	0	0	0	0	0	0	0	0	0	0	0	0	0	0	0	0	0	0	0	0	0	0	0	0	0	0	0	0	0	0	0	0	0	0	0	0	0	0	0	0
hsa-miR-505-3p	8.08453	5.49565	6.08108	6.27706	2.2481	4.27659	0	0	2.68482	8.0372	7.51124	8.81548	7.51597	15.7026	14.6777	11.4523	4.02177	12.5708	0	4.35545	13.4548	14.3497	4.47524	4.46192	0	10.8741	0	22.0809	0	0	95.1309	94.0453	116.183	108.764	93.1	118.77	84.5468	62.2832	85.1204	136.209	89.0949	107.912	103.354	97.1611	106.058	114.056	117.983	99.1396	102.668
hsa-miR-4433a-5p	0	0	4.05405	3.13853	0	0	0	0	0	0	0	0	7.51597	0	0.978514	1.90871	4.02177	2.7935	0	8.71091	3.36371	1.30452	0	4.46192	0	0	0	3.23134	0	1.44505	0.32691	0.124728	0	0	0	0	0	0.258974	0	0.528452	0.129311	0	0.131494	0	0	0	0	0	0
hsa-miR-4449	2.69484	2.74782	0	0	0	0	0	0	1.34241	0	0	0	0	0	0.978514	1.90871	0	1.39675	0	0	3.36371	0	2.23762	0	5.82445	2.17483	0	1.07711	0	1.44505	0	0	0	0	0	0	0.40453	0	0	0	0	0	0	0	0	0	0	0	0
hsa-miR-200c-5p	0	0	0	0	0	0	0	0	0	0	0	2.20387	2.50532	0	0	0	0	0	0	0	0	0	0	0	0	0	0	0	0	0	5.44851	9.10518	0.281315	0	0.150161	0	0.134843	0	0.145009	0.264226	0	0.520059	1.18344	0.120547	0.260266	0.135781	0	2.22473	0
hsa-miR-1227-3p	2.69484	0	0	0	0	0	0	0	1.34241	0	1.87781	2.20387	0	3.92565	0.978514	0	0	0	0	0	0	0	2.23762	0	0	0	0	1.07711	0	0	0.21794	0	0.140657	0.392651	0.150161	0.164274	0	0.388461	0	0.264226	0	0.390044	0.131494	0.482189	0	0.135781	0	0.278092	0.274882
hsa-miR-7847-3p	0	0	0	0	0	0	0	0	0	0	0	0	0	1.96283	0	1.90871	0	0	0	0	0	0	0	0	0	0	0	0	0	0	0	0	0.140657	0	0	0	0	0	0	0	0	0	0	0	0	0	0	0	0
hsa-miR-376b-5p	0	0	0	0	0	0	0	0	0	0	0	0	0	0	0	0	0	0	0	0	0	0	0	0	0	0	0	0.538557	0	0	1.41661	0.374185	0.56263	0.916185	2.25242	1.47846	0.539373	3.36666	0.435028	0.924791	1.42242	0.650073	0.525975	2.65204	0.650665	0.271561	1.2347	0.556183	3.43602
hsa-miR-8056	0	0	0	0	0	0	0	0	0	0	0	0	0	0	0	0	0	0	0	0	0	0	0	0	0	0	0	0	0	0	0	0	0	0	0	0	0	0	0	0	0	0	0	0	0	0	0	0	0
hsa-miR-223-5p	202.113	439.652	129.73	119.264	184.344	102.638	169.564	185.967	186.595	289.339	161.492	125.621	165.351	127.584	284.747	202.324	245.328	150.849	81.4288	165.507	248.915	215.245	190.198	136.089	93.1911	230.532	73.3585	362.988	47.205	91.0384	110.278	86.6863	95.2251	83.7655	80.4865	73.1017	94.3904	28.0987	70.4745	69.8878	65.6897	69.6879	91.5197	49.9066	83.4152	83.2335	57.3451	81.3418	48.6541
hsa-miR-4711-3p	0	0	0	0	0	0	0	0	0	0	0	0	0	0	0	0	0	0	0	0	0	0	0	0	0	0	0	0	0	0	0	0	0	0	0	0	0	0	0	0	0	0	0	0	0	0	0	0	0
hsa-miR-10401-5p	0	0	0	0	0	0	0	0	0	0	0	0	0	0	0	0	0	0	0	0	0	0	0	0	0	0	0	0	0	0	0	0	0.140657	0	0	0.164274	0	0.129487	0	0	0	0.130015	0	0.120547	0	0.135781	0.137189	0	0
hsa-miR-124-5p	0	0	0	0	0	0	0	0	0	0	0	0	0	0	0	0	0	0	0	0	0	0	0	0	0	0	0	0	0	0	0	0	0.281315	0	0	0	0	0	0	0	0	0	0	0	0	0.135781	0	0	0
hsa-miR-633	0	0	0	0	0	0	0	0	0	0	0	0	0	0	0	0	0	0	0	0	0	0	0	0	0	0	0	0	0	0	0	0	0	0	0	0	0	0	0	0	0	0	0	0	0	0	0	0	0
hsa-miR-524-5p	0	0	0	0	0	0	0	0	0	0	0	0	0	0	0	0	0	0	0	0	0	0	0	0	0	0	0	0	0	0	0	0	0.281315	0.130884	0	0	0.134843	0	0.145009	0	0	0	0	0	0	0.135781	0	0	0.412323
hsa-miR-520d-5p	0	0	0	0	0	0	0	0	0	0	0	0	0	0	0	0	0	0	0	0	0	0	0	0	0	0	0	0	0	0	0	0	0	0	0	0.164274	0	0	0	0	0	0	0.131494	0.120547	0	0	0	0	0.137441
hsa-miR-7151-3p	5.38969	5.49565	0	6.27706	0	0	0	0	1.34241	0	0	0	0	0	2.93554	1.90871	0	1.39675	0	4.35545	3.36371	2.60903	2.23762	0	0	0	0	2.69279	0	0	0.653821	0.249457	0.140657	1.04707	0	0.164274	0	0.258974	0.145009	0.132113	0.129311	0.130015	0.262988	0.482189	0.130133	0	0.823135	0	0.549763
hsa-miR-6798-3p	2.69484	0	0	0	0	4.27659	0	0	0	0	0	0	0	0	0	0	0	0	0	0	0	0	0	4.46192	0	0	0	0	0	0	0.10897	0	0	0	0	0	0	0	0	0	0.129311	0.130015	0	0.120547	0.130133	0.271561	0	0	0
hsa-miR-7848-3p	0	0	0	0	0	0	0	0	0	0	0	0	0	0	0	1.90871	4.02177	0	0	0	0	0	0	0	0	0	0	1.07711	0	0	0	0.124728	0	0	0	0	0	0	0	0.132113	0	0	0	0	0.130133	0	0	0	0
hsa-miR-3682-5p	0	0	0	0	0	0	0	0	0	0	0	0	0	0	0	0	0	0	0	0	0	0	0	0	0	0	0	0	0	0	0	0	0	0	0	0	0	0	0	0	0	0	0.131494	0	0	0.135781	0	0	0
hsa-miR-151a-3p	2988.58	1879.51	1155.41	1302.49	1436.54	624.383	1248.61	1076.35	1687.41	2906.79	1280.67	1514.06	1337.84	1613.44	3997.23	2525.23	3112.85	2092.33	565.93	1615.87	1638.13	2670.35	1640.18	1211.41	681.46	2975.17	1255.72	4140.97	431.589	1897.36	1462.05	1642.3	1368.88	1459.74	1447.86	1304.82	1336.03	1516.94	1189.66	1591.17	1429.66	1417.16	1398.57	1535.77	1400.88	1425.56	1581.52	1624.61	1653.41
hsa-miR-585-5p	0	0	0	0	0	0	0	0	0	0	0	0	0	0	0	0	0	0	0	0	0	0	0	0	0	0	0	0	0	0	0.32691	0.997828	0.56263	1.04707	1.05113	1.80701	0	1.29487	0	0.396339	0.775863	1.30015	0.788963	0.964378	0.520532	1.62937	0.274378	0.417137	2.88626
hsa-miR-4266	0	0	0	0	0	0	0	0	0	0	0	0	0	0	0	0	0	0	0	0	0	0	0	0	0	0	0	0	0	0	0	0	0	0	0	0	0	0	0	0	0	0	0	0	0	0	0	0	0
hsa-miR-4278	0	0	0	0	0	0	0	0	0	0	0	0	0	0	0	0	0	0	0	0	0	0	0	0	0	0	0	0	0	0	0	0	0	0	0	0	0	0	0	0	0	0	0	0	0	0	0	0	0
hsa-miR-331-5p	0	5.49565	2.02703	9.41559	0	4.27659	0	5.63536	1.34241	2.67907	0	0	0	5.88848	0.978514	3.81743	0	1.39675	0	4.35545	3.36371	2.60903	0	4.46192	0	0	0	1.61567	13.4871	1.44505	2.28837	2.6193	2.67249	2.87944	3.00323	2.4641	4.18014	2.20128	3.77024	2.24592	2.71552	3.64041	2.76137	2.41094	2.47253	2.17249	3.15535	3.05901	2.47394
hsa-miR-6802-5p	0	0	2.02703	0	0	0	0	0	1.34241	0	0	0	2.50532	0	0	0	0	0	4.07144	0	0	0	0	0	0	0	0	0	0	0	0	0.124728	0	0	0	0	0.134843	0.129487	0	0	0	0	0	0	0	0	0	0.139046	0
hsa-miR-921	0	0	0	0	0	0	0	0	0	0	0	0	0	0	0	0	0	0	0	0	0	0	0	0	0	0	0	0	0	0	0	0	0	0	0	0	0	0	0	0	0	0	0	0	0	0	0	0	0
hsa-miR-4473	0	0	0	0	0	0	0	0	0	0	0	0	0	1.96283	0	0	0	0	0	0	0	0	0	0	0	0	0	0	0	0	0.21794	0.997828	0.56263	0.523534	0	0	0.134843	0.258974	0.870056	0.528452	0.258621	0.130015	0.131494	0.361642	0.260266	0.543122	0	0	0.274882
hsa-let-7b-3p	18.8639	8.24347	8.10811	18.8312	13.4886	29.9362	20.5532	22.5415	12.0817	24.1116	16.9003	8.81548	20.0426	15.7026	26.4199	9.54357	16.0871	13.9675	20.3572	30.4882	23.546	11.7407	20.1386	22.3096	11.6489	6.52449	12.9456	17.2338	6.74357	11.5604	28.3322	29.6854	23.4898	19.2399	30.9332	37.2901	23.8673	42.2127	20.3013	22.0629	18.3621	17.812	16.5682	39.66	9.23944	12.0845	36.7667	21.6911	38.7583
hsa-miR-98-3p	0	2.74782	0	0	0	0	0	0	0	0	1.87781	0	0	0	0.978514	0	0	0	0	0	3.36371	1.30452	0	0	0	0	0	2.69279	0	0	2.39734	5.2386	3.09446	1.5706	6.15661	6.07812	3.50593	4.40255	3.48022	2.77437	2.84483	1.95022	2.89286	4.94244	2.08213	2.98717	4.11568	1.66855	5.63508
hsa-let-7a-3p	5.38969	5.49565	2.02703	3.13853	2.2481	8.55319	5.1383	0	6.71206	8.0372	3.75562	8.81548	2.50532	7.85131	9.78514	0	8.04354	5.58701	12.2143	4.35545	3.36371	3.91355	4.47524	4.46192	11.6489	6.52449	4.3152	10.2326	6.74357	4.33516	39.4472	66.8545	55.1377	47.249	71.0263	81.8082	30.2049	52.3127	44.5179	41.3514	37.888	45.8952	48.9157	67.8681	53.4846	38.1543	84.3714	38.7938	82.1896
hsa-let-7f-1-3p	8.08453	2.74782	2.02703	3.13853	0	0	0	0	0	5.35813	0	0	0	1.96283	2.93554	1.90871	4.02177	1.39675	0	0	0	1.30452	0	0	5.82445	0	0	1.07711	0	0	6.64718	7.73317	8.01748	5.49711	7.3579	9.03505	4.31499	6.60383	6.2354	6.34143	6.2069	5.46062	5.91722	8.55885	4.55465	4.48076	7.54541	5.83992	10.4455
hsa-let-7f-2-3p	5.38969	5.49565	0	0	0	0	0	0	1.34241	0	1.87781	0	0	0	0.978514	0	0	0	0	0	0	0	0	0	0	0	0	2.69279	0	0	6.2113	9.85355	7.31419	8.11478	9.15984	16.7559	4.44983	5.9564	6.38041	6.60565	5.17242	8.71098	7.88963	8.31776	4.81492	6.92481	13.033	5.97897	10.3081
hsa-let-7d-3p	490.462	571.547	433.784	401.732	379.929	568.787	662.841	698.785	422.86	1291.31	514.52	341.6	478.517	496.595	750.52	694.772	522.83	396.678	403.073	474.745	713.107	478.758	545.98	379.263	448.482	632.875	263.227	669.966	451.819	473.978	81.0738	71.0952	49.7928	59.9447	45.9494	55.853	126.618	109.934	94.256	65.396	64.5259	50.3157	41.0261	62.564	43.7247	68.2976	55.9732	78.978	68.4455
hsa-let-7e-3p	8.08453	0	0	0	0	4.27659	0	0	1.34241	2.67907	0	0	0	0	0.978514	0	0	0	0	4.35545	0	0	6.71286	0	0	4.34966	0	0.538557	0	2.89011	7.08306	8.23208	6.18893	6.28241	10.6615	6.40667	6.87701	13.4666	4.20527	11.7581	9.56898	8.06091	6.83768	10.9698	1.69173	5.567	10.7008	7.78656	10.5829
hsa-miR-190a-3p	0	0	0	0	0	0	0	0	0	0	0	2.20387	0	0	0	0	0	0	0	0	0	0	0	0	0	0	0	0	0	0	0.10897	0.124728	0.421972	0.392651	1.50161	0.985641	0	0.647434	0.290019	0.264226	0.258621	0.130015	0	0.964378	0	0.135781	0.960324	0.139046	1.37441
hsa-miR-8074	0	0	0	0	0	0	0	0	0	0	0	0	0	0	0	0	0	0	0	0	0	0	0	0	0	0	0	0	0	0	0	0	0	0	0	0	0	0	0	0	0	0	0	0	0	0	0	0	0
hsa-miR-4477a	0	0	0	0	0	0	0	0	0	0	0	0	0	0	0	0	0	0	0	0	0	0	0	0	0	0	0	0	0	0	0	0	0.140657	0.261767	0	0	0.134843	0	0	0	0.129311	0	0	0.241094	0	0.543122	0	0.139046	0.137441
hsa-miR-6715b-3p	0	0	0	0	0	0	0	0	0	0	0	0	0	0	0	0	0	0	0	0	0	0	0	2.23096	0	0	0	0	0	0	0	0	0	0	0	0	0	0	0	0	0	0	0	0	0	0	0	0	0.137441
hsa-miR-520e-5p	0	0	0	0	0	0	0	0	0	0	0	0	0	0	0	0	0	0	0	0	0	0	0	0	0	0	0	0	0	0	0	0	0	0	0	0	0	0	0	0	0	0	0	0	0	0	0	0	0
hsa-miR-4465	0	0	0	0	0	0	0	0	0	0	0	0	0	0	0	0	0	0	0	0	0	0	0	0	0	0	0	0	0	0	0	0	0	0	0	0	0	0	0	0	0	0	0	0	0	0	0	0	0
hsa-miR-6794-3p	2.69484	0	0	0	0	0	0	0	0	0	0	0	0	0	0	0	0	0	0	0	0	0	0	0	0	0	0	0	0	0	0	0	0	0	0	0	0	0	0	0	0	0	0	0	0	0	0	0	0
hsa-miR-181b-3p	0	0	0	0	0	0	0	0	0	0	0	0	0	0	0	0	4.02177	0	0	0	0	0	0	0	0	0	0	0	0	0	6.32027	4.11604	3.79775	4.05739	4.50484	1.80701	3.64077	1.0359	3.91525	3.56705	5.94828	4.03045	6.18021	5.54517	3.12319	4.34498	3.29254	4.44946	3.57346
hsa-miR-181b-2-3p	0	0	0	0	0	0	0	0	0	0	0	0	0	0	0	0	0	0	0	0	0	0	0	0	0	0	0	0	0	0	4.0319	2.12038	3.51644	3.01032	3.75403	2.13556	2.96655	1.68333	2.90019	2.77437	2.58621	1.95022	4.47079	2.77259	3.51359	2.98717	3.97849	2.91996	2.74882
hsa-miR-222-5p	0	0	0	0	2.2481	0	0	0	0	5.35813	1.87781	0	0	0	0.978514	1.90871	0	0	8.14288	0	0	3.91355	0	4.46192	0	0	0	0.538557	6.74357	2.89011	1.41661	0.997828	2.67249	1.5706	0.900968	1.31419	1.48328	0.647434	0.870056	1.45324	2.19828	1.82021	1.97241	1.92876	1.69173	0.814683	2.19503	1.66855	1.09953
hsa-miR-4276	0	0	0	0	0	0	0	0	0	0	0	0	0	0	0	0	0	0	0	0	0	0	0	0	0	0	0	0	0	0	0	0	0	0	0	0	0	0	0	0	0	0	0	0	0	0	0	0	0
hsa-miR-452-3p	0	0	0	0	0	0	0	0	0	0	0	0	0	0	0	0	0	0	0	0	0	0	0	0	0	0	0	0	0	0	0	0	0	0	0	0	0	0	0	0	0	0	0	0	0	0	0	0	0
hsa-miR-1912-5p	0	0	0	0	0	0	0	0	0	0	0	0	0	0	0	0	0	0	0	0	0	0	0	0	0	0	0	0	0	0	0	0	0	0	0	0	0	0	0	0	0	0	0	0	0	0	0	0	0
hsa-miR-5696	0	0	0	0	0	0	0	0	0	0	0	0	0	0	0.978514	0	0	0	0	0	0	0	0	0	0	0	0	0	0	0	0.871761	0.748371	0.56263	1.04707	0.300323	0.821368	0.40453	0.517948	0.725046	0.264226	0.905174	0.780088	0.657469	0.964378	0.520532	0.814683	0.823135	0.695229	0.549763
hsa-miR-520a-5p	0	0	0	0	0	0	0	0	0	0	0	0	0	0	0	0	0	0	0	0	0	0	0	0	0	0	0	0	0	0	0.10897	0.124728	0	0.130884	0.150161	0	0.134843	0	0.290019	0	0.129311	0.130015	0	0.482189	0	0	0.137189	0	0.274882
hsa-miR-525-5p	0	0	0	0	0	0	0	0	0	0	0	0	0	0	0	0	0	0	0	0	0	0	0	0	0	0	0	0	0	0	0	0.124728	0	0	0.300323	0	0	0	0	0	0.129311	0	0	0.120547	0.130133	0	0	0.139046	0.137441
hsa-miR-188-3p	0	0	0	0	0	0	0	0	0	2.67907	0	0	0	0	0	0	0	0	0	0	0	0	0	0	0	0	0	0	0	0	1.52558	2.12038	1.68789	1.96325	1.9521	2.79265	2.29234	0.647434	2.03013	2.24592	2.4569	2.60029	1.57793	1.68766	2.73279	2.17249	2.46941	1.94664	2.06161
hsa-miR-3156-3p	0	0	0	0	0	0	0	0	0	0	0	0	0	0	0	0	0	0	0	0	0	0	0	0	0	0	0	0	0	0	0	0.124728	0	0	0	0	0	0	0	0	0	0	0	0	0	0	0	0	0
hsa-miR-6763-3p	0	0	0	0	0	0	0	0	0	0	0	0	0	0	0	0	0	0	0	0	0	0	0	0	0	0	0	0	0	0	0	0	0	0	0	0	0	0	0	0	0	0	0	0	0	0	0	0	0
hsa-miR-6826-3p	0	0	0	0	0	0	0	0	0	0	0	2.20387	2.50532	1.96283	0	5.72614	0	0	0	0	0	0	0	0	0	0	0	0.538557	0	1.44505	0.10897	0	0.281315	0	0	0	0	0	0	0	0.129311	0	0	0.120547	0	0	0	0	0
hsa-miR-4497	2.69484	2.74782	4.05405	12.5541	13.4886	4.27659	5.1383	0	0	0	1.87781	0	2.50532	5.88848	3.91405	3.81743	8.04354	1.39675	0	0	0	1.30452	0	0	0	2.17483	4.3152	1.07711	0	2.89011	4.0319	5.61278	10.8306	5.36623	4.655	5.5853	13.3495	8.9346	13.7759	2.24592	1.16379	2.99034	3.68183	2.65204	5.46558	10.3193	5.076	8.48179	7.83413
hsa-miR-1468-5p	5.38969	0	6.08108	3.13853	6.7443	0	0	0	2.68482	2.67907	7.51124	0	10.0213	11.777	6.8496	5.72614	4.02177	9.77726	4.07144	4.35545	10.0911	7.8271	2.23762	2.23096	5.82445	10.8741	8.63041	5.92413	0	11.5604	11.4419	8.73099	9.70537	11.6486	12.7637	12.6491	13.3495	12.0423	11.0207	19.1564	11.25	11.8313	15.2533	13.3807	16.0064	12.6276	15.6396	15.8512	15.8057
hsa-miR-155-3p	0	0	0	0	0	0	0	0	0	0	0	0	0	0	0	0	0	0	0	0	0	0	0	0	0	0	0	0	0	0	0.435881	0.124728	0.140657	0.261767	0	0	0.134843	0	0	0.264226	0.905174	0.520059	0.262988	0.120547	0.130133	0.407342	0	0.139046	0.274882
hsa-miR-337-3p	2.69484	0	0	0	0	0	0	0	1.34241	0	0	0	0	0	0.978514	0	4.02177	0	0	0	3.36371	0	0	0	0	2.17483	0	4.30846	0	0	1.41661	0.623642	0.703287	1.04707	1.9521	0.985641	0.40453	3.49615	0.290019	0.924791	0.905174	0.650073	0.525975	3.49587	0.910931	0.271561	0.823135	0.556183	3.84834
hsa-miR-6792-3p	0	0	0	0	0	0	0	0	0	0	0	0	0	0	0	0	0	0	0	0	0	0	0	0	0	0	0	0	0	0	0	0	0	0	0	0	0	0	0	0	0	0	0	0	0	0	0	0	0
hsa-miR-6749-3p	2.69484	0	2.02703	3.13853	4.4962	4.27659	0	0	1.34241	0	5.63343	2.20387	2.50532	0	0	1.90871	12.0653	0	0	0	3.36371	1.30452	0	2.23096	5.82445	0	8.63041	1.61567	0	2.89011	0	0	0.140657	0	0	0	0.134843	0	0	0.264226	0.129311	0	0	0	0	0	0.137189	0	0.137441
hsa-miR-6780a-3p	0	0	0	0	0	0	0	0	0	0	0	0	0	0	0	1.90871	0	0	0	0	0	0	0	0	0	0	0	0	0	0	0.10897	0.124728	0.140657	0.130884	0	0	0	0.129487	0	0	0	0	0	0.120547	0	0.135781	0	0	0
hsa-miR-378a-5p	13.4742	13.7391	8.10811	6.27706	2.2481	12.8298	10.2766	5.63536	14.7665	2.67907	9.38905	4.40774	20.0426	3.92565	7.82811	11.4523	8.04354	11.174	4.07144	0	13.4548	13.0452	6.71286	13.3858	5.82445	8.69932	4.3152	11.8483	6.74357	27.456	110.714	69.0996	82.9879	91.8803	94.3013	53.5532	63.7809	162.636	50.4632	125.507	93.8794	87.2398	67.4563	177.204	14.4448	89.3436	91.6424	99.6958	118.337
hsa-miR-1200	0	0	0	0	0	0	0	0	0	0	0	0	0	0	0	0	0	0	0	0	0	0	0	0	0	0	0	0	0	0	0	0	0	0	0	0	0	0	0	0	0	0	0	0	0	0	0	0	0
hsa-miR-1343-3p	2.69484	0	0	3.13853	2.2481	0	5.1383	5.63536	2.68482	5.35813	7.51124	2.20387	2.50532	0	2.93554	3.81743	0	0	0	0	0	2.60903	4.47524	0	0	0	4.3152	3.7699	0	2.89011	0.435881	0.623642	0.281315	0.392651	0.150161	0.328547	1.48328	0.776921	0.580037	1.0569	0.387932	0.260029	0.394481	0.361642	0	0.407342	0.411568	0.556183	0.412323
hsa-miR-4444	0	0	0	0	0	0	0	0	0	0	0	0	0	0	0	0	0	0	0	0	0	0	0	0	0	0	0	0	0	0	0.21794	0	0	0	0.150161	0	0	0	0.145009	0	0	0	0	0.120547	0	0	0.137189	0	0
hsa-miR-6726-3p	2.69484	0	0	3.13853	0	4.27659	0	0	4.02724	0	0	0	2.50532	0	0	0	0	1.39675	0	0	0	0	0	2.23096	0	4.34966	0	0.538557	0	2.89011	0.544851	0.124728	0	0.654418	0.150161	0	0.539373	0.517948	0.290019	0.660565	0.129311	0.130015	0.131494	0.602736	0	0	0.274378	0	0.274882
hsa-miR-4665-3p	0	0	0	0	0	0	0	0	0	0	0	0	0	0	0	0	0	0	0	0	0	0	0	0	0	0	0	0	0	0	0	0	0	0	0	0	0	0	0	0	0	0	0	0	0	0	0	0	0
hsa-miR-1469	0	0	0	0	0	0	0	5.63536	0	0	0	0	0	0	0	0	0	0	0	0	0	0	0	0	0	0	0	0	0	0	0	0	0	0	0	0	0	0	0	0	0	0	0	0	0	0	0	0	0
hsa-miR-6771-5p	0	0	0	0	0	0	0	0	0	0	0	0	0	0	0	0	0	0	4.07144	0	0	0	0	0	0	0	0	0	6.74357	0	0	0	0	0	0	0	0	0	0	0	0	0	0	0	0	0	0	0	0
hsa-miR-4750-5p	0	2.74782	0	0	0	0	5.1383	0	2.68482	0	0	0	2.50532	1.96283	1.95703	0	0	0	0	0	3.36371	1.30452	2.23762	0	0	2.17483	0	1.61567	0	1.44505	0.21794	0	0	0	0	0	0.269687	0.388461	0.290019	0.132113	0	0	0	0	0	0	0.137189	0	0
hsa-miR-6727-5p	0	0	0	0	0	0	0	0	0	0	3.75562	0	0	0	0	0	0	0	0	0	0	0	0	0	0	0	0	0	0	0	0	0	0	0	0	0	0	0	0	0	0	0	0	0	0	0	0	0	0
hsa-miR-3677-3p	0	0	0	0	0	0	0	0	0	0	0	0	0	0	0	0	0	0	0	0	0	0	0	0	0	0	0	0	0	0	0.10897	0	0	0	0	0	0	0	0	0	0	0	0	0	0	0	0.137189	0	0
hsa-miR-518f-5p	0	0	0	0	0	0	0	0	0	0	0	0	0	0	0	0	0	0	0	0	0	0	0	0	0	0	0	0	0	0	0	0	0	0	0	0	0.269687	0	0	0.132113	0.129311	0.130015	0	0.120547	0	0.135781	0.137189	0	0
hsa-miR-526a-5p	0	0	0	0	0	0	0	0	0	0	0	0	0	0	0	0	0	0	0	0	0	0	0	0	0	0	0	0	0	0	0.32691	0.124728	0.140657	0	0.150161	0	0.269687	0.129487	0	0.132113	0.129311	0	0.262988	0.120547	0.130133	0.135781	0.137189	0	0.137441
hsa-miR-519c-5p	0	0	0	0	0	0	0	0	0	0	0	0	0	0	0	0	0	0	0	0	0	0	0	0	0	0	4.3152	0	0	1.44505	0.653821	1.24728	0.56263	0.523534	0.300323	0.164274	0.539373	0.776921	0.290019	0.396339	0.258621	0.130015	0.657469	1.92876	0.260266	0.407342	0.823135	0.278092	1.37441
hsa-miR-1287-3p	0	0	0	0	0	0	0	0	0	0	0	0	0	0	0	0	0	0	0	0	0	0	0	0	0	0	0	0	0	0	0.32691	0.249457	0.56263	0.654418	0.450484	0	0.134843	0.388461	0.290019	0.132113	0.258621	0.260029	0.262988	0.241094	0.260266	0.271561	0.274378	0.417137	0.137441
hsa-miR-1229-3p	5.38969	2.74782	0	0	2.2481	0	20.5532	5.63536	1.34241	0	3.75562	4.40774	5.01064	5.88848	3.91405	9.54357	8.04354	6.98376	0	21.7773	13.4548	5.21807	4.47524	2.23096	5.82445	19.5735	0	9.69403	0	4.33516	0.435881	0.124728	0	0.130884	0.150161	0.164274	0.269687	0.129487	0	0.132113	0.129311	0	0	0.361642	0	0.271561	0	0	0.137441
hsa-miR-6867-3p	0	0	0	0	0	0	0	0	0	0	0	0	0	0	0	0	0	0	0	0	0	0	0	0	0	0	0	0	0	0	0	0	0	0	0	0	0	0	0	0	0	0	0	0	0	0	0	0	0
hsa-miR-4279	0	0	0	0	0	0	0	0	0	0	0	0	0	0	0	0	0	0	0	0	0	0	0	0	0	0	0	0	0	0	0	0	0	0	0	0	0	0	0	0	0	0	0	0	0	0	0	0	0
hsa-miR-10399-3p	0	0	2.02703	6.27706	4.4962	0	0	0	10.7393	10.7163	5.63343	2.20387	2.50532	0	0.978514	0	0	5.58701	12.2143	0	3.36371	6.52258	4.47524	2.23096	0	8.69932	0	8.07836	6.74357	0	4.0319	3.36767	3.79775	3.53386	1.20129	3.94257	2.29234	2.71922	3.48022	2.11381	2.71552	2.86032	1.97241	1.32602	2.60266	3.66607	2.88097	3.47614	1.64929
hsa-miR-4684-5p	0	0	0	0	0	0	0	0	0	0	0	0	0	0	0	0	0	0	0	0	0	0	0	0	0	0	0	0	0	0	0	0	0	0	0	0	0	0	0	0.132113	0	0	0	0	0	0	0	0	0
hsa-miR-3191-5p	0	0	0	0	0	0	0	0	0	8.0372	0	0	0	0	0	0	0	0	0	0	0	0	0	0	0	0	0	0	0	0	0	0.124728	0.140657	0	0	0	0	0	0	0	0	0	0	0	0	0	0	0	0
hsa-miR-3192-3p	0	0	0	0	0	0	0	0	0	0	0	0	0	0	0	0	0	0	0	0	0	0	0	0	0	0	0	0	0	0	0	0	0	0	0.150161	0	0	0	0	0	0	0	0	0	0	0	0	0	0
hsa-miR-4314	0	0	0	0	0	0	0	0	0	0	0	0	0	0	0	0	0	0	0	0	0	0	0	0	0	0	0	0	0	0	0	0	0	0	0	0	0	0	0	0	0	0	0	0	0	0	0	0	0
hsa-miR-526b-5p	0	0	0	0	0	0	0	0	0	0	0	0	0	0	0	0	0	0	0	0	0	0	0	0	0	0	0	0	0	0	0.32691	0.623642	0.56263	0.261767	0.750807	0	0.539373	0.647434	1.16007	0.132113	0.129311	0.520059	0.394481	1.56711	0.650665	0.407342	0.685946	0.139046	0.687204
hsa-miR-7158-3p	0	0	0	0	0	0	0	0	0	0	0	0	0	0	0	0	0	0	0	0	0	0	0	0	0	0	0	0	0	0	0	0	0	0	0	0	0	0	0	0	0	0	0	0	0	0	0	0	0
hsa-miR-127-5p	0	5.49565	0	0	0	0	0	0	1.34241	0	1.87781	0	0	0	0.978514	0	4.02177	0	0	0	0	0	0	0	0	6.52449	0	4.30846	0	0	2.1794	1.99566	1.40657	1.70149	4.80516	1.97128	1.48328	9.32306	1.30508	2.37803	2.4569	2.47028	2.36689	7.11229	1.5616	1.08624	1.2347	1.8076	13.3318
hsa-miR-573	0	0	0	0	0	0	0	0	0	0	0	0	0	0	0	0	0	0	0	0	0	0	0	0	0	0	0	0	0	0	0	0	0	0	0	0	0	0	0	0	0.129311	0	0	0	0	0	0.137189	0.139046	0
hsa-miR-5585-3p	0	0	0	0	0	0	0	0	0	0	0	0	0	0	0	0	0	0	0	0	0	0	0	0	0	0	0	0	0	0	0	0	0	0.261767	0	0	0	0	0.290019	0	0	0.130015	0	0.120547	0	0	0	0	0
hsa-miR-192-5p	460.818	90.6782	492.567	508.442	642.957	414.83	149.011	157.79	429.572	80.372	645.967	546.56	378.304	337.606	273.005	284.398	261.415	449.754	838.717	152.441	222.005	362.656	458.712	501.966	361.116	278.378	699.063	174.493	289.974	640.159	638.783	781.923	650.963	910.426	450.784	702.598	540.722	378.49	700.54	464.906	676.941	665.415	675.878	548.852	754.381	787.256	697.058	655.323	415.209
hsa-miR-3136-5p	0	0	0	0	0	0	0	0	0	0	0	0	2.50532	0	0	0	0	2.7935	0	0	3.36371	1.30452	0	0	0	2.17483	0	0	0	0	2.07043	2.49457	0.984602	2.09414	0.600645	1.31419	1.75296	0.906408	2.17514	1.32113	1.29311	1.56018	2.1039	0.964378	2.08213	2.17249	0.960324	2.08569	1.37441
hsa-miR-943	0	2.74782	0	0	0	0	0	0	0	2.67907	0	0	0	0	0.978514	1.90871	0	2.7935	0	0	0	1.30452	0	2.23096	0	0	0	0.538557	0	2.89011	0.10897	0.374185	0.703287	0.130884	0	0	0.134843	0.388461	0.290019	0.264226	0.129311	0.390044	0.131494	0.602736	0.390399	0.407342	0.274378	0.278092	0
hsa-miR-3161	2.69484	0	0	0	0	0	0	0	0	0	1.87781	0	0	0	0.978514	0	0	0	0	0	0	0	0	0	0	0	0	0	0	0	0.10897	0	0	0	0	0	0	0	0	0	0	0	0.131494	0	0	0	0	0	0
hsa-miR-518a-5p	0	0	0	0	0	0	0	0	0	0	0	0	0	0	0	0	0	0	0	0	0	0	0	0	0	0	0	0.538557	0	0	0	0.124728	0.140657	0	0.300323	0	0	0.129487	0	0	0	0	0	0	0	0	0	0	0.274882
hsa-miR-106a-3p	0	0	0	0	0	0	0	0	0	0	0	0	0	1.96283	0	0	0	0	0	0	0	0	0	0	0	0	0	0	0	1.44505	2.39734	3.36767	2.81315	3.79562	1.80194	1.64274	2.29234	1.29487	4.93032	2.90649	1.29311	2.21025	2.89286	2.53149	2.34239	1.76515	2.33222	3.3371	3.0237
hsa-miR-1273h-3p	26.9484	60.4521	6.08108	3.13853	4.4962	0	25.6915	45.0829	2.68482	128.595	7.51124	11.0194	15.0319	11.777	30.3339	30.5394	32.1742	5.58701	8.14288	34.8436	13.4548	27.3949	13.4257	11.1548	5.82445	50.0211	0	50.0858	6.74357	8.67033	6.2113	2.86875	4.07907	5.62799	2.40258	4.43539	7.95576	3.36666	3.91525	5.28452	4.26725	3.64041	3.94481	4.58079	3.25332	4.48076	3.15535	5.28374	2.47394
hsa-miR-3678-3p	0	0	0	0	0	0	0	0	0	0	0	0	0	0	0	0	0	0	0	0	0	0	0	0	0	0	0	0	0	0	0	0.124728	0	0	0	0	0	0	0	0	0	0	0	0	0	0	0	0.139046	0
hsa-miR-7156-3p	0	0	0	0	0	0	0	0	0	0	0	0	0	0	0	0	0	0	0	0	0	0	0	0	0	0	0	0	0	0	0	0	0	0	0	0.164274	0.269687	0.129487	0	0	0	0	0	0.120547	0	0	0.137189	0	0
hsa-miR-6511b-5p	0	0	0	3.13853	0	0	0	0	0	0	1.87781	0	0	0	0	0	0	0	0	0	0	0	0	0	0	0	0	0.538557	0	0	0	0.124728	0	0.130884	0	0	0	0.517948	0	0	0	0	0	0	0	0	0.137189	0	0
hsa-miR-192-3p	5.38969	0	0	0	0	0	0	0	1.34241	0	0	0	0	0	0.978514	0	0	1.39675	0	0	0	0	0	0	0	0	0	0.538557	0	1.44505	4.24984	4.73968	3.37578	7.85302	3.00323	4.92821	1.21359	2.46025	4.6403	2.64226	3.36207	4.29048	4.3393	3.49587	5.46558	5.567	4.25287	5.14469	4.26067
hsa-miR-12121	0	0	0	0	0	0	0	0	0	0	0	0	0	0	0	0	0	0	0	0	0	0	0	0	0	0	0	0	0	0	0	0	0	0	0	0	0	0	0	0	0	0	0	0	0	0	0	0	0
hsa-miR-3972	0	0	0	0	0	0	0	0	0	0	0	0	0	0	0	0	0	0	0	0	0	0	0	0	0	0	0	0	0	0	0	0	0	0	0	0	0	0	0	0	0	0	0	0	0	0	0	0	0
hsa-miR-4659a-5p	0	0	0	0	0	0	0	0	0	0	0	0	0	0	0	0	0	0	0	0	0	0	0	0	0	0	0	0	0	0	0	0	0	0	0.150161	0	0	0	0	0.132113	0	0	0	0	0	0	0.137189	0	0
hsa-miR-3157-3p	0	0	0	0	0	0	0	0	0	0	0	0	0	1.96283	0	1.90871	0	4.19026	0	0	0	0	0	0	0	0	0	1.07711	0	0	0.32691	0.374185	0.56263	0.392651	0.300323	0.492821	0.80906	0.129487	0.580037	0.792678	0.258621	0.650073	0.131494	0.482189	0.520532	0.407342	0.960324	0.417137	0.962086
hsa-miR-874-3p	37.7278	35.7217	20.2703	34.5238	60.6987	12.8298	30.8298	56.3536	30.8755	64.2976	28.1672	24.2426	42.5905	33.3681	28.3769	22.9046	24.1306	20.9513	65.143	21.7773	23.546	26.0903	38.0396	35.6954	11.6489	28.2728	8.63041	14.0025	74.1793	20.2308	59.3887	88.8067	57.2476	52.4843	48.6523	68.0093	85.0862	84.5549	122.678	47.957	61.0346	59.9368	47.6008	46.7723	61.8131	52.9544	46.6443	53.8107	72.8437
hsa-miR-6514-3p	0	0	0	0	0	0	0	0	1.34241	0	0	0	0	0	0	1.90871	0	0	0	0	0	1.30452	0	0	0	0	0	0	0	0	0.544851	0.374185	0.984602	0.392651	0.600645	0.328547	0.40453	0.906408	0.870056	0.792678	0.258621	0.260029	0.394481	0.964378	0.130133	0.407342	0.274378	0.139046	0.274882
hsa-let-7i-3p	5.38969	13.7391	8.10811	3.13853	2.2481	12.8298	10.2766	0	6.71206	21.4325	3.75562	8.81548	7.51597	1.96283	8.80662	5.72614	12.0653	2.7935	24.4286	0	20.1823	2.60903	8.95048	6.69288	0	17.3986	4.3152	4.30846	0	10.1154	193.749	178.985	131.655	184.284	136.346	128.298	153.317	149.557	148.344	147.57	186.466	171.229	160.291	127.66	117.64	178.28	138.424	153.228	168.915
hsa-miR-1269b	0	0	0	0	0	0	0	0	0	0	0	0	0	0	0	0	0	0	0	0	0	0	0	0	0	0	0	0	0	0	0	0	0	0	0	0	0	0	0	0	0	0	0	0	0	0	0	0	0
hsa-miR-1269a	0	0	0	0	0	0	0	0	0	0	0	0	0	0	0	0	0	0	0	0	3.36371	0	0	0	0	0	0	0	0	0	4.35881	0	0	0	0	0	0	0	0	0	0	0	0	0.120547	0	0	0	0	0
hsa-miR-8058	0	0	0	0	0	0	0	0	0	0	0	0	0	0	0	0	0	0	0	0	0	0	0	0	0	0	0	0	0	0	0	0	0	0	0	0	0	0	0	0	0	0	0	0	0	0	0	0	0
hsa-miR-1270	8.08453	8.24347	2.02703	6.27706	13.4886	4.27659	20.5532	11.2707	26.8482	0	11.2669	4.40774	12.5266	11.777	5.87108	22.9046	8.04354	15.3643	16.2858	4.35545	13.4548	31.3084	8.95048	13.3858	11.6489	8.69932	25.8912	5.38557	13.4871	20.2308	8.71761	14.219	2.95381	6.02065	7.3579	6.57094	14.1586	7.63973	12.3258	8.71946	5.17242	4.4205	6.3117	4.94244	6.24638	3.25873	4.80162	6.81324	5.77252
hsa-miR-4309	0	0	0	0	0	0	0	0	0	0	0	0	0	0	0	0	0	0	0	0	0	0	0	0	0	0	0	0	0	0	0	0	0	0	0	0	0	0	0	0	0	0	0	0	0	0	0	0	0
hsa-miR-432-3p	0	0	0	0	0	0	0	0	0	0	0	0	0	0	0	0	0	0	0	0	0	0	0	0	0	0	0	0	0	0	0	0	0	0	0	0	0	0	0	0	0	0	0	0	0	0	0	0	0
hsa-miR-7150	0	0	0	0	0	0	0	0	0	0	0	0	0	0	0	0	0	0	0	0	0	0	0	0	0	0	0	0	0	0	0	0	0	0	0	0	0	0	0	0	0	0	0	0	0	0	0	0	0
hsa-miR-328-3p	1371.68	717.182	573.649	467.641	750.866	675.702	1109.87	1025.64	685.973	884.092	411.241	460.609	794.187	826.35	1275.98	1233.03	1532.29	696.979	545.573	1049.66	1214.3	828.368	756.316	533.199	349.467	1596.32	513.509	1296.31	472.05	702.296	56.7734	14.5932	43.4632	44.8931	24.176	24.1482	80.3666	119.775	26.2467	74.6439	31.1638	38.8744	24.9838	27.8464	1.82186	32.4516	15.228	61.0411	53.7394
hsa-miR-6878-3p	0	0	0	0	0	0	0	0	0	0	0	0	0	0	0	0	0	0	0	0	0	0	0	0	0	0	0	0	0	0	0	0.124728	0	0	0	0	0	0	0	0	0.129311	0	0	0	0	0	0	0	0
hsa-miR-4730	0	0	0	0	0	0	0	0	0	0	0	0	0	0	0	0	0	0	0	0	0	0	0	0	0	0	0	0	0	0	0.10897	0	0	0	0	0	0	0	0	0	0	0	0	0	0	0	0	0	0
hsa-miR-6770-3p	0	0	0	3.13853	0	0	0	0	0	0	0	0	0	0	0	0	0	0	0	0	3.36371	0	0	0	0	0	0	1.61567	0	0	0.10897	0.498914	0	0.130884	0.300323	0.164274	0.40453	0.517948	0.145009	0.132113	0.129311	0.260029	0.525975	0.241094	0.260266	0.135781	0.274378	0.278092	0.137441
hsa-miR-4298	0	0	0	0	0	0	0	0	0	0	0	0	0	0	0	0	0	0	0	0	0	0	0	0	0	0	0	0	0	0	0	0	0	0	0	0	0	0	0	0	0	0	0	0	0	0	0	0	0
hsa-miR-6788-5p	0	0	0	0	0	0	0	0	0	0	0	0	0	0	0	0	0	0	0	0	0	0	0	0	0	0	0	0	0	0	0	0.124728	0	0	0	0.164274	0	0	0	0	0.129311	0.130015	0	0	0.260266	0	0.137189	0	0.137441
hsa-miR-30c-2-3p	0	0	2.02703	0	0	0	0	0	0	0	0	0	0	0	0.978514	3.81743	0	0	0	0	0	0	0	0	0	0	0	1.07711	0	1.44505	31.4924	31.681	35.305	31.8047	36.4892	34.826	32.4973	46.3563	19.7213	37.5201	26.8966	33.0237	27.6137	41.3477	26.8074	28.9213	34.8461	33.371	56.6256
hsa-miR-30c-1-3p	0	2.74782	0	0	0	0	0	0	1.34241	0	1.87781	2.20387	0	0	2.93554	3.81743	0	2.7935	0	4.35545	0	0	0	0	0	0	0	1.07711	0	0	14.8199	14.718	12.7998	12.8266	13.965	10.5135	16.8554	11.2654	10.8757	15.0609	14.6121	14.1716	15.2533	14.8273	16.1365	13.8496	15.7768	16.4074	13.7441
hsa-miR-6779-5p	0	0	0	0	0	0	0	0	0	0	0	0	0	0	0	0	0	0	0	0	0	0	0	0	0	0	0	0	0	0	0	0.124728	0	0.130884	0	0.328547	0.134843	0.129487	0.145009	0	0	0	0.131494	0	0	0.135781	0	0	0.137441
hsa-miR-1273h-5p	0	2.74782	0	3.13853	0	0	5.1383	0	2.68482	5.35813	0	0	5.01064	0	1.95703	1.90871	0	4.19026	0	0	3.36371	2.60903	0	2.23096	0	8.69932	0	2.69279	0	0	2.07043	1.62147	2.39118	2.61767	1.65177	1.47846	3.23624	1.0359	3.62523	2.77437	1.93966	1.56018	0.525975	1.80821	2.08213	1.35781	1.09751	3.05901	0.824645
hsa-miR-30b-3p	0	0	2.02703	0	0	0	0	0	0	0	0	0	0	0	2.93554	0	0	0	0	0	0	1.30452	0	0	0	0	0	0.538557	0	0	3.70498	3.99131	5.6263	4.05739	3.60387	2.62838	2.56202	3.49615	3.33521	4.75607	3.49138	4.29048	3.28734	5.42463	4.94505	3.39451	3.56692	3.05901	3.16114
hsa-miR-3689a-3p	0	0	0	0	0	0	0	0	0	0	0	0	0	0	0	0	0	0	0	0	0	0	0	0	0	0	0	0	0	0	0	0	0	0	0	0	0	0	0	0	0	0	0	0	0	0	0	0	0
hsa-miR-3689b-3p	0	0	0	0	0	0	0	0	0	0	0	0	0	0	0	0	0	0	0	0	0	0	0	0	0	0	0	0	0	0	0	0	0	0	0	0	0	0	0	0	0	0	0	0	0	0	0	0	0
hsa-miR-769-3p	8.08453	8.24347	2.02703	0	13.4886	0	0	5.63536	1.34241	10.7163	0	8.81548	5.01064	1.96283	3.91405	3.81743	4.02177	8.38051	0	0	10.0911	3.91355	2.23762	22.3096	5.82445	6.52449	0	9.15548	6.74357	1.44505	10.1342	8.73099	8.15813	8.11478	7.50807	4.76393	15.3721	13.5961	12.3258	10.9654	9.05174	10.0111	9.33606	9.28214	8.97917	10.1835	6.85946	12.7922	8.79622
hsa-miR-6724-5p	0	10.9913	2.02703	6.27706	0	0	5.1383	0	0	8.0372	0	0	0	0	2.93554	1.90871	4.02177	4.19026	0	4.35545	3.36371	1.30452	0	2.23096	0	2.17483	0	2.15423	6.74357	0	3.05116	3.4924	2.53183	3.66474	1.50161	1.97128	6.74217	5.43845	9.71562	1.84958	2.84483	1.30015	4.3393	3.13423	2.99306	3.93764	4.11568	4.03233	2.61138
hsa-miR-10400-3p	0	0	0	0	0	0	0	0	0	0	0	0	0	0	0	0	0	0	0	0	0	0	0	0	0	0	0	0	0	0	0	0	0	0	0	0	0	0	0	0	0	0	0	0	0	0	0	0	0
hsa-miR-4674	0	0	0	0	0	0	0	0	0	0	0	0	0	0	0	0	0	0	0	0	0	0	0	0	0	0	0	0	0	0	0	0	0	0	0	0	0	0	0	0	0	0	0	0	0	0	0	0	0
hsa-miR-3150a-3p	0	2.74782	0	0	0	0	0	5.63536	2.68482	5.35813	1.87781	0	0	1.96283	1.95703	3.81743	4.02177	1.39675	4.07144	0	0	3.91355	2.23762	0	11.6489	0	0	2.15423	0	2.89011	0.653821	0.124728	0.421972	0.130884	0.150161	0.164274	0.134843	0	0.435028	0.264226	0.258621	0.390044	0	0.120547	0.130133	0.271561	0.411568	0.278092	0.412323
hsa-miR-6763-5p	0	2.74782	0	0	0	0	0	0	4.02724	0	0	0	0	0	0	0	0	0	0	0	0	0	0	0	0	0	0	0	0	1.44505	0.10897	0	0.140657	0.261767	0	0	0.269687	0	0	0.264226	0	0.130015	0	0.120547	0.260266	0	0.274378	0	0
hsa-miR-4665-5p	0	0	0	0	0	0	0	0	0	0	0	0	0	0	0	1.90871	0	0	0	0	3.36371	2.60903	2.23762	0	5.82445	0	0	0.538557	0	0	0	0	0	0	0	0.164274	0	0	0.145009	0.132113	0	0.130015	0	0	0	0	0	0	0
hsa-miR-7109-5p	0	0	0	0	0	0	0	0	0	0	0	0	0	0	0	0	0	0	0	0	0	0	0	0	0	0	0	0	0	0	0	0.124728	0	0	0	0	0	0	0	0.132113	0	0	0	0	0	0	0	0	0.137441
hsa-miR-6803-5p	0	0	0	0	0	0	0	0	0	0	0	0	0	0	0	0	0	0	0	0	0	0	0	0	0	0	0	0	0	0	0	0	0	0	0	0	0	0	0	0	0	0	0	0	0	0	0	0	0
hsa-miR-3170	0	0	0	0	0	0	0	0	0	0	0	0	0	0	0	0	0	0	0	0	0	0	0	0	0	0	0	0	0	0	0	0	0	0	0	0	0.134843	0.129487	0	0	0.129311	0	0	0.241094	0	0	0	0	0
hsa-miR-6736-5p	0	5.49565	0	0	2.2481	0	0	0	0	0	0	0	2.50532	0	0.978514	0	0	0	0	0	3.36371	1.30452	0	0	0	4.34966	0	0.538557	0	0	0.21794	0.124728	0	0	0	0	0	0	0	0	0.129311	0	0	0	0	0.271561	0	0.139046	0
hsa-miR-4507	0	0	0	0	0	0	0	0	0	0	0	0	0	0	0	0	0	0	0	0	0	0	0	0	0	0	0	0	0	0	0.10897	0	0.421972	0	0	0.164274	0.134843	0	0.145009	0.132113	0.129311	0	0.131494	0	0	0.271561	0	0	0.274882
hsa-miR-150-3p	29.6433	19.2348	22.2973	21.9697	20.2329	8.55319	35.9681	135.249	21.4786	171.46	35.6784	8.81548	12.5266	27.4796	38.162	11.4523	16.0871	29.3318	32.5715	47.91	26.9097	32.6129	22.3762	22.3096	17.4733	10.8741	21.576	25.8508	26.9743	17.3407	61.895	48.8936	51.1993	62.0388	26.5786	38.2757	95.4691	55.2909	92.0809	35.8026	47.1983	41.3447	35.8978	32.3067	44.6356	48.3379	31.4163	64.3782	34.4977
hsa-miR-29b-2-5p	8.08453	5.49565	0	6.27706	0	0	10.2766	0	0	5.35813	3.75562	6.61161	2.50532	3.92565	0.978514	5.72614	0	1.39675	4.07144	0	0	5.21807	2.23762	2.23096	0	4.34966	0	3.23134	0	2.89011	44.0239	42.6571	29.5381	29.8415	30.4827	28.9121	28.4519	48.946	27.6968	33.1604	25.2155	25.8729	24.4578	36.2847	29.1498	33.402	26.6147	39.0719	50.7157
hsa-miR-2054	0	0	0	0	0	0	0	0	0	0	0	0	0	0	0	0	0	0	0	0	0	0	0	0	0	0	0	0	0	0	0	0	0	0	0	0	0	0	0	0	0	0	0	0	0	0	0	0	0
hsa-let-7c-3p	0	0	0	0	0	0	0	0	0	0	0	0	0	0	0	0	0	0	0	0	0	0	0	0	0	0	4.3152	0	0	1.44505	4.0319	1.99566	1.9692	2.3559	5.85629	1.14991	4.85436	11.3948	1.16007	7.66256	4.78449	3.90044	5.39125	9.88487	2.99306	4.75232	4.52724	4.03233	5.08531
hsa-let-7a-2-3p	0	0	0	0	0	0	0	0	0	0	0	0	0	0	0	0	0	0	0	0	0	0	0	0	0	0	0	0	0	0	0.653821	0.748371	0.984602	1.04707	0.600645	0.657094	0.40453	1.0359	0.435028	1.18902	1.29311	0.780088	0.788963	1.56711	0.260266	0.543122	1.37189	0.278092	1.23697
hsa-let-7g-3p	2.69484	0	4.05405	3.13853	4.4962	4.27659	0	5.63536	2.68482	13.3953	1.87781	2.20387	2.50532	5.88848	1.95703	0	4.02177	1.39675	0	8.71091	6.72742	2.60903	0	2.23096	11.6489	6.52449	0	2.69279	6.74357	0	63.3116	57.2504	47.1203	69.8918	31.9844	40.247	42.4757	37.2922	60.6139	40.955	49.5259	57.3365	51.1511	38.5751	54.2654	52.1397	41.1568	62.2925	53.3271
hsa-miR-675-3p	0	0	0	0	2.2481	0	0	0	0	0	3.75562	4.40774	12.5266	1.96283	0	1.90871	0	1.39675	4.07144	8.71091	0	0	2.23762	0	0	0	4.3152	0.538557	0	2.89011	2.72425	2.86875	2.39118	1.43972	4.20452	1.97128	2.83171	11.1359	2.61017	2.11381	2.4569	3.25037	1.18344	4.70134	0.390399	0.950464	4.11568	1.66855	4.94787
hsa-miR-676-3p	2.69484	0	0	3.13853	4.4962	0	0	0	1.34241	0	0	0	0	0	1.95703	5.72614	0	1.39675	8.14288	0	0	0	0	0	0	0	4.3152	0	0	0	5.33954	6.48588	6.75156	8.37655	8.25887	8.21368	4.85436	8.9346	6.67043	7.92678	7.75863	6.63075	5.52274	7.23283	8.97917	7.46793	5.35038	7.36943	9.0711
hsa-miR-210-3p	21.5588	5.49565	30.4054	31.3853	20.2329	21.383	5.1383	11.2707	32.2179	10.7163	30.045	41.8735	25.0532	9.81413	29.3554	38.1743	24.1306	43.2993	28.5001	17.4218	16.8186	31.3084	26.8515	15.6167	17.4733	21.7483	30.2064	15.6182	26.9743	27.456	59.7156	72.4672	48.6675	49.3431	35.7384	48.4607	37.7561	33.0192	43.5028	50.0708	42.0259	44.725	44.0504	57.0188	45.4164	49.0168	39.2361	36.7081	35.7346
hsa-miR-4322	0	0	0	0	0	0	0	0	0	0	0	0	0	0	0	0	0	0	0	0	0	0	0	0	0	0	0	0	0	0	0	0	0	0	0	0	0	0	0	0	0	0	0	0	0	0	0	0	0
hsa-miR-4265	0	0	0	0	0	0	0	0	0	0	0	0	0	0	0	0	0	0	0	0	0	0	0	0	0	0	0	0	0	0	0	0	0	0	0	0	0	0	0	0	0	0	0	0	0	0	0	0	0
hsa-miR-744-3p	0	0	0	0	0	0	0	0	0	0	0	0	0	0	0	0	0	0	0	0	0	0	0	0	0	0	0	0.538557	0	1.44505	0.32691	0.997828	0.56263	0.785302	1.05113	0.492821	0.539373	0.388461	0.725046	0.792678	0.775863	0.520059	0.920457	1.20547	0.650665	0.543122	1.50908	0.695229	0.549763
hsa-miR-7702	0	0	0	0	0	0	0	0	0	0	0	0	0	0	0	0	0	0	0	0	0	0	0	0	0	0	0	0	0	0	0.653821	0	0.281315	0.261767	0.750807	0.164274	1.21359	0.129487	0.145009	1.0569	1.42242	0.650073	0.131494	0.843831	0.130133	0.271561	0.548757	0.417137	0.412323
hsa-miR-8061	0	0	0	0	0	0	0	0	0	0	0	0	0	0	0	0	0	0	0	0	0	0	0	0	0	0	0	0	0	0	0	0	0	0	0	0	0	0	0	0	0	0	0	0	0	0	0	0	0
hsa-miR-374b-3p	0	0	2.02703	0	6.7443	0	0	0	0	0	0	0	0	0	1.95703	0	0	0	0	0	0	0	6.71286	0	0	0	0	0.538557	0	0	5.77542	6.73534	6.32959	9.81627	10.211	4.92821	7.68607	9.19357	6.67043	8.19101	10.0862	10.0111	9.33606	8.43831	6.37651	8.55417	9.60324	9.31607	11.545
hsa-miR-6083	0	0	0	0	0	0	0	0	0	0	0	0	0	0	0	0	0	0	0	0	0	0	0	0	0	0	0	0	0	0	0	0	0	0	0	0	0	0	0	0	0	0	0	0	0	0	0	0	0
hsa-miR-374a-3p	0	0	2.02703	0	2.2481	4.27659	0	5.63536	4.02724	2.67907	0	6.61161	5.01064	1.96283	1.95703	1.90871	4.02177	0	0	4.35545	0	5.21807	4.47524	4.46192	0	2.17483	0	1.61567	0	2.89011	47.9469	61.8653	43.0412	60.5991	83.3395	44.8467	50.9708	57.3627	64.5291	50.5993	68.0173	84.3795	73.3735	69.7968	44.1151	64.6315	61.8723	43.7994	81.5024
hsa-miR-491-3p	0	0	0	0	0	0	0	0	0	0	0	0	0	0	0	0	0	0	0	0	0	0	0	0	0	0	0	0	6.74357	0	0.21794	0.249457	0.421972	0	0.150161	0.657094	0.269687	0.258974	0	0.528452	0	0.650073	0.788963	0.482189	0.130133	0	0.274378	0.278092	0.549763
hsa-miR-3180-5p	0	0	0	0	0	0	0	0	0	0	0	0	0	1.96283	0	0	0	0	0	0	0	0	0	0	0	0	0	0	0	0	0	0.124728	0	0	0	0	0	0	0	0	0	0	0	0	0	0	0	0	0
hsa-miR-3679-3p	0	0	0	0	0	0	0	0	0	0	0	0	0	0	0	0	0	1.39675	0	0	0	0	0	0	0	0	0	0	0	0	0	0.124728	0.281315	0	0.150161	0	0	0	0.145009	0.264226	0	0.130015	0.131494	0.241094	0	0.135781	0.137189	0.139046	0
hsa-miR-718	0	0	0	0	0	0	0	0	0	0	0	0	0	0	0	0	0	0	0	0	0	0	0	0	0	0	0	0	0	0	0	0	0	0	0	0	0	0	0	0	0	0	0	0	0	0	0	0	0
hsa-miR-4664-3p	0	0	0	0	2.2481	0	0	0	0	0	0	0	0	0	0	0	0	0	0	0	0	0	0	0	0	0	0	1.07711	0	0	0	0	0.140657	0	0	0	0	0	0.145009	0	0.129311	0	0	0	0.260266	0	0	0.139046	0
hsa-miR-1238-3p	2.69484	0	2.02703	6.27706	4.4962	0	5.1383	0	1.34241	2.67907	0	0	5.01064	0	0.978514	3.81743	4.02177	1.39675	0	0	3.36371	0	4.47524	2.23096	0	4.34966	0	1.61567	0	0	0	0	0	0	0	0	0	0.129487	0	0.132113	0	0	0	0	0	0	0	0	0
hsa-miR-6809-3p	0	0	0	0	0	0	0	0	0	0	0	0	0	0	0	3.81743	0	0	0	0	0	0	0	0	0	0	0	0	0	0	0	0	0	0.130884	0	0	0	0.258974	0	0.132113	0	0.130015	0	0.241094	0	0	0	0	0.137441
hsa-miR-4762-3p	0	0	0	3.13853	0	0	0	0	0	0	0	0	0	0	0	0	0	0	0	0	0	0	0	0	0	0	0	0	0	0	0.10897	0.249457	0.281315	0	0.150161	0.328547	0.134843	0.129487	0.145009	0.132113	0.129311	0.130015	0.131494	0	0.130133	0	0.274378	0.139046	0.274882
hsa-miR-6738-3p	0	0	0	0	0	0	0	0	0	0	0	0	0	0	0	0	0	0	0	0	0	0	0	0	0	0	0	0	0	0	0	0	0.140657	0.130884	0	0	0	0	0	0	0	0	0	0	0	0	0	0	0
hsa-miR-578	0	0	0	0	0	0	0	0	0	0	0	0	0	0	0	0	0	0	0	0	0	0	0	0	0	0	0	0	0	0	0	0.124728	0	0	0.150161	0	0	0	0	0	0	0.130015	0	0.120547	0	0	0.137189	0	0
hsa-miR-8081	0	0	0	0	0	0	0	0	0	0	0	0	0	0	0	0	0	0	0	0	0	0	0	0	0	0	0	0	0	0	0	0	0	0	0	0	0	0	0	0	0	0	0	0	0	0	0	0	0
hsa-miR-4776-3p	0	0	0	0	0	0	0	0	0	0	0	0	0	0	0	0	0	0	0	0	0	0	0	0	0	0	0	0	0	0	0	0	0	0	0	0	0	0	0	0	0	0	0	0	0	0	0	0	0
hsa-miR-5004-3p	0	0	0	0	0	0	0	0	0	0	0	0	0	0	0	0	0	0	0	0	0	0	0	0	0	0	0	0	0	0	0	0.124728	0	0	0	0	0	0	0	0	0	0	0	0	0	0	0	0	0
hsa-miR-12133	0	0	0	0	0	0	0	0	0	0	0	0	0	0	0	0	0	0	0	0	0	0	0	0	0	0	0	0	0	0	0	0	0	0	0	0	0.134843	0	0	0	0	0	0	0	0	0	0	0	0
hsa-miR-1271-5p	2.69484	0	4.05405	0	0	0	0	0	1.34241	2.67907	0	2.20387	0	5.88848	3.91405	1.90871	8.04354	1.39675	8.14288	0	3.36371	1.30452	2.23762	4.46192	0	6.52449	0	6.46269	0	4.33516	28.2233	29.9348	32.9139	32.9827	39.7927	32.8547	29.9352	44.673	25.5216	37.388	31.1638	33.5438	29.8491	40.9861	30.4511	38.1543	43.6262	30.451	36.2844
hsa-miR-887-5p	0	0	0	0	0	0	0	0	0	0	0	0	0	0	0	0	0	0	0	0	0	0	0	0	0	0	0	0	0	0	0.32691	0.249457	0	0.261767	0.300323	0	0.674217	0.906408	0.145009	0.528452	0.646553	0.910103	0.394481	0.602736	0.260266	0.678903	0.274378	0.556183	0.687204
hsa-miR-4260	0	0	0	0	0	0	0	0	0	0	0	0	0	0	0	0	0	0	0	0	0	0	0	0	0	0	0	0	0	0	0	0	0	0	0	0	0	0	0	0	0	0	0	0	0	0	0	0	0
hsa-miR-659-3p	0	0	0	0	0	0	0	0	0	0	0	0	0	0	0	0	0	0	0	0	0	0	0	0	0	0	0	0	0	0	0	0	0	0	0.150161	0	0	0	0.435028	0	0.129311	0	0	0.120547	0.130133	0	0.137189	0	0
hsa-miR-30d-3p	0	0	2.02703	0	0	0	0	0	0	0	0	2.20387	5.01064	1.96283	4.89257	0	0	0	0	4.35545	0	0	2.23762	8.92384	0	2.17483	0	1.07711	0	1.44505	19.2877	22.2017	19.9734	22.1193	19.521	17.413	18.7432	17.2218	19.8663	22.4592	23.0173	23.0126	26.0358	19.6492	26.8074	23.49	18.5205	23.0816	19.3792
hsa-miR-30e-3p	29.6433	96.1738	24.3243	34.5238	29.2253	42.7659	56.5213	16.9061	40.2724	53.5813	22.5337	30.8542	27.5585	39.2565	65.5604	45.8091	28.1524	32.1253	8.14288	39.1991	63.9105	39.1355	11.1881	24.5406	23.2978	52.1959	17.2608	59.7799	47.205	46.2417	806.706	821.088	770.381	890.925	755.912	693.234	745.684	569.483	825.683	787.13	805.992	874.218	943.599	787.776	870.85	997.987	895.434	938.42	753.176
hsa-miR-30a-3p	16.1691	32.9739	16.2162	12.5541	22.481	38.4893	15.4149	11.2707	20.1362	18.7535	20.6559	24.2426	10.0213	25.5168	16.6347	30.5394	36.1959	23.7448	16.2858	30.4882	43.7282	14.3497	8.95048	13.3858	23.2978	26.098	30.2064	10.7711	13.4871	20.2308	343.692	336.143	295.662	349.197	360.087	311.298	258.225	444.658	227.52	393.829	332.069	351.69	333.994	441.444	311.668	309.851	386.736	391.136	576.702
hsa-miR-8055	0	0	0	0	0	0	0	0	0	0	0	0	0	0	0	0	0	0	0	0	0	0	0	0	0	0	0	0	0	0	0	0	0	0	0	0	0	0	0	0	0	0	0	0	0	0	0	0	0
hsa-miR-6885-3p	0	0	0	0	0	0	0	0	0	0	0	2.20387	2.50532	0	0	0	0	0	0	0	0	0	0	0	0	0	0	1.07711	0	1.44505	0.10897	0.124728	0	0.261767	0.300323	0.164274	0.40453	0.258974	0.435028	0.660565	0.517242	0.130015	0.525975	0	0	0	0	0.139046	0.137441
hsa-miR-129-5p	0	2.74782	0	6.27706	0	0	0	0	0	0	5.63343	2.20387	15.0319	1.96283	0	7.63485	0	5.58701	4.07144	0	3.36371	0	4.47524	6.69288	0	2.17483	0	1.61567	0	0	3.81395	3.11821	6.32959	5.49711	4.35468	4.43539	4.18014	2.07179	2.17514	4.75607	3.62069	2.99034	5.25975	3.61642	4.81492	3.93764	5.21319	5.14469	6.59716
hsa-miR-12136	0	13.7391	4.05405	0	0	8.55319	0	0	0	2.67907	5.63343	2.20387	2.50532	0	0	0	0	2.7935	0	21.7773	0	3.91355	2.23762	0	0	0	0	10.2326	0	0	47.8379	31.8058	45.8543	26.962	31.8342	39.5899	24.946	40.1409	40.0226	31.4429	28.5776	27.043	26.1673	63.5284	31.2319	42.3635	40.8824	40.7404	29.1375
hsa-miR-548ad-3p	0	0	0	0	0	0	0	0	0	0	0	0	0	0	0	0	0	0	0	0	0	0	0	0	0	0	0	0	0	0	0	0	0	0	0	0	0	0	0	0	0	0	0	0	0	0	0	0	0
hsa-miR-4668-3p	0	0	0	0	0	0	0	0	0	0	0	0	0	0	0	0	0	0	0	0	0	0	0	0	0	0	0	0	0	1.44505	0.10897	0.249457	0.281315	0	0.300323	0	0.269687	0.129487	0.145009	0	0.258621	0.260029	0.262988	0.241094	0	0.135781	0.137189	0.278092	0.137441
hsa-miR-3662	0	0	0	0	0	0	0	0	0	0	0	0	0	0	0	0	0	0	0	0	0	0	0	0	0	0	0	0	0	0	0.10897	0.374185	0	0.392651	0	0.164274	0.269687	0.129487	0	0.132113	0.129311	0	0.394481	0.361642	0.130133	0.271561	0	0.278092	0
hsa-miR-4311	0	0	0	0	0	0	0	0	0	0	0	0	0	0	0	0	0	0	0	0	0	0	0	0	0	0	0	0	0	0	0	0	0	0	0	0	0	0	0	0	0	0	0	0	0	0	0	0	0
hsa-miR-518a-3p	0	0	0	0	0	0	0	0	0	0	0	0	0	0	0	0	0	0	0	0	0	0	0	0	0	0	0	0	0	0	0	0.249457	0	0	0	0	0	0.129487	0.145009	0	0	0.130015	0	0.361642	0	0	0.137189	0	0
hsa-miR-526a-3p	0	0	0	0	0	0	0	0	0	0	0	0	0	0	0	0	0	0	0	0	0	0	0	0	0	0	0	0	0	0	0	0	0	0	0	0	0	0	0	0	0	0	0	0	0	0	0	0.139046	0
hsa-miR-518f-3p	0	0	2.02703	0	0	0	0	0	1.34241	0	0	0	0	0	0	0	0	0	0	0	0	0	0	0	0	0	0	0	0	0	0.762791	0.997828	0.281315	0.654418	0.300323	0	0.539373	0.129487	0.145009	0.132113	0	0.520059	0.394481	1.08493	0.390399	0.271561	0.823135	0.278092	0.687204
hsa-miR-548aq-5p	0	0	0	3.13853	0	0	0	0	0	0	1.87781	0	0	0	0	0	0	0	0	0	0	0	0	0	0	0	0	1.07711	0	0	0	0	0.140657	0.130884	0.150161	0.328547	0	0.129487	0.145009	0.132113	0	0.130015	0.131494	0	0.260266	0.135781	0	0.139046	0
hsa-miR-8054	0	0	0	0	0	0	0	0	0	0	0	0	0	0	0	0	0	0	0	0	0	0	0	0	0	0	0	0	0	0	0	0	0	0	0	0	0	0	0	0	0	0	0	0	0	0	0	0	0
hsa-miR-526b-3p	0	0	0	0	0	0	0	0	0	0	0	0	0	0	0	0	0	0	0	0	0	0	0	0	0	0	0	0	0	0	0	0	0	0	0	0	0	0	0	0	0	0	0	0.120547	0	0	0.274378	0.139046	0
hsa-miR-551b-5p	0	0	0	0	0	0	0	0	0	0	0	0	0	0	0	0	0	0	0	0	0	0	0	0	0	0	0	0	0	0	0.653821	0.124728	0.421972	0.261767	0.900968	0.657094	0.40453	2.07179	0.145009	0.924791	0.387932	0.130015	0.788963	1.20547	0.650665	0.407342	0.411568	1.11237	1.78673
hsa-miR-614	0	0	0	0	0	0	0	0	0	0	0	0	0	0	0	0	0	0	0	0	0	0	0	0	0	0	0	0	0	0	0	0	0	0	0	0	0	0	0	0	0	0	0	0	0	0	0	0	0
hsa-miR-523-3p	0	0	0	0	0	0	0	0	0	0	0	0	0	0	0	0	0	0	0	0	0	0	0	0	0	0	0	0	0	0	0	0	0	0	0.150161	0	0	0.129487	0	0.132113	0	0	0.131494	0	0.130133	0	0	0	0.137441
hsa-miR-337-5p	2.69484	0	0	3.13853	2.2481	0	10.2766	0	0	5.35813	3.75562	0	7.51597	1.96283	5.87108	1.90871	8.04354	0	4.07144	8.71091	16.8186	1.30452	0	0	11.6489	10.8741	8.63041	16.1567	6.74357	5.78022	9.69834	8.85572	7.73616	4.97358	15.6168	7.88513	3.91046	29.264	4.6403	5.0203	8.27587	9.23104	5.12826	22.904	9.4997	3.80186	4.52724	6.39611	31.1991
hsa-miR-6750-3p	0	0	0	0	0	0	0	0	1.34241	0	0	2.20387	2.50532	1.96283	0	0	0	0	4.07144	0	0	0	0	2.23096	0	0	0	0	0	2.89011	0.10897	0.124728	0	0	0	0	0.40453	0.388461	0	0.264226	0.129311	0.130015	0	0.120547	0	0	0.137189	0.139046	0
hsa-miR-4511	0	2.74782	10.1351	3.13853	17.9848	0	0	0	6.71206	0	5.63343	4.40774	5.01064	1.96283	2.93554	5.72614	0	8.38051	4.07144	0	0	9.13162	0	2.23096	0	2.17483	0	2.69279	0	7.22527	0.435881	0.374185	0.281315	0.916185	0.150161	0.328547	0	0.517948	0.290019	0.660565	0.258621	0.130015	0.262988	0	0.390399	0.814683	0.137189	0.695229	0.412323
hsa-miR-6507-5p	0	0	0	0	0	0	0	0	0	0	0	0	0	0	0	0	0	0	0	0	0	0	0	0	0	0	0	0	0	0	0	0	0	0	0	0	0.134843	0.129487	0	0.132113	0.129311	0.260029	0	0.120547	0	0	0	0	0
hsa-miR-8087	0	0	0	0	0	0	0	0	0	0	0	0	0	0	0	0	0	0	0	0	0	0	0	0	0	0	0	0	0	0	0	0	0	0	0	0	0	0	0	0	0	0	0	0	0	0	0	0	0
hsa-miR-4426	0	0	0	0	0	0	0	0	0	0	0	0	0	0	0	0	0	0	0	0	0	0	0	0	0	0	0	0.538557	0	0	0	0	0	0	0	0	0.134843	0	0	0	0	0	0	0.120547	0	0	0.137189	0	0
hsa-miR-4647	0	0	0	0	0	0	0	0	0	0	0	0	0	0	0	0	0	0	0	0	0	0	0	0	0	0	0	0	0	0	0	0	0.140657	0	0	0	0	0.129487	0	0	0	0	0	0	0	0	0	0.139046	0
hsa-miR-6796-3p	0	0	0	0	0	0	0	0	0	0	0	0	0	0	0	0	0	1.39675	0	0	0	0	0	0	0	0	0	0.538557	0	1.44505	0	0	0	0	0	0	0	0	0	0	0	0	0	0	0	0	0	0	0
hsa-miR-8080	0	0	0	0	0	0	0	0	0	0	0	0	0	0	0	0	0	0	0	0	0	0	0	0	0	0	0	0	0	0	0	0	0	0	0	0	0	0	0	0	0	0	0	0	0	0	0	0	0
hsa-miR-6816-3p	0	0	0	0	0	0	0	0	0	0	0	0	0	0	0	1.90871	0	0	0	0	0	0	0	0	0	0	0	0	0	0	0	0	0	0	0	0	0	0	0	0	0	0.130015	0.131494	0	0	0.135781	0	0	0
hsa-miR-3714	0	0	0	0	0	0	0	0	0	0	0	0	0	0	0	0	0	0	0	0	0	0	0	0	0	0	0	0	0	0	0	0	0	0	0	0	0	0	0	0	0	0	0	0	0	0	0	0	0
hsa-miR-525-3p	0	0	0	0	0	0	0	0	0	0	0	0	0	0	0	0	0	0	0	0	0	0	0	0	0	0	0	0	0	0	0	0	0	0	0	0	0.134843	0	0	0	0	0	0	0.120547	0	0	0	0	0
hsa-miR-524-3p	0	0	0	0	0	0	0	0	0	0	0	0	0	0	0	0	0	0	0	0	0	0	0	0	0	0	0	0	0	0	0	0	0	0.261767	0	0	0	0.129487	0	0	0	0	0	0	0	0	0	0	0
hsa-miR-373-3p	0	0	0	0	0	0	0	0	0	0	0	0	0	0	0	0	0	0	0	0	0	0	0	0	0	0	0	0	0	0	0.10897	0.249457	0.843945	0.785302	0.750807	0.985641	0.269687	0.388461	0.870056	0.528452	0.258621	0.130015	0.262988	0	0.130133	0.135781	0.274378	0	0.824645
hsa-miR-12117	0	0	0	0	0	0	0	0	0	0	0	0	0	0	0	0	0	0	0	0	0	0	0	0	0	0	0	0	0	0	0	0	0	0	0	0	0	0	0	0	0	0	0	0	0	0	0	0	0
hsa-miR-595	0	0	0	0	0	0	0	0	0	0	0	0	0	0	0	0	0	0	0	0	0	0	0	0	0	0	0	0	0	0	0	0	0	0	0	0	0	0	0	0	0	0	0	0	0	0	0	0	0
hsa-miR-495-5p	0	0	0	0	0	0	0	0	0	0	0	0	0	0	0.978514	0	0	0	0	0	0	0	0	0	0	0	0	1.61567	0	0	0	0.249457	0	0.261767	0.300323	0	0	1.16538	0	0.132113	0.129311	0.130015	0.131494	0.482189	0	0	0.137189	0	0.687204
hsa-miR-382-5p	307.212	425.913	103.378	329.546	184.344	183.894	272.33	304.31	118.132	559.925	358.662	52.8929	839.283	127.584	749.541	103.071	1648.93	90.7889	69.2145	688.162	904.838	138.279	82.792	66.9288	227.153	993.897	228.706	1451.95	40.4614	92.4835	18.307	10.4772	12.3779	8.90008	23.1248	16.0988	12.1359	92.1947	13.1958	11.8902	14.8707	11.1813	6.57469	40.0217	18.4789	6.51747	9.19168	12.3751	53.7394
hsa-miR-6082	0	0	0	0	0	0	0	0	0	0	0	0	0	0	0	0	0	0	0	0	0	0	0	0	0	0	0	0	0	0	0	0	0	0	0	0	0	0	0	0	0	0	0	0	0	0	0	0	0
hsa-miR-8084	0	0	0	0	0	0	0	0	0	0	0	0	0	0	0	0	0	0	0	0	0	0	0	0	0	0	0	0	0	0	0	0	0	0	0	0	0	0	0	0	0	0	0	0	0	0	0	0	0
hsa-miR-5583-3p	0	2.74782	2.02703	0	0	0	0	5.63536	0	0	3.75562	0	0	0	3.91405	0	0	1.39675	0	0	0	1.30452	2.23762	0	0	2.17483	0	1.61567	0	0	0	0	0	0.130884	0	0.164274	0	0.129487	0	0.264226	0	0	0.131494	0	0	0.543122	0.274378	0	0
hsa-miR-3610	0	0	0	0	0	0	0	0	0	0	0	0	0	0	0	0	0	0	0	0	0	0	0	0	0	0	0	0	0	0	0.10897	0	0	0	0	0	0.40453	0.129487	0	0.132113	0	0	0	0.120547	0.260266	0	0.137189	0.139046	0
hsa-miR-409-3p	323.381	530.33	147.973	216.559	227.058	171.064	364.82	355.028	155.72	822.474	272.283	52.8929	608.793	172.729	860.114	99.2531	1395.55	106.153	44.7858	701.228	1157.12	144.801	73.8415	60.2359	186.382	1030.87	155.347	1725	13.4871	125.72	19.3967	9.60409	11.1119	6.80595	21.1727	13.4704	9.43904	67.5922	11.7458	11.0975	14.3535	12.2214	8.4156	45.4463	15.3557	5.83856	10.9751	8.75988	47.2797
hsa-miR-10523-5p	0	0	0	0	0	0	0	0	0	0	0	0	0	0	0	0	0	0	0	0	0	0	0	0	0	0	0	0	0	0	0	0	0.140657	0	0	0	0.134843	0	0	0	0	0	0.131494	0	0	0	0.137189	0	0
hsa-miR-7849-3p	2.69484	0	0	0	0	0	10.2766	0	0	0	0	0	0	1.96283	1.95703	0	0	0	0	0	3.36371	2.60903	0	0	0	2.17483	0	0.538557	13.4871	1.44505	0	0	0	0	0	0	0	0	0	0	0	0	0	0	0	0	0	0	0
hsa-miR-4643	0	0	0	0	0	0	0	0	0	0	0	0	0	0	0	0	0	0	0	0	0	0	0	0	0	0	0	0	0	0	0	0	0	0	0	0	0	0	0	0	0	0	0	0	0	0	0	0	0
hsa-miR-602	0	0	0	0	0	0	0	0	0	0	0	0	0	0	0	0	0	0	0	0	0	0	0	0	0	0	0	0	0	0	0	0	0	0	0	0	0.134843	0	0	0	0	0	0	0	0	0	0	0	0
hsa-miR-4704-5p	0	0	0	0	0	0	0	0	0	0	0	0	0	0	0	0	0	0	0	0	0	0	0	0	0	0	0	0	0	0	0	0	0	0	0	0	0	0	0	0	0	0	0	0	0	0	0	0	0
hsa-miR-4797-5p	0	0	0	0	0	0	0	0	0	0	0	0	0	0	0	0	0	0	0	0	0	0	0	0	0	0	0	0	0	0	0	0	0	0	0	0	0	0	0	0	0	0	0	0	0	0	0	0	0
hsa-miR-4262	0	0	0	0	0	0	0	0	0	0	0	0	0	0	0	0	0	0	0	0	0	0	0	0	0	0	0	0	0	0	0	0	0	0	0	0	0	0	0	0	0	0	0	0	0	0	0	0	0
hsa-miR-4523	0	2.74782	0	0	0	0	0	0	0	0	0	0	0	0	0	0	0	0	0	0	0	1.30452	0	0	0	0	0	0	0	0	0	0.124728	0	0	0.150161	0.164274	0.134843	0	0.145009	0.264226	0	0	0.131494	0.120547	0	0.271561	0	0	0
hsa-miR-619-3p	0	0	0	0	0	0	0	0	0	0	0	0	0	0	0	0	0	0	0	0	0	0	0	0	0	0	0	0	0	0	0	0	0	0	0	0	0	0	0	0	0	0	0	0	0	0	0	0	0
hsa-miR-625-3p	657.542	1503.06	291.892	204.004	476.598	449.042	904.341	591.713	484.611	664.409	306.083	279.892	450.958	840.09	1279.9	479.087	534.895	395.281	297.215	383.28	504.557	633.995	608.633	240.944	273.749	461.064	258.912	944.091	262.999	563.571	143.623	168.633	162.741	146.066	75.381	147.682	126.618	80.7998	132.393	193.81	122.328	120.914	153.848	177.325	18.0885	120.03	155.847	181.594	117.374
hsa-miR-3680-5p	0	0	0	0	0	0	0	0	0	0	0	0	0	0	0	0	0	0	0	0	0	1.30452	0	0	0	2.17483	0	0	0	0	0.21794	0	0	0.130884	0	0.164274	0.269687	0	0	0.396339	0	0	0	0.361642	0	0.271561	0.137189	0	0
hsa-miR-888-3p	0	0	0	0	0	0	0	0	0	0	0	0	0	0	0	0	0	0	0	0	0	0	0	0	0	0	0	0	0	0	0	0	0	0	0	0	0	0	0	0	0	0	0	0	0	0	0	0	0
hsa-miR-3654	0	0	0	0	0	0	0	0	0	0	0	0	0	0	0	0	0	0	0	0	0	0	0	0	0	0	0	0	0	0	0	0	0	0	0	0.164274	0	0	0	0	0	0	0.131494	0	0	0	0	0	0.137441
hsa-miR-12126	0	0	0	0	0	0	0	0	0	0	0	0	0	0	0	0	0	0	0	0	0	0	0	0	0	0	0	0	0	0	0	0	0	0	0	0	0	0	0	0	0	0	0	0	0	0	0	0	0
hsa-miR-5680	0	0	0	0	0	0	0	0	0	0	0	0	0	0	0	0	0	0	0	0	0	0	0	0	0	0	0	0	0	0	0.32691	0.374185	0.140657	0.130884	0.150161	0.164274	0	0.258974	0	0.132113	0.129311	0.130015	0.394481	0.241094	0	0.135781	0.411568	0.139046	0.274882
hsa-miR-4524b-3p	0	0	0	0	0	0	0	0	0	0	0	0	0	0	0	0	0	0	0	0	0	0	0	0	0	0	0	0	0	0	0	0	0	0	0	0	0	0	0	0	0	0	0	0	0	0	0	0	0
hsa-miR-4463	0	0	0	0	0	0	0	0	0	0	0	0	0	0	0	0	0	0	0	0	0	0	0	0	0	0	0	0	0	0	0	0	0	0	0	0	0	0	0	0	0	0	0	0	0	0	0	0	0
hsa-miR-6529-5p	0	0	0	0	0	0	0	0	0	0	0	0	0	0	0	0	0	0	0	0	0	0	0	0	0	0	0	0	0	0	0	0	0	0	0	0	0	0	0	0	0	0	0	0	0	0	0	0	0
hsa-miR-2278	0	2.74782	0	0	0	0	0	0	1.34241	0	0	0	0	0	1.95703	0	0	0	0	0	0	0	0	0	0	0	0	0	0	1.44505	0.32691	0.997828	0.703287	0.916185	0.600645	0.657094	1.48328	0.517948	1.01506	1.32113	1.03448	0.910103	1.18344	0.723283	1.30133	0.407342	1.09751	0.417137	0.824645
hsa-miR-6859-5p	0	2.74782	2.02703	3.13853	2.2481	0	0	0	2.68482	0	3.75562	0	0	1.96283	2.93554	0	0	1.39675	0	0	0	1.30452	0	2.23096	11.6489	0	0	3.23134	6.74357	1.44505	0.435881	0.997828	0.703287	1.04707	0.150161	0.492821	1.48328	1.16538	0.870056	0.396339	0.775863	0.650073	0.394481	0.843831	0.390399	0.543122	0.823135	0.97332	0.549763
hsa-miR-3908	0	0	0	0	0	0	0	0	0	0	0	0	0	0	0	0	0	0	0	0	0	0	0	0	0	0	0	0	0	0	0	0	0	0	0	0	0	0	0	0	0	0	0	0	0	0	0	0	0
hsa-miR-4690-5p	0	0	0	0	0	0	0	0	0	0	0	0	0	0	0	0	0	0	0	0	0	0	0	0	0	0	0	0	0	0	0	0	0	0	0	0	0	0	0	0	0	0	0	0	0	0	0	0	0
hsa-miR-4676-5p	0	0	0	0	0	8.55319	0	0	0	0	0	0	0	0	0	0	0	0	0	0	0	0	0	0	0	0	0	0	0	0	0	0	0	0	0	0	0	0	0	0	0	0	0	0	0	0	0	0	0
hsa-miR-575	0	0	0	0	0	0	0	0	0	0	0	0	0	0	0	0	0	0	0	0	0	0	0	0	0	0	0	0	0	0	0	0	0	0	0	0	0	0	0	0	0	0	0	0	0	0	0	0	0
hsa-miR-6769a-3p	0	0	0	0	0	0	0	0	0	0	0	0	0	0	0	0	0	0	0	0	0	0	0	0	0	0	0	0	0	0	0	0	0	0	0	0	0	0.129487	0	0	0	0	0	0	0	0	0	0	0
hsa-miR-590-5p	0	0	0	0	0	4.27659	0	0	0	0	0	2.20387	0	1.96283	0	0	0	0	0	0	3.36371	0	0	0	0	0	0	0.538557	0	0	26.8067	25.5693	29.96	37.0401	20.4219	15.7703	15.2373	10.2295	21.6064	30.5181	28.8362	27.9531	27.8767	27.2437	29.9306	39.3764	21.4015	34.4834	19.5166
hsa-miR-4538	0	0	0	0	0	0	0	0	0	0	0	0	0	0	0	0	0	0	0	0	0	0	0	0	0	0	0	0	0	0	0	0	0	0	0	0	0	0	0	0	0	0	0	0	0	0	0	0	0
hsa-miR-4453	0	0	0	0	0	0	0	0	0	0	0	0	0	0	0	0	0	0	0	0	0	0	0	0	0	0	0	0	0	0	0	0	0	0	0	0	0	0	0	0	0	0	0	0	0	0	0	0	0.137441
hsa-miR-208a-5p	0	0	0	0	0	0	0	0	0	0	0	0	0	0	0	0	0	0	0	0	0	0	0	0	0	0	0	0	0	0	0	0	0	0	0	0	0	0	0	0	0	0	0	0	0	0	0	0	0
hsa-miR-4496	0	0	0	0	0	0	0	0	0	0	0	0	0	0	0	0	0	0	0	0	0	0	0	0	0	0	0	0	0	0	0.10897	0	0	0	0.150161	0	0	0	0	0	0	0	0.131494	0	0.130133	0.135781	0	0.139046	0
hsa-miR-12124	0	0	0	0	0	0	0	0	0	0	0	0	0	0	0	0	0	0	0	0	0	0	0	0	0	0	0	0	0	0	0	0	0	0	0	0	0	0	0	0	0	0	0	0	0	0	0	0	0
hsa-miR-1910-3p	0	0	0	0	0	0	0	0	0	0	0	0	0	0	0	0	0	0	0	0	0	0	0	0	0	0	0	0	0	0	0	0	0	0	0.150161	0	0	0	0.145009	0	0	0.130015	0	0.120547	0	0	0	0	0.137441
hsa-miR-4478	0	0	0	0	0	0	0	0	0	0	0	0	0	0	0	0	0	0	0	0	0	0	0	0	0	0	0	0	0	0	0.544851	0.124728	0.421972	0.261767	0.150161	0	0.943904	0.258974	0.290019	0.660565	0.387932	0.130015	0.525975	0.241094	0.520532	0.814683	1.2347	0.97332	0.274882
hsa-miR-3929	0	0	0	0	0	0	0	0	0	0	0	0	0	0	0	0	0	0	0	0	0	0	0	0	0	0	0	0	0	0	0	0	0	0	0	0	0	0	0	0	0	0	0	0	0	0	0	0	0
hsa-miR-7843-5p	0	0	0	0	0	0	0	0	0	0	0	0	0	0	0	0	0	0	0	0	0	0	0	0	0	0	0	0	0	0	0	0	0	0	0	0	0	0	0	0	0	0	0	0	0	0	0	0	0
hsa-miR-4632-5p	0	0	0	0	0	0	0	0	0	0	0	0	0	0	0	1.90871	0	0	0	0	0	0	0	0	0	0	0	0.538557	0	0	0	0	0.140657	0	0	0	0.134843	0	0	0	0	0	0	0	0	0	0	0	0
hsa-miR-4761-3p	0	0	0	0	0	0	0	0	0	0	0	0	0	0	0	0	0	0	0	0	0	0	0	0	0	0	0	0	0	0	0	0.374185	0	0.261767	0	0	0	0	0	0	0	0	0	0	0.260266	0.407342	0	0	0.274882
hsa-miR-3141	0	0	0	0	0	0	0	0	0	0	0	0	0	0	0	0	0	0	0	0	0	0	0	0	0	0	0	0	0	0	0	0.124728	0	0	0	0.164274	0.134843	0	0	0	0.129311	0	0	0	0	0	0.137189	0	0
hsa-miR-1182	0	0	0	0	0	0	0	0	0	0	0	0	0	0	0	0	0	0	0	0	0	0	0	0	0	0	0	0	0	0	0	0	0	0	0	0	0	0	0	0	0	0	0	0	0	0	0	0	0
hsa-miR-296-3p	0	0	4.05405	3.13853	0	0	0	0	0	2.67907	3.75562	0	2.50532	1.96283	1.95703	0	0	1.39675	0	4.35545	0	0	0	0	5.82445	0	0	0	0	0	4.46778	7.23425	6.32959	7.9839	5.85629	5.5853	6.60732	9.71152	9.28059	7.92678	4.65518	5.72064	6.70618	4.94244	5.85598	6.24591	6.72227	5.83992	7.55925
hsa-miR-4748	0	2.74782	0	0	0	0	0	0	0	2.67907	3.75562	0	0	0	2.93554	0	0	0	4.07144	0	0	1.30452	0	0	0	0	0	4.30846	0	1.44505	0.21794	0.374185	0.140657	0	0.150161	0	0.539373	0.129487	0	0.264226	0.517242	0.390044	0.131494	0.120547	0.390399	0	0	0	0
hsa-miR-329-5p	0	0	0	0	2.2481	0	0	0	1.34241	0	0	0	0	0	2.93554	0	4.02177	0	0	0	6.72742	0	0	0	0	2.17483	0	8.61692	6.74357	0	0.10897	0.249457	0.140657	0	0.750807	0	0	0.517948	0	0	0.129311	0.260029	0	0.120547	0	0	0.137189	0	0.274882
hsa-miR-515-3p	0	0	0	0	0	0	0	0	0	0	0	0	0	0	0	0	0	0	0	0	0	0	0	0	0	0	0	0	0	0	0	0.249457	0	0	0.150161	0	0	0	0.145009	0.132113	0	0.130015	0	0.361642	0	0.135781	0.137189	0	0
hsa-miR-6849-5p	0	0	0	0	0	0	0	0	0	0	0	0	0	0	0	0	0	0	0	0	0	0	0	0	0	0	0	0	0	0	0	0	0	0	0	0	0.134843	0	0	0	0	0	0	0	0	0	0	0	0
hsa-miR-1296-3p	0	0	0	0	0	0	0	0	0	0	0	0	0	0	0	0	0	0	0	0	0	0	0	0	0	0	0	0	0	0	0.10897	0	0	0	0	0	0	0	0	0	0	0.130015	0	0	0.130133	0	0	0	0
hsa-miR-4280	0	0	0	0	0	0	0	0	0	0	0	0	0	0	0	0	0	0	0	0	0	0	0	0	0	0	0	0	0	0	0	0	0	0	0	0	0	0	0	0	0	0	0	0	0	0	0	0	0
hsa-miR-3168	5.38969	0	2.02703	3.13853	0	0	0	0	0	0	0	2.20387	0	0	0.978514	0	0	0	0	4.35545	0	0	0	0	0	0	0	0	0	0	0	0	0.140657	0	0.300323	0.164274	0.134843	0.129487	0	0	0	0	0	0	0	0	0.274378	0.139046	0
hsa-miR-3074-3p	0	2.74782	0	0	0	0	0	0	1.34241	0	0	0	0	0	0	0	0	0	0	0	0	0	0	0	0	0	0	0	0	0	0.435881	0.997828	0	0.261767	0.300323	0.164274	0.269687	0.129487	0.435028	0.660565	0.129311	0	0.788963	0.241094	0.520532	0.678903	0.411568	0.556183	0.412323
hsa-miR-6074	0	0	0	0	0	0	0	0	0	0	0	0	0	0	0	0	0	0	0	0	0	0	0	0	0	0	0	0	0	0	0	0	0	0	0	0	0	0	0	0	0	0	0	0	0	0	0	0	0
hsa-miR-7151-5p	0	0	0	0	0	0	0	0	0	0	0	0	0	0	0	0	0	0	0	0	0	0	0	0	0	0	0	0	0	0	0.32691	0.249457	0	0.392651	0	0	0	0.258974	0	0.132113	0	0	0.394481	0	0	0	0	0	0
hsa-miR-6866-3p	0	0	0	0	0	0	0	0	0	0	0	0	0	0	0.978514	0	0	0	4.07144	0	0	0	0	0	0	0	0	0	0	0	0.544851	0.498914	0.281315	0.654418	0.600645	0.328547	0.539373	1.16538	0.580037	0.528452	0.646553	0.780088	0	0.843831	0.130133	0.407342	0.685946	0.139046	0.412323
hsa-miR-1285-5p	2.69484	0	0	0	0	0	0	5.63536	0	0	3.75562	0	5.01064	1.96283	0	5.72614	0	0	0	0	0	0	0	2.23096	0	0	0	0.538557	0	0	0.653821	0.498914	0.56263	0.654418	0.300323	0.985641	0.674217	0.517948	0.725046	1.0569	1.03448	0.650073	0.657469	0.361642	0.520532	0.407342	0.411568	0.556183	0.412323
hsa-miR-556-5p	0	0	0	0	0	0	0	0	0	0	0	0	0	0	1.95703	0	0	0	0	0	0	0	0	0	0	0	0	1.07711	0	0	0.32691	0.249457	0.140657	0	0	0	0	0	0	0	0	0.260029	0	0	0.130133	0.407342	0	0.139046	0
hsa-miR-1272	0	0	0	0	0	0	0	0	0	0	0	0	0	0	0	0	0	0	0	0	0	0	0	0	0	0	0	0	0	0	0	0	0	0	0	0	0	0	0	0	0	0	0	0	0	0	0	0	0
hsa-miR-1322	0	0	0	0	0	0	0	0	0	0	0	0	0	0	0	0	0	0	0	0	0	0	0	0	0	0	0	0	0	0	0.32691	0	0.421972	0.654418	0.150161	0	0.134843	0	0.145009	0.264226	0.129311	0.260029	0.394481	0.241094	0.520532	0.135781	0.137189	0.556183	0.137441
hsa-miR-4787-3p	0	2.74782	0	0	0	0	0	0	0	0	0	0	0	0	0	0	0	0	0	4.35545	0	0	0	0	0	0	0	0	0	0	0.32691	0.374185	0.281315	0.261767	0.150161	0.164274	0.269687	0.388461	0.290019	0.132113	0.258621	0.130015	0.262988	0.120547	0	0	0.137189	0	0
hsa-miR-758-5p	0	0	0	0	0	0	0	0	0	0	0	0	0	0	0	0	0	0	0	0	0	0	0	0	0	0	0	0	0	0	0	0	0	0	0	0	0.269687	0.906408	0	0	0	0.260029	0	0.120547	0.130133	0	0.137189	0	0.274882
hsa-miR-12129	0	0	0	0	0	0	0	0	0	0	0	0	0	0	0	0	0	0	0	0	0	0	0	0	0	0	0	0	0	0	0	0.124728	0	0	0	0	0	0	0	0	0.258621	0	0.262988	0	0	0	0	0	0.274882
hsa-miR-205-3p	0	0	0	0	0	0	0	0	0	0	0	0	0	0	0	0	0	0	0	0	0	0	0	0	0	0	0	0	0	0	0	1.87093	0	0	0	0	0	0.129487	0	0	0	0	0	0	0	0.135781	0	0.556183	0
hsa-miR-330-3p	5.38969	8.24347	2.02703	0	2.2481	0	0	5.63536	8.05447	8.0372	1.87781	0	2.50532	11.777	12.7207	9.54357	12.0653	6.98376	0	8.71091	10.0911	5.21807	2.23762	6.69288	0	10.8741	0	12.3868	0	2.89011	10.2432	12.847	6.18893	7.46036	5.25565	5.91385	9.03451	7.76921	9.86063	7.92678	9.56898	7.41083	5.65423	7.35338	6.63678	5.97434	6.85946	10.2894	6.45972
hsa-miR-500b-3p	2.69484	0	0	0	0	0	5.1383	0	0	0	0	0	0	1.96283	0	0	0	0	0	0	0	0	0	0	0	0	0	0	0	0	0.871761	0.748371	0.421972	0.523534	1.05113	0.164274	1.34843	0.258974	1.74011	0.660565	1.03448	0.780088	0.788963	0.482189	0.780798	0.678903	0.685946	0.834275	0.687204
hsa-miR-3919	0	0	0	0	0	0	0	0	0	0	0	0	0	0	0	0	0	0	0	0	0	0	0	0	0	0	0	0	0	0	0	0.124728	0	0	0	0	0	0	0	0	0	0	0	0	0	0	0	0.139046	0
hsa-miR-759	0	0	0	0	0	0	0	0	0	0	0	0	0	0	0	0	0	0	0	0	0	0	0	0	0	0	0	0	0	0	0	0	0	0	0	0	0	0	0	0	0	0	0	0	0	0	0	0	0
hsa-miR-1288-5p	0	0	0	0	0	0	0	0	0	0	0	0	0	0	0	0	0	0	0	0	0	0	0	0	0	0	0	0	0	0	0	0	0	0	0	0	0	0	0	0	0	0	0	0	0	0	0	0	0
hsa-miR-922	0	0	0	0	0	0	0	0	0	0	0	0	0	0	0	0	0	0	0	0	0	0	0	0	0	0	0	0	0	0	0	0	0	0	0	0	0	0	0	0	0	0	0	0	0	0	0	0	0
hsa-miR-761	0	0	0	0	0	0	0	0	0	0	0	0	0	0	0	0	0	0	0	0	0	0	0	0	0	0	0	0	0	0	0	0	0	0	0	0	0	0	0	0	0	0	0	0	0	0	0	0	0
hsa-miR-4310	0	0	0	0	0	0	0	0	0	0	0	0	0	0	0	0	0	0	0	0	0	0	0	0	0	0	0	0	0	0	0	0	0	0	0	0	0	0	0	0	0	0	0	0	0	0	0	0	0
hsa-miR-4690-3p	2.69484	0	0	0	0	0	0	0	0	0	0	0	0	0	0	0	0	1.39675	4.07144	0	0	0	0	0	0	0	0	1.07711	0	0	0.21794	1.49674	0.421972	0.392651	0.450484	0.164274	0.40453	0.258974	0.435028	0.528452	1.03448	0.260029	0.657469	0.120547	0.780798	0.543122	0	0.278092	0.137441
hsa-miR-873-5p	0	0	0	0	0	0	0	0	0	0	0	0	0	1.96283	0	0	0	0	0	0	0	0	0	0	0	0	0	0.538557	0	1.44505	0.435881	1.12256	0.703287	0.261767	1.9521	0.328547	0.539373	0.388461	0.145009	0.264226	1.03448	2.21025	0.788963	1.32602	0.650665	0.950464	1.64627	0.695229	1.51185
hsa-miR-4436a	0	0	0	0	0	0	0	0	0	0	0	2.20387	0	0	0	0	0	0	0	0	0	0	0	0	0	0	0	0	0	0	0	0	0	0.130884	0.300323	0.164274	0.134843	0.129487	0	0.396339	0	0.130015	0.131494	0	0.130133	0	0.137189	0	0.274882
hsa-miR-4269	0	0	0	0	0	0	0	0	0	0	0	0	0	0	0	0	0	0	0	0	0	0	0	0	0	0	0	0	0	0	0	0	0	0	0	0	0	0	0	0	0	0	0	0	0	0	0	0	0
hsa-miR-211-3p	0	0	0	0	0	0	0	0	0	0	0	2.20387	0	0	0	0	0	0	0	0	0	0	0	0	0	0	0	0	0	0	0	0.124728	0	0	0.150161	0	0.134843	0	0	0.132113	0.129311	0	0	0	0	0	0	0	0
hsa-miR-764	0	0	0	0	0	0	0	0	0	0	0	0	0	0	0	0	0	0	0	0	0	0	0	0	0	0	0	0	0	0	0	0	0	0	0	0	0	0	0	0	0	0	0	0	0	0	0	0	0
hsa-miR-3129-5p	0	0	0	0	0	0	0	0	0	0	0	0	0	0	0	0	0	0	0	0	0	0	0	0	0	0	0	0	0	0	0.762791	0.997828	0.56263	0.654418	0.600645	0.492821	0.134843	1.9423	1.01506	0.924791	0.905174	0.910103	0.657469	0.843831	0.910931	0.678903	0.137189	0.695229	1.64929
hsa-miR-455-3p	2.69484	0	0	0	0	0	0	0	0	0	0	0	0	0	0	1.90871	0	0	0	0	0	0	0	0	0	0	0	0	6.74357	0	63.0937	71.3447	73.5639	63.8712	55.86	58.9742	56.4994	30.6884	54.0885	86.4019	74.6122	64.2272	61.9336	52.6791	48.4095	65.9893	74.7681	72.3038	56.6256
hsa-miR-5693	0	0	0	0	0	0	0	0	0	0	0	0	0	0	0	0	0	0	0	0	0	0	0	0	0	0	0	0	0	0	0	0	0	0	0	0	0	0	0	0	0	0	0	0	0	0	0	0	0
hsa-miR-4277	0	0	0	0	0	0	0	0	0	0	0	0	0	0	0	0	0	0	0	0	0	0	0	0	0	0	0	0	0	0	0	0	0	0	0	0	0	0	0	0	0	0	0	0	0	0	0	0	0
hsa-miR-4289	0	0	0	0	0	0	0	0	0	0	0	0	0	0	0	0	0	0	0	0	0	0	0	0	0	0	0	0	0	0	0	0	0	0	0	0	0	0	0	0	0	0	0	0	0	0	0	0	0
hsa-miR-186-3p	0	0	2.02703	0	0	0	0	0	0	2.67907	0	0	0	0	0	0	0	0	0	0	0	2.60903	0	0	0	0	0	3.23134	0	0	3.37807	3.24294	2.67249	2.87944	1.9521	3.1212	2.42718	0.906408	3.1902	2.24592	2.58621	3.5104	2.1039	2.89313	2.08213	2.85139	2.05784	1.5295	3.43602
hsa-miR-6840-3p	0	0	0	0	0	0	0	0	0	0	0	0	0	0	0	0	0	0	0	0	0	0	0	0	0	0	0	0	0	0	0.10897	0	0	0.130884	0	0	0	0	0	0	0	0	0	0	0.260266	0	0	0.139046	0
hsa-miR-4707-5p	0	0	0	0	0	0	5.1383	0	0	0	0	0	0	0	0	0	0	0	0	0	0	0	0	0	0	0	0	0.538557	0	0	0	0	0	0.130884	0	0	0.134843	0	0.145009	0	0	0.130015	0	0	0	0	0	0	0
hsa-miR-5587-3p	0	0	0	0	0	0	0	0	0	0	0	0	0	0	0	0	0	0	0	0	0	0	0	0	0	0	0	0	0	0	0	0	0	0	0	0	0	0	0	0	0	0	0	0	0	0	0	0	0
hsa-miR-331-3p	8.08453	13.7391	8.10811	9.41559	2.2481	4.27659	10.2766	5.63536	9.39688	21.4325	1.87781	11.0194	15.0319	7.85131	14.6777	22.9046	36.1959	6.98376	0	8.71091	13.4548	18.2632	4.47524	17.8477	5.82445	15.2238	4.3152	27.4664	6.74357	15.8956	61.5681	118.866	91.568	57.1961	75.2308	50.5963	71.467	43.5076	68.4444	51.5241	57.1552	63.4471	69.4287	69.9174	48.2793	48.7452	83.2738	54.9231	75.5925
hsa-miR-4740-3p	0	0	0	0	0	0	0	0	0	0	0	0	0	0	0	0	0	0	0	0	0	0	0	0	0	0	0	0	0	0	0	0	0	0	0	0	0	0	0	0	0	0	0	0	0	0	0	0	0
hsa-miR-1471	0	0	0	0	0	0	0	0	0	0	0	0	0	0	0	0	0	0	0	0	0	0	0	0	0	0	0	0	0	0	0	0	0	0	0	0	0	0	0	0	0	0	0	0	0	0	0	0	0
hsa-miR-10398-3p	0	0	0	0	0	0	0	0	0	0	0	0	2.50532	0	0	0	0	0	0	0	3.36371	0	0	0	0	0	0	0	0	0	5.88439	3.4924	5.34498	5.49711	3.15339	4.10684	5.93311	2.33076	4.49529	5.0203	2.58621	4.16047	3.02436	3.13423	2.86292	3.39451	5.076	5.56183	2.33649
hsa-miR-1470	0	0	0	0	0	0	0	0	0	0	0	0	0	0	0	0	0	0	0	0	0	0	0	0	0	0	0	0	0	0	0	0	0	0	0	0	0	0	0	0	0	0	0	0	0	0	0	0	0
hsa-miR-2276-5p	0	0	0	0	0	0	0	0	0	0	0	0	0	0	0	0	0	0	0	0	0	0	0	0	0	0	0	0	0	0	0	0	0	0	0	0	0	0	0.145009	0	0	0	0	0.120547	0	0.135781	0	0	0
hsa-miR-345-3p	0	0	0	0	0	0	10.2766	0	0	0	0	0	0	0	0.978514	0	0	1.39675	0	0	0	0	2.23762	0	0	0	0	0	0	0	0.435881	1.7462	1.12526	0.916185	1.50161	0.492821	0.674217	0.258974	0.145009	0.396339	1.29311	1.56018	1.05195	0.482189	1.04106	1.35781	0.960324	1.25141	0.687204
hsa-miR-4732-3p	272.179	74.1912	577.703	251.082	469.853	286.532	215.809	163.426	465.817	56.2604	373.684	500.279	486.033	335.643	230.929	484.813	197.067	446.961	570.002	121.953	272.461	504.848	503.465	553.278	419.36	361.022	362.477	216.5	357.409	972.521	1.85249	0.498914	3.09446	0.392651	1.05113	2.62838	0.674217	2.33076	0.725046	1.32113	0.517242	0.260029	0.788963	1.92876	0.910931	0.135781	0.548757	0.139046	0.412323
hsa-miR-146b-3p	8.08453	21.9826	2.02703	6.27706	15.7367	4.27659	51.383	56.3536	22.821	34.8279	5.63343	2.20387	12.5266	9.81413	37.1835	11.4523	12.0653	22.348	12.2143	26.1327	20.1823	22.1768	13.4257	13.3858	23.2978	26.098	12.9456	33.3906	0	8.67033	101.342	114.376	87.067	128.659	62.9176	79.5084	117.583	71.7357	145.589	50.0708	107.586	84.5095	78.2388	55.6928	115.558	95.4537	73.3962	105.119	67.6209
hsa-miR-4442	0	0	0	0	0	0	0	0	0	0	0	0	0	0	0	0	0	0	0	0	0	0	0	0	0	0	0	0	0	0	0.21794	0	0.140657	0.261767	0.300323	0	0	0.129487	0	0.132113	0.129311	0.260029	0.262988	0	0	0.135781	0.274378	0.417137	0.274882
hsa-miR-6784-5p	0	0	0	0	0	0	0	0	0	0	0	0	0	0	0	0	0	0	0	0	0	0	0	0	0	0	0	0	0	0	0	0	0	0	0	0	0	0	0	0	0	0	0	0	0	0	0	0	0
hsa-miR-3927-5p	0	0	0	0	0	0	0	0	0	0	0	0	0	0	0	0	0	0	0	0	0	0	0	0	0	0	0	0	0	0	0	0	0	0	0	0	0	0	0	0	0	0	0	0	0	0	0	0	0
hsa-miR-3183	2.69484	0	0	0	0	0	0	0	1.34241	0	0	0	0	0	0.978514	0	0	0	0	4.35545	3.36371	0	0	0	0	0	0	0.538557	0	0	0	0.374185	0	0.130884	0	0.164274	0.269687	0.517948	0	0	0.129311	0	0.131494	0.120547	0	0.135781	0	0	0.137441
hsa-miR-370-3p	29.6433	120.904	8.10811	40.8009	40.4658	59.8723	51.383	73.2597	24.1634	168.781	28.1672	2.20387	72.6543	9.81413	194.724	15.2697	277.502	20.9513	0	121.953	218.641	26.0903	20.1386	2.23096	29.1222	193.56	38.8368	393.147	0	21.6758	3.48704	2.99348	1.9692	2.09414	5.40581	4.76393	3.1014	20.8474	2.61017	2.77437	1.81035	2.86032	1.05195	9.76433	3.38346	1.08624	2.19503	1.39046	13.3318
hsa-miR-4254	0	0	0	0	0	0	0	0	0	0	0	0	0	0	0	0	0	0	0	0	0	0	0	0	0	0	0	0	0	0	0	0.124728	0	0	0	0	0	0	0	0.132113	0	0	0.262988	0	0.130133	0	0	0	0
hsa-miR-320a-5p	0	2.74782	0	0	0	0	0	0	0	0	0	0	0	0	0	0	0	0	0	0	0	0	2.23762	0	0	0	0	0.538557	0	0	0.32691	0.124728	0	0	0.150161	0	0.943904	0.258974	0.145009	0.528452	0.258621	0.390044	0.262988	0	0	0.678903	0.137189	0	0
hsa-miR-551a	0	2.74782	0	0	0	0	0	0	1.34241	2.67907	3.75562	0	0	0	0	1.90871	0	0	0	0	0	5.21807	2.23762	2.23096	0	2.17483	0	1.61567	6.74357	0	2.07043	3.24294	5.48564	3.27209	4.80516	2.95692	1.61812	2.9782	2.03013	4.75607	4.65518	3.12035	4.07631	3.85751	2.21226	3.12295	6.03632	4.17137	3.7109
hsa-miR-551b-3p	0	0	0	0	2.2481	0	0	5.63536	1.34241	0	0	0	0	0	1.95703	3.81743	4.02177	0	0	0	3.36371	1.30452	2.23762	0	0	2.17483	0	1.07711	0	0	44.5688	20.7049	37.9775	38.7415	90.5473	30.5549	15.3721	86.8857	16.386	49.9387	26.5087	31.2035	28.4027	115.243	19.7802	32.7231	22.0875	31.7024	203.412
hsa-miR-375-5p	0	0	0	0	0	0	0	0	0	0	0	0	0	0	0	0	0	0	0	0	0	0	0	0	0	0	0	0	0	0	0	0.249457	0	0	0	0	0.134843	0	0	0	0	0	0	0	0	0	0	0	0
hsa-miR-4431	0	0	0	0	0	0	0	0	0	0	0	0	0	0	0	0	0	0	0	0	0	0	0	0	0	0	0	0	0	0	0	0	0	0	0	0	0	0	0	0	0	0	0	0	0	0	0	0	0
hsa-miR-611	0	0	0	0	0	0	0	0	0	0	0	0	0	0	0	0	0	0	0	0	0	0	0	0	0	0	0	0	0	0	0	0	0	0	0	0	0	0	0	0	0	0	0	0	0	0	0	0	0
hsa-miR-6825-3p	0	0	0	0	0	4.27659	0	0	0	0	0	0	0	1.96283	0	0	0	0	4.07144	0	0	0	0	0	0	0	0	0.538557	0	0	0	0	0	0	0	0	0	0	0	0	0	0	0.131494	0	0	0.135781	0	0	0
hsa-miR-10392-5p	0	0	0	0	0	0	0	0	0	0	0	0	0	0	0	0	0	0	0	0	0	0	0	0	0	0	0	0	0	0	0	0	0	0.130884	0	0	0.134843	0	0	0	0.129311	0	0.131494	0	0.130133	0	0	0	0
hsa-miR-6125	0	0	0	0	0	0	0	0	0	0	0	0	0	0	0	0	0	0	0	0	0	0	0	0	0	0	0	0	0	0	0	0	0	0	0	0	0	0	0	0	0	0	0.131494	0	0	0	0	0	0
hsa-miR-5739	0	0	0	0	0	0	0	0	0	0	0	0	0	0	0	0	0	0	0	0	0	0	0	0	0	0	0	0	0	0	0	0	0	0	0	0	0	0	0	0	0	0	0	0	0	0	0	0	0
hsa-miR-4285	0	0	0	0	0	0	0	0	0	0	0	0	0	0	0	0	0	0	0	0	0	0	0	0	0	0	0	0	0	0	0	0	0	0	0	0	0	0	0	0	0	0	0	0	0	0	0	0	0
hsa-miR-4508	328.771	101.669	350.676	266.775	458.613	765.51	585.767	135.249	212.101	112.521	291.061	211.572	338.219	217.874	262.242	532.531	353.916	189.958	435.644	156.796	312.825	322.216	241.663	658.133	652.338	402.343	220.075	134.101	1497.07	439.296	0.653821	1.99566	1.54723	0.654418	2.25242	3.77829	5.66342	3.10769	6.2354	0.528452	0.387932	0.780088	3.15585	0.723283	0.910931	1.62937	1.37189	1.5295	2.19905
hsa-miR-4787-5p	0	0	0	0	0	0	0	0	0	0	0	0	0	0	0	0	0	0	0	0	0	0	0	0	0	0	0	0	0	0	0	0	0	0	0	0	0	0	0	0	0	0	0	0	0	0	0	0	0
hsa-miR-598-5p	0	0	0	0	0	0	0	0	0	0	0	0	0	0	0	0	0	0	0	0	0	0	0	0	0	0	0	0	0	0	0	0	0	0	0	0	0	0	0	0	0.129311	0	0	0	0	0	0	0	0
hsa-miR-6786-5p	0	0	0	0	0	0	0	0	0	0	0	0	0	0	0	0	0	0	0	0	0	0	0	0	0	0	0	0	0	0	0	0	0	0	0	0	0	0	0	0	0	0	0	0	0	0	0	0	0
hsa-miR-4521	0	0	0	0	0	0	5.1383	0	0	0	0	0	0	0	0	0	0	0	0	0	0	0	0	0	0	0	0	1.07711	0	0	5.1216	3.99131	3.65709	3.27209	4.50484	3.61402	3.77561	2.9782	2.75518	2.37803	3.23276	2.99034	2.76137	4.46025	2.08213	2.03671	0.685946	4.03233	3.43602
hsa-miR-138-1-3p	0	0	0	0	0	0	0	0	1.34241	0	0	0	0	0	0	0	0	0	0	0	0	0	2.23762	0	0	0	0	0.538557	0	0	4.24984	2.6193	7.31419	4.97358	3.15339	3.1212	3.91046	4.01409	4.78531	8.0589	3.87932	3.77042	3.28734	3.73696	11.4517	8.68996	4.11568	5.56183	6.0474
hsa-miR-554	0	0	0	0	0	0	0	0	0	0	0	0	0	0	0	0	0	0	0	0	0	0	0	0	0	0	0	0	0	0	0	0	0	0	0	0	0	0	0	0	0	0	0	0	0	0	0	0	0
hsa-miR-138-2-3p	0	0	0	0	0	0	0	0	0	0	0	0	0	1.96283	0	0	0	0	0	0	0	0	0	0	5.82445	0	0	0	0	0	0.10897	0.374185	0	0	0.150161	0	0.40453	0.906408	0	0.132113	0.129311	0.130015	0.131494	0.120547	0.130133	0	0	0	0
hsa-miR-4518	0	0	0	0	0	0	0	0	0	0	0	0	0	0	0	0	0	0	0	0	0	0	0	0	0	0	0	0	0	0	0.32691	0.374185	0.281315	0.654418	0.150161	0.164274	0.269687	0.129487	0.435028	0.396339	0.646553	0.260029	0.394481	0.241094	0.260266	0.543122	0.137189	0.278092	0
hsa-miR-6870-3p	0	0	0	0	0	0	0	0	0	0	0	0	0	0	0	0	0	0	0	0	0	0	0	0	0	0	0	0	0	0	0.32691	0	0	0	0	0	0.134843	0.258974	0	0	0	0.130015	0	0.120547	0	0.135781	0.137189	0	0.137441
hsa-miR-4469	0	0	0	0	0	0	0	0	0	0	0	0	0	0	0	0	0	0	0	0	0	0	0	0	0	0	0	1.07711	0	0	0.32691	0	0.140657	0	0	0.164274	0.269687	0	0.145009	0	0	0	0	0	0	0	0	0	0.137441
hsa-miR-3917	0	0	0	0	0	0	0	0	0	0	0	0	0	0	0	0	0	0	0	0	0	0	0	0	0	0	0	0	0	0	0.21794	0.249457	0.281315	0.261767	0.150161	0	0.269687	0.129487	0.290019	0.528452	0.258621	0.130015	0	0	0	0	0.274378	0.278092	0.274882
hsa-miR-301b-5p	0	0	0	0	0	0	0	0	0	0	0	0	0	0	0	0	4.02177	0	0	0	0	0	0	0	0	0	0	0	0	0	0	0.124728	0	0.261767	0	0	0	0.129487	0	0	0	0	0	0.120547	0	0	0.137189	0.139046	0
hsa-miR-301a-5p	0	0	0	0	0	0	0	0	0	5.35813	0	0	0	0	0	0	0	0	0	0	0	1.30452	0	0	0	0	0	0	0	0	2.50631	2.86875	2.25052	3.66474	2.40258	1.97128	0.539373	1.42436	1.74011	2.24592	2.4569	2.86032	2.36689	3.25478	4.16425	2.17249	2.05784	1.5295	1.23697
hsa-miR-130a-5p	0	0	0	0	0	0	0	0	0	0	0	0	0	0	1.95703	0	0	0	0	0	0	0	0	0	0	0	0	0	0	0	0.980731	2.12038	2.81315	2.3559	1.9521	1.47846	0.134843	0.647434	1.45009	0.396339	1.68104	1.69019	1.18344	3.01368	0.650665	0.678903	2.05784	0.278092	2.88626
hsa-miR-4539	0	0	0	0	0	0	0	0	0	0	0	0	0	0	0	0	0	0	0	0	0	0	0	0	0	0	0	0	0	0	0	0	0	0	0	0	0	0	0	0	0	0	0	0	0	0	0	0	0
hsa-miR-4526	2.69484	0	2.02703	3.13853	0	4.27659	0	0	1.34241	0	0	0	2.50532	0	0	0	0	2.7935	0	0	0	0	2.23762	0	0	2.17483	4.3152	0	6.74357	0	0.435881	0.374185	0.56263	0.392651	0.150161	0.328547	0.269687	0.647434	0.290019	0.528452	0.387932	0.520059	0	0	0.260266	0	0.137189	0.417137	0.412323
hsa-miR-345-5p	61.9814	123.652	38.5135	21.9697	47.2101	64.1489	56.5213	67.6244	63.0934	115.2	58.2121	17.631	32.5692	64.7733	94.9158	74.4398	52.283	48.8863	69.2145	52.2655	67.2742	57.3987	46.99	55.774	52.42	78.2939	47.4672	103.942	67.4357	39.0165	88.3748	143.687	139.392	115.57	122.532	143.082	82.7938	95.0434	131.233	100.67	95.1725	93.6105	106.641	106.805	97.9901	112.562	116.199	96.0806	132.218
hsa-miR-4502	0	0	0	0	0	0	0	0	0	0	0	0	0	0	0	0	0	0	0	0	0	0	0	0	0	0	0	0	0	0	0	0	0	0	0	0	0	0	0	0	0	0	0	0	0	0	0	0	0
hsa-miR-3130-3p	0	0	0	0	0	0	0	0	0	0	0	0	0	0	0	0	0	0	0	0	3.36371	0	0	0	0	0	0	0	0	0	1.0897	1.87093	1.40657	1.04707	1.65177	1.97128	4.18014	2.46025	3.33521	1.45324	1.16379	1.04012	1.31494	2.2904	0.390399	2.98717	0.274378	2.08569	1.37441
hsa-miR-191-3p	32.3381	32.9739	8.10811	12.5541	22.481	8.55319	15.4149	22.5415	16.1089	26.7907	9.38905	6.61161	22.5479	27.4796	28.3769	26.722	44.2395	20.9513	0	30.4882	26.9097	20.8723	6.71286	8.92384	0	28.2728	4.3152	37.699	6.74357	8.67033	10.1342	7.73317	8.72076	8.11478	5.25565	4.76393	8.22545	6.99229	5.65536	12.5507	10.9914	7.28082	12.2289	9.88487	12.6229	10.9982	6.58508	11.1237	6.45972
hsa-miR-4734	0	0	0	0	0	0	0	0	0	2.67907	0	0	2.50532	0	0	3.81743	0	0	0	0	0	0	0	0	0	2.17483	0	0	0	0	0	0	0	0	0	0	0	0	0	0	0	0	0	0	0	0	0	0	0
hsa-miR-204-3p	0	0	2.02703	3.13853	2.2481	0	5.1383	0	1.34241	0	0	0	2.50532	5.88848	0.978514	1.90871	0	0	0	0	0	0	0	0	5.82445	0	0	0	0	1.44505	0.435881	0.997828	0.281315	0.130884	0.300323	0.164274	0.539373	1.29487	0.290019	0.396339	0.258621	0.780088	0.788963	0.482189	0.260266	0.543122	0.548757	0.695229	0.274882
hsa-miR-619-5p	0	0	0	0	0	0	0	0	0	0	0	0	0	0	0	0	4.02177	0	0	0	3.36371	0	0	0	0	0	0	0	0	0	0.653821	0.748371	0.281315	0.392651	0.750807	0.657094	0.539373	0.906408	0.870056	0.396339	0.387932	0.520059	0.525975	0.723283	0.780798	0.407342	0.823135	0.139046	0.274882
hsa-miR-612	0	0	0	0	0	0	0	0	0	0	0	0	0	0	0	0	0	0	0	0	0	0	0	0	0	0	0	0	0	0	0	0	0	0	0	0	0	0	0	0	0	0	0	0	0	0	0	0	0
hsa-miR-4486	0	0	0	0	0	0	0	0	0	0	0	0	0	0	0	0	0	0	0	0	0	0	0	0	0	0	0	0	0	0	0	0	0	0	0	0	0	0	0	0	0	0	0	0	0	0	0	0	0
hsa-miR-3663-5p	0	0	0	0	0	0	0	0	0	0	0	0	2.50532	0	0	0	0	0	0	0	0	0	0	0	0	0	0	0.538557	0	0	0	0	0	0	0	0	0	0	0	0	0	0	0	0	0	0	0	0	0
hsa-miR-4299	0	0	0	0	0	0	0	0	0	0	0	0	0	0	0	0	0	0	0	0	0	0	0	0	0	0	0	0	0	0	0	0	0	0	0	0	0	0	0	0	0	0	0	0	0	0	0	0	0
hsa-miR-548q	0	0	4.05405	6.27706	6.7443	4.27659	0	11.2707	2.68482	0	1.87781	8.81548	2.50532	0	0.978514	3.81743	0	8.38051	8.14288	0	3.36371	2.60903	4.47524	2.23096	5.82445	2.17483	0	1.07711	6.74357	8.67033	1.96146	1.7462	1.40657	1.83237	1.9521	2.13556	1.61812	1.81282	1.01506	1.32113	1.42242	1.04012	0.657469	0.843831	1.69173	2.57983	1.64627	1.5295	1.51185
hsa-miR-29b-1-5p	0	0	0	0	0	0	0	5.63536	0	0	0	0	0	0	0.978514	0	0	1.39675	0	0	0	0	0	0	0	2.17483	0	1.07711	0	1.44505	14.2751	6.48588	6.04827	8.50743	7.05758	2.4641	10.9223	5.43845	4.06026	9.51214	6.72415	5.46062	7.10066	7.83557	13.664	9.0973	5.76195	9.31607	3.57346
hsa-miR-3182	0	0	0	0	0	0	0	0	0	2.67907	0	0	2.50532	0	0	1.90871	0	0	0	0	0	0	0	0	0	0	0	0	0	0	3.81395	1.99566	3.09446	2.22502	3.45371	2.79265	2.96655	6.86281	0.870056	2.11381	2.19828	3.12035	1.44643	3.97806	1.69173	2.85139	1.64627	2.91996	6.0474
hsa-miR-3655	0	0	0	0	0	0	0	0	0	0	0	0	0	0	0	0	0	0	0	0	0	0	0	0	0	0	0	0	0	0	0	0	0	0	0	0	0	0	0	0	0	0	0	0	0.130133	0	0	0	0
hsa-miR-1180-5p	0	0	0	0	0	0	0	0	0	0	0	0	0	0	0	0	0	0	0	0	0	0	0	0	0	0	0	0	0	0	0	0	0	0	0	0	0	0	0	0.132113	0	0	0	0	0	0	0	0	0
hsa-miR-539-5p	0	0	0	0	0	0	0	0	0	0	0	0	0	0	0	0	0	0	0	0	0	0	0	0	0	0	0	0	0	0	0	0	0.140657	0	0	0	0	0	0	0	0.129311	0	0	0	0	0	0	0	0
hsa-miR-873-3p	2.69484	2.74782	0	0	2.2481	0	5.1383	0	1.34241	0	0	0	0	1.96283	0	1.90871	0	1.39675	0	0	0	0	0	0	0	0	0	0	0	0	0.10897	0.374185	0	0	0.150161	0	0.134843	0.258974	0	0	0	0.130015	0.262988	0	0.130133	0.271561	0	0	0
hsa-miR-3928-3p	10.7794	24.7304	2.02703	3.13853	4.4962	0	5.1383	0	1.34241	5.35813	1.87781	4.40774	2.50532	0	3.91405	5.72614	8.04354	6.98376	4.07144	4.35545	10.0911	5.21807	4.47524	2.23096	11.6489	6.52449	0	4.30846	0	2.89011	5.77542	4.98914	5.06367	3.40297	3.60387	4.76393	6.74217	4.53204	5.51035	5.41664	4.65518	3.64041	2.23539	3.37532	5.20532	6.51747	2.60659	5.42279	5.36019
hsa-miR-6089	0	0	0	0	0	0	0	0	0	0	1.87781	2.20387	0	3.92565	0	0	0	0	0	0	0	0	0	0	0	0	0	0	0	0	0	0	0	0	0	0	0	0	0	0	0	0	0	0	0	0	0	0	0
hsa-miR-3197	0	0	0	0	0	0	0	0	0	0	0	0	0	0	0	0	0	0	0	0	0	0	0	0	0	0	0	0	0	0	0	0	0	0	0	0.164274	0	0	0	0	0	0	0	0	0	0	0	0	0
hsa-miR-1914-3p	0	0	0	0	0	0	0	0	0	0	0	0	0	0	0.978514	0	0	0	0	4.35545	0	0	0	0	0	0	0	0	0	0	0	0.249457	0.140657	0	0	0	0	0	0	0	0	0	0	0	0	0	0	0	0
hsa-miR-6086	0	0	0	0	0	0	0	0	0	0	0	0	0	0	0	0	0	0	0	0	0	0	0	0	0	0	0	0	0	0	0	0	0	0	0	0	0	0	0	0	0	0	0	0	0	0	0	0	0
hsa-miR-4481	0	0	0	0	0	0	0	0	0	0	0	0	0	0	0	0	0	0	0	0	0	0	0	0	0	0	0	0	0	0	0	0	0	0	0	0	0	0	0	0	0	0	0	0	0	0	0	0	0
hsa-miR-144-5p	64.6763	76.939	97.2973	141.234	53.9544	76.9787	56.5213	56.3536	95.3112	29.4697	69.479	158.679	57.6224	82.4387	46.9687	80.166	44.2395	44.6961	93.6431	121.953	67.2742	120.016	76.0791	118.241	93.1911	78.2939	60.4129	77.5523	182.076	173.407	152.776	86.811	408.469	52.4843	256.926	675	42.206	130.782	93.386	64.0748	153.233	128.324	106.904	355.494	141.064	86.0849	252.291	35.0395	58.6872
hsa-miR-4454	24.2536	24.7304	16.2162	12.5541	17.9848	21.383	30.8298	0	36.2451	24.1116	15.0225	48.4851	20.0426	31.4052	23.4843	24.8133	16.0871	26.5383	16.2858	26.1327	13.4548	33.9174	40.2772	33.4644	11.6489	13.049	43.152	61.3956	33.7179	75.1428	39.6651	47.771	64.4211	44.7622	73.1286	69.3234	40.9924	117.186	28.5668	56.8086	44.4828	66.6975	37.6072	64.8544	39.5604	42.7709	61.1864	45.3289	108.029
hsa-miR-4534	0	0	0	0	0	0	0	0	0	0	0	0	0	0	0	0	0	0	0	0	0	0	0	0	0	0	0	0	0	0	0	0	0	0	0	0	0	0	0	0	0	0	0	0	0	0	0	0	0
hsa-miR-8069	0	0	0	0	0	0	0	0	0	0	0	0	0	0	0	0	0	0	0	0	0	0	0	0	0	0	0	0	0	0	0	0	0	0	0	0	0	0	0	0	0	0	0	0	0	0	0	0	0
hsa-miR-145-3p	0	2.74782	0	6.27706	6.7443	8.55319	5.1383	5.63536	6.71206	0	0	2.20387	0	1.96283	3.91405	5.72614	8.04354	2.7935	12.2143	4.35545	0	2.60903	0	0	0	10.8741	0	2.15423	6.74357	1.44505	280.053	198.069	249.386	201.299	545.386	265.466	182.848	573.368	143.414	367.935	227.457	290.973	186.721	359.833	226.692	257.033	461.642	221.778	452.318
hsa-miR-4722-5p	0	0	4.05405	0	0	0	0	0	0	0	0	0	0	0	0	0	4.02177	0	0	0	0	0	0	0	0	0	4.3152	0	0	1.44505	0	0	0	0.130884	0	0	0	0.129487	0	0	0	0	0	0	0	0	0	0	0
hsa-miR-657	0	0	0	0	0	0	0	0	0	0	0	0	0	0	0	0	0	0	0	0	0	0	0	0	0	0	0	0	0	0	0	0	0	0.130884	0	0	0	0	0	0	0	0	0	0	0	0.135781	0	0	0
hsa-miR-4252	0	0	0	0	0	0	0	0	0	0	0	0	0	0	0	0	0	0	0	0	0	0	0	0	0	0	0	0	0	0	0	0	0	0	0	0	0	0	0	0	0	0	0	0	0	0	0	0	0
hsa-miR-3194-5p	0	0	0	0	0	0	0	0	0	0	0	0	0	0	0	0	0	0	0	0	0	0	0	0	0	0	0	0	0	0	0.32691	0.623642	0.843945	0.523534	0.150161	0.492821	0.269687	0.129487	1.01506	0.792678	1.03448	0.260029	0.525975	0.723283	0.520532	0.271561	0.548757	0.97332	0.687204
hsa-miR-10396b-3p	0	0	0	0	0	0	0	0	0	0	0	0	0	0	0	0	0	0	0	0	0	0	0	0	0	0	0	0	0	0	0	0	0	0	0	0	0	0	0	0	0	0	0	0	0	0	0	0	0
hsa-miR-10396a-3p	0	0	0	0	0	0	0	0	0	0	0	0	0	0	0	0	0	0	0	0	0	0	0	0	0	0	0	0	0	0	0	0	0	0	0	0	0	0	0	0	0	0	0	0	0	0	0	0	0
hsa-miR-4312	0	0	0	0	0	0	0	0	0	0	0	0	0	0	0	0	0	0	0	0	0	0	0	0	0	0	0	0	0	0	0	0	0	0	0	0	0	0	0	0	0	0	0	0	0	0	0	0	0
hsa-miR-1273c	2.69484	0	0	0	2.2481	0	0	0	1.34241	0	5.63343	0	0	3.92565	1.95703	1.90871	0	0	0	0	0	0	0	0	0	6.52449	0	0.538557	0	0	2.94219	2.99348	2.67249	1.96325	1.05113	1.31419	2.02265	2.07179	2.75518	1.32113	1.42242	1.43016	1.97241	1.32602	2.21226	1.49359	1.78346	1.8076	1.78673
hsa-miR-4783-5p	0	0	0	0	0	0	0	0	0	0	0	0	0	0	0	0	0	0	0	0	0	0	0	0	0	0	0	0	0	0	0	0	0	0	0	0	0	0	0	0	0	0	0	0	0	0	0	0	0
hsa-miR-658	0	0	0	0	0	0	0	0	0	0	0	0	0	0	0	0	0	0	0	0	0	0	0	0	0	0	0	0	0	0	0	0	0	0.130884	0.150161	0	0	0	0	0	0	0	0	0	0	0	0	0	0
hsa-miR-3960	13.4742	0	10.1351	0	33.7215	68.4255	20.5532	11.2707	17.4514	13.3953	9.38905	15.4271	22.5479	11.777	5.87108	24.8133	24.1306	13.9675	24.4286	13.0664	13.4548	9.13162	20.1386	31.2334	11.6489	21.7483	12.9456	2.69279	47.205	28.9011	0.32691	0.498914	0.421972	0.261767	0.600645	0.985641	0.269687	2.20128	0.290019	0.132113	0.258621	0.260029	0.262988	0	0.260266	0.543122	0.411568	0.97332	0.962086
hsa-miR-8072	0	0	0	0	0	0	0	0	0	5.35813	0	0	0	0	0	0	0	0	0	0	0	0	0	0	0	0	0	0	0	0	0.10897	0.124728	0	0	0	0	0	0	0	0	0	0	0	0	0	0	0	0	0
hsa-miR-10396a-5p	0	0	0	0	0	0	0	0	0	0	0	0	0	0	0	0	0	0	0	0	0	0	0	0	0	0	0	0	0	0	0	0	0.140657	0	0	0	0	0	0	0	0	0	0	0	0	0.135781	0	0	0
hsa-miR-187-5p	0	16.4869	0	0	2.2481	0	0	0	0	2.67907	0	0	0	1.96283	0.978514	1.90871	0	1.39675	0	0	0	0	0	0	0	0	0	0	0	0	0.21794	0	0.140657	0.130884	0	0	0	0	0	0	0	0	0.131494	0	0.130133	0	0	0.278092	0.274882
hsa-miR-621	0	0	0	0	0	0	0	0	0	0	0	0	0	0	0	0	0	0	0	0	0	0	0	0	0	0	0	0	0	0	0	0	0	0	0	0	0	0	0	0	0	0	0	0	0	0	0	0	0
hsa-miR-7158-5p	0	0	0	0	0	0	0	0	0	0	0	0	0	0	0	0	0	0	0	0	0	0	0	0	0	0	0	0	0	0	0	0	0	0	0	0	0	0	0	0	0	0	0	0	0	0	0	0	0
hsa-miR-6847-3p	0	0	0	0	0	0	0	0	0	0	0	0	0	0	0	0	0	0	0	0	0	0	0	0	0	0	0	0	0	0	0.10897	0	0	0.130884	0	0	0	0	0	0.132113	0	0	0	0	0	0	0.274378	0	0
hsa-miR-4268	0	0	0	0	0	0	0	0	0	0	0	0	0	0	0	0	0	0	0	0	0	0	0	0	0	0	0	0	0	0	0	0	0	0	0	0	0	0	0	0	0	0	0	0	0	0	0	0	0
hsa-miR-4448	0	0	0	0	0	0	0	0	0	0	0	0	0	0	0	0	0	0	0	0	0	0	0	0	0	0	0	0	0	0	0	0	0	0	0	0.164274	0	0	0	0	0	0	0	0	0	0	0	0	0.137441
hsa-miR-8077	0	0	0	0	0	0	0	0	0	0	0	0	0	0	0	0	0	0	0	0	0	0	0	0	0	0	0	0	0	0	0	0	0	0	0	0	0	0	0	0	0	0	0	0	0	0	0	0	0
hsa-miR-3135b	0	0	0	0	0	0	0	0	0	0	0	0	0	0	0	0	0	0	0	0	0	0	0	0	0	0	0	0	0	0	0	0	0	0	0	0	0	0	0	0	0	0	0	0	0	0	0	0	0
hsa-miR-5589-5p	0	0	0	0	0	4.27659	0	0	0	0	0	0	0	0	0	0	0	0	0	0	0	0	0	0	0	0	0	0	0	1.44505	0	0	0	0	0	0	0	0	0	0	0	0	0	0	0	0	0	0	0
hsa-miR-6131	0	0	0	0	0	0	0	0	0	0	0	0	0	0	0	0	0	0	4.07144	0	0	1.30452	0	0	0	0	0	0	0	0	0	0.124728	0	0	0.300323	0	0	0	0	0	0	0	0	0	0	0	0	0.139046	0
hsa-miR-103a-1-5p	0	0	0	0	0	0	0	0	0	0	0	0	0	0	0	0	0	0	0	0	0	0	0	0	0	0	0	0	0	0	0.10897	0	0	0	0.300323	0	0	0	0	0	0	0	0	0	0	0	0	0	0
hsa-miR-4327	0	0	0	0	0	0	0	0	0	0	0	0	0	0	0	0	0	0	0	0	0	0	0	0	0	0	0	0	0	0	0	0	0	0	0	0	0	0	0	0	0	0	0	0	0	0	0	0.139046	0
hsa-miR-3160-5p	0	0	0	0	0	0	0	0	0	0	0	0	0	0	0	0	0	0	0	0	0	0	0	0	0	0	0	0	0	0	0	0	0	0	0	0	0	0	0	0	0	0	0	0	0	0.135781	0	0	0
hsa-miR-6124	0	0	0	0	0	0	0	0	0	0	0	0	0	0	0	0	0	0	0	0	0	0	0	0	0	0	0	0	0	0	0	0	0	0	0	0	0	0	0	0	0	0	0	0	0	0	0	0	0
hsa-miR-6077	0	0	0	0	0	0	0	0	0	0	0	0	0	0	0	0	0	0	0	0	0	0	0	0	0	0	0	0	0	0	0	0	0	0	0	0	0	0	0	0	0	0	0	0	0	0	0	0	0
hsa-miR-3619-3p	0	0	0	0	0	0	0	0	1.34241	0	0	0	0	0	0	0	0	0	0	0	3.36371	0	0	0	0	0	0	0	0	0	0	0.249457	0	0	0	0	0.134843	0	0	0.264226	0	0.260029	0.131494	0	0	0	0	0	0.137441
hsa-miR-711	0	0	0	0	0	0	0	0	0	0	0	0	0	0	0	0	0	0	0	0	0	0	0	0	0	0	0	0	0	0	0	0	0	0	0	0	0	0	0	0	0	0	0	0	0	0	0	0	0
hsa-miR-6503-3p	0	0	6.08108	0	0	0	0	0	0	0	0	0	0	1.96283	1.95703	1.90871	0	0	4.07144	0	0	0	0	0	0	0	4.3152	0.538557	6.74357	0	4.68572	7.98262	4.92301	6.4133	6.6071	8.0494	7.55123	3.23717	3.77024	7.39833	6.98277	5.59063	7.62664	5.78627	6.37651	5.29544	5.76195	8.48179	6.32228
hsa-miR-4516	0	35.7217	10.1351	9.41559	4.4962	17.1064	15.4149	11.2707	1.34241	16.0744	13.1447	17.631	12.5266	13.7398	7.82811	9.54357	4.02177	4.19026	0	4.35545	6.72742	2.60903	6.71286	11.1548	5.82445	15.2238	0	2.15423	26.9743	4.33516	1.19867	4.11604	6.18893	1.96325	5.10548	6.89949	8.49513	8.15767	16.9661	5.0203	1.55173	1.56018	2.76137	3.85751	2.73279	7.19637	3.01816	5.42279	5.49763
hsa-miR-505-5p	43.1175	10.9913	38.5135	18.8312	24.7291	25.6596	10.2766	22.5415	33.5603	8.0372	39.434	41.8735	45.0958	25.5168	45.9901	51.5353	48.2612	47.4896	16.2858	4.35545	26.9097	71.7484	42.5148	49.0811	29.1222	19.5735	43.152	52.7786	26.9743	70.8077	23.2106	17.5867	24.3337	23.1664	22.0737	20.0414	31.2837	25.2499	26.8267	28.5364	15.9052	15.3417	21.828	22.0601	30.321	22.9469	24.1453	21.8302	24.0522
hsa-miR-3689d	0	0	0	0	0	0	0	0	0	0	0	0	0	0	0	0	0	0	0	0	0	0	0	0	0	0	0	0	0	0	0	0	0	0	0	0	0	0	0	0	0	0	0	0	0	0	0	0	0
hsa-miR-4294	0	0	0	0	0	0	0	0	0	0	0	0	0	0	0	0	0	0	0	0	0	0	0	0	0	0	0	0	0	0	0	0	0	0	0	0	0	0	0	0	0	0	0	0	0	0	0	0	0
hsa-miR-504-3p	0	0	0	0	0	0	0	0	0	0	0	0	0	0	0	0	0	0	0	0	0	0	0	0	0	0	0	0	0	0	0.10897	0	0	0	0	0	0	0	0	0	0.129311	0	0	0	0	0.135781	0	0	0
hsa-miR-3201	0	0	2.02703	0	0	0	0	0	0	0	0	0	0	0	0	0	0	0	0	0	0	0	0	0	0	0	0	0	0	0	0	0	0	0	0	0	0	0	0	0	0	0	0	0	0	0	0	0	0
hsa-miR-1193	0	0	0	0	0	0	0	0	0	0	0	0	0	0	0	0	0	0	0	0	0	0	0	0	0	0	0	0	0	0	0	0	0	0	0.150161	0	0	0.129487	0	0	0	0	0	0	0	0	0	0	0
hsa-miR-4320	0	0	0	0	0	0	0	0	0	0	0	0	0	0	0	0	0	0	0	0	0	0	0	0	0	0	0	0	0	0	0	0	0	0	0	0	0	0	0	0	0	0	0	0	0	0	0	0	0
hsa-miR-6744-3p	0	0	0	0	0	0	0	0	0	0	0	0	0	0	0	0	0	0	0	0	0	0	0	0	0	0	0	0	0	0	0	0	0	0	0	0	0	0	0	0	0	0	0	0	0	0	0	0	0
hsa-miR-6069	0	0	0	0	0	0	0	0	0	0	0	0	0	0	0	0	0	0	0	0	0	0	0	0	0	0	0	0	0	0	0	0	0	0	0	0	0	0	0	0	0	0	0	0	0	0	0	0	0
hsa-miR-4284	0	0	0	0	0	0	0	0	0	0	0	0	0	0	0.978514	0	0	0	0	0	0	0	0	0	0	0	0	0	0	0	0	0.124728	0	0.130884	0	0.164274	0	0	0	0	0	0.130015	0	0	0	0	0.411568	0	0.137441
hsa-miR-5787	0	0	0	0	0	0	0	0	0	0	0	0	0	0	0	0	0	0	0	0	0	0	0	0	0	0	0	0	0	0	0	0	0	0	0	0	0	0	0	0	0	0	0	0	0	0	0	0	0
hsa-miR-3153	0	0	0	0	0	0	0	0	0	0	0	0	0	0	0	0	0	0	0	0	0	0	0	0	0	0	0	0	0	0	0	0	0	0	0	0	0	0	0	0	0	0	0	0	0	0	0	0	0
hsa-miR-8059	0	0	0	0	0	0	0	0	0	0	0	0	0	0	0	0	0	0	0	0	0	0	0	0	0	0	0	0	0	0	0	0	0	0	0	0	0	0	0	0	0	0	0	0	0	0	0	0	0
hsa-miR-6090	0	0	0	0	0	0	0	0	0	0	0	0	0	0	0	0	0	0	0	0	0	0	0	0	0	0	0	0	0	0	0	0	0	0	0	0	0	0	0	0	0	0	0	0	0	0	0	0	0
hsa-miR-920	0	0	0	0	0	0	0	0	0	0	0	0	0	0	0	0	0	0	0	0	0	0	0	0	0	0	0	0	0	0	0	0	0	0	0	0	0	0	0	0	0	0	0	0	0	0	0	0	0
hsa-miR-6799-5p	0	0	0	0	0	0	0	0	0	0	1.87781	0	0	0	0	0	0	0	0	0	0	0	0	0	0	0	0	0	0	0	0	0	0	0.130884	0	0	0	0	0	0	0	0	0	0	0	0	0.137189	0	0
hsa-miR-2861	0	0	0	0	0	0	0	0	0	0	0	0	0	0	0	0	0	0	0	0	0	0	0	0	0	0	0	0	0	0	0.10897	0	0	0	0	0	0	0	0	0	0	0	0	0	0	0	0	0	0
hsa-miR-3178	0	0	0	0	0	0	0	0	0	0	0	0	0	0	0	0	0	0	0	0	0	0	0	0	0	0	0	0	0	0	0	0	0	0	0.150161	0	0	0	0	0	0	0	0	0	0	0	0	0.139046	0
hsa-miR-4492	0	0	0	0	0	0	0	0	2.68482	0	1.87781	2.20387	0	3.92565	1.95703	3.81743	4.02177	1.39675	0	0	0	1.30452	4.47524	0	5.82445	0	0	3.23134	0	1.44505	0.21794	0.748371	1.40657	0.523534	1.20129	1.80701	2.29234	1.16538	2.75518	0.660565	0.258621	0.260029	1.05195	0.482189	0.780798	1.22202	0.548757	0.834275	1.09953
hsa-miR-762	0	0	0	0	0	0	0	0	0	0	0	0	0	0	0	0	0	0	0	0	0	0	0	0	0	0	0	0	0	0	0	0	0	0	0	0	0	0	0	0	0	0	0	0	0	0	0	0	0
hsa-miR-4675	0	0	0	0	0	0	0	0	0	0	0	0	0	0	0	0	0	0	0	0	0	0	0	0	0	0	0	0	0	0	0	0	0	0	0	0	0	0	0	0	0	0	0	0	0	0	0	0	0
hsa-miR-4271	0	0	0	0	0	0	0	0	0	0	0	0	0	0	0	0	0	0	0	0	0	0	0	0	0	0	0	0	0	0	0	0	0	0	0	0	0	0	0	0	0	0	0	0	0	0	0	0	0
hsa-miR-128-2-5p	0	0	0	0	0	0	0	0	0	0	0	0	0	0	0	0	0	0	0	0	0	0	0	0	0	0	0	0	0	0	0	0	0	0	0	0	0	0	0	0	0	0	0	0	0	0	0	0	0
hsa-miR-4525	0	0	0	0	0	0	0	0	0	0	0	0	0	0	0	0	0	0	0	0	0	1.30452	0	0	0	0	0	0	0	0	0	0	0	0	0	0	0	0	0	0	0.129311	0	0	0	0	0	0	0	0.137441
hsa-miR-328-5p	0	0	0	0	0	0	0	0	0	0	0	0	0	0	0	0	0	0	0	0	0	0	0	0	0	0	0	0	0	0	0	0	0	0	0	0	0	0	0	0	0	0	0	0	0	0	0	0	0
hsa-miR-6752-5p	0	0	0	0	0	0	0	0	0	0	0	0	0	0	0	0	0	0	0	0	0	0	0	0	0	0	0	0	0	0	0	0	0	0	0	0	0	0	0	0	0	0	0	0	0	0	0	0	0
hsa-miR-615-5p	0	0	0	0	0	0	0	0	0	0	0	0	0	0	0	0	0	0	0	0	0	0	0	0	0	0	0	0	0	0	0	0	0	0.130884	0	0	0	0	0.145009	0	0	0	0	0	0	0	0	0.139046	0
hsa-miR-503-3p	0	0	2.02703	0	0	0	0	0	0	0	0	0	0	0	0.978514	0	0	1.39675	0	0	0	0	0	2.23096	5.82445	0	0	2.15423	0	0	0.21794	0.124728	0.421972	0.261767	0.150161	0.164274	0	0.517948	0	0	0.129311	0.130015	0	0	0.260266	0.271561	0.137189	0.139046	0.412323
hsa-miR-4483	0	0	0	0	0	0	0	0	0	0	0	0	0	0	0	0	0	0	0	0	0	0	0	0	0	0	0	0	0	0	0	0	0	0	0	0	0	0	0	0	0	0	0	0	0	0	0	0	0
hsa-miR-23a-5p	13.4742	5.49565	0	6.27706	2.2481	0	0	16.9061	4.02724	2.67907	5.63343	0	2.50532	5.88848	4.89257	1.90871	8.04354	2.7935	0	13.0664	6.72742	2.60903	2.23762	2.23096	0	2.17483	4.3152	5.92413	6.74357	0	1.0897	0.997828	0.421972	1.30884	0.300323	0.492821	1.21359	2.71922	0.725046	1.0569	0.646553	0.650073	0.525975	0.723283	1.1712	0.814683	0.685946	0.834275	0.962086
hsa-miR-4281	0	0	0	0	0	0	0	0	0	0	0	0	0	0	0	0	0	0	0	0	0	0	0	0	0	0	0	0	0	0	0	0	0	0	0	0	0	0	0	0	0	0	0	0	0	0	0	0	0
hsa-miR-4710	2.69484	2.74782	0	0	0	4.27659	0	0	0	0	1.87781	0	0	3.92565	0.978514	0	4.02177	0	0	0	0	0	0	0	0	2.17483	0	1.07711	0	0	0.32691	0.748371	0.984602	0.130884	0	0	0.269687	0.258974	0.290019	0	0.129311	0	0.788963	0.120547	0.260266	0.678903	0.137189	0.139046	0.274882
hsa-miR-4466	0	5.49565	0	0	0	0	0	0	0	2.67907	1.87781	0	0	0	0	0	0	0	0	0	0	0	0	0	0	0	0	0	0	0	0	0	0	0	0	0.164274	0	0	0	0	0.129311	0	0	0	0	0	0	0	0
hsa-miR-92a-2-5p	0	0	0	0	0	0	0	0	0	0	0	0	0	0	0	0	0	0	0	0	0	0	0	0	0	0	0	0	0	0	0.10897	0	0	0	0	0	0	0	0	0	0	0	0	0	0	0	0	0.139046	0
hsa-miR-5087	0	0	0	0	0	0	0	0	0	0	0	0	0	0	0	0	0	0	0	0	0	0	0	0	0	0	0	0	0	0	0	0	0	0	0	0	0	0	0	0	0	0	0	0	0.130133	0.135781	0	0	0
hsa-miR-376a-2-5p	0	0	0	0	0	0	0	0	0	0	0	0	0	0	0.978514	0	0	0	0	0	0	0	0	0	0	0	0	0.538557	0	0	0	0.249457	0.281315	0.261767	1.65177	0.492821	0.269687	0.776921	0	0.396339	0.517242	0.520059	0.262988	1.32602	0.650665	0.135781	0.137189	0	1.23697
hsa-miR-6073	0	0	0	0	0	0	0	0	0	0	0	0	0	0	0	0	0	0	0	0	0	0	0	0	0	0	0	0	0	0	0	0	0	0	0	0	0	0	0	0	0	0	0	0	0	0	0	0	0
hsa-miR-3713	0	0	0	0	0	0	0	0	0	0	0	0	0	0	0	0	0	0	0	0	0	0	0	0	0	0	0	0	0	0	0	0	0	0	0	0	0	0	0	0	0	0	0	0	0	0	0	0	0
hsa-miR-198	0	0	0	0	0	0	0	0	0	0	0	0	0	0	0	0	0	0	0	0	0	0	0	0	0	0	0	0	0	0	0	0	0	0	0	0	0	0	0	0.132113	0	0	0	0	0	0	0	0	0
hsa-miR-489-5p	0	0	0	0	0	0	0	0	0	0	0	0	0	0	0	0	0	0	0	0	0	0	0	0	0	0	0	0	0	0	0	0	0	0	0	0	0	0	0.145009	0	0	0	0	0	0	0	0	0	0
hsa-miR-8078	0	0	0	0	0	0	0	0	0	0	0	0	0	0	0	0	0	0	0	0	0	0	0	0	0	0	0	0	0	0	0	0	0	0	0	0	0	0	0	0	0	0	0	0	0	0	0	0	0
hsa-miR-4316	0	0	0	0	0	0	0	0	0	0	0	0	0	0	0	0	0	0	0	0	0	0	0	0	0	0	0	0	0	0	0	0	0	0	0	0	0	0	0	0	0	0	0	0	0	0	0	0	0
hsa-miR-143-5p	2.69484	13.7391	2.02703	3.13853	15.7367	0	0	5.63536	8.05447	2.67907	13.1447	11.0194	2.50532	1.96283	7.82811	1.90871	28.1524	5.58701	8.14288	0	3.36371	2.60903	2.23762	2.23096	11.6489	2.17483	4.3152	2.69279	0	5.78022	587.785	374.185	338.281	227.737	804.414	276.801	270.226	1037.19	281.608	419.591	367.5	455.701	248.392	651.558	221.486	289.891	537.096	313.965	831.242
hsa-miR-376c-5p	0	0	0	0	0	0	0	0	0	0	0	0	0	0	0	0	0	0	0	0	0	0	0	0	0	0	0	0	0	0	0.10897	0	0.140657	0.130884	0.300323	0.328547	0.134843	0.906408	0	0.264226	0.258621	0.130015	0	0.723283	0	0.135781	0.274378	0.417137	0.687204
hsa-miR-663b	0	0	0	0	0	0	0	0	0	0	0	0	0	0	0	0	0	0	0	0	0	0	0	0	0	0	0	0	0	0	0	0	0	0	0	0	0	0	0	0	0.129311	0.130015	0.262988	0	0	0.271561	0	0	0
hsa-miR-4769-5p	0	0	0	0	0	0	0	0	0	0	0	0	0	0	0	0	0	0	0	0	0	0	0	0	0	0	0	0	0	0	0	0	0	0	0	0.164274	0.269687	0	0	0	0	0	0	0.241094	0.130133	0.135781	0	0	0
hsa-miR-3151-5p	0	0	0	0	0	0	0	0	0	0	0	0	0	0	0	0	0	1.39675	0	4.35545	0	0	0	0	0	0	0	0.538557	0	0	0.10897	0	0	0	0.150161	0.164274	0	0.129487	0	0.132113	0.258621	0	0	0	0	0	0	0.139046	0
hsa-miR-4447	0	0	0	0	0	0	0	0	0	0	0	0	0	0	0	0	0	0	0	0	0	0	0	0	0	0	0	0	0	0	0	0	0	0	0	0	0	0	0	0	0	0	0	0	0	0	0	0	0
hsa-miR-4472	0	0	0	0	0	0	0	0	0	0	0	0	0	0	0	0	0	0	0	0	0	0	0	0	0	0	0	0	0	0	0	0	0	0	0	0	0	0	0	0	0	0	0	0	0	0	0	0	0
hsa-miR-642b-5p	0	0	0	0	0	0	0	0	0	0	0	0	0	0	0	0	0	0	0	0	0	0	0	0	0	0	0	0	0	0	0	0	0	0	0	0	0	0.129487	0	0.132113	0.129311	0	0	0	0	0	0	0	0
hsa-miR-2116-5p	0	0	0	0	0	0	0	0	0	0	0	0	0	0	0	0	0	0	0	0	0	1.30452	0	0	0	0	0	2.69279	0	0	5.23057	3.74185	6.18893	4.45004	4.80516	4.76393	6.74217	4.01409	7.68549	3.43494	4.00863	4.29048	4.47079	3.73696	5.98612	6.92481	5.076	5.42279	3.29858
hsa-miR-3147	0	0	0	0	0	0	0	0	0	0	0	0	0	0	0	0	0	0	0	0	0	0	0	0	0	0	0	0	0	0	0	0	0	0	0	0	0	0	0	0	0	0	0	0	0	0	0	0	0
hsa-miR-6792-5p	0	0	0	0	0	0	0	0	0	0	0	0	0	0	0	0	0	0	0	0	0	0	0	0	0	0	0	0	0	0	0	0	0	0	0	0	0	0	0	0	0	0	0	0	0	0	0	0	0
hsa-miR-6892-5p	0	0	0	3.13853	0	0	0	0	0	0	0	0	5.01064	0	1.95703	0	0	1.39675	4.07144	0	0	0	0	0	0	0	0	0	0	0	0.21794	0.374185	0.140657	0.392651	0.750807	0.821368	0.40453	0.129487	0.290019	0.132113	0.387932	0.260029	0	0.361642	0.260266	0.271561	0.274378	0.417137	0.137441
hsa-miR-4724-3p	0	0	0	0	0	0	0	0	0	0	0	0	0	0	0	0	0	0	0	0	0	0	0	0	0	0	0	0	0	0	0	0	0	0	0	0	0	0	0	0	0	0	0	0	0	0	0	0	0
hsa-miR-877-5p	0	0	6.08108	6.27706	4.4962	0	5.1383	0	4.02724	2.67907	0	4.40774	7.51597	0	3.91405	5.72614	16.0871	4.19026	0	0	0	3.91355	2.23762	0	17.4733	4.34966	0	2.69279	0	1.44505	3.59601	6.48588	2.10986	2.74856	2.10226	5.91385	1.48328	2.33076	4.49529	2.37803	2.58621	2.60029	2.62988	2.16985	1.69173	2.98717	3.42973	3.05901	3.16114
hsa-miR-376a-5p	0	2.74782	0	0	0	0	0	0	0	0	0	0	0	0	0	0	0	0	0	0	0	0	0	0	0	0	0	0.538557	0	0	0.762791	0.124728	0.140657	0.261767	0.600645	0.492821	0.134843	1.42436	0.290019	0	0.775863	0.780088	0.262988	1.80821	0.260266	0.271561	0.274378	0.139046	1.23697
hsa-miR-5682	0	0	0	0	0	0	0	0	0	0	0	0	0	0	0	0	0	0	0	0	0	0	0	0	0	0	0	0	0	0	0	0	0	0	0	0	0.134843	0	0	0.132113	0	0	0	0	0.130133	0	0	0	0
hsa-miR-6824-5p	0	0	0	0	0	0	0	0	0	0	0	0	0	0	0	0	0	0	0	0	0	0	0	0	0	0	0	0	0	0	0	0	0	0	0	0	0	0	0	0	0	0	0	0	0	0	0	0	0
hsa-miR-6789-5p	0	0	0	3.13853	0	0	0	0	0	0	0	0	0	0	0	0	0	0	0	0	0	0	0	0	0	0	0	0	0	0	0	0	0	0	0	0	0	0	0	0	0	0	0	0	0	0	0	0	0
hsa-miR-6800-5p	0	0	0	0	0	0	0	0	0	0	0	0	0	0	0	0	0	0	0	0	0	0	0	0	0	0	0	0	0	0	0	0	0	0	0	0	0	0	0	0	0	0	0	0	0	0	0	0	0
hsa-miR-4789-5p	0	0	0	0	0	0	0	0	0	0	0	0	0	0	0	0	0	0	0	0	0	0	0	0	0	0	0	0	0	0	0	0	0	0	0	0	0	0	0	0	0	0	0	0	0	0	0	0	0
hsa-miR-4420	0	0	0	0	0	0	0	0	0	0	0	0	0	0	0	0	0	0	0	0	0	0	0	0	0	0	0	0	0	0	0.653821	0.623642	0.140657	0.261767	0.300323	0.164274	0.539373	0.129487	0.290019	0.396339	0.646553	0.260029	0.262988	0.241094	0.130133	0.135781	0.137189	0.278092	0.137441
hsa-miR-485-3p	78.1505	79.6869	22.2973	62.7706	44.962	76.9787	97.6278	45.0829	46.9844	37.5069	73.2346	22.0387	220.468	45.145	227.994	22.9046	357.938	27.935	16.2858	270.038	309.461	33.9174	31.3267	31.2334	46.5956	330.574	73.3585	595.106	6.74357	57.8022	1.30764	0.374185	0.703287	0.654418	1.20129	0.164274	1.34843	6.08588	0.435028	1.32113	0.905174	1.04012	0.920457	1.92876	0	0.950464	0.823135	1.11237	3.7109
hsa-miR-4436b-5p	0	0	0	0	0	0	0	0	0	0	0	0	0	0	0	0	0	0	0	0	0	0	0	0	0	0	0	0	0	0	0	0	0	0	0.150161	0	0	0	0	0	0	0	0	0	0	0	0	0	0
hsa-miR-145-5p	40.4227	60.4521	24.3243	28.2468	42.7139	51.3191	46.2447	16.9061	36.2451	56.2604	54.4565	22.0387	32.5692	39.2565	39.1405	38.1743	44.2395	19.5545	24.4286	30.4882	37.0008	22.1768	17.901	20.0786	40.7711	47.8462	30.2064	56.5485	60.6922	20.2308	5315.56	3997.17	4479.1	3081.26	8617.16	3813.12	3647.92	11504.5	3036.93	7059.2	5127.94	5218.01	3015.68	7872.34	2161.12	3705.99	8103.49	3876.18	8256.35
hsa-miR-642a-5p	2.69484	2.74782	4.05405	3.13853	0	0	10.2766	39.4475	1.34241	0	3.75562	2.20387	5.01064	7.85131	4.89257	3.81743	0	5.58701	0	4.35545	0	1.30452	4.47524	2.23096	5.82445	2.17483	0	4.84702	33.7179	1.44505	25.608	11.9739	18.9888	18.0619	10.5113	4.59966	31.014	14.5025	13.3409	35.9347	24.6983	19.1122	20.6445	13.1396	2.60266	19.0093	10.152	24.7501	13.4692
hsa-miR-670-5p	0	0	0	0	0	0	0	0	0	0	0	0	0	0	0	0	0	0	0	0	0	0	0	0	0	0	0	0	0	0	0	0	0	0	0	0	0	0	0	0.264226	0	0	0	0.120547	0	0	0	0	0
hsa-miR-572	0	0	0	0	0	0	0	0	0	0	0	0	0	0	0	0	0	0	0	0	0	0	0	0	0	0	0	0	0	0	0	0	0.140657	0	0	0	0	0	0	0.132113	0	0	0	0	0	0	0	0	0
hsa-miR-5571-3p	0	0	0	0	0	0	0	0	0	0	0	0	0	0	0	0	0	0	0	0	0	0	0	0	0	0	0	0	0	0	0	0	0.140657	0	0	0	0	0	0	0	0.129311	0	0	0	0	0	0	0	0.274882
hsa-miR-4691-5p	0	0	0	0	0	0	0	0	0	0	0	0	0	0	0	0	0	0	0	0	0	0	0	0	0	0	0	0	0	0	0	0	0	0	0	0	0	0.129487	0	0	0	0	0	0	0	0	0	0	0
hsa-miR-11181-5p	0	0	0	0	0	0	0	0	0	0	0	0	0	0	0	0	0	0	0	0	0	0	0	0	0	0	0	0	0	0	0	0	0	0	0	0	0	0	0	0	0	0	0	0	0	0	0	0	0
hsa-miR-203a-3p	10.7794	16.4869	10.1351	6.27706	8.99241	0	5.1383	11.2707	1.34241	13.3953	9.38905	4.40774	17.5373	7.85131	5.87108	3.81743	4.02177	4.19026	8.14288	21.7773	13.4548	1.30452	11.1881	2.23096	23.2978	10.8741	12.9456	7.00125	13.4871	7.22527	87.394	162.895	14.769	32.1974	36.1889	38.44	26.2945	27.8397	27.8418	30.6502	29.6121	21.0624	21.6965	58.3449	33.8346	29.1928	19.7552	79.6732	29.1375
hsa-miR-887-3p	0	0	2.02703	3.13853	0	0	0	0	0	0	0	0	0	0	1.95703	0	0	1.39675	0	0	3.36371	0	4.47524	0	0	0	0	0	0	2.89011	13.8392	26.0683	11.9559	10.4707	10.211	18.5629	10.9223	25.6384	16.8211	13.2113	12.8017	13.7816	10.388	14.4657	7.80798	13.8496	16.7371	11.6798	20.891
hsa-miR-6126	0	0	0	0	0	0	0	0	0	0	0	0	0	0	0	0	0	0	0	0	0	0	0	0	0	0	0	0	0	0	0	0	0	0	0	0	0	0	0	0	0	0	0	0	0	0	0	0	0
hsa-miR-183-3p	0	0	0	0	2.2481	0	5.1383	0	1.34241	0	1.87781	2.20387	5.01064	0	0	3.81743	0	0	0	0	0	0	0	0	0	2.17483	4.3152	0	0	0	0.21794	2.12038	0.281315	0.130884	0	0.328547	0	0	0.580037	0.264226	0	0.390044	0.394481	0.361642	0.260266	0.135781	0.548757	0	0.549763
hsa-miR-489-3p	0	0	0	0	0	0	0	0	0	0	0	0	0	0	0	1.90871	0	0	0	0	0	0	0	0	0	0	0	0	0	0	5.1216	4.49023	3.09446	3.40297	4.655	2.4641	5.12405	7.25127	3.1902	6.73777	2.84483	5.72064	6.04871	6.87119	3.90399	6.11012	4.66443	5.28374	15.3934
hsa-miR-4439	0	0	0	0	0	0	0	0	0	0	0	0	0	0	0	0	0	0	0	0	0	0	0	0	0	0	0	0	0	0	0	0	0	0	0	0	0	0	0	0	0	0	0	0	0	0	0	0	0
hsa-miR-6864-3p	0	0	0	0	0	0	0	0	0	0	0	0	0	0	0	0	0	0	0	0	0	0	0	0	0	0	0	0	0	0	0	0	0	0	0	0	0	0	0	0	0	0	0	0	0	0	0	0	0
hsa-miR-6807-5p	0	0	0	0	4.4962	0	0	0	0	0	0	0	0	3.92565	0.978514	0	0	1.39675	0	0	3.36371	1.30452	0	2.23096	0	2.17483	0	1.07711	0	0	0.21794	0.124728	0.140657	0.130884	0	0	0.269687	0.129487	0.145009	0	0.129311	0.130015	0	0.120547	0	0.135781	0.274378	0.278092	0.274882
hsa-miR-1224-5p	5.38969	0	0	6.27706	6.7443	0	0	11.2707	0	0	13.1447	4.40774	0	3.92565	2.93554	3.81743	0	18.1578	8.14288	4.35545	3.36371	22.1768	8.95048	15.6167	11.6489	15.2238	4.3152	3.7699	13.4871	5.78022	0.544851	0.124728	0.140657	0	0	0.328547	0	0.129487	0	0	0	0	0	0	0	0	0	0.417137	0.137441
hsa-miR-6858-5p	0	0	0	0	0	0	0	0	0	0	0	0	0	0	0	0	0	0	0	0	0	0	0	0	0	0	0	0	0	0	0	0	0	0	0	0.164274	0	0	0	0	0	0	0	0	0	0	0	0	0
hsa-miR-6765-5p	0	0	0	0	0	0	0	0	0	0	0	0	0	0	0	0	0	0	0	0	0	0	0	0	0	0	0	0	0	0	0	0	0	0	0	0	0	0	0	0	0	0	0	0	0	0	0	0	0
hsa-miR-6834-5p	0	0	0	0	0	0	0	0	0	0	0	0	0	0	0	0	0	0	0	0	0	0	0	0	0	0	0	0	0	0	0	0.124728	0	0.261767	0	0.164274	0	0	0	0	0	0	0	0.120547	0	0	0	0	0.137441
hsa-miR-1226-5p	0	0	0	0	0	0	0	0	0	0	0	0	0	0	0	0	0	0	0	0	0	0	0	0	0	0	0	0	0	0	0	0	0	0	0	0	0	0.129487	0	0	0	0	0	0	0	0	0	0	0
hsa-miR-6869-5p	0	0	2.02703	0	0	0	0	0	1.34241	2.67907	0	0	0	1.96283	0	0	0	0	4.07144	4.35545	0	0	0	0	0	0	0	0	0	0	0	0	0	0	0	0	0	0	0	0	0	0	0	0	0	0	0	0	0
hsa-miR-937-5p	0	0	0	0	0	0	0	0	0	0	0	0	0	0	0	1.90871	0	0	0	0	0	0	0	0	0	0	0	0	0	0	0	0	0	0	0	0	0	0.129487	0	0	0	0	0	0	0	0	0	0	0
hsa-miR-627-5p	2.69484	8.24347	12.1622	0	2.2481	8.55319	5.1383	0	2.68482	8.0372	3.75562	4.40774	2.50532	3.92565	1.95703	5.72614	0	4.19026	4.07144	4.35545	3.36371	5.21807	2.23762	0	5.82445	2.17483	4.3152	3.23134	13.4871	5.78022	14.0571	14.219	12.6592	14.9207	8.85952	11.4991	11.192	3.88461	14.6459	8.98369	12.0259	13.6515	11.44	10.8493	13.4037	11.4056	11.9355	10.8456	7.42181
hsa-miR-1238-5p	0	0	0	0	0	0	0	0	0	0	0	0	0	0	0	0	0	0	0	0	0	0	0	0	0	0	0	0	0	0	0	0	0	0	0	0	0	0	0	0	0	0	0	0	0	0	0	0	0
hsa-miR-4758-5p	0	0	0	0	2.2481	0	0	0	0	0	0	0	0	0	0	0	0	0	0	0	0	0	0	0	0	0	0	0	0	0	0	0	0	0	0	0	0	0	0	0	0	0	0	0	0	0	0	0	0
hsa-miR-4658	0	0	0	0	0	0	0	0	0	0	0	0	0	0	0	0	0	0	0	0	0	0	0	0	0	0	0	0	0	0	0.435881	0.124728	0.140657	0	0	0	0	0	0	0.132113	0.129311	0	0	0	0	0	0	0.417137	0
hsa-miR-6790-5p	0	0	0	0	0	0	0	0	0	0	0	0	0	0	0	0	0	0	0	0	0	0	0	0	0	0	0	0	0	0	0	0	0	0	0	0	0	0	0	0	0	0	0	0	0	0	0	0	0
hsa-miR-10395-5p	0	0	0	0	0	0	0	0	0	0	0	0	0	0	0	0	0	0	0	0	0	0	0	0	0	0	0	0	0	0	0	0	0	0	0	0	0	0	0	0	0	0	0	0	0	0	0	0	0
hsa-miR-548aw	0	0	0	0	0	0	0	0	1.34241	0	0	0	0	0	0	0	4.02177	0	4.07144	0	0	0	0	0	0	0	0	0	0	0	2.61528	3.4924	3.23512	4.31916	3.90419	3.77829	1.88781	1.68333	2.32015	3.83128	4.13794	5.07057	3.68183	4.09861	5.46558	4.8881	4.39005	4.17137	4.81043
hsa-miR-5011-3p	0	0	0	0	0	0	0	0	0	0	0	0	0	0	0	0	0	0	0	0	0	0	0	0	0	0	0	0	0	0	0	0	0	0	0	0	0	0	0	0	0	0	0	0	0	0	0	0	0
hsa-miR-33b-5p	0	0	0	0	0	8.55319	0	0	0	0	0	0	0	0	0	3.81743	0	0	0	0	0	0	0	0	0	0	0	0	0	0	1.0897	4.73968	0.843945	1.43972	1.80194	0.821368	1.61812	1.0359	1.30508	0.396339	0.775863	1.69019	1.05195	1.80821	0.910931	2.71561	1.64627	1.39046	0.962086
hsa-miR-33a-5p	2.69484	2.74782	6.08108	3.13853	2.2481	0	0	0	2.68482	0	3.75562	2.20387	7.51597	0	4.89257	3.81743	4.02177	2.7935	12.2143	0	0	2.60903	0	0	0	6.52449	0	1.61567	13.4871	0	23.1017	19.5824	16.5976	16.6222	9.91065	7.22804	14.5631	7.12178	16.386	11.6259	19.2673	16.2518	16.4367	16.9972	12.6229	24.8478	14.1305	16.4074	13.6066
hsa-miR-4715-3p	0	0	0	0	0	0	0	0	0	0	0	0	0	0	0	0	0	0	0	0	0	0	0	0	0	0	0	0	0	0	0	0	0	0	0	0.164274	0	0	0.290019	0	0	0	0	0	0	0	0	0	0
hsa-miR-1202	0	0	0	0	0	0	0	0	0	0	0	0	0	0	0	0	0	0	0	0	0	0	0	0	0	0	0	0	0	0	0	0	0	0	0	0	0	0	0	0	0	0	0	0	0	0	0	0	0
hsa-miR-6850-5p	0	0	12.1622	0	0	0	0	5.63536	1.34241	5.35813	0	4.40774	7.51597	7.85131	0	9.54357	4.02177	2.7935	8.14288	4.35545	3.36371	0	2.23762	4.46192	5.82445	4.34966	4.3152	1.61567	0	0	0	0	0	0	0	0	0	0	0.145009	0.132113	0	0	0	0	0	0	0	0	0
hsa-miR-6821-5p	0	0	0	0	0	0	0	0	0	0	0	0	0	0	0	0	0	0	0	0	0	0	0	0	0	0	0	0	6.74357	0	0	0	0	0	0	0.164274	0	0.129487	0	0	0	0	0	0	0.130133	0	0	0	0
hsa-miR-3977	0	0	0	0	0	0	0	0	0	0	0	0	0	0	0	0	0	0	0	0	0	0	0	0	0	0	0	0	0	0	0	0	0	0	0	0	0	0	0	0	0	0	0	0	0	0	0	0	0
hsa-miR-3978	0	0	0	0	0	0	0	0	0	0	0	0	0	0	0	0	0	0	0	0	0	0	0	0	0	0	0	0	0	0	0	0	0	0	0	0	0	0	0	0	0	0	0	0	0	0	0	0	0
hsa-miR-4776-5p	0	0	0	0	0	0	0	0	0	0	0	0	0	0	0	0	0	0	0	0	0	0	0	0	0	0	0	0	0	0	0	0	0	0	0	0	0	0.129487	0	0	0	0	0	0.120547	0	0	0	0	0
hsa-miR-4535	0	0	0	0	0	0	0	0	0	0	0	0	0	0	0	0	0	0	0	0	0	0	0	0	0	0	0	0	0	0	0	0	0	0	0	0	0	0	0	0	0	0	0	0	0	0	0	0	0
hsa-miR-3198	5.38969	2.74782	2.02703	0	2.2481	0	5.1383	0	2.68482	0	3.75562	0	0	1.96283	2.93554	3.81743	0	4.19026	0	0	0	2.60903	8.95048	2.23096	0	2.17483	4.3152	3.7699	0	1.44505	0.435881	0.249457	0	0	0	0	0.134843	0	0.290019	0	0	0.130015	0	0	0	0.135781	0	0.139046	0.137441
hsa-miR-8057	0	0	0	0	0	0	0	0	0	0	0	0	0	0	0	0	0	0	0	0	0	0	0	0	0	0	0	0	0	0	0	0	0	0	0	0	0	0	0	0	0	0	0	0	0	0	0	0	0
hsa-miR-647	0	0	0	0	0	0	0	0	0	0	0	0	0	0	0	0	0	0	0	0	0	0	0	0	0	0	0	0	0	0	0	0	0	0	0	0	0	0	0	0	0	0	0	0	0	0	0	0	0
hsa-miR-5089-5p	0	0	0	0	0	0	0	0	0	0	0	0	0	0	0	0	0	0	0	0	0	0	0	0	0	0	0	0	0	0	0	0	0	0	0	0	0.134843	0.129487	0	0	0	0	0	0	0	0	0	0.139046	0
hsa-miR-1228-5p	0	0	0	0	0	0	0	0	0	0	0	0	2.50532	0	0	0	0	0	0	0	0	0	0	2.23096	0	0	0	0	0	0	0	0	0	0	0	0	0.269687	0	0	0	0	0	0	0	0	0	0.137189	0	0
hsa-miR-3620-5p	0	0	0	0	0	0	0	0	0	0	0	0	0	0	0	0	0	0	0	0	0	0	0	0	0	0	0	0.538557	0	0	0	0	0.140657	0.130884	0	0.164274	0	0.129487	0	0	0	0.130015	0	0.120547	0	0.135781	0	0.139046	0
hsa-miR-1227-5p	0	0	0	0	0	0	0	0	0	0	0	0	0	0	0	0	0	0	0	0	0	0	0	0	0	0	0	0	0	0	0	0	0	0	0	0	0	0	0	0	0	0	0	0	0	0	0	0	0
hsa-miR-1275	2.69484	5.49565	2.02703	0	2.2481	0	15.4149	11.2707	37.5875	8.0372	5.63343	4.40774	0	3.92565	29.3554	13.361	4.02177	6.98376	0	4.35545	26.9097	9.13162	17.901	4.46192	0	23.9231	0	37.699	0	4.33516	279.726	148.926	178.776	315.822	148.66	82.3011	538.699	177.009	306.55	311.126	206.509	169.279	232.218	226.87	308.025	317.726	217.582	411.715	136.341
hsa-miR-1225-5p	0	0	0	0	0	0	0	0	1.34241	0	0	2.20387	0	0	0	0	0	0	0	0	0	0	2.23762	0	5.82445	0	0	0	0	0	0	0	0	0	0	0	0	0	0	0	0	0	0	0	0	0	0	0	0
hsa-miR-1229-5p	0	0	0	0	0	0	0	0	0	0	0	0	0	0	0	0	0	0	0	0	0	0	0	0	0	0	0	0	0	0	0	0	0	0	0	0	0	0	0	0	0	0	0	0	0	0	0	0	0
hsa-miR-6741-5p	18.8639	0	4.05405	12.5541	6.7443	8.55319	20.5532	5.63536	2.68482	0	1.87781	2.20387	2.50532	9.81413	5.87108	9.54357	4.02177	15.3643	12.2143	0	3.36371	9.13162	11.1881	8.92384	0	13.049	8.63041	7.5398	0	5.78022	0.10897	0	0.140657	0.261767	0.150161	0	0.539373	0.258974	0.145009	0.264226	0.258621	0	0.131494	0.120547	0	0	0	0	0.137441
hsa-miR-3940-5p	0	0	0	0	0	0	0	0	0	0	0	0	0	0	0	0	0	0	0	0	0	0	0	0	0	0	0	0	0	0	0	0	0	0	0	0	0	0	0.145009	0	0	0	0	0	0	0	0	0	0
hsa-miR-6848-3p	0	0	0	0	0	0	0	0	0	0	0	0	0	0	0	0	0	0	0	0	0	0	0	0	0	0	0	0	0	0	0	0	0	0	0	0	0	0	0	0	0	0	0	0	0	0	0	0	0
hsa-miR-487a-5p	2.69484	0	0	0	0	0	0	0	0	0	0	0	0	0	1.95703	0	0	0	0	0	6.72742	0	0	0	0	0	0	2.15423	0	0	0.32691	0.124728	0	0.130884	0.600645	0.328547	0	0.906408	0.435028	0.264226	0.258621	0.520059	0	0.723283	0.130133	0	0.137189	0.278092	0.687204
hsa-miR-487b-5p	0	0	0	6.27706	0	0	0	5.63536	1.34241	0	0	0	0	0	2.93554	0	4.02177	0	0	0	3.36371	1.30452	0	0	0	4.34966	0	6.46269	0	0	0.21794	0	0	0	0	0	0.134843	0.129487	0	0	0	0	0	0.120547	0	0.135781	0	0	0
hsa-miR-632	0	0	0	0	0	0	0	0	0	0	0	0	0	0	0	0	0	0	0	0	0	0	0	0	0	0	0	0	0	0	0	0	0.281315	0.261767	0	0	0.269687	0	0	0	0	0.130015	0	0.120547	0	0	0.137189	0	0
hsa-miR-1231	0	0	0	0	0	0	0	0	0	0	0	0	0	0	0	0	0	0	0	0	0	0	0	0	0	0	0	0	0	0	0	0	0	0	0	0	0	0	0	0	0	0	0	0	0	0	0	0	0
hsa-miR-511-5p	2.69484	0	0	0	0	0	0	0	0	0	1.87781	0	0	0	0	0	0	0	0	0	0	0	0	2.23096	0	0	0	0	6.74357	0	8.60864	9.60409	11.9559	8.7692	13.6647	4.92821	7.95576	11.0064	7.25046	11.2296	8.79311	10.2712	10.914	9.76433	12.6229	17.6515	8.09416	14.8779	14.5687
hsa-miR-6808-3p	0	0	0	0	0	0	0	0	0	0	0	0	0	0	0	0	0	0	0	0	0	0	0	0	0	0	0	0	0	0	0	0.374185	0.140657	0.130884	0	0	0	0	0	0	0	0	0	0	0.130133	0	0	0	0
hsa-miR-147b-3p	0	0	0	3.13853	2.2481	0	0	0	0	0	1.87781	0	0	1.96283	0	0	0	1.39675	0	4.35545	0	1.30452	0	0	5.82445	0	0	0.538557	6.74357	0	11.6598	8.48154	2.39118	5.10446	2.40258	3.77829	6.20279	3.10769	5.51035	4.62396	4.00863	4.55051	5.78573	5.90681	6.76691	4.07342	2.46941	2.64187	2.06161
hsa-miR-6833-5p	0	0	0	0	0	4.27659	0	0	0	0	0	0	0	0	0	0	0	0	0	0	0	0	0	0	0	0	0	0	0	0	0	0	0	0	0	0	0	0.129487	0	0	0	0	0	0	0	0.135781	0.137189	0	0
hsa-miR-7108-5p	0	0	0	0	0	0	0	0	0	0	0	0	0	0	0	0	0	0	0	0	0	0	0	0	0	0	0	0	0	0	0	0	0.140657	0	0	0	0	0	0	0	0	0	0	0	0	0	0	0	0
hsa-miR-147a	0	0	0	0	0	0	0	0	0	0	0	0	0	0	0	0	0	0	0	0	0	0	0	0	0	0	0	0	0	0	0	0	0	0	0	0	0	0	0	0	0	0	0	0	0	0	0	0	0
hsa-miR-2053	0	0	0	0	0	0	0	0	0	0	0	0	0	0	0	0	0	0	0	0	0	0	0	0	0	0	0	0	0	0	0	0	0	0	0	0	0	0	0	0	0	0	0	0	0	0	0	0	0
hsa-miR-4273	0	0	0	0	0	0	0	0	0	0	0	0	0	0	0	0	0	0	0	0	0	0	0	0	0	0	0	0	0	0	0	0	0	0	0	0	0	0	0	0	0	0	0	0	0	0	0	0	0
hsa-miR-653-5p	0	0	0	0	0	0	0	0	0	0	0	0	0	0	0	0	0	0	0	0	0	0	0	0	0	0	0	0	0	0	0	0	0	0	0	0	0	0	0	0.132113	0	0.130015	0	0.120547	0	0.135781	0	0	0
hsa-miR-2909	0	0	0	0	0	0	0	0	0	0	0	0	0	0	0	0	0	0	0	0	0	0	0	0	0	0	0	0	0	0	0	0	0	0	0	0	0	0	0	0	0	0	0	0	0	0	0	0	0
hsa-miR-607	0	0	0	0	0	0	0	0	0	0	0	0	0	0	0	0	0	0	0	0	0	0	0	0	0	0	0	0	0	0	0	0	0	0	0	0	0	0	0	0	0	0	0	0	0	0	0	0	0
hsa-miR-3692-3p	0	0	0	0	0	0	0	0	0	0	0	0	0	0	0	0	0	0	0	0	0	0	0	0	0	0	0	0	0	0	0.10897	0.124728	0	0	0	0	0	0	0.145009	0	0.129311	0.130015	0	0.120547	0	0	0.137189	0.139046	0
hsa-miR-3074-5p	0	0	0	0	2.2481	4.27659	5.1383	5.63536	1.34241	0	1.87781	2.20387	0	1.96283	1.95703	5.72614	4.02177	0	0	8.71091	10.0911	3.91355	0	0	0	6.52449	4.3152	4.30846	0	0	2.1794	2.12038	2.95381	2.22502	2.25242	3.77829	2.83171	1.9423	2.61017	1.0569	0.646553	1.04012	0.788963	1.44657	1.95199	1.35781	2.33222	1.5295	4.12323
hsa-miR-629-3p	0	2.74782	2.02703	3.13853	2.2481	0	0	0	1.34241	13.3953	1.87781	0	2.50532	0	1.95703	0	0	5.58701	0	0	6.72742	6.52258	2.23762	0	5.82445	0	0	0.538557	0	1.44505	5.99336	6.36115	8.29879	7.1986	3.75403	5.74957	5.52858	3.23717	5.65536	6.20931	6.72415	4.68053	5.12826	7.23283	4.55465	6.51747	10.2892	8.06466	6.18484
hsa-miR-4652-3p	0	0	0	0	0	0	0	0	0	0	0	0	0	0	0	0	0	0	0	0	0	0	0	0	0	0	0	0	0	0	0	0	0	0	0	0	0	0	0	0	0	0	0	0	0	0	0	0	0
hsa-miR-3122	0	0	0	0	0	0	0	0	0	0	0	0	0	0	0	0	0	0	0	0	0	0	0	0	0	0	0	0.538557	0	0	0	0	0	0	0	0	0	0	0	0	0	0	0	0	0	0	0	0	0
hsa-miR-5572	0	0	0	0	0	0	0	0	0	0	0	0	0	0	0	0	0	0	0	0	0	0	0	0	0	0	0	0	0	0	0	0	0	0	0	0	0	0	0	0	0	0	0	0	0	0	0	0	0
hsa-miR-599	0	0	0	0	0	0	0	0	0	0	0	0	0	0	0	0	0	0	0	0	0	0	0	0	0	0	0	0	0	0	0.32691	0	0.140657	0.130884	0.300323	0.164274	0.40453	0	0.145009	0.528452	0.258621	0.130015	0.525975	0.241094	0.260266	0.407342	0.274378	0	0.137441
hsa-miR-552-5p	5.38969	0	0	0	0	0	0	0	0	0	0	0	0	0	1.95703	0	0	0	0	0	0	0	0	0	0	0	0	0	0	1.44505	0.21794	0	0.281315	0.130884	0.300323	0	0	0.388461	0	0	0	0	0	0	0.130133	0	0.137189	0.139046	0.137441
hsa-miR-557	0	0	0	0	0	0	0	0	0	0	0	0	0	0	0	0	0	0	0	0	0	0	0	0	0	0	0	0	0	0	0	0	0	0	0	0	0	0	0	0	0	0	0	0	0	0	0	0	0
hsa-miR-7850-5p	0	0	0	0	0	0	0	0	0	2.67907	0	0	0	0	0	0	0	0	0	0	3.36371	1.30452	2.23762	0	0	0	0	0	0	0	0.32691	0.623642	0.140657	0	0.150161	0	0.269687	0.388461	0.435028	0	0.129311	0	0	0	0.260266	0.271561	0	0.139046	0
hsa-miR-2681-5p	0	0	0	0	0	0	0	0	0	0	0	0	0	0	0	0	0	0	0	0	0	0	0	0	0	0	0	0	0	0	0	0	0	0	0	0	0	0	0	0	0	0	0.131494	0.120547	0	0	0	0	0.137441
hsa-miR-548x-3p	0	0	0	0	0	0	0	0	0	0	0	0	0	0	0	0	0	0	0	0	0	0	0	0	0	0	0	0	0	0	0	0	0	0	0	0	0	0	0	0.132113	0	0	0	0	0	0	0.137189	0	0
hsa-miR-548aj-3p	0	0	0	0	0	0	0	0	0	0	0	0	0	0	0	0	0	0	0	0	0	0	0	0	0	0	0	0	0	0	0.10897	0.249457	0	0.130884	0.450484	0.164274	0.269687	0.129487	0.725046	0	0.258621	0	0.131494	0.120547	0.520532	0.271561	0.137189	0.695229	0
hsa-miR-548as-3p	0	0	0	0	0	0	0	0	0	0	0	0	0	0	0	0	0	0	0	0	0	0	0	0	0	0	0	0	0	0	0	0	0	0	0	0	0	0	0.145009	0	0	0	0	0	0	0	0	0	0
hsa-miR-548ar-3p	0	0	0	0	0	0	0	0	0	0	0	0	0	0	0	0	0	0	0	0	0	0	0	0	0	0	0	0	0	1.44505	0.435881	0.249457	0.140657	0.130884	0	0	0	0.258974	0.580037	0.132113	0	0.130015	0.525975	0.120547	0.130133	0	0.274378	0	0
hsa-miR-5582-3p	0	0	0	0	0	0	0	0	0	0	0	0	2.50532	0	0	0	0	0	0	0	0	0	0	0	0	0	0	0.538557	0	0	0.10897	0	0	0	0.150161	0	0.134843	0	0.145009	0	0.129311	0.130015	0.131494	0	0.130133	0	0	0	0.137441
hsa-miR-4282	0	0	0	0	0	0	0	0	0	0	0	0	0	0	0	0	0	0	0	0	0	0	0	0	0	0	0	0	0	0	0	0	0	0	0	0	0	0	0	0	0	0	0	0	0	0	0	0	0
hsa-miR-3133	0	0	0	0	0	0	0	0	0	0	0	0	0	0	0	0	0	0	0	0	0	0	0	0	0	0	0	0	0	0	0.21794	0.124728	0	0.261767	0.450484	0.492821	0.674217	0.517948	0.435028	0.528452	0.258621	0.130015	0.262988	0.602736	0.260266	0.407342	1.09751	0.139046	0.137441
hsa-miR-7161-5p	0	0	0	0	0	0	0	0	0	0	0	0	0	0	0	0	0	0	0	0	0	0	0	0	0	0	0	0	0	0	0	0	0	0	0	0	0	0	0	0	0	0	0	0	0	0	0	0	0
hsa-miR-1276	0	0	0	0	0	0	0	0	0	0	0	2.20387	0	0	0	0	0	0	0	0	0	0	0	0	0	0	0	0	0	0	0	0.623642	0	0.392651	0	0	0.40453	0.129487	0.580037	0.132113	0.129311	0.130015	0.262988	0	0	0.135781	0.274378	0.139046	0.137441
hsa-miR-12135	0	0	0	0	0	0	0	0	0	0	0	0	0	0	0	0	0	0	0	0	0	0	0	0	0	0	0	0	0	0	35.8512	49.7667	59.2168	77.2213	53.1571	12.8133	37.2168	30.8179	86.5705	36.7274	59.7415	56.6864	51.6771	47.3751	63.5049	96.8115	45.4096	36.8471	34.2228
hsa-miR-559	0	0	0	0	0	0	0	0	0	0	0	0	0	0	0	0	0	0	0	0	0	0	0	0	0	0	0	0	0	0	0.10897	0	0	0	0	0	0	0	0	0	0	0	0	0	0	0	0	0	0
hsa-miR-106b-5p	24.2536	8.24347	16.2162	12.5541	42.7139	12.8298	15.4149	5.63536	49.6692	10.7163	20.6559	41.8735	12.5266	21.5911	16.6347	19.0871	24.1306	22.348	8.14288	17.4218	23.546	27.3949	29.0891	40.1573	5.82445	10.8741	8.63041	11.8483	20.2307	62.1373	56.0106	55.8784	45.573	47.6416	32.8853	42.8754	42.8802	18.6461	44.8079	40.955	56.1208	49.6656	46.8118	40.3833	42.8137	56.7563	37.1783	44.2166	26.9384
hsa-miR-20a-5p	350.33	162.122	439.865	404.87	674.43	111.191	92.4895	78.8951	502.062	123.237	377.44	775.762	335.713	223.762	264.199	301.577	201.089	474.896	342.001	104.531	168.186	429.186	434.098	457.347	331.993	137.014	418.575	260.123	128.128	833.796	2579.54	2263.32	2374.58	2950.51	1815	1808.32	2252.15	1135.86	2126.56	2268.12	2266.17	2331.16	2369.26	1848.23	2183.63	3035.78	1620.75	2677.47	1350.08
hsa-miR-4796-3p	0	0	0	0	0	0	0	0	0	0	0	0	2.50532	0	0	0	0	0	0	0	0	0	0	0	0	0	0	0	0	0	0.544851	0	0.703287	0.130884	0.150161	0.164274	0.674217	0.129487	0.580037	0.660565	0	0.130015	0.394481	0.602736	0.390399	0.135781	0.548757	0.417137	0.137441
hsa-miR-3121-3p	0	0	2.02703	0	0	0	0	0	0	0	0	0	0	0	0	0	0	0	0	0	3.36371	0	0	0	0	0	0	0	6.74357	0	0	0	0	0.130884	0	0	0	0	0.145009	0	0	0	0.131494	0.120547	0	0.135781	0	0	0
hsa-miR-605-5p	0	0	0	0	0	0	0	0	0	0	0	0	0	0	0	0	0	0	0	0	0	0	0	0	0	0	0	0	0	0	0	0	0	0	0	0	0	0	0.145009	0	0	0	0	0.120547	0	0	0	0	0
hsa-miR-513c-3p	0	0	0	0	0	0	0	0	0	0	0	0	0	0	0	0	0	0	0	0	0	0	0	0	0	0	0	0	0	0	0.10897	0	0.281315	0.130884	0	0	0.134843	0	0.145009	0.132113	0	0.130015	0.262988	0	0	0.135781	0	0	0.137441
hsa-miR-513a-3p	0	0	0	0	0	0	0	0	0	0	0	0	0	0	0	0	0	0	0	0	0	0	0	0	0	0	0	0	0	0	0.32691	0	0.56263	0.261767	0	0.657094	0.269687	0	0.290019	0.396339	0.258621	0.130015	0.262988	0.241094	0.130133	0.407342	0.137189	0.556183	0.137441
hsa-miR-5688	0	0	0	0	0	0	0	0	0	0	0	0	0	0	0	0	0	0	0	0	0	0	0	0	0	0	0	0	0	0	0.10897	0	0	0	0	0	0	0	0	0	0	0	0	0	0	0	0	0	0
hsa-miR-141-3p	37.7278	8.24347	6.08108	50.2165	49.4582	29.9362	25.6915	22.5415	17.4514	8.0372	18.7781	17.631	20.0426	13.7398	22.5058	22.9046	16.0871	13.9675	32.5715	13.0664	10.0911	18.2632	24.6138	8.92384	17.4733	32.6224	21.576	11.3097	20.2307	15.8956	747.426	4201.85	163.444	141.616	117.426	83.2867	130.394	59.1755	148.054	69.7557	130.733	117.923	295.73	79.4406	96.2984	164.294	105.224	589.137	66.1091
hsa-miR-200a-3p	10.7794	13.7391	6.08108	9.41559	17.9848	4.27659	20.5532	5.63536	6.71206	5.35813	28.1672	13.2232	10.0213	9.81413	9.78514	15.2697	12.0653	5.58701	8.14288	4.35545	3.36371	1.30452	11.1881	6.69288	11.6489	10.8741	30.2064	2.69279	6.74357	5.78022	290.841	2714.47	217.597	45.024	34.5371	30.7192	30.7443	16.3153	27.4068	31.0466	39.3104	30.6835	168.575	27.4848	37.6084	41.5488	21.9503	352.759	28.5877
hsa-miR-132-3p	18.8639	5.49565	6.08108	21.9697	11.2405	8.55319	10.2766	0	18.7938	0	11.2669	2.20387	10.0213	3.92565	16.6347	3.81743	12.0653	8.38051	0	17.4218	13.4548	11.7407	11.1881	8.92384	5.82445	13.049	12.9456	10.7711	0	15.8956	75.7342	64.4846	78.3462	86.1214	92.9499	78.1942	108.549	115.243	79.4651	87.7231	64.7846	81.5192	70.2177	63.6489	58.8201	71.6921	90.6821	79.3951	60.474
hsa-miR-212-3p	0	0	0	0	0	0	0	0	0	0	0	0	0	0	0	0	0	1.39675	0	0	0	0	0	0	0	0	0	0	0	0	3.59601	1.37201	2.95381	3.01032	2.25242	2.4641	5.79826	4.01409	1.16007	3.96339	2.58621	2.34026	2.49838	2.89313	3.38346	3.66607	2.46941	3.19805	1.92417
hsa-miR-4803	0	0	0	0	0	0	0	0	0	0	0	0	0	0	0	0	0	0	0	0	0	0	0	0	0	0	0	0	0	0	0	0	0	0	0	0	0	0	0	0	0	0	0	0	0	0	0	0	0
hsa-miR-6732-3p	0	0	0	0	0	0	0	0	0	0	0	0	0	0	0	0	0	0	0	0	0	0	4.47524	0	0	0	0	0.538557	0	0	0	0	0	0	0	0.164274	0	0	0	0	0	0	0	0.120547	0	0	0	0	0
hsa-miR-3912-3p	0	0	0	0	0	0	0	0	0	0	0	0	0	0	0	0	0	0	0	0	0	0	0	0	0	0	0	0	0	5.78022	4.0319	2.36984	4.21972	4.84269	4.20452	2.95692	3.23624	1.29487	2.75518	3.96339	4.13794	5.3306	4.60228	4.46025	4.16425	5.29544	5.35038	4.72756	3.29858
hsa-miR-4485-3p	0	0	0	0	0	0	0	0	0	0	0	0	0	0	0	0	0	0	0	0	0	0	0	0	0	0	4.3152	0.538557	0	1.44505	0.21794	0.249457	0.703287	0	1.20129	0.657094	0.80906	0.388461	1.01506	0.396339	0.258621	0.130015	0.262988	0.241094	0	0	0.548757	0.278092	0.274882
hsa-miR-582-3p	0	5.49565	2.02703	0	6.7443	0	0	0	1.34241	2.67907	0	0	0	0	0.978514	0	0	1.39675	0	0	0	0	4.47524	2.23096	0	0	0	0	0	0	6.86512	4.98914	6.18893	8.50743	8.55919	4.76393	2.96655	4.40255	4.6403	7.66256	9.18105	9.7511	14.2013	5.78627	5.07518	10.4551	9.46605	9.03798	6.87204
hsa-miR-12120	0	0	0	0	0	0	0	0	0	0	0	0	0	0	0	0	0	0	0	0	0	0	0	0	0	0	0	0	0	0	0	0	0	0	0	0	0	0	0	0	0	0	0	0	0	0	0	0	0
hsa-miR-6891-5p	0	2.74782	0	0	0	0	0	0	0	0	3.75562	2.20387	0	0	0.978514	3.81743	0	0	0	0	0	0	2.23762	0	0	0	0	0	0	0	0.32691	0.124728	0	0	0	0	0.134843	0	0	0	0	0	0	0.241094	0.130133	0	0	0	0.274882
hsa-miR-506-3p	0	0	0	0	0	0	0	0	0	0	0	0	0	0	0	0	0	0	0	0	0	0	0	0	0	0	0	0	0	0	1.19867	0.498914	2.39118	0.523534	0.150161	0.164274	1.34843	0	0.435028	2.37803	0.258621	1.04012	1.57793	1.20547	0.650665	0.950464	1.2347	1.94664	0.274882
hsa-miR-124-3p	0	0	0	0	2.2481	0	0	0	1.34241	0	0	0	0	0	0	0	0	0	0	0	6.72742	0	0	0	0	0	0	0	0	0	0	0	0.281315	0	0	0	0	0	0	0	0.129311	0	0	0	0	0.135781	0.274378	0	0
hsa-miR-3936	0	0	0	0	0	0	0	0	0	0	0	0	0	0	0	0	0	0	0	0	0	0	0	0	0	0	0	0	0	0	0	0	0	0	0.150161	0	0	0	0	0	0	0	0	0	0	0	0	0	0
hsa-miR-18a-5p	40.4227	16.4869	14.1892	34.5238	24.7291	21.383	20.5532	11.2707	42.9572	18.7535	26.2893	83.7471	35.0745	21.5911	29.3554	24.8133	36.1959	57.2668	8.14288	17.4218	23.546	20.8723	24.6138	40.1573	0	23.9231	38.8368	32.852	0	63.5824	34.7615	31.681	26.7249	25.5223	24.176	27.2694	29.261	18.9051	28.7118	26.2905	37.6294	28.8633	30.901	30.1368	24.465	34.3525	21.2643	25.4454	18.9668
hsa-miR-18b-5p	0	0	0	0	2.2481	0	0	0	1.34241	0	0	2.20387	0	0	0.978514	0	0	0	0	0	0	0	0	0	0	0	0	0	0	7.22527	0.10897	0.498914	0.56263	0.130884	0.300323	0.821368	0.134843	0.388461	0.725046	0.660565	0.387932	0.260029	0.262988	0.723283	0.130133	0.271561	0.411568	0.278092	0.412323
hsa-miR-302e	0	0	0	0	0	0	0	0	0	0	0	0	0	0	0	0	0	0	0	0	0	0	0	0	0	0	0	0	0	0	0	0	0	0	0	0	0	0	0	0	0	0	0	0	0	0	0	0	0
hsa-miR-302c-3p	0	0	0	0	0	0	0	0	0	0	0	0	0	0	0	0	0	0	0	0	0	0	0	0	0	0	0	0	0	0	0	0	0	0	0	0	0	0	0	0	0	0	0	0	0	0	0	0	0
hsa-miR-302d-3p	0	0	0	0	0	0	0	0	0	0	0	0	0	0	0	0	0	0	0	0	0	0	0	0	0	0	0	0	0	0	0	0	0	0	0	0	0	0	0	0	0	0	0	0	0	0	0	0	0
hsa-miR-302b-3p	0	0	0	0	0	0	0	0	0	0	0	0	0	0	0	0	0	0	0	0	0	0	0	0	0	0	0	0	0	0	0	0	0	0.130884	0	0	0	0	0.145009	0	0	0	0	0	0.130133	0	0	0	0
hsa-miR-302a-3p	0	0	0	0	0	0	0	0	0	0	0	0	0	0	0	0	0	0	0	0	0	0	0	0	0	0	0	0	0	0	0	0	0	0	0	0	0	0	0	0	0	0	0	0	0	0	0	0	0
hsa-miR-200c-3p	48.5072	38.4695	22.2973	84.7403	51.7063	25.6596	10.2766	78.8951	37.5875	8.0372	39.434	24.2426	35.0745	15.7026	41.0976	43.9004	36.1959	40.5058	32.5715	21.7773	37.0008	65.2258	29.0891	35.6954	11.6489	54.3707	38.8368	48.4702	13.4871	41.9066	619.059	2146.45	130.952	81.0169	43.3966	49.9392	85.7604	40.6589	74.0997	40.8229	54.0518	51.2258	155.294	33.3916	45.2863	66.1251	46.7815	601.095	27.7631
hsa-miR-200b-3p	8.08453	8.24347	8.10811	21.9697	8.99241	8.55319	15.4149	16.9061	10.7393	2.67907	16.9003	15.4271	2.50532	1.96283	8.80662	17.1784	12.0653	16.761	0	0	3.36371	6.52258	6.71286	8.92384	0	10.8741	0	5.92413	0	2.89011	185.031	1499.24	125.326	37.8254	23.5753	24.8053	38.0258	13.9846	23.7815	27.6116	26.638	27.3031	109.666	23.2656	31.362	34.3525	24.0081	294.638	20.0664
hsa-miR-429	2.69484	0	0	6.27706	6.7443	0	0	0	1.34241	2.67907	1.87781	0	5.01064	0	4.89257	13.361	0	0	0	0	3.36371	1.30452	2.23762	0	5.82445	2.17483	4.3152	0.538557	0	0	56.8824	385.411	47.8235	5.49711	3.75403	3.77829	2.83171	1.16538	2.90019	3.17071	3.36207	4.68053	25.2468	3.49587	4.42452	4.61654	3.42973	60.4849	2.74882
hsa-miR-500a-5p	0	0	0	0	0	0	0	0	4.02724	0	0	4.40774	0	0	0	0	0	0	0	4.35545	0	3.91355	0	2.23096	0	0	4.3152	2.69279	0	2.89011	26.4797	19.2082	18.9888	20.4178	19.0705	19.7128	28.8565	17.0923	24.9416	27.8759	24.0518	21.8425	21.039	19.6492	23.4239	35.8461	20.4412	23.2206	19.1043
hsa-miR-216a-5p	0	0	0	0	0	0	0	0	0	0	1.87781	0	2.50532	0	0	0	4.02177	0	0	0	0	0	0	0	0	0	0	0	0	0	1.19867	2.99348	1.40657	1.70149	2.40258	1.31419	3.1014	8.28716	1.88512	1.9817	4.39656	2.86032	3.68183	2.89313	1.5616	1.76515	1.64627	1.25141	3.57346
hsa-miR-580-5p	0	0	0	0	0	0	0	0	0	0	0	0	0	0	0	0	0	0	0	0	0	0	0	0	0	0	0	0	0	0	0.10897	0	0.140657	0	0	0.328547	0	0.129487	0	0	0	0	0	0	0.130133	0	0	0	0
hsa-miR-5700	0	0	0	0	0	0	0	0	0	0	0	0	0	0	0	0	0	0	0	0	0	0	0	0	0	0	0	0	0	0	0	0	0	0	0	0	0	0	0	0	0	0	0	0	0	0	0	0	0.137441
hsa-miR-365a-3p	5.38969	16.4869	20.2703	6.27706	20.2329	8.55319	5.1383	11.2707	6.71206	5.35813	18.7781	13.2232	20.0426	15.7026	9.78514	15.2697	4.02177	11.174	24.4286	0	13.4548	7.8271	8.95048	6.69288	0	13.049	17.2608	9.15548	0	14.4505	338.57	446.777	340.672	216.351	560.702	339.225	220.469	903.43	232.595	339.002	302.457	250.538	238.004	692.303	132.736	180.452	441.612	240.966	1009.78
hsa-miR-302f	0	0	0	0	0	0	0	0	0	0	0	0	0	0	0	0	0	0	0	0	0	0	0	0	0	0	0	0	0	0	0	0	0	0	0	0	0	0	0	0	0	0	0	0	0	0	0	0	0
hsa-miR-590-3p	0	5.49565	6.08108	12.5541	11.2405	17.1064	5.1383	11.2707	9.39688	10.7163	5.63343	8.81548	2.50532	5.88848	9.78514	3.81743	4.02177	5.58701	4.07144	17.4218	0	6.52258	0	6.69288	5.82445	4.34966	12.9456	16.6953	6.74357	11.5604	290.514	331.653	254.59	318.702	309.933	253.31	293.959	194.489	331.636	277.966	354.181	395.375	350.957	316.678	239.835	400.553	293.859	322.03	264.711
hsa-miR-6882-5p	5.38969	2.74782	0	0	0	0	0	0	0	0	0	0	2.50532	0	1.95703	0	0	0	0	0	0	0	0	0	0	0	0	0.538557	0	0	0.435881	0.374185	0.56263	0.654418	0.750807	0.492821	0.40453	0.906408	1.16007	0.660565	1.03448	0.130015	0.262988	0.602736	0.390399	0.271561	0.548757	0.695229	0.824645
hsa-miR-4801	0	0	0	0	0	0	0	0	0	0	0	0	0	0	0	0	0	0	0	0	0	0	0	0	0	0	0	0	0	0	0	0	0	0	0	0	0	0	0	0	0	0	0	0	0	0	0	0	0
hsa-miR-5683	0	0	0	0	2.2481	0	0	0	0	0	0	0	0	0	0	0	0	0	0	0	0	0	0	0	0	6.52449	0	0	0	0	0	0.249457	0.56263	0.261767	9.15984	0	0.40453	6.47434	0	0.396339	1.03448	2.99034	0	3.49587	2.73279	0.407342	6.44789	0.417137	0.824645
hsa-miR-6856-3p	0	0	0	0	0	0	0	0	0	0	0	0	0	0	0	0	0	0	0	0	0	0	0	0	0	0	0	0	0	0	0	0	0	0	0	0	0	0	0	0	0	0	0	0	0	0.135781	0	0	0
hsa-miR-101-3p	1600.74	414.921	2568.24	2771.32	3477.81	1317.19	662.841	766.409	2867.39	415.255	3265.51	4359.26	2184.64	1801.88	1477.56	1914.44	1303.05	2366.1	2556.86	653.318	1163.84	1990.69	1989.25	2382.67	2399.67	1083.06	2157.6	833.687	2211.89	4223.89	7682.39	9940.73	5465.81	9304.12	10036.6	6011.26	8914.63	6923.79	10795.2	6880.18	10977.6	11967.7	10204	10142.1	5522.06	10978.3	8287.74	7955.92	8353.38
hsa-miR-144-3p	75.4556	16.4869	111.486	106.71	148.375	51.3191	56.5213	101.437	271.167	16.0744	114.546	352.619	105.224	74.5874	79.2596	97.3444	80.4354	94.9791	77.3573	39.1991	63.9105	113.493	82.792	229.789	192.207	73.9442	86.3041	58.7028	47.205	330.917	45.1136	37.5433	89.3175	11.7795	118.327	223.905	18.6084	85.8498	41.3276	15.4572	46.2932	43.2949	36.6868	172.021	41.7727	23.49	76.4144	6.6742	32.9858
hsa-miR-4802-3p	0	0	0	0	0	0	0	0	0	0	0	0	0	0	0	0	0	0	0	0	0	0	0	0	0	0	0	0	0	0	0	0	0	0	0	0.164274	0	0.129487	0	0	0	0	0	0.120547	0	0	0	0	0
hsa-miR-140-3p	803.064	447.895	1368.24	1255.41	1144.28	829.659	544.66	664.973	1404.16	345.6	1509.76	907.995	1205.06	1295.47	1410.04	1490.71	1162.29	1373.01	2068.29	500.877	1369.03	1826.32	1208.32	1387.66	1502.71	1089.59	867.356	2010.97	2596.28	1726.84	4805.91	5093.91	5340.34	5660.32	4052.7	6159.27	4199.56	3651.79	5196.84	4716.44	4995.01	4737.47	4789.27	4512.32	4962.88	5564.56	5582.5	5178.9	4807.27
hsa-miR-6512-5p	0	0	0	0	0	0	0	0	0	0	0	0	0	0	0	0	0	0	0	0	0	0	0	0	0	0	0	0	0	0	0	0	0	0.130884	0	0	0	0	0	0	0	0	0	0	0	0	0.137189	0	0
hsa-miR-1912-3p	0	0	0	0	0	0	0	0	0	0	0	0	0	0	0	0	0	0	0	0	0	0	0	0	0	0	0	0	0	0	0	0	0	0	0	0	0	0	0	0	0	0.130015	0	0	0	0	0	0	0
hsa-miR-3130-5p	0	2.74782	2.02703	6.27706	0	4.27659	0	0	0	0	0	0	0	1.96283	0	1.90871	4.02177	1.39675	0	0	3.36371	1.30452	6.71286	0	0	4.34966	0	0	0	1.44505	1.0897	0.997828	0.281315	0.916185	0.450484	0.492821	0.674217	0.647434	0.870056	1.0569	0.775863	0.390044	1.05195	0.241094	0.910931	0.678903	0.274378	1.39046	0
hsa-miR-660-5p	571.307	175.861	600	542.966	708.152	752.681	400.788	467.735	447.023	241.116	604.655	524.521	578.729	775.317	698.659	673.776	526.852	529.369	1494.22	322.304	736.653	667.913	666.811	691.598	763.003	906.904	379.738	330.674	640.64	618.483	833.186	805.995	906.819	911.212	790.299	856.194	643.473	436.759	869.331	888.064	886.553	926.744	937.945	717.738	566.729	1097.79	848.927	904.215	922.503
hsa-miR-10b-5p	256.01	667.721	488.513	790.909	359.696	551.681	477.862	456.464	316.809	425.972	373.684	348.212	318.176	476.967	363.029	362.656	333.807	272.367	675.859	557.498	393.554	177.414	304.316	356.954	640.689	467.588	466.042	157.259	445.076	212.423	3237.39	3551.64	4583.89	5132.73	7876.11	5442.05	3481.66	5772.53	2616.69	6687.83	4508.28	4911.43	4727.6	5629.44	4904.19	5318.39	7372.68	4691.54	6689.25
hsa-miR-10a-5p	366.499	730.921	441.892	561.797	368.689	466.149	529.245	439.558	273.852	468.837	339.884	304.134	340.724	541.74	468.708	423.734	450.438	293.318	582.216	583.631	370.008	219.159	272.99	281.101	431.009	397.994	435.836	411.996	505.768	242.769	1267.54	1674.6	1037.07	1473.09	2067.87	1460.56	1220.06	2564.36	1214.74	1696.6	1483.32	1523.77	1086.27	2064.73	1526.59	1549.53	1470.26	1477.08	2277.4
hsa-miR-7851-3p	0	0	0	0	2.2481	0	0	0	0	0	0	0	2.50532	0	0	1.90871	0	1.39675	0	0	0	0	0	0	0	0	0	0	6.74357	1.44505	0.10897	0.249457	0	0.130884	0.300323	0	0.134843	0.129487	0.145009	0	0.387932	0.130015	0	0.120547	0.390399	0.135781	0.137189	0	0
hsa-miR-3939	0	0	2.02703	0	4.4962	0	0	0	0	0	0	2.20387	2.50532	0	0.978514	0	0	0	0	0	0	2.60903	4.47524	0	0	4.34966	0	0.538557	0	1.44505	0.21794	0.498914	0.140657	0	0.300323	0.328547	0	0.129487	0	0.528452	0.129311	0.130015	0.131494	0.241094	0.650665	0.271561	0.137189	0.278092	0
hsa-miR-433-5p	0	0	0	0	0	0	0	0	0	0	0	0	0	0	0	0	0	0	0	0	0	0	0	0	0	0	0	0	0	0	0	0	0	0	0	0	0	0.129487	0	0	0	0	0	0	0	0	0	0	0
hsa-miR-1277-3p	2.69484	0	0	0	0	0	0	0	0	0	0	0	0	0	0.978514	0	4.02177	2.7935	0	0	0	1.30452	0	0	0	2.17483	0	1.61567	0	0	2.61528	3.74185	1.82855	1.83237	3.30355	2.95692	2.83171	2.20128	3.62523	1.9817	3.36207	4.94056	2.89286	3.49587	1.1712	4.2092	2.74378	2.08569	3.16114
hsa-miR-598-3p	13.4742	32.9739	12.1622	15.6926	24.7291	17.1064	5.1383	5.63536	25.5058	32.1488	16.9003	11.0194	2.50532	5.88848	39.1405	17.1784	4.02177	25.1415	24.4286	0	10.0911	30.0039	17.901	13.3858	34.9467	19.5735	34.5216	42.546	13.4871	24.5659	68.7602	87.5594	99.4449	99.3406	99.4068	80.0012	76.3213	71.6062	75.5498	73.8512	81.0777	87.2398	98.4888	69.3147	104.887	101.971	76.826	75.919	83.4266
hsa-miR-4637	0	0	0	0	0	0	0	0	0	0	0	0	0	1.96283	0.978514	0	0	0	0	0	0	0	0	0	0	0	0	0	0	0	0.10897	0	0	0.130884	0	0	0	0.129487	0	0	0.129311	0.130015	0.394481	0	0.130133	0.135781	0.137189	0	0.137441
hsa-miR-888-5p	0	0	0	0	0	0	0	0	0	0	0	0	0	0	0	0	0	0	0	0	0	0	0	0	0	0	0	0	0	0	0	0.249457	0	0.523534	0.150161	0	0.134843	0.906408	0	0.264226	0.258621	0.130015	0.131494	0.241094	0	0.135781	0	0	0.549763
hsa-miR-510-5p	0	0	0	0	0	0	0	0	0	0	0	0	0	0	0	0	0	0	0	0	0	0	0	0	0	0	0	0	0	0	0.762791	0.623642	0.703287	0.130884	0.150161	0.657094	1.61812	0	0.580037	1.0569	0.387932	0.910103	0.525975	1.20547	0.260266	0.407342	0.411568	0.834275	0.687204
hsa-miR-508-5p	0	0	0	0	0	0	0	0	0	0	0	0	0	0	0	0	0	0	0	0	0	0	0	0	0	0	0	0	0	0	1.63455	0.748371	4.6417	0.130884	0.750807	0.492821	2.02265	0.776921	0.725046	2.90649	1.81035	1.30015	0.657469	1.56711	1.30133	1.22202	1.50908	2.08569	0.549763
hsa-miR-514a-5p	0	0	0	0	0	0	0	0	0	0	0	0	0	0	0	0	0	0	0	0	0	0	0	0	0	0	0	0	0	0	0.653821	0.374185	2.67249	1.30884	0.300323	0.657094	1.48328	0.258974	0.435028	1.45324	1.42242	2.21025	1.97241	1.08493	0.910931	1.90093	1.2347	2.50282	1.09953
hsa-miR-509-5p	0	0	0	0	0	0	0	0	0	0	0	0	0	0	0	0	0	0	0	0	0	0	0	0	0	0	0	0	0	0	0.653821	1.62147	1.40657	1.17795	0.150161	0.492821	0.539373	0.258974	0.725046	1.9817	0.646553	1.56018	0.788963	0.964378	0.780798	1.22202	2.19503	1.94664	0.549763
hsa-miR-509-3-5p	0	0	0	0	0	0	0	0	0	0	0	0	0	0	0	0	0	0	0	0	0	0	0	0	0	0	0	0	0	0	1.19867	0.374185	2.10986	0.392651	0.300323	0.492821	2.02265	0.129487	0.435028	1.58536	1.16379	0.390044	0.657469	2.53149	1.30133	1.35781	0.411568	1.39046	1.37441
hsa-miR-217-5p	0	0	0	0	0	0	0	0	0	0	0	0	0	1.96283	0	1.90871	0	0	0	0	0	0	0	2.23096	0	0	4.3152	0	0	0	1.19867	1.12256	0.984602	0.654418	0.900968	0.657094	0.539373	2.9782	1.30508	1.71747	1.16379	1.82021	0.788963	0.723283	1.1712	2.03671	1.50908	1.11237	2.06161
hsa-miR-9898	0	0	0	0	0	0	0	0	0	0	0	0	0	0	0	0	0	0	0	0	0	0	0	0	0	0	0	0	0	0	0	0	0	0	0	0	0	0	0	0	0	0	0	0	0	0	0	0	0
hsa-miR-890	0	0	0	0	0	0	0	0	0	0	0	0	0	0	0	0	0	0	0	0	0	0	0	0	0	0	0	0	0	0	0	0	0	0	0	0	0	0	0	0	0	0.130015	0	0	0	0	0	0	0
hsa-miR-5003-3p	0	0	0	0	0	4.27659	0	0	0	0	0	0	0	0	0	1.90871	0	0	0	0	0	0	0	0	0	0	0	0	0	0	0	0	0.140657	0	0.150161	0	0	0	0	0	0	0	0	0	0	0.135781	0	0	0
hsa-miR-6502-3p	0	0	0	0	0	0	0	0	0	0	0	0	0	0	0	0	0	0	0	0	0	0	0	0	0	0	0	0	0	0	0	0	0	0	0	0	0	0.129487	0	0	0	0	0	0	0.130133	0.135781	0	0	0
hsa-miR-6863	0	0	0	0	0	0	0	0	0	0	0	0	0	0	0	0	0	0	0	0	0	0	0	0	0	0	0	0	0	0	0	0	0	0.130884	0	0	0	0	0	0.132113	0	0	0.262988	0	0	0	0	0.139046	0
hsa-miR-6758-5p	0	0	0	0	0	0	0	0	0	0	0	0	0	0	0	0	0	0	0	0	0	0	0	0	0	0	0	0.538557	0	1.44505	0	0	0	0	0	0.164274	0	0.129487	0	0	0.129311	0	0	0	0	0	0	0	0
hsa-miR-3125	0	0	0	0	0	4.27659	0	0	0	0	0	2.20387	0	0	0	1.90871	0	0	0	0	0	0	0	0	0	0	0	0.538557	0	1.44505	0.544851	0.124728	0	0.130884	0	0.328547	0	0.129487	0.145009	0	0	0.130015	0	0.120547	0.130133	0	0	0	0
hsa-miR-12127	0	0	0	0	0	0	0	0	0	0	0	0	0	0	0	0	0	0	0	0	0	0	0	0	0	0	0	0	0	0	0	0	0	0	0	0	0	0	0	0	0	0	0	0	0	0	0	0	0
hsa-miR-5007-5p	0	0	0	0	0	0	0	0	0	0	0	0	0	0	0	0	0	0	0	0	0	0	0	0	0	0	0	0	0	0	0	0	0	0	0	0	0	0	0	0	0	0	0	0	0	0	0	0	0
hsa-miR-577	0	0	0	0	0	0	0	0	0	0	0	0	0	0	0	0	0	0	0	0	0	0	0	0	0	0	0	0	0	0	15.2558	5.61278	8.43945	12.5648	4.95532	9.52787	8.76482	2.58974	10.4407	7.39833	10.6035	4.94056	6.83768	5.06298	5.98612	9.91198	7.13384	10.7065	4.81043
hsa-miR-7161-3p	0	0	0	0	0	0	0	0	0	0	0	0	0	0	0	0	0	0	0	0	0	0	0	0	0	0	0	0	0	0	0	0	0	0	0	0	0	0	0	0	0	0	0	0	0	0	0	0	0
hsa-miR-548p	0	0	0	0	0	0	0	0	0	0	0	0	0	0	0	0	0	0	0	0	0	0	0	0	0	0	0	0	0	0	0	0	0	0	0	0	0	0	0	0	0	0	0.131494	0	0	0	0	0	0
hsa-miR-451b	0	0	0	0	0	0	0	0	0	0	0	0	0	0	0	0	0	0	0	0	0	0	0	0	0	0	0	0	0	0	0	0.124728	0	0	0	0.164274	0	0	0	0	0	0	0	0	0	0	0.137189	0	0
hsa-miR-4703-5p	0	0	0	0	0	0	0	0	0	0	0	0	0	0	0	0	0	0	0	0	0	0	0	0	0	0	0	0	0	0	0	0	0	0	0	0	0.134843	0	0	0	0	0	0	0	0	0	0	0	0.137441
hsa-miR-29a-3p	668.321	849.077	670.946	671.645	584.506	932.298	981.416	1955.47	731.615	2218.27	805.581	447.386	543.655	875.421	1044.07	645.145	740.006	694.186	1298.79	919.001	945.203	718.789	541.504	626.9	856.194	637.225	694.748	965.095	1497.07	416.176	30666.3	36436.7	40852	41083.6	33019.6	47391.8	27812.1	22158.1	38260.7	26056.8	34921.6	37930.6	36506.2	29295.9	35145.5	36321.4	39883.4	27862.1	36751.3
hsa-miR-29b-3p	32.3381	57.7043	109.459	109.849	98.9165	59.8723	107.904	101.437	169.144	45.5441	86.3793	112.397	45.0958	45.145	85.1307	47.7178	64.3483	74.0278	44.7858	87.1091	94.1839	120.016	85.0296	147.243	17.4733	52.1959	116.511	107.173	134.871	166.181	12465.7	11212.7	10700.8	13498.7	8973.94	9885.49	9325.9	5662.85	11154.7	8996.11	12094	10811	11200.1	8605.51	12006.2	12514.8	10700.5	10107.9	10962.8
hsa-miR-29c-3p	819.233	442.399	934.459	1095.35	1074.59	1013.55	657.703	1115.8	730.272	1237.73	867.548	824.247	611.299	853.83	764.219	811.203	1029.57	578.255	1323.22	740.427	938.475	662.695	677.999	997.239	1386.22	782.939	733.585	639.806	1544.28	875.703	14571.9	16846	17523.4	16559.3	15948.9	19540	13743.5	10081.5	19320	11893.5	20508.8	19305.9	15999.5	15497.8	13447.7	18274.2	21909	13907.8	20666.3
hsa-miR-195-5p	37.7278	19.2348	20.2703	31.3853	29.2253	38.4893	30.8298	16.9061	22.821	13.3953	41.3118	33.0581	15.0319	19.6283	27.3984	26.722	4.02177	26.5383	36.643	30.4882	30.2734	20.8723	24.6138	26.7715	52.42	21.7483	12.9456	12.3868	40.4614	24.5659	2330.76	2418.36	2645.77	3454.15	4004.8	2888.59	2523.86	3734.66	1966.04	3641.83	2888.15	3127.24	2988.85	3449.46	2916.15	3205.51	3607.25	2845.71	3763.41
hsa-miR-15a-5p	724.913	357.217	626.351	756.386	737.377	1133.3	632.011	749.503	660.467	463.479	942.661	680.996	506.075	861.681	768.133	862.739	860.659	527.972	1148.15	553.143	1012.48	724.007	763.029	769.681	1566.78	993.897	539.401	689.354	2130.97	708.077	1683.81	1636.56	1655.68	1542.2	1270.36	1588.2	1352.21	680.065	1398.76	1185.19	1488.62	1315.36	1648.27	1283.59	1946.01	1623.12	1042.09	1112.51	905.873
hsa-miR-15b-5p	226.367	134.643	316.216	276.191	341.711	136.851	107.904	107.072	343.657	75.0139	328.617	392.289	248.027	235.539	332.695	292.033	233.263	361.759	313.501	113.242	228.732	483.976	364.732	381.494	273.749	315.35	293.434	380.222	175.333	536.115	1124.9	997.329	1044.1	1138.43	864.929	1076.81	1167.07	891.776	1255.2	1036.82	1101.98	923.754	1278.78	921.463	1184.21	1348.84	819.568	1059.25	869.451
hsa-miR-16-5p	251790	59218.3	355956	331928	489787	183658	78688	95480	427762	41758.6	458259	529775	332822	269594	220873	309397	272250	362283	410690	85275.5	223135	348097	444613	423139	424445	197903	378996	193852	258488	670216	91221.2	93062.4	103356	98506.5	84313	119905	95239.5	64088.2	94236	79391.8	85166.4	83240.1	92632.2	77180.6	98042.8	98136.2	74882.9	79590.9	64485.1
hsa-miR-503-5p	35.033	35.7217	20.2703	9.41559	8.99241	4.27659	35.9681	5.63536	33.5603	2.67907	11.2669	63.9122	32.5692	21.5911	23.4843	30.5394	24.1306	48.8863	40.7144	4.35545	30.2734	32.6129	33.5643	46.8502	34.9467	6.52449	47.4672	42.546	20.2307	67.9175	11.7688	12.7223	9.28339	14.1354	7.05758	12.8133	11.4617	9.71152	7.10545	13.2113	12.9311	12.4814	9.59905	9.16159	9.8901	11.6771	7.6826	16.1293	12.782
hsa-miR-3943	0	0	0	0	0	0	0	0	0	0	0	0	0	0	0	0	0	0	0	0	0	0	0	0	0	0	0	0	0	0	0	0.124728	0.140657	0	0	0.328547	0	0.388461	0.145009	0.396339	0.258621	0	0.131494	0.120547	0	0	0	0.278092	0.274882
hsa-miR-3614-3p	0	0	0	0	0	0	0	0	0	0	0	0	0	0	0	0	0	0	0	0	0	0	0	0	0	0	0	0	0	0	4.35881	4.61495	0.984602	3.40297	1.20129	1.47846	2.96655	2.20128	2.46516	2.37803	5.43104	1.56018	3.28734	1.68766	2.47253	3.80186	2.74378	4.58851	3.84834
hsa-miR-4781-5p	0	0	0	0	0	0	0	0	0	0	0	0	0	0	0	0	0	0	0	0	0	2.60903	0	2.23096	0	0	0	1.07711	0	0	0.762791	0.623642	0.984602	1.04707	1.05113	0.328547	0.943904	0.388461	0.725046	0.132113	0.517242	0.390044	0.920457	0.602736	0.780798	0.678903	0.548757	0.97332	0.549763
hsa-miR-21-5p	4341.39	3245.18	2933.11	4067.53	4660.31	4956.57	3822.9	5680.45	3590.95	6815.55	5654.09	4185.15	4016.03	4235.78	4777.1	3970.12	3800.57	2727.86	4287.23	3266.59	3555.44	3601.77	3291.54	3043.03	5224.53	2698.96	2589.12	2915.21	5246.5	2482.6	32516.3	34533.9	21359.3	32453	18834.9	23705.8	36204.1	17463.2	42042.7	26142.5	48609.2	32684.8	33141.3	24016.3	33931.1	32282.8	21903.8	25162.8	19513
hsa-miR-1197	0	0	0	0	0	0	0	0	0	0	0	0	0	0	0.978514	0	0	0	0	0	0	0	0	0	0	0	0	0.538557	0	0	0	0	0.140657	0	0	0	0	0.129487	0	0	0	0	0	0	0	0	0	0	0.137441
hsa-miR-4759	0	0	0	0	0	0	0	0	0	0	0	0	0	0	0	0	0	0	0	0	0	0	0	0	0	0	0	0	0	0	0	0	0	0.130884	0	0	0	0	0	0	0	0	0	0	0	0	0	0	0.137441
hsa-miR-3169	0	0	0	0	0	0	0	0	0	0	0	0	0	0	0	0	0	0	0	0	0	0	0	0	0	0	0	0	0	0	0	0	0	0	0	0	0	0	0	0	0	0	0	0	0	0	0	0	0
hsa-miR-3139	0	0	0	0	0	0	0	0	0	0	0	0	0	0	0	0	0	0	0	0	0	0	0	0	0	0	0	0	0	0	0	0.249457	0.140657	0	0	0.328547	0	0	0.290019	0	0.129311	0	0.131494	0.120547	0.130133	0	0.411568	0.139046	0
hsa-miR-4779	0	2.74782	0	0	0	0	0	0	1.34241	0	0	0	0	1.96283	0	1.90871	0	0	0	0	0	0	0	0	0	0	0	0	0	0	0	0.124728	0.140657	0.523534	0.150161	0.492821	0.134843	0.129487	0.145009	0	0.129311	0	0.131494	0.241094	0	0	0.137189	0	0.137441
hsa-miR-2392	0	0	0	0	0	0	0	0	0	0	0	0	0	0	0	0	0	0	0	0	0	0	0	0	0	0	0	0	0	0	0	0	0	0	0	0	0	0	0	0	0	0	0	0	0	0	0	0	0
hsa-miR-3159	0	0	0	0	0	0	0	0	0	0	0	0	0	0	0	0	0	0	0	0	0	0	0	0	0	0	0	0	0	0	0.10897	0.748371	0.140657	0.523534	0.300323	0.492821	0.134843	0	0	0.264226	0	0.130015	0.262988	0.361642	0.260266	0.135781	0	0.556183	0.137441
hsa-miR-5582-5p	0	0	0	0	0	0	0	0	0	0	0	0	0	0	0	0	0	0	0	0	0	0	0	0	0	0	0	0	0	0	0	0	0	0	0	0	0	0	0	0	0	0	0	0	0	0	0	0	0
hsa-miR-449c-5p	0	0	2.02703	3.13853	0	0	0	0	0	0	0	0	2.50532	0	0.978514	0	0	0	4.07144	0	0	0	0	0	0	0	0	0	0	0	9.04452	6.36115	2.81315	7.06771	1.65177	6.2424	11.5965	2.46025	6.09039	6.73777	3.23276	5.3306	8.15262	8.19721	8.71891	7.60371	2.05784	3.89328	1.23697
hsa-miR-34b-5p	0	0	0	0	0	0	0	0	0	0	0	0	0	0	0	0	0	0	0	0	0	0	0	0	0	0	0	0	0	0	5.01263	4.61495	2.25052	4.84269	3.45371	2.62838	6.33764	2.20128	3.62523	5.28452	9.95691	5.46062	6.04871	7.23283	6.50665	7.06059	3.15535	4.58851	4.53555
hsa-miR-4717-5p	0	0	0	0	0	0	0	0	0	0	0	0	0	0	0	0	0	0	0	0	0	0	0	0	0	0	0	0	0	0	0	0	0	0	0	0	0	0	0	0	0	0	0	0	0	0	0	0	0
hsa-miR-1245b-5p	0	0	0	0	0	0	0	0	0	0	0	0	0	0	0	0	0	0	0	0	0	0	0	0	0	0	0	0	0	0	0.10897	0	0	0.130884	0.150161	0.164274	0	0	0	0.132113	0	0	0	0	0	0.135781	0	0	0.137441
hsa-miR-6757-5p	0	0	0	0	0	0	0	0	0	0	0	0	0	0	0	0	0	0	0	0	0	0	0	0	0	0	0	0	0	0	0	0	0.140657	0	0	0	0	0	0	0	0	0	0	0	0	0	0	0.139046	0
hsa-miR-6783-5p	0	0	0	0	2.2481	0	0	0	0	0	0	0	0	0	0	0	0	0	0	0	3.36371	0	0	2.23096	0	0	0	0.538557	0	0	0.21794	0	0.140657	0	0	0.328547	0	0	0.145009	0.132113	0	0	0.131494	0.120547	0.390399	0	0	0.139046	0.137441
hsa-miR-4688	5.38969	2.74782	0	0	0	4.27659	0	0	0	0	0	2.20387	0	0	0.978514	1.90871	0	1.39675	0	0	3.36371	1.30452	2.23762	0	0	0	0	2.15423	6.74357	1.44505	0.21794	0.374185	0.140657	0	0	0.328547	0.40453	0.388461	0.580037	0	0.258621	0.130015	0.131494	0.120547	0.260266	0	0	0.139046	0.274882
hsa-miR-6805-5p	13.4742	2.74782	4.05405	9.41559	2.2481	0	5.1383	39.4475	4.02724	5.35813	7.51124	6.61161	12.5266	9.81413	3.91405	7.63485	4.02177	1.39675	4.07144	8.71091	0	19.5678	2.23762	2.23096	0	6.52449	4.3152	4.30846	13.4871	11.5604	0	0.124728	0	0	0.150161	0	0	0	0.145009	0	0	0	0	0	0	0	0	0	0.137441
hsa-miR-6732-5p	0	0	0	0	0	0	0	0	0	0	0	0	0	0	0	0	0	0	0	0	0	0	0	0	0	0	0	0	0	0	0	0	0	0	0	0	0	0	0	0	0	0	0	0	0	0	0	0	0
hsa-miR-6782-5p	0	0	0	0	0	0	0	0	0	0	0	0	0	0	0	0	0	0	0	0	0	0	0	0	0	0	0	0	0	0	0	0	0	0	0.150161	0	0	0	0	0	0	0	0	0	0	0	0	0	0
hsa-miR-6841-5p	0	0	0	0	0	0	0	0	0	0	0	0	0	0	0	0	0	0	0	0	0	0	0	0	0	0	0	0	0	0	0	0	0	0	0	0	0	0.129487	0	0	0	0	0	0	0	0	0	0	0
hsa-miR-6755-5p	0	0	0	0	0	0	0	0	0	0	0	0	0	0	0	0	0	0	0	0	0	0	0	0	0	0	0	0.538557	0	0	0.10897	0.249457	0	0.261767	0.150161	0.492821	0	0.129487	0.290019	0.264226	0.258621	0	0	0	0	0.271561	0.548757	0.278092	0
hsa-miR-6831-5p	0	0	0	0	0	0	0	0	0	0	0	0	0	0	0	0	0	0	0	0	0	0	0	0	0	0	0	0	0	0	0	0	0.140657	0	0	0	0.40453	0	0.145009	0	0	0	0	0	0	0	0	0.139046	0
hsa-miR-196a-5p	13.4742	10.9913	14.1892	9.41559	11.2405	17.1064	5.1383	16.9061	10.7393	16.0744	5.63343	26.4464	7.51597	1.96283	8.80662	20.9959	4.02177	13.9675	0	4.35545	3.36371	13.0452	17.901	4.46192	0	6.52449	34.5216	14.5411	6.74357	62.1373	978.552	1001.94	290.176	227.214	289.811	383.743	320.118	391.698	294.224	350.628	201.078	352.21	164.63	296.667	244.52	196.203	335.153	359.294	220.73
hsa-miR-196b-5p	70.0659	35.7217	109.459	147.511	191.089	38.4893	82.2129	202.873	228.21	58.9395	238.482	264.464	77.665	113.844	108.615	141.245	144.784	195.545	93.6431	43.5545	57.1831	260.903	165.584	203.017	81.5423	108.741	73.3585	63.5498	26.9743	255.775	192.005	206.925	218.16	223.287	368.196	278.115	213.862	308.826	180.972	240.71	203.793	264.32	241.291	259.297	207.822	253.095	329.666	264.326	278.73
hsa-miR-6865-5p	0	0	0	0	0	0	0	0	0	0	0	0	0	0	0	0	0	0	0	0	0	0	0	0	0	0	0	0	0	0	0.10897	0	0	0	0	0	0.134843	0	0	0	0.129311	0	0	0.120547	0	0.135781	0	0	0.137441
hsa-miR-6815-5p	0	0	0	0	0	0	0	0	1.34241	0	0	0	0	0	0	0	0	0	0	0	3.36371	0	0	0	0	0	0	0	0	0	0.10897	0.124728	0	0	0	0.328547	0	0.129487	0	0	0	0	0	0.120547	0	0	0	0	0
hsa-miR-154-5p	2.69484	0	0	3.13853	0	4.27659	0	0	0	0	1.87781	0	0	0	6.8496	1.90871	4.02177	0	0	4.35545	3.36371	2.60903	0	4.46192	5.82445	13.049	0	15.6182	0	0	7.62791	3.99131	3.65709	5.75888	16.3676	8.21368	4.0453	24.6025	3.1902	6.47354	7.11208	5.59063	3.15585	16.6355	8.84904	3.39451	6.03632	5.42279	25.1517
hsa-miR-624-5p	0	0	0	3.13853	4.4962	0	0	0	0	0	0	2.20387	0	0	1.95703	1.90871	0	2.7935	0	0	0	0	0	4.46192	0	2.17483	0	1.61567	6.74357	7.22527	3.16013	5.2386	5.20433	4.97358	3.90419	4.10684	2.42718	2.58974	3.62523	3.69917	4.9138	5.20059	4.86527	4.46025	4.94505	4.61654	3.42973	4.44946	3.0237
hsa-miR-1278	0	0	0	0	0	0	0	0	0	0	0	0	0	0	0	0	0	0	0	0	0	1.30452	0	0	0	0	0	0	0	0	1.0897	1.62147	2.53183	1.70149	1.9521	1.80701	1.34843	0.906408	1.30508	0.396339	0.387932	2.34026	1.57793	1.32602	0.910931	1.76515	1.50908	1.8076	0.824645
hsa-miR-411-5p	13.4742	10.9913	4.05405	9.41559	11.2405	0	5.1383	0	0	16.0744	7.51124	2.20387	7.51597	3.92565	26.4199	5.72614	36.1959	4.19026	4.07144	4.35545	23.546	7.8271	0	2.23096	11.6489	13.049	25.8912	47.9316	0	2.89011	35.0884	23.1995	20.114	21.8576	57.3616	31.3762	15.6418	98.669	17.5461	22.5913	31.4225	30.1634	18.0146	89.0844	29.9306	14.257	20.4412	23.4987	93.8721
hsa-miR-2114-5p	0	0	0	0	0	0	0	0	0	2.67907	0	0	0	0	0	0	0	0	0	0	0	0	0	0	0	0	0	0	0	0	1.19867	0.374185	0.140657	0.261767	0.600645	0.328547	0.269687	1.16538	0.145009	0.132113	0.517242	0.520059	0.525975	0.361642	0	0.407342	0.274378	0.139046	0.412323
hsa-miR-3174	0	0	0	0	0	0	0	0	0	0	0	0	0	0	0	1.90871	4.02177	1.39675	0	0	0	0	0	0	0	2.17483	0	0	0	1.44505	0.653821	1.62147	1.12526	1.17795	0.300323	0.821368	1.34843	0.388461	1.01506	0.924791	0.517242	1.17013	1.05195	0.964378	0.650665	0.678903	1.09751	1.11237	1.09953
hsa-miR-454-3p	67.3711	200.591	99.3243	122.403	53.9544	98.3617	118.181	140.884	210.759	101.805	88.2571	222.591	67.6437	100.104	174.175	173.693	172.936	110.343	52.9287	104.531	215.277	383.528	76.0791	254.329	75.7178	113.091	86.3041	282.204	67.4357	481.203	841.14	793.523	691.191	790.144	621.368	710.155	810.409	519.89	707.355	689.366	848.665	765.396	807.109	669.881	751.257	845.777	649.179	734.023	523.65
hsa-miR-12115	0	0	0	0	0	0	0	0	0	0	0	0	0	0	0	0	0	0	0	0	0	0	0	0	0	0	0	0	0	0	0	0	0	0	0	0	0	0	0	0	0	0	0	0	0	0	0	0	0
hsa-miR-3681-5p	0	0	0	0	0	0	0	0	0	0	0	0	0	0	0	0	0	0	0	0	0	0	0	0	0	0	0	0	0	0	0.762791	0.249457	0	0.130884	0.150161	0.492821	0.80906	0.258974	0	0.264226	0.258621	0.260029	1.18344	0.723283	0.130133	0.135781	1.2347	0.556183	0
hsa-miR-6718-5p	0	0	0	0	0	0	0	0	0	0	0	0	0	0	0	0	0	0	0	0	0	0	0	0	0	0	0	0	0	0	0.10897	0	0.281315	0	0.300323	0	0	0	0	0	0.129311	0	0	0.120547	0.130133	0	0	0.139046	0
hsa-miR-203b-5p	0	0	0	0	0	0	0	0	0	0	0	0	0	0	0	0	0	0	0	0	0	0	0	0	0	0	0	0	0	0	0	0	0	0	0	0	0	0	0	0	0	0	0	0	0	0	0	0	0
hsa-miR-5584-3p	0	0	0	0	0	0	0	0	0	0	0	0	0	0	0	0	0	0	0	0	0	0	0	0	0	0	0	0	0	0	0	0	0	0	0	0	0	0	0	0	0	0	0	0	0	0	0	0	0
hsa-miR-3163	0	0	2.02703	0	0	0	0	0	0	0	0	0	2.50532	0	0	1.90871	0	0	0	0	0	3.91355	0	6.69288	0	0	0	1.07711	0	2.89011	0.10897	0	0.140657	0	0.750807	0.328547	0	0	0.145009	0	0.129311	0	0.131494	0	0.130133	0	0	0	0.274882
hsa-miR-381-3p	32.3381	35.7217	0	6.27706	13.4886	12.8298	30.8298	5.63536	9.39688	26.7907	5.63343	11.0194	27.5585	3.92565	39.1405	3.81743	72.3919	2.7935	0	30.4882	33.6371	5.21807	6.71286	2.23096	0	34.7973	4.3152	83.4764	20.2307	4.33516	23.1017	15.2169	13.5031	14.1354	38.4413	21.1913	10.5178	89.4754	9.4256	18.7601	19.9138	18.072	12.8864	53.6435	14.4448	10.9982	10.4264	14.8779	75.455
hsa-miR-300	0	0	0	0	0	0	0	0	0	0	0	0	0	0	0	0	0	0	0	0	0	0	0	0	0	0	0	0	0	0	0	0	0	0	0	0	0	0	0	0	0	0	0	0	0	0	0	0	0
hsa-miR-875-5p	0	0	0	0	0	0	0	0	0	0	0	0	0	0	0	0	0	0	0	0	0	0	0	0	0	0	0	0	0	0	0.435881	0.748371	0.56263	0.916185	0.150161	0.492821	0.134843	0.258974	0.580037	0.396339	0.646553	0.260029	0.394481	0.120547	0.260266	0.135781	0.548757	0.139046	0.549763
hsa-miR-3976	0	0	0	0	0	0	0	0	0	0	0	0	0	0	0	0	0	0	0	0	0	0	0	0	0	0	0	0	0	0	0	0	0	0	0	0	0	0	0	0	0	0	0	0	0	0	0	0	0
hsa-miR-135a-3p	0	0	0	0	2.2481	0	0	0	0	0	0	0	0	0	0	0	0	2.7935	0	0	0	1.30452	2.23762	0	5.82445	0	0	1.07711	0	0	0	0.498914	0.421972	0.523534	0.150161	0	1.07875	0.129487	1.30508	0.924791	0.517242	0.130015	0.394481	0.120547	0.260266	0.271561	0.960324	0.139046	0
hsa-miR-5011-5p	0	0	0	0	0	0	0	0	0	0	0	0	0	0	0	0	0	0	0	0	0	0	0	0	0	0	0	0	0	0	0	0	0	0	0	0	0	0	0	0	0	0	0	0	0	0	0	0	0
hsa-miR-8076	0	0	0	0	0	0	0	0	0	0	0	0	0	0	0	0	0	0	0	0	0	0	0	0	0	0	0	0	0	0	0	0	0	0	0	0	0	0	0	0	0	0	0	0	0	0	0	0	0
hsa-miR-2681-3p	0	0	0	0	0	0	0	0	0	0	0	0	0	0	0	0	0	0	0	0	0	0	0	0	0	0	0	0	0	0	0.653821	1.12256	1.40657	0.785302	1.50161	1.80701	0.674217	1.16538	0.580037	1.32113	1.29311	1.04012	1.97241	1.20547	0.260266	1.90093	1.2347	1.25141	1.64929
hsa-miR-5586-5p	0	0	0	0	0	0	0	0	0	0	0	0	0	0	0	0	0	0	0	0	0	0	0	0	0	0	4.3152	0	0	0	2.50631	2.36984	2.25052	4.05739	1.9521	1.14991	3.1014	1.81282	1.01506	2.24592	2.19828	3.25037	2.1039	2.16985	5.33545	3.25873	2.05784	2.78092	0.962086
hsa-miR-4686	2.69484	0	0	0	0	0	0	0	0	0	0	0	0	0	0	0	8.04354	0	0	0	0	0	0	2.23096	0	0	0	0	0	0	0	0	0	0	0	0	0	0	0	0	0	0	0	0	0	0	0	0	0
hsa-miR-586	0	0	0	0	0	0	0	0	0	0	0	0	0	0	0	0	0	0	0	0	0	0	0	0	0	0	0	0	0	0	0	0	0	0	0	0.164274	0.134843	0.129487	0.145009	0.132113	0	0.260029	0.131494	0.120547	0	0.135781	0	0.139046	0
hsa-miR-3688-3p	8.08453	0	2.02703	6.27706	2.2481	0	0	11.2707	1.34241	2.67907	5.63343	13.2232	0	7.85131	7.82811	3.81743	4.02177	11.174	4.07144	4.35545	3.36371	13.0452	4.47524	6.69288	5.82445	0	4.3152	5.38557	0	15.8956	0.544851	0.498914	1.40657	0.916185	1.05113	1.64274	0.269687	0.258974	0.145009	0.132113	0.905174	0.650073	0.788963	0.843831	0.260266	0.950464	0.685946	0.556183	0.274882
hsa-miR-1843	13.4742	10.9913	28.3784	28.2468	6.7443	12.8298	20.5532	16.9061	24.1634	13.3953	13.1447	13.2232	10.0213	19.6283	23.4843	28.6307	16.0871	22.348	8.14288	8.71091	16.8186	30.0039	20.1386	22.3096	23.2978	17.3986	25.8912	35.0062	13.4871	26.011	17.2173	17.2125	16.8789	17.8002	9.31	12.3205	18.8781	12.5602	14.5009	12.4186	14.3535	10.6612	13.9383	10.8493	16.5269	16.9726	7.6826	17.3807	11.4076
hsa-miR-4802-5p	0	0	0	0	0	0	0	0	0	0	0	0	0	0	0	0	0	0	0	0	0	0	0	0	0	0	0	0	0	0	0.653821	0.374185	0.281315	0.523534	0.600645	0.164274	0.40453	0.258974	1.01506	0.528452	0.387932	0.520059	0.788963	0.602736	0.390399	0.135781	0.274378	0.556183	1.23697
hsa-miR-6514-5p	2.69484	2.74782	2.02703	3.13853	2.2481	0	0	0	1.34241	0	0	4.40774	0	1.96283	2.93554	1.90871	8.04354	4.19026	4.07144	0	0	3.91355	0	2.23096	0	4.34966	0	1.61567	0	13.0055	0.980731	1.12256	0.421972	1.17795	0.750807	0.821368	0.80906	0.517948	1.16007	0.792678	1.03448	0.780088	0.657469	0.843831	1.69173	0.814683	0.548757	0.556183	0.962086
hsa-miR-183-5p	185.944	472.626	411.486	354.654	487.838	256.596	164.426	129.613	332.918	147.349	392.462	570.802	516.096	219.837	251.478	576.432	249.35	419.026	529.287	200.351	477.647	746.184	445.287	655.902	337.818	700.295	284.803	276.28	175.333	1921.92	57.9721	583.106	120.262	62.6932	43.8471	98.5641	53.6677	55.6794	80.9152	94.5929	76.1639	82.2993	116.898	104.997	88.1	66.9398	111.398	145.859	70.782
hsa-miR-135b-5p	0	0	0	0	0	0	0	0	0	0	0	0	0	0	0	0	0	0	0	0	0	0	0	0	0	0	0	0	0	0	14.711	7.85789	10.1273	17.5384	14.2653	9.85641	9.97841	10.7474	7.68549	14.4003	26.3793	24.9628	21.1705	19.4081	18.9994	19.6882	13.1702	7.50847	17.0427
hsa-miR-135a-5p	2.69484	0	2.02703	0	0	0	0	0	0	0	0	0	0	0	0	5.72614	0	0	0	8.71091	0	0	0	0	0	0	0	0	6.74357	0	3.48704	9.22991	14.2064	5.88976	4.05436	2.62838	3.50593	3.23717	9.71562	9.64425	14.6121	6.63075	17.8832	3.61642	11.3216	2.71561	6.03632	3.47614	2.88626
hsa-miR-3675-5p	0	0	0	0	0	0	0	5.63536	0	0	0	0	0	0	0	0	4.02177	0	0	0	0	0	0	0	0	4.34966	0	0	0	0	0	0.124728	0	0	0	0	0.134843	0	0.145009	0	0	0	0	0	0	0.135781	0	0	0.137441
hsa-miR-5579-5p	0	0	0	0	0	0	0	0	0	0	0	0	0	0	0	0	0	0	0	0	0	0	0	0	0	0	0	0	0	0	0	0.124728	0	0	0	0	0	0	0	0	0	0	0	0	0	0	0	0	0
hsa-miR-411-3p	0	0	0	0	0	0	0	0	0	0	0	0	0	0	0	0	0	0	0	0	0	0	0	0	0	0	0	0	0	0	0	0.124728	0	0	0.150161	0	0	0.129487	0	0.132113	0	0	0	0.241094	0	0	0	0	0.137441
hsa-miR-379-3p	0	2.74782	0	0	0	0	0	0	0	0	0	0	0	0	1.95703	0	0	0	0	0	0	0	0	0	0	0	0	0.538557	0	1.44505	0.21794	0.374185	0.140657	0.392651	0.150161	0.164274	0.134843	0.388461	0	0	0.387932	0.650073	0.131494	0.964378	0.130133	0.135781	0.274378	0	0.412323
hsa-miR-380-3p	0	0	0	0	0	0	0	0	0	0	0	0	0	0	0	0	0	0	0	0	0	0	0	0	0	0	0	0.538557	0	0	0	0	0	0	0	0	0	0	0	0	0	0	0	0	0	0	0.137189	0	0.137441
hsa-miR-7852-3p	0	0	0	0	0	0	0	0	0	0	0	0	0	0	0.978514	0	0	0	0	0	0	0	0	0	0	0	0	0	0	0	0	0.124728	0.140657	0	0	0	0.269687	0	0	0.132113	0	0	0	0	0.130133	0	0	0	0
hsa-miR-6834-3p	0	0	0	0	0	0	0	0	0	0	0	0	0	0	0	0	0	0	0	0	0	0	0	0	0	0	0	0	0	0	0	0	0	0	0	0	0	0	0	0	0	0	0	0	0	0	0	0	0
hsa-miR-654-3p	35.033	60.4521	18.2432	59.6321	22.481	21.383	61.6596	28.1768	29.5331	53.5813	35.6784	2.20387	52.6118	13.7398	218.209	11.4523	205.11	9.77726	16.2858	87.1091	195.095	28.6994	13.4257	17.8477	34.9467	215.308	25.8912	622.572	6.74357	23.1209	17.2173	9.10518	9.70537	10.8633	28.5306	14.4561	7.95576	70.9588	6.09039	10.8333	12.6724	13.9116	9.07307	46.4107	13.9242	7.73949	12.7586	13.4874	55.5261
hsa-miR-4501	0	0	0	0	0	0	0	0	0	0	0	0	0	0	0	0	0	0	0	0	0	0	0	0	0	0	0	0	0	0	0	0	0	0	0	0	0	0	0	0	0	0	0	0	0	0	0	0	0
hsa-miR-455-5p	0	0	0	0	0	0	0	0	1.34241	0	0	0	0	0	0.978514	1.90871	12.0653	1.39675	4.07144	0	0	2.60903	0	2.23096	5.82445	2.17483	0	1.07711	0	1.44505	149.616	200.813	174.556	215.304	257.977	205.67	183.657	126.379	190.977	301.218	223.19	207.633	241.554	197.095	192.727	230.963	248.312	197.445	176.749
hsa-miR-299-3p	0	2.74782	0	0	0	0	0	0	0	0	0	0	0	0	0	0	0	0	0	0	0	0	0	0	0	0	0	0.538557	0	0	2.39734	0.997828	0.421972	0.392651	3.30355	1.47846	1.21359	4.01409	0.580037	1.45324	0.775863	1.82021	1.18344	5.06298	0.780798	0.543122	0.274378	0.417137	4.94787
hsa-miR-12132	0	0	0	0	0	0	0	0	0	0	0	0	0	0	0	0	0	0	0	0	0	0	0	0	0	0	0	0	0	0	0	0	0	0	0	0	0	0	0	0	0	0	0	0	0	0	0	0	0
hsa-miR-892c-5p	0	0	0	0	0	0	0	0	0	0	0	0	0	0	0	0	0	0	0	0	0	0	0	0	0	0	0	0	0	0	0	0	0	0	0	0	0	0	0	0	0	0	0	0	0	0	0	0	0
hsa-miR-506-5p	0	0	0	0	0	0	0	0	0	0	0	0	0	0	0	0	0	0	0	0	0	0	0	0	0	0	0	0	0	0	0	0	0.140657	0	0	0	0	0	0	0.396339	0	0	0	0.120547	0	0	0.137189	0	0
hsa-miR-664a-3p	2.69484	5.49565	0	3.13853	6.7443	4.27659	0	5.63536	5.36965	16.0744	5.63343	2.20387	2.50532	0	10.7637	1.90871	4.02177	4.19026	0	8.71091	0	6.52258	4.47524	0	11.6489	4.34966	4.3152	14.5411	6.74357	4.33516	33.3449	35.2982	46.5576	26.962	27.3294	34.6617	25.4854	19.1641	27.4068	25.3657	26.638	31.4635	21.6965	40.6244	15.3557	24.5763	36.0808	32.2586	26.9384
hsa-miR-32-5p	229.062	87.9303	156.081	153.788	182.096	248.042	190.117	293.039	200.019	160.744	262.893	167.494	130.277	190.394	175.154	171.784	221.197	78.2181	325.715	169.863	178.277	156.542	143.208	140.55	250.451	152.238	51.7825	92.6319	512.512	164.736	363.96	338.638	438.992	605.598	329.904	415.448	319.848	164.448	346.572	405.059	412.113	450.371	493.365	315.954	504.525	522.619	375.761	405.736	266.498
hsa-miR-92b-3p	126.658	60.4521	218.919	153.788	240.547	179.617	118.181	112.707	204.047	24.1116	193.414	262.261	215.458	164.877	124.271	175.602	152.827	195.545	350.144	108.886	168.186	146.106	201.386	187.401	168.909	126.14	155.347	84.015	107.897	302.016	14.3841	19.2082	13.0811	13.481	14.1152	14.7846	30.0701	21.7538	12.7608	21.7987	18.1035	13.1315	15.2533	18.9259	6.63678	13.3065	19.7552	17.9369	13.0569
hsa-miR-92a-3p	68438.3	24782.6	88293.2	65620.4	110523	84184.8	59352.5	49754.6	62996.7	13957.9	82013.4	70537.1	82016.7	80729.1	56530.7	88827.7	66946.4	62212.7	134439	35963	79824.2	65651.1	84700.7	84310.2	79002.8	71578	45033.5	47149.1	82150.2	100674	2725.78	2300.24	2879.82	3399.96	2430.21	2397.57	4901.02	3028.05	3068.69	3402.31	2977.76	2703.26	2999.77	2263.03	3030.02	3691.33	2545	3631.32	1735.47
hsa-miR-1323	0	0	0	0	0	0	0	0	0	0	0	0	0	0	0	0	0	0	0	0	0	1.30452	0	0	0	0	0	0	0	0	0	0.124728	0.140657	0.130884	0.150161	0	0.134843	0.129487	0	0	0	0.260029	0.131494	1.08493	0	0	0.137189	0.695229	0.549763
hsa-miR-8063	0	0	0	0	0	0	0	0	0	0	0	0	0	0	0	0	0	0	0	0	0	0	0	0	0	0	0	0	0	0	0	0	0	0	0	0	0	0	0	0	0	0	0	0	0	0	0	0	0
hsa-miR-4698	0	0	0	0	0	0	0	0	0	0	0	0	0	0	0	0	0	0	0	0	0	0	0	0	0	0	0	0	0	0	0	0	0	0	0	0.328547	0	0	0	0	0	0	0	0	0	0	0	0	0
hsa-miR-7853-5p	0	0	0	0	0	0	0	0	0	0	0	0	0	0	0	0	0	0	0	0	0	0	0	0	0	0	0	0	0	0	0	0	0	0	0	0	0	0	0	0	0	0	0	0	0	0	0	0	0
hsa-miR-105-5p	0	0	0	0	0	0	0	0	0	0	0	0	0	0	0	0	0	0	0	0	0	0	0	0	0	0	0	0	0	0	0.10897	0	0.140657	0.130884	0.150161	0	0	0.258974	0.435028	0.132113	0.129311	0	0.394481	0.120547	0	0.135781	0	0	0.137441
hsa-miR-3065-5p	0	0	0	0	0	0	5.1383	0	1.34241	0	0	2.20387	5.01064	1.96283	0.978514	7.63485	0	0	4.07144	4.35545	0	2.60903	4.47524	0	0	0	0	8.61692	0	2.89011	23.3196	22.2017	16.4569	10.2089	7.50807	26.448	15.6418	9.71152	6.52542	10.0406	8.53449	16.6419	8.67859	12.6575	21.0815	11.8129	6.58508	7.78656	5.36019
hsa-miR-335-5p	199.418	109.913	97.2973	106.71	175.352	136.851	77.0746	197.238	92.6264	125.916	167.125	105.786	122.761	100.104	143.842	125.975	245.328	82.4084	69.2145	100.175	195.095	127.843	116.356	95.9313	122.313	102.217	56.0977	114.713	148.359	78.0329	1204.01	1143.88	698.927	744.858	2315.34	829.253	468.311	2943.37	716.346	926.377	1051.04	879.419	782.783	2814.9	699.074	849.307	869.094	886.834	3863.05
hsa-miR-3922-5p	0	0	0	0	0	0	0	0	0	0	0	0	0	0	0	0	0	0	0	0	0	0	0	0	0	0	0	0	0	0	0	0	0	0	0	0	0.134843	0	0	0	0.129311	0.260029	0.131494	0	0	0	0	0	0
hsa-miR-5697	0	0	0	0	0	0	5.1383	0	0	0	0	0	0	0	0	0	0	2.7935	0	0	0	0	0	0	0	0	0	0	0	0	0.653821	0	0	0	0.150161	0.164274	0	0	0.290019	0.132113	0.258621	0.130015	0	0	0.780798	0	0.274378	0.139046	0.137441
hsa-miR-224-5p	417.701	159.374	38.5135	100.433	22.481	38.4893	210.67	56.3536	139.611	1835.16	78.868	156.475	328.197	263.019	687.895	97.3444	365.981	203.926	44.7858	222.128	211.914	298.734	102.931	165.091	151.436	484.987	155.347	696.893	40.4614	171.961	716.37	265.173	307.759	259.673	717.771	412.655	284.789	1761.67	307.42	349.967	282.673	351.82	166.471	775.842	237.623	140.397	285.216	412.271	1352.97
hsa-miR-6513-3p	0	5.49565	4.05405	6.27706	4.4962	0	0	0	2.68482	2.67907	1.87781	4.40774	2.50532	1.96283	5.87108	1.90871	8.04354	2.7935	12.2143	0	0	1.30452	0	2.23096	0	6.52449	8.63041	5.92413	0	5.78022	7.51894	4.49023	6.18893	6.4133	5.25565	2.4641	8.62998	6.99229	5.51035	5.28452	6.46553	5.85066	5.65423	5.90681	5.85598	6.51747	6.58508	8.62084	5.90996
hsa-miR-95-5p	0	0	0	0	0	0	0	0	0	0	0	0	0	0	0	0	0	0	0	0	0	0	0	0	0	0	0	0	0	0	0.21794	0.374185	0.281315	0.523534	0.900968	0.492821	0.134843	0.647434	0.580037	0.396339	1.55173	0.780088	0.525975	1.08493	0.780798	0.678903	0.685946	0.139046	0.412323
hsa-miR-6826-5p	0	0	0	0	0	0	0	0	0	0	0	0	0	0	0	0	0	0	0	0	0	0	0	0	0	0	0	0	0	0	0	0	0.140657	0	0	0	0.539373	0	0	0.528452	0.129311	0	0.262988	0.602736	0	0	0.137189	0	0
hsa-miR-4705	0	0	0	0	0	0	0	0	0	0	0	0	0	0	0	0	0	0	0	0	0	0	0	0	0	0	0	0	0	0	1.85249	2.49457	6.47024	3.40297	4.655	5.25675	1.48328	2.20128	1.01506	5.68086	3.36207	3.90044	3.81332	3.01368	4.29439	5.15966	4.93881	4.8666	4.39811
hsa-miR-4719	0	0	0	0	0	0	0	0	0	0	0	0	0	0	0	0	0	0	0	0	0	0	0	0	0	0	0	0	0	0	0.10897	0	0.281315	0	0	0.821368	0	0	0	0.264226	0.129311	0	0.920457	0	0	0.407342	0.548757	0.278092	0
hsa-miR-5003-5p	0	0	0	0	0	0	0	0	0	0	0	0	0	0	0	0	0	0	0	0	0	0	0	0	0	0	0	0	0	0	0	0.124728	0	0.130884	0	0.164274	0	0	0	0	0.129311	0	0.131494	0.120547	0.130133	0	0.137189	0	0.274882
hsa-miR-4457	0	0	0	0	0	0	0	0	0	0	0	0	0	0	0	0	0	0	0	0	0	0	0	0	0	0	0	0	0	0	0.10897	0.249457	0	0	0	0	0.269687	0.258974	0.435028	0	0	0.390044	0.131494	0.120547	0	0.271561	0	0.278092	0
hsa-miR-125b-2-3p	2.69484	5.49565	4.05405	0	6.7443	0	5.1383	0	4.02724	0	9.38905	0	2.50532	1.96283	0.978514	1.90871	0	2.7935	4.07144	0	0	0	0	2.23096	5.82445	6.52449	0	0.538557	0	0	12.6405	9.72882	11.6746	12.9575	19.8213	11.8277	11.3268	46.6153	7.10545	18.0995	9.69829	13.0015	11.7029	19.6492	13.1434	16.5652	14.9536	13.6265	27.4882
hsa-miR-1228-3p	0	0	0	0	2.2481	0	5.1383	0	0	0	0	0	0	0	0	0	0	0	0	0	0	0	0	0	0	0	0	0	0	0	0.10897	0.249457	0	0.261767	0.300323	0	0	0.129487	0	0	0	0	0	0	0.130133	0	0	0.139046	0.412323
hsa-miR-128-3p	482.377	436.904	435.811	404.87	382.177	423.383	359.681	388.84	425.545	736.743	454.43	535.54	541.15	537.815	667.346	452.365	615.331	358.965	435.644	400.702	433.919	508.762	490.039	294.487	366.94	421.917	340.901	564.408	276.487	566.461	811.936	806.744	652.229	761.481	658.908	497.092	951.724	761.642	777.54	885.157	860.174	727.952	935.71	790.79	974.566	882.709	811.611	883.358	652.019
hsa-miR-216a-3p	0	0	0	0	0	0	0	0	0	0	0	0	0	0	0	0	0	0	0	0	0	0	0	0	0	0	0	0	0	0	0	0.124728	0	0	0.300323	0	0	0.129487	0	0.132113	0	0.130015	0.262988	0	0.260266	0	0	0.139046	0.274882
hsa-miR-1226-3p	2.69484	21.9826	6.08108	3.13853	2.2481	12.8298	10.2766	5.63536	6.71206	8.0372	9.38905	8.81548	5.01064	7.85131	9.78514	17.1784	28.1524	13.9675	8.14288	26.1327	16.8186	9.13162	11.1881	15.6167	11.6489	6.52449	17.2608	15.6182	0	20.2308	4.0319	2.49457	2.39118	1.96325	1.65177	0.657094	6.74217	5.9564	1.5951	5.15241	5.17242	1.56018	2.76137	3.13423	3.51359	4.07342	2.88097	4.58851	2.61138
hsa-miR-3620-3p	0	0	4.05405	9.41559	0	0	5.1383	0	1.34241	0	3.75562	0	5.01064	1.96283	2.93554	3.81743	0	0	0	0	0	2.60903	0	2.23096	0	2.17483	0	3.7699	0	1.44505	0.435881	0.124728	0	0	0.150161	0.328547	0.269687	0.388461	0	0.264226	0.258621	0.130015	0.394481	0.361642	0	0.271561	0.137189	0.278092	0.274882
hsa-miR-3622a-3p	0	0	0	0	0	0	0	0	0	0	0	0	0	0	0	1.90871	0	2.7935	0	0	0	0	0	0	0	0	0	0	0	0	1.0897	0.997828	0.56263	0.654418	0.600645	0.492821	1.75296	0.647434	0.725046	2.77437	1.42242	1.17013	1.57793	1.56711	0.390399	1.35781	0.960324	1.94664	0.962086
hsa-miR-3622b-3p	0	0	0	0	0	0	0	0	0	0	0	0	0	0	0	0	0	0	0	0	0	0	0	0	0	0	0	0	0	0	0	0	0	0	0	0	0	0.129487	0	0	0	0	0	0	0	0	0	0	0
hsa-miR-6765-3p	0	0	0	0	0	0	0	0	0	0	0	0	0	0	0	0	0	0	0	0	0	0	0	0	0	0	0	0	0	0	0	0	0.140657	0	0	0	0	0	0	0	0	0	0	0	0	0	0	0	0
hsa-miR-3186-3p	0	0	0	0	0	0	0	0	0	0	0	0	2.50532	0	0	0	0	0	0	0	0	0	0	0	0	0	0	0	0	0	0	0	0	0	0	0	0	0	0	0	0	0	0	0	0	0	0	0	0
hsa-miR-11401	0	2.74782	2.02703	6.27706	0	4.27659	0	0	10.7393	0	0	0	7.51597	3.92565	5.87108	11.4523	0	4.19026	4.07144	0	3.36371	1.30452	11.1881	0	0	4.34966	8.63041	0	6.74357	7.22527	0	0	0	0.130884	0	0.164274	0	0.129487	0	0	0	0.130015	0	0	0	0	0	0	0
hsa-miR-4999-3p	0	0	0	0	0	0	0	0	0	0	0	0	0	0	0	0	0	0	0	0	0	0	0	0	0	0	0	0	0	0	0.653821	0.498914	0	0.130884	0	0.328547	0	0.129487	0.145009	0.264226	0.258621	0	0.657469	0.120547	0.130133	0.407342	0.685946	0.139046	0.549763
hsa-miR-483-3p	161.691	32.9739	178.378	153.788	188.841	158.234	87.3512	22.5415	61.751	10.7163	114.546	191.737	295.628	94.2157	35.2265	124.066	144.784	167.61	154.715	213.417	70.6379	36.5265	295.366	220.865	163.085	54.3707	478.988	13.4639	168.589	215.313	2.94219	0.249457	0.421972	0.261767	1.20129	0.164274	2.15749	26.9333	0	6.20931	0.129311	0.390044	0.525975	1.32602	0	0.814683	1.09751	3.19805	2.88626
hsa-miR-4639-3p	0	0	0	0	0	0	0	0	0	0	0	0	0	0	0	0	0	0	0	0	0	0	0	0	0	0	0	0	0	0	0.10897	0.249457	0.140657	0.130884	0	0	0	0	0.290019	0.132113	0.258621	0	0.131494	0.120547	0	0.135781	0.137189	0	0
hsa-miR-1208	0	0	0	0	0	0	0	0	0	0	0	0	0	0	0	0	0	0	0	0	0	0	0	0	0	0	0	0	0	0	0	0	0	0	0	0	0	0	0	0	0	0	0	0	0	0	0	0	0
hsa-miR-589-3p	2.69484	0	2.02703	0	0	0	0	0	1.34241	0	0	0	0	1.96283	2.93554	1.90871	0	2.7935	0	13.0664	0	0	0	0	0	0	0	3.23134	6.74357	0	5.55748	5.11387	3.93841	5.36623	4.95532	4.10684	3.23624	4.40255	6.2354	4.88818	1.93966	3.64041	4.47079	7.35338	4.42452	4.34498	6.17351	8.06466	4.94787
hsa-miR-1245b-3p	0	0	0	0	0	0	0	0	0	0	0	0	0	0	0	0	0	0	0	0	0	0	0	0	0	0	0	0	0	0	0	0	0	0.130884	0	0.164274	0	0	0.145009	0.132113	0	0	0	0	0	0	0	0	0
hsa-miR-545-3p	0	0	0	0	2.2481	0	0	0	0	0	0	0	0	0	0	0	0	0	0	0	0	1.30452	0	0	0	0	0	0.538557	0	0	0.762791	1.62147	1.26592	1.04707	1.05113	0.492821	0.80906	1.16538	1.74011	0.792678	1.42242	2.08023	1.31494	1.92876	0.650665	1.22202	1.2347	0.556183	1.51185
hsa-miR-3065-3p	0	0	0	0	0	0	0	0	0	0	0	0	0	0	0.978514	0	0	0	0	0	3.36371	0	0	0	0	0	0	2.15423	0	0	5.88439	7.10952	4.21972	4.45004	2.85306	5.09248	4.0453	2.20128	3.33521	3.0386	2.06897	5.46062	2.89286	3.01368	4.55465	2.85139	1.09751	2.64187	1.51185
hsa-miR-3619-5p	0	0	0	0	0	0	0	0	0	0	0	0	0	0	0	0	0	0	0	0	0	0	0	0	0	0	0	0	0	0	0	0	0	0	0	0	0	0	0	0	0	0	0	0	0	0	0	0	0
hsa-miR-7157-5p	0	0	0	0	0	0	0	0	0	0	0	0	0	0	0	0	0	0	0	0	0	0	0	0	0	0	0	0	0	0	0	0.124728	0	0	0	0	0	0	0	0	0	0	0	0	0	0	0	0	0
hsa-miR-5690	0	0	0	0	0	4.27659	0	0	0	0	0	0	0	0	0	0	0	0	0	0	0	0	0	0	0	0	0	0	0	0	2.28837	2.12038	0.984602	2.74856	0.600645	2.62838	1.75296	1.29487	1.5951	1.58536	1.81035	1.69019	2.89286	1.44657	1.43146	1.76515	0.685946	1.25141	0.824645
hsa-miR-6736-3p	0	0	0	0	0	0	0	0	0	0	0	0	0	0	0	0	0	1.39675	0	0	0	0	0	0	0	0	0	0	0	0	0.10897	0	0	0	0	0	0	0	0	0.132113	0	0.130015	0	0	0	0	0	0.139046	0
hsa-miR-1207-3p	0	0	0	0	0	0	0	0	0	0	0	0	0	0	0	0	0	0	0	0	0	0	0	0	0	0	0	0	0	0	0	0	0	0	0	0	0	0	0	0	0	0	0	0	0	0	0	0	0
hsa-miR-5000-3p	0	0	0	0	0	0	0	0	0	2.67907	0	0	0	0	0	0	0	0	0	0	0	0	0	0	0	0	0	0	0	0	0.653821	0.498914	0.703287	0.392651	0.750807	0.492821	0.269687	0.647434	0.435028	0.396339	0.646553	1.04012	0.525975	0	0.390399	1.08624	0.411568	0.417137	0.412323
hsa-miR-4742-5p	0	0	0	0	0	0	0	0	0	0	0	0	0	0	0.978514	0	0	0	0	0	0	0	0	0	0	0	0	0.538557	0	0	1.0897	0.498914	0.703287	0.261767	0.450484	0.821368	0.539373	0.258974	0.435028	0.264226	0.517242	0.520059	0.394481	0.241094	0.520532	0.407342	0.274378	0.417137	0.137441
hsa-miR-4692	0	0	0	0	0	0	0	0	0	0	0	0	0	0	0	0	0	0	0	0	0	0	0	0	0	0	0	0	0	0	0	0	0	0	0	0	0	0	0	0	0	0	0	0	0	0	0	0	0
hsa-miR-1972	0	0	0	0	0	0	0	0	0	0	0	0	0	0	0	0	0	0	0	0	0	0	0	0	0	0	0	0	0	0	0	0.124728	0	0.130884	0	0	0.134843	0.129487	0.290019	0	0	0	0	0.120547	0.130133	0	0	0	0
hsa-miR-4650-5p	0	0	0	0	0	0	0	0	0	0	0	0	0	0	0	0	0	0	0	0	0	0	0	0	0	0	0	0	0	0	0	0	0	0.130884	0	0	0	0	0	0	0	0	0	0	0	0	0	0	0
hsa-miR-484	1589.96	1868.52	2306.76	1748.16	2729.2	1732.02	1639.12	1493.37	1828.37	932.315	2266.52	1877.7	2187.15	1741.03	1372.85	2175.93	1278.92	1814.38	3578.8	975.622	1439.67	1767.62	2465.86	2474.13	1968.66	1770.31	923.454	1014.64	2130.97	2053.42	50.5621	32.8036	33.8985	28.14	30.3326	23.3268	74.2987	56.9742	23.7815	40.1624	33.75	22.6225	28.9286	29.1724	10.5408	32.4516	25.38	30.451	25.564
hsa-miR-4270	0	0	0	0	0	0	0	0	0	0	0	0	0	0	0	0	0	0	0	0	0	0	0	0	0	0	0	0	0	0	0	0	0	0	0	0	0	0	0	0	0	0	0	0	0	0	0	0	0
hsa-miR-6823-5p	0	0	0	0	0	0	0	0	0	0	0	0	0	1.96283	0	0	0	0	0	0	0	0	0	0	0	0	0	0	0	0	0	0	0	0	0	0	0	0	0	0	0	0	0	0	0	0	0	0	0
hsa-miR-3934-5p	0	0	0	0	2.2481	0	0	0	0	0	0	0	0	0	0.978514	0	0	0	0	0	0	2.60903	0	0	0	0	0	0	0	0	1.30764	0.873099	1.26592	2.09414	1.05113	1.31419	1.88781	1.42436	1.5951	1.32113	1.03448	1.17013	1.70942	0.723283	1.43146	1.76515	1.2347	1.94664	1.09953
hsa-miR-545-5p	0	0	0	0	0	0	0	0	2.68482	0	0	0	0	0	0.978514	0	4.02177	0	0	0	0	0	0	0	0	0	0	0.538557	0	0	0.653821	1.12256	0.140657	0.785302	0.300323	0.164274	0.674217	0.906408	0.725046	0.660565	0.517242	0.650073	0.920457	1.20547	0.650665	0.135781	1.2347	0.417137	0.824645
hsa-miR-4704-3p	0	0	0	0	0	0	0	0	0	0	0	0	0	0	0	0	0	0	0	0	0	0	0	0	0	0	0	0	0	0	0	0	0	0	0	0	0	0	0	0	0	0	0	0	0	0	0.137189	0	0
hsa-miR-148a-3p	1972.63	1450.85	1481.76	1908.23	2416.71	1727.74	909.48	1267.96	1903.54	1934.29	3361.28	2336.1	1959.16	1931.42	1917.89	1851.45	1685.12	1845.11	2121.22	1093.22	1328.67	1723.27	2832.83	1443.43	2021.08	1459.31	2632.27	1460.03	1645.43	2874.21	4851.24	7603.2	6389.37	8250.38	11591	5641.81	5646.16	4828.57	4998.33	9100.48	11551.3	7788.27	10289	7514.31	6700.41	10088.2	6786.61	8288.94	14867.8
hsa-miR-148b-3p	512.02	206.087	348.649	417.424	487.838	269.425	226.085	287.404	410.778	254.511	452.552	542.152	440.937	453.413	616.464	496.266	631.418	395.281	451.93	357.147	393.554	356.133	490.039	301.18	524.2	430.616	371.108	438.386	283.23	491.318	1160.86	1308.28	861.808	1085.42	1176.36	898.084	1088.59	1272.86	1146.15	1204.21	1707.29	1222.53	1602.38	1070.1	1289.75	1394.06	1232.1	1178.83	1247
hsa-miR-152-3p	99.7092	49.4608	50.6757	50.2165	42.7139	38.4893	66.7979	33.8122	59.0661	64.2976	41.3118	28.6503	52.6118	70.6618	95.8943	62.9876	197.067	54.4733	40.7144	117.597	90.8202	49.5716	64.891	37.9263	40.7711	58.7204	69.0433	91.5548	60.6922	41.9066	818.584	782.297	969.271	1096.02	1542.91	1007.33	712.243	2131.61	694.594	1379	1025.82	1140.75	1044.98	1433.55	949.32	1161.2	1111.23	975.267	2263.24
hsa-miR-6733-3p	0	0	0	0	0	0	0	0	0	0	0	0	0	0	0	0	0	0	0	0	0	0	0	0	0	0	0	1.07711	0	0	0.32691	0.124728	0.281315	0.785302	0.600645	0.328547	0.80906	0.129487	0.580037	0.264226	1.16379	0.780088	0.788963	0.120547	0.910931	0.543122	0.823135	0.695229	0
hsa-miR-584-3p	0	2.74782	0	0	0	0	0	0	0	0	0	0	0	0	0.978514	0	0	0	0	0	0	0	0	0	0	0	0	0.538557	0	0	0.10897	0	0.140657	0	0	0.328547	0	0	0	0	0	0	0	0	0	0	0	0	0
hsa-miR-103b	0	0	0	0	0	0	0	0	0	0	0	0	0	0	0	0	0	0	0	0	0	0	0	0	0	0	0	0	0	0	0	0	0	0	0	0	0	0	0	0	0	0	0	0	0	0	0	0	0
hsa-miR-1279	0	0	0	0	0	0	0	0	0	0	0	0	0	0	0	0	0	0	0	0	0	0	0	0	0	0	0	0	0	0	0	0	0	0	0	0	0	0	0	0	0	0	0	0	0	0	0	0	0
hsa-miR-6729-3p	0	0	0	0	0	0	0	0	0	0	0	0	5.01064	0	0	0	0	1.39675	4.07144	0	0	0	0	0	0	2.17483	0	0	0	1.44505	0	0	0	0	0	0	0.134843	0	0	0	0	0	0	0	0	0	0	0.139046	0
hsa-miR-5196-3p	2.69484	0	2.02703	0	2.2481	4.27659	10.2766	0	5.36965	2.67907	3.75562	0	2.50532	0	3.91405	1.90871	4.02177	5.58701	20.3572	8.71091	3.36371	1.30452	2.23762	2.23096	17.4733	6.52449	0	0.538557	0	2.89011	5.23057	0.748371	2.25052	2.87944	0.750807	0.328547	5.66342	1.68333	0.290019	5.15241	2.58621	2.34026	2.49838	0.843831	0	3.25873	1.09751	4.44946	1.23697
hsa-miR-4528	0	0	0	0	0	0	0	0	0	0	0	0	0	0	0	0	0	0	0	0	0	0	0	0	0	0	0	0	0	0	0	0	0	0	0	0	0	0	0	0	0	0	0	0	0	0	0	0	0.137441
hsa-miR-4729	0	0	0	0	0	0	0	0	0	0	0	0	2.50532	0	0	0	0	0	0	0	0	1.30452	0	0	0	0	0	0	0	0	0	0.124728	0	0	0.150161	0.328547	0.134843	0	0	0.132113	0.129311	0.130015	0	0.241094	0.130133	0	0.548757	0.139046	0
hsa-miR-153-5p	0	0	0	0	0	0	0	0	0	0	0	0	0	0	0	0	0	0	0	0	0	0	0	0	0	0	0	0	0	0	0.32691	0.748371	0.140657	1.04707	0.450484	0.821368	0.943904	0.517948	0.145009	0.792678	1.29311	0.650073	1.18344	1.56711	0.260266	0.950464	0.823135	0.417137	0.274882
hsa-miR-6777-3p	2.69484	0	0	3.13853	0	4.27659	0	0	1.34241	0	0	0	2.50532	0	1.95703	0	0	1.39675	8.14288	8.71091	0	3.91355	4.47524	4.46192	0	4.34966	0	2.15423	0	2.89011	0.10897	0.249457	0	0.130884	0	0	0	0	0	0	0	0	0.131494	0.120547	0	0	0	0	0
hsa-miR-338-3p	13.4742	16.4869	10.1351	9.41559	11.2405	25.6596	20.5532	11.2707	14.7665	10.7163	3.75562	11.0194	0	3.92565	14.6777	9.54357	12.0653	9.77726	8.14288	17.4218	37.0008	13.0452	4.47524	20.0786	11.6489	19.5735	17.2608	25.3122	40.4614	5.78022	73.4459	225.384	78.2056	86.6449	138.449	120.413	67.8262	346.895	103.392	122.601	113.664	141.196	124.656	148.153	114.127	177.329	112.221	123.334	118.886
hsa-miR-4267	0	0	0	0	0	0	0	0	0	0	0	0	0	0	0	0	0	0	0	0	0	0	0	0	0	0	0	0	0	0	0	0	0	0	0	0	0	0	0	0	0	0	0	0	0	0	0	0	0
hsa-miR-4673	0	0	0	0	0	0	0	0	0	0	0	0	0	0	0	0	0	0	0	0	0	0	0	0	0	0	0	0	0	0	0	0	0	0	0	0	0	0	0	0	0	0	0	0	0	0	0	0	0.137441
hsa-miR-7113-5p	0	0	0	0	0	0	0	0	1.34241	0	0	0	0	0	0	1.90871	0	0	0	0	0	0	0	0	0	0	4.3152	0.538557	0	0	0.32691	0.498914	0.56263	0.392651	0.150161	0.164274	0	0.129487	0.435028	0.132113	0.258621	0.130015	0	0.120547	0.260266	0.543122	0	0.278092	0.274882
hsa-miR-4712-5p	0	0	0	0	0	0	0	0	0	0	0	0	0	0	0	0	0	0	0	0	0	0	0	0	0	0	0	0	0	0	0	0.124728	0	0.130884	0.150161	0	0.134843	0	0	0.264226	0.129311	0	0	0	0	0.135781	0.137189	0.139046	0
hsa-miR-770-5p	0	0	0	0	0	0	0	0	0	0	0	0	0	0	0	0	0	0	0	0	0	0	0	0	0	0	0	0	0	0	0	0	0	0	0.150161	0	0	0	0	0	0	0	0	0.241094	0	0	0	0.278092	0.412323
hsa-miR-1825	0	0	0	0	0	0	0	0	0	0	0	0	0	0	0	0	0	0	0	0	0	0	0	0	0	0	0	0	0	0	0	0	0	0	0	0	0	0	0	0	0	0	0	0	0	0	0	0	0
hsa-miR-4716-5p	0	0	0	0	0	0	0	0	0	0	0	0	0	0	0	0	0	0	0	0	0	0	0	0	0	0	0	0	0	0	0	0	0.140657	0	0	0	0	0	0	0.132113	0	0	0	0	0	0	0.137189	0	0
hsa-miR-885-5p	32.3381	2.74782	18.2432	6.27706	4.4962	51.3191	10.2766	5.63536	6.71206	5.35813	26.2893	17.631	35.0745	19.6283	2.93554	7.63485	4.02177	6.98376	44.7858	0	0	3.91355	15.6633	8.92384	17.4733	8.69932	38.8368	4.30846	13.4871	20.2308	0.980731	0.249457	0.56263	0.392651	0.450484	1.47846	0.80906	0.647434	0.580037	0.924791	0.387932	0.390044	1.18344	0.482189	0.390399	0.271561	0.411568	0.834275	0.549763
hsa-miR-6814-5p	0	0	0	0	0	0	0	0	0	0	0	0	0	0	0	0	0	0	0	0	0	0	0	0	0	0	0	0	0	0	0	0	0	0	0	0	0	0	0	0	0	0	0	0	0	0	0	0	0
hsa-miR-662	0	0	0	0	0	0	0	0	0	0	0	0	0	0	0	0	0	0	0	0	0	0	0	0	0	0	0	0	0	0	0	0	0	0	0	0	0	0	0	0	0	0	0	0	0	0	0	0	0
hsa-miR-4301	0	0	0	0	0	0	0	0	0	0	0	0	0	0	0	0	0	0	0	0	0	0	0	0	0	0	0	0	0	0	0	0	0	0	0	0	0	0.129487	0	0	0	0	0	0	0	0	0	0	0
hsa-miR-6764-5p	2.69484	0	2.02703	0	0	0	0	0	0	0	5.63343	0	0	9.81413	2.93554	1.90871	0	1.39675	4.07144	0	6.72742	0	4.47524	4.46192	5.82445	0	4.3152	3.23134	0	1.44505	0.21794	0	0.421972	0	0.300323	0.657094	0.134843	0.258974	0.290019	0.264226	0	0.130015	0.525975	0.120547	0.780798	0.135781	0.137189	0.278092	0.274882
hsa-miR-6793-3p	0	0	0	0	2.2481	0	0	0	0	0	1.87781	0	0	0	0	0	0	0	0	0	0	1.30452	0	0	0	0	0	0	0	0	0	0.124728	0.140657	0.130884	0	0.164274	0.134843	0.258974	0	0	0.258621	0	0.262988	0.120547	0	0	0	0.139046	0
hsa-miR-361-3p	398.837	774.886	379.054	232.251	269.772	350.681	421.341	693.15	491.323	605.469	315.472	286.503	255.543	402.38	741.713	360.747	470.547	378.52	325.715	309.237	433.919	790.537	297.604	361.416	133.962	602.428	319.325	843.381	155.102	333.808	2210.68	2183.37	2272.32	2206.96	1399.5	1368.73	2379.72	1351.58	2119.31	1895.16	2085.65	1991.69	2230.4	1886.81	1773.84	2214.04	2227.95	1885.04	1404.23
hsa-miR-6887-3p	0	0	0	0	0	0	0	0	0	0	0	0	0	0	0	0	0	0	0	0	0	0	0	0	0	0	0	0	0	0	0	0	0	0	0	0	0	0	0	0	0	0	0	0	0	0	0	0	0
hsa-miR-6810-3p	0	2.74782	0	0	2.2481	0	0	0	0	0	0	0	0	0	2.93554	5.72614	0	0	0	0	0	0	0	0	0	0	0	1.07711	0	0	0	0	0	0	0	0	0	0.129487	0.290019	0.132113	0	0	0	0	0	0.135781	0	0.139046	0
hsa-miR-6756-3p	0	0	2.02703	0	0	0	0	0	0	0	0	0	0	0	0	0	0	1.39675	0	0	0	0	0	0	0	0	0	0	0	0	0	0	0.140657	0	0	0	0	0.258974	0	0.132113	0.129311	0	0	0	0	0	0.137189	0	0
hsa-miR-3127-3p	0	0	0	0	0	0	0	5.63536	2.68482	0	0	0	0	0	0.978514	0	0	1.39675	0	0	0	0	0	2.23096	0	0	0	2.15423	0	0	0.21794	0.249457	0.140657	0.130884	0	0.164274	0.134843	0.258974	0	0.132113	0.129311	0.130015	0	0.120547	0.130133	0	0.137189	0	0.274882
hsa-miR-3162-3p	0	0	0	0	0	0	0	0	0	0	0	0	0	0	0	0	0	0	0	0	0	0	0	0	0	0	0	0	0	0	0	0	0	0	0	0	0	0	0	0	0	0	0	0	0	0	0	0	0
hsa-miR-4667-3p	0	0	0	0	0	0	0	0	1.34241	0	0	0	0	0	0	0	0	0	0	0	0	0	0	0	0	0	0	0	0	0	0	0	0	0	0	0	0	0.129487	0	0.264226	0	0	0	0	0	0.135781	0.137189	0.139046	0
hsa-miR-6803-3p	26.9484	10.9913	22.2973	12.5541	15.7367	12.8298	35.9681	0	22.821	0	11.2669	22.0387	15.0319	3.92565	13.6992	26.722	36.1959	29.3318	20.3572	13.0664	23.546	18.2632	20.1386	20.0786	29.1222	28.2728	17.2608	5.92413	6.74357	62.1373	2.1794	0.748371	3.37578	2.3559	1.35145	0.985641	1.61812	1.9423	0.435028	3.0386	0.258621	1.95022	0.788963	0.843831	0	0.814683	0.548757	2.22473	1.78673
hsa-miR-6892-3p	0	0	0	0	0	0	0	0	0	0	0	0	0	0	0	0	0	0	0	0	0	0	0	0	0	0	0	0	0	0	0	0	0	0	0	0	0	0	0	0	0	0	0	0	0	0	0	0	0
hsa-miR-125b-5p	994.397	1621.22	1112.84	1208.33	1045.37	1928.74	1854.93	1476.47	990.7	1615.48	1248.74	749.316	1222.6	1224.8	1296.53	1210.12	1005.44	948.395	2064.22	1446.01	1254.66	500.934	787.643	847.765	1409.52	1398.42	1411.07	636.575	1793.79	1089.57	14964	11599.4	12388.5	15890.7	22992.5	11324.2	17813.9	36803.7	10073.5	34586.5	22692.6	17921.3	23431.9	35048.5	9845.47	16967.7	26062	19649.1	24362.2
hsa-miR-125a-5p	1975.32	4632.83	2969.59	2476.3	1944.61	2698.53	4192.86	2457.02	2142.49	2622.81	1646.84	1397.25	1543.28	2747.96	2483.47	3254.36	4419.93	1751.53	3318.22	2900.73	2738.06	1841.98	1872.89	1780.31	1805.58	4806.37	2917.08	3319.67	2441.17	1933.48	10025.7	8440.38	6478.12	10241.8	13145.7	4663.23	16074.5	21943	5473.09	23934.4	15383.6	11388.5	13870.4	16600.4	4205.12	12242.7	14336.4	14409.9	10847.1
hsa-miR-4319	0	0	0	0	0	0	0	0	0	0	0	0	0	0	0	0	0	0	0	0	0	0	0	0	0	0	0	0	0	0	0	0	0	0	0	0	0	0	0	0	0	0	0	0	0	0	0	0	0
hsa-miR-6752-3p	0	0	0	0	0	0	0	0	0	0	0	0	0	1.96283	0	0	0	0	0	0	0	0	0	0	0	0	0	0	0	0	0.32691	0	0.281315	0.130884	0.150161	0	0.269687	0	0	0.132113	0	0.390044	0	0.241094	0	0	0	0	0
hsa-miR-4308	0	0	0	0	0	0	0	0	0	0	0	0	0	0	0	0	0	0	0	0	0	0	0	0	0	0	0	0	0	0	0	0	0	0	0	0	0	0	0	0	0	0	0	0	0	0	0	0	0
hsa-miR-339-5p	382.668	634.747	143.919	169.481	182.096	179.617	282.607	524.089	237.607	1168.07	193.414	88.1548	273.08	369.011	963.836	347.386	550.983	297.508	93.6431	361.503	326.28	585.728	205.861	111.548	93.1911	448.015	198.499	1003.87	101.154	161.846	802.02	866.115	892.472	773.915	631.278	701.777	376.348	639.665	667.478	791.357	802.372	1030.11	824.072	930.866	98.6408	783.59	939.472	688.694	765.958
hsa-miR-5088-3p	0	0	0	0	0	0	0	0	0	0	0	0	0	0	0	0	0	0	0	0	0	0	0	0	0	0	0	0	0	0	0	0	0	0	0.150161	0	0	0	0	0	0	0	0	0	0	0	0	0	0
hsa-miR-6780b-3p	0	0	2.02703	0	2.2481	0	0	0	4.02724	0	0	0	0	0	0	0	0	4.19026	0	4.35545	0	2.60903	0	2.23096	0	0	8.63041	0	0	0	0.21794	0.124728	0.281315	0.130884	0	0.164274	0.40453	0.258974	0	0.132113	0.258621	0	0.525975	0.241094	0	0.543122	0.274378	0.556183	0.137441
hsa-miR-6716-3p	0	0	0	0	0	0	0	11.2707	0	0	0	0	0	0	0	0	4.02177	2.7935	0	0	0	1.30452	0	0	0	0	0	0	0	0	2.61528	0.873099	0.421972	0.392651	1.35145	0.821368	0.943904	5.9564	0.145009	1.58536	1.16379	0.780088	0.920457	2.16985	0	0.678903	1.2347	1.11237	2.88626
hsa-miR-615-3p	0	2.74782	0	0	2.2481	0	0	0	1.34241	0	0	0	0	0	0	1.90871	0	0	0	0	0	0	6.71286	0	0	0	0	0.538557	6.74357	0	12.7495	10.9761	8.43945	7.9839	13.064	8.0494	16.9903	37.4217	6.81544	15.0609	8.53449	7.28082	3.81332	12.2958	4.03412	6.78903	12.8958	7.09133	12.782
hsa-miR-671-3p	40.4227	63.1999	10.1351	12.5541	20.2329	8.55319	15.4149	16.9061	14.7665	99.1255	7.51124	11.0194	10.0213	13.7398	40.1191	19.0871	28.1524	15.3643	0	26.1327	26.9097	32.6129	11.1881	8.92384	0	45.6714	8.63041	47.3931	6.74357	7.22527	6.97409	8.60626	5.76696	6.4133	4.655	3.1212	12.4056	9.58203	7.97551	8.0589	9.43967	5.59063	7.10066	8.79995	8.45864	8.01105	5.21319	10.0113	6.45972
hsa-miR-3678-5p	0	0	0	0	0	0	0	0	0	0	0	0	0	0	0	0	0	0	0	0	0	0	0	0	0	0	0	0	0	0	0	0	0	0.130884	0	0	0	0	0	0	0.129311	0	0.131494	0	0	0	0	0	0
hsa-miR-340-3p	0	0	2.02703	3.13853	0	0	0	16.9061	2.68482	8.0372	1.87781	2.20387	2.50532	1.96283	1.95703	0	8.04354	1.39675	0	4.35545	0	3.91355	0	4.46192	5.82445	2.17483	0	3.7699	0	2.89011	9.15349	8.10735	7.5955	7.32948	8.40903	4.43539	5.93311	8.54613	5.80037	8.58735	7.3707	7.15081	10.125	12.1753	10.2805	8.14683	10.152	8.75988	8.79622
hsa-miR-5009-3p	0	0	0	0	0	0	0	0	0	0	0	0	0	0	0	0	0	0	0	0	0	0	0	0	0	0	0	0	0	0	0	0.124728	0	0	0.150161	0	0	0	0	0.132113	0.129311	0	0.131494	0.120547	0	0.135781	0.137189	0	0.137441
hsa-miR-6761-3p	0	0	0	0	0	0	0	0	0	0	0	0	0	0	0	0	0	0	0	0	0	0	0	0	0	4.34966	0	0	0	0	0	0	0	0	0	0	0.269687	0.258974	0.145009	0	0	0.260029	0	0	0	0	0.137189	0	0.137441
hsa-miR-6072	0	0	0	0	0	0	0	0	0	0	0	0	0	0	0	0	0	0	0	0	0	0	0	0	0	0	0	0	0	0	0	0	0	0	0	0	0	0	0	0	0	0	0	0	0	0	0	0	0
hsa-miR-5193	5.38969	2.74782	0	0	0	4.27659	0	5.63536	5.36965	0	0	0	7.51597	0	3.91405	7.63485	4.02177	1.39675	0	8.71091	3.36371	1.30452	0	0	0	4.34966	0	3.23134	6.74357	1.44505	1.96146	0.249457	0.843945	0.916185	0.300323	0.328547	0.80906	0.776921	0.145009	1.45324	0.129311	0.910103	0.657469	0.361642	0	0.407342	0	2.36378	0.549763
hsa-miR-877-3p	2.69484	2.74782	0	3.13853	2.2481	0	0	0	0	0	0	0	7.51597	0	1.95703	5.72614	8.04354	8.38051	0	8.71091	10.0911	0	4.47524	2.23096	0	4.34966	0	4.84702	13.4871	7.22527	0.21794	0.124728	0.140657	0	0	0	0.134843	0.129487	0	0.132113	0	0.260029	0	0	0	0	0	0.278092	0.549763
hsa-miR-6727-3p	0	0	0	0	0	0	0	0	0	0	0	2.20387	0	0	0	0	0	0	0	0	0	0	0	2.23096	0	0	0	0.538557	0	2.89011	0	0	0	0.130884	0	0	0	0	0.145009	0	0	0	0	0	0	0	0	0	0
hsa-miR-6747-3p	10.7794	5.49565	4.05405	3.13853	11.2405	4.27659	0	5.63536	8.05447	2.67907	0	2.20387	0	1.96283	10.7637	3.81743	4.02177	8.38051	8.14288	4.35545	6.72742	5.21807	6.71286	11.1548	0	6.52449	0	9.15548	6.74357	10.1154	1.30764	0.249457	0.703287	0.785302	1.20129	0.821368	1.88781	2.71922	0.725046	2.11381	0.775863	1.04012	1.31494	1.20547	0	1.08624	0.411568	1.25141	0.824645
hsa-miR-1539	0	0	0	0	0	0	0	0	0	0	0	0	0	0	0	0	0	0	0	0	0	0	0	0	0	0	0	0	0	0	0	0	0	0	0	0	0	0	0	0	0	0	0	0	0	0	0	0	0
hsa-miR-3193	0	0	0	0	0	0	0	0	0	0	0	0	0	0	0	0	0	0	0	0	0	0	0	0	0	0	0	0	0	0	0	0	0.140657	0	0.300323	0.164274	0.134843	0	0	0	0	0	0	0.241094	0	0.135781	0	0	0
hsa-miR-486-5p	242536	226267	440244	372700	412502	355248	246361	216195	277145	163056	347376	358777	361974	432609	278684	456828	268433	324882	581459	160350	377055	411921	483839	429431	400943	334393	264449	206962	510199	545615	670.602	329.533	1577.05	366.474	624.971	2524.39	335.086	990.316	511.448	426.857	413.794	413.187	295.467	1436.2	579.352	309.715	791.444	289.91	335.493
hsa-miR-6748-3p	0	0	0	0	0	0	0	0	0	0	0	0	0	0	0	0	0	0	0	0	0	1.30452	0	0	0	0	0	0.538557	0	0	0.21794	0.124728	0.140657	0.130884	0	0	0.269687	0.129487	0.145009	0.132113	0.387932	0.130015	0	0.241094	0	0.135781	0.274378	0	0
hsa-miR-5699-3p	0	0	0	0	0	0	0	0	0	0	0	0	0	0	0	0	0	0	0	0	0	0	0	0	0	0	0	0	0	0	0.21794	0.124728	0.281315	0.261767	0.450484	0.164274	0	0.258974	0	0.660565	0.129311	0	0.262988	0	0	0	0.411568	0	0
hsa-miR-205-5p	18.8639	57.7043	42.5676	84.7403	53.9544	111.191	92.4895	118.343	67.1206	50.9023	73.2346	52.8929	40.0852	96.1785	76.3241	45.8091	48.2612	41.9026	73.2859	43.5545	37.0008	16.9587	42.5148	33.4644	46.5956	71.7694	34.5216	23.158	182.076	27.456	14.2751	1652.78	6.32959	12.1722	0.750807	11.3349	8.49513	4.40255	15.371	3.96339	3.87932	4.29048	225.775	27.1231	4.16425	4.8881	4.66443	946.067	0.824645
hsa-miR-1237-3p	10.7794	8.24347	4.05405	9.41559	11.2405	21.383	15.4149	0	4.02724	2.67907	0	2.20387	7.51597	0	3.91405	7.63485	8.04354	5.58701	8.14288	8.71091	3.36371	0	11.1881	0	0	2.17483	0	1.61567	0	0	0.435881	0	0.421972	0.392651	0	0	0.80906	0.517948	0.145009	0.792678	0.646553	0.260029	0.131494	0.361642	0	0.407342	0.274378	0.556183	0.137441
hsa-miR-10397-5p	0	0	0	0	0	0	0	0	0	0	0	0	0	0	0	0	0	0	0	0	0	0	0	0	0	0	0	0	0	0	0.653821	0.374185	0.281315	0.654418	0.900968	0	1.07875	0.647434	1.01506	0.792678	1.81035	1.04012	1.05195	0.361642	1.5616	1.90093	2.19503	0.97332	0
hsa-miR-3121-5p	0	0	0	0	0	0	0	0	0	0	0	0	0	0	0	0	0	0	0	0	0	0	0	0	0	0	0	0	0	0	0	0	0	0	0	0	0	0	0	0	0	0	0	0	0	0	0	0	0
hsa-miR-196b-3p	0	0	0	0	0	0	0	0	0	0	0	0	0	0	0	0	0	0	0	0	0	0	0	0	0	0	0	0	0	0	0.32691	1.62147	1.26592	1.70149	1.20129	2.29983	0.40453	0.776921	0.580037	0.528452	1.16379	1.04012	0.394481	1.08493	0.650665	0.814683	0.823135	0.834275	1.09953
hsa-miR-1307-5p	21.5588	24.7304	8.10811	9.41559	11.2405	8.55319	10.2766	22.5415	10.7393	16.0744	11.2669	11.0194	7.51597	15.7026	29.3554	15.2697	16.0871	18.1578	4.07144	13.0664	6.72742	5.21807	11.1881	4.46192	11.6489	26.098	21.576	20.4652	0	11.5604	39.5562	92.1743	32.3512	53.0079	50.6044	64.231	28.3171	48.8166	42.6327	25.762	24.1811	51.8758	59.3037	39.2984	39.3001	38.5617	34.1601	16.6855	67.6209
hsa-miR-3131	0	0	0	0	0	0	0	0	0	0	0	0	0	0	0	0	0	0	0	0	0	0	0	0	0	0	0	0	0	0	0	0	0	0	0	0	0	0	0	0	0	0	0	0	0	0	0	0	0
hsa-miR-151b	2.69484	0	0	0	0	4.27659	0	0	0	0	1.87781	0	0	0	0.978514	0	0	0	0	0	0	0	0	0	0	0	0	0.538557	0	1.44505	1.0897	0.623642	1.54723	1.04707	1.05113	1.14991	1.07875	1.29487	0.435028	1.45324	1.03448	0.910103	1.57793	1.20547	1.1712	0.543122	1.37189	0.556183	1.78673
hsa-miR-151a-5p	99.7092	46.713	36.4865	53.355	49.4582	55.5957	46.2447	28.1768	57.7237	93.7673	69.479	57.3006	47.6011	68.6989	132.099	89.7095	128.697	90.7889	24.4286	91.4646	114.366	104.361	71.6039	55.774	81.5423	93.5177	64.7281	172.877	53.9486	115.604	277.329	239.728	228.006	247.632	216.382	179.551	215.615	207.309	175.316	278.891	251.768	251.058	259.437	254.596	258.184	268.302	254.074	310.35	241.346
hsa-miR-6767-5p	5.38969	0	0	0	2.2481	0	0	0	0	0	3.75562	2.20387	2.50532	3.92565	3.91405	3.81743	8.04354	5.58701	0	0	0	2.60903	0	0	0	2.17483	4.3152	3.23134	0	5.78022	0.21794	0	0.421972	0.130884	0.300323	0.164274	0.134843	0	0.145009	0	0.129311	0	0	0.120547	0.260266	0	0.137189	0	0
hsa-miR-1281	0	0	0	0	0	0	0	0	0	0	0	0	0	0	0	0	0	0	0	0	0	0	0	0	0	0	0	0	0	0	0	0	0	0	0	0	0	0	0	0	0	0	0	0	0	0	0	0	0
hsa-miR-1292-3p	0	0	0	0	0	0	0	0	0	0	0	0	0	0	0	0	0	1.39675	0	0	0	0	0	0	0	0	0	0	0	0	0	0	0	0	0	0	0.134843	0	0	0	0	0	0	0	0	0	0	0	0
hsa-miR-579-5p	0	0	0	0	0	0	0	0	1.34241	0	1.87781	0	2.50532	0	0	0	0	0	0	0	0	0	0	2.23096	0	0	0	0	0	4.33516	0.980731	1.87093	0.984602	0.916185	1.05113	1.64274	0.943904	0.517948	0.725046	1.0569	1.29311	1.69019	1.31494	1.20547	1.04106	2.17249	0.274378	0.834275	0.687204
hsa-miR-127-3p	64.6763	252.8	64.8648	78.4632	49.4582	72.7021	113.043	90.1658	61.751	241.116	45.0675	24.2426	95.2022	37.2937	289.64	36.2656	627.396	48.8863	28.5001	187.285	413.736	46.9626	44.7524	37.9263	81.5423	630.7	64.7281	1084.65	20.2307	67.9175	69.5229	47.1474	38.3995	48.4269	95.3524	53.5532	37.7561	285.26	38.4275	45.3148	57.4139	51.4858	32.479	123.923	86.6685	29.4644	35.532	46.3022	209.735
hsa-miR-1234-3p	0	0	0	0	2.2481	0	0	0	2.68482	0	0	2.20387	2.50532	1.96283	0	0	0	1.39675	0	0	0	0	0	0	5.82445	0	0	0.538557	0	2.89011	0	0.124728	0	0.130884	0.450484	0	0.134843	0.258974	0	0.132113	0.129311	0.130015	0	0	0.390399	0	0	0	0
hsa-miR-7107-5p	0	0	0	0	0	0	0	0	0	0	0	0	0	0	0	0	0	0	0	0	0	0	0	0	0	0	0	0	0	0	0	0	0	0	0	0	0	0	0	0	0	0	0	0	0	0	0	0	0
hsa-miR-6741-3p	2.69484	8.24347	8.10811	3.13853	6.7443	8.55319	10.2766	5.63536	9.39688	2.67907	7.51124	13.2232	5.01064	7.85131	4.89257	9.54357	0	12.5708	0	4.35545	6.72742	9.13162	17.901	8.92384	0	4.34966	8.63041	16.1567	0	10.1154	0.544851	0.124728	0.140657	0.392651	0.150161	0	0.134843	0	0	0.264226	0.129311	0.520059	0.131494	0	0	0.271561	0.137189	0.417137	0
hsa-miR-11400	29.6433	16.4869	6.08108	6.27706	2.2481	4.27659	10.2766	16.9061	12.0817	45.5441	7.51124	11.0194	27.5585	25.5168	114.486	38.1743	32.1742	32.1253	0	13.0664	6.72742	35.222	4.47524	15.6167	0	6.52449	0	60.857	0	5.78022	0.21794	0.124728	1.26592	0.130884	0.150161	1.31419	0	0	0	0	0.258621	0.130015	0	0.361642	0.130133	0	0.411568	0.139046	0
hsa-miR-6749-5p	0	0	0	0	0	0	0	0	0	0	0	0	0	0	0	0	0	0	0	0	0	0	0	0	0	0	0	0	0	0	0	0	0	0	0	0	0	0	0	0	0	0	0	0	0	0	0	0	0
hsa-miR-6499-5p	0	0	0	0	0	0	0	0	0	0	0	0	0	0	0	0	0	0	0	0	0	0	0	0	0	0	0	0	0	0	0	0	0	0	0	0	0	0.388461	0.145009	0	0	0	0	0	0	0	0	0	0.137441
hsa-miR-6889-5p	0	0	0	0	0	0	0	0	0	0	0	0	0	0	0	0	0	0	0	0	0	0	0	0	0	0	0	0	0	0	0	0	0	0.130884	0	0	0	0	0	0	0	0	0	0	0	0	0	0	0
hsa-miR-542-5p	0	2.74782	0	0	0	0	5.1383	0	0	0	0	4.40774	2.50532	0	0	5.72614	0	1.39675	0	0	3.36371	0	2.23762	0	0	0	0	1.07711	0	2.89011	5.1216	3.11821	3.09446	3.92651	3.60387	5.5853	4.71952	5.69742	2.90019	3.83128	6.72415	4.16047	4.07631	3.85751	4.03412	6.24591	2.74378	7.09133	5.36019
hsa-miR-6775-5p	0	0	0	0	0	0	0	0	0	0	0	0	0	0	0	0	0	0	0	0	0	0	0	0	0	0	0	0	0	0	0	0	0	0	0	0	0	0	0	0	0	0	0	0	0	0	0	0	0
hsa-miR-101-2-5p	0	2.74782	4.05405	0	0	0	0	0	1.34241	0	0	0	0	3.92565	0	0	0	2.7935	0	4.35545	0	0	0	0	0	0	8.63041	0	0	0	1.19867	1.12256	1.12526	0.785302	1.20129	0.657094	0.943904	0.906408	0.435028	0.792678	0.905174	0.910103	1.31494	1.44657	1.69173	0.678903	1.09751	0.834275	0.137441
hsa-miR-126-3p	10827.9	19020.4	9283.78	8951.09	6881.44	9079.21	12049.3	6396.14	8669.3	14750.9	5282.28	6192.88	6874.6	9032.93	16936.1	12744.5	15532.1	8376.32	5150.37	15670.9	10639.4	7876.67	6764.33	6291.31	6709.76	14575.7	10248.6	20244.4	6554.75	9226.67	48837.1	59555.6	52606	64603.5	98983.9	74922.9	51243	69824.6	43237.9	68430.1	67733.1	68207	68757.1	71540.3	71283.7	72887.3	78259.9	74394.8	92571.8
hsa-miR-6506-3p	0	0	0	0	0	0	0	0	0	0	0	0	0	0	0	0	0	0	0	0	0	0	0	0	0	0	0	0	0	0	0	0	0	0	0	0	0	0	0	0	0	0	0	0	0	0	0	0	0
hsa-miR-4536-3p	0	0	0	0	0	0	0	0	0	0	0	0	0	0	0	0	0	0	0	0	0	0	0	0	0	0	0	0	0	0	2.1794	0.623642	1.26592	1.43972	1.20129	0.821368	1.48328	0.776921	3.1902	1.45324	1.03448	1.30015	1.44643	0.843831	1.5616	1.35781	0.274378	3.75424	0.824645
hsa-miR-1204	0	0	0	0	0	0	0	0	0	0	0	0	0	0	0	0	0	0	0	0	0	0	0	0	0	0	0	0	0	0	0	0	0	0	0	0	0	0	0	0	0	0	0	0	0	0	0	0	0
hsa-miR-6774-3p	0	0	0	0	0	0	0	0	0	0	1.87781	0	0	0	0	0	0	0	0	0	0	0	0	0	0	0	0	0.538557	0	0	4.0319	2.49457	5.20433	3.79562	2.10226	0.985641	3.91046	2.71922	4.06026	6.73777	5.68966	3.38038	4.60228	3.73696	3.64372	2.30827	4.39005	5.00565	1.64929
hsa-miR-187-3p	0	35.7217	0	0	2.2481	0	5.1383	0	0	2.67907	0	0	0	0	0	1.90871	0	0	0	0	0	0	4.47524	2.23096	0	0	0	1.07711	13.4871	2.89011	13.0764	9.10518	12.2372	11.5178	9.15984	16.4274	16.316	10.4884	8.55555	14.6645	12.4138	12.7414	12.7549	12.0547	15.0954	11.4056	9.32887	42.9651	7.55925
hsa-miR-1282	0	0	0	0	0	0	0	0	0	0	0	0	0	0	0	0	0	0	0	0	0	0	0	0	0	0	0	0	0	0	0	0	0	0	0	0	0	0	0	0	0	0	0	0	0	0	0	0	0
hsa-miR-4744	0	0	0	0	0	0	0	0	0	0	0	0	0	0	0	0	0	0	0	0	0	0	0	0	0	0	0	0	0	0	0	0.124728	0	0	0	0	0	0	0	0	0	0	0	0	0	0	0.137189	0	0
hsa-miR-1283	0	0	0	0	0	0	0	0	0	0	0	0	0	0	0	0	0	0	0	0	0	0	0	0	0	0	4.3152	0	0	0	0.10897	0.124728	0.140657	0	0.150161	0	0	0.129487	0	0	0	0	0	0.120547	0	0.135781	0.274378	0.139046	0.274882
hsa-miR-139-5p	13.4742	54.9565	22.2973	18.8312	4.4962	29.9362	20.5532	5.63536	16.1089	24.1116	9.38905	11.0194	12.5266	19.6283	30.3339	13.361	36.1959	19.5545	28.5001	30.4882	10.0911	18.2632	15.6633	17.8477	40.7711	32.6224	12.9456	19.3881	13.4871	11.5604	96.9834	94.17	100.429	100.649	162.775	140.618	78.344	175.843	88.7457	145.324	109.397	104.272	82.3151	164.306	84.5864	86.2207	144.597	127.505	204.375
hsa-miR-6508-5p	0	0	0	0	0	0	0	0	0	0	0	0	0	0	0	0	0	0	0	0	0	0	0	0	0	0	0	0	0	0	0	0	0	0	0	0	0.134843	0	0	0	0	0.130015	0	0.120547	0	0	0	0	0
hsa-miR-520g-5p	0	0	0	0	0	0	0	0	0	0	0	0	0	0	0	0	0	0	0	0	0	0	0	0	0	0	0	0	0	0	0	0	0	0	0	0	0	0	0	0	0	0	0.131494	0.120547	0	0	0	0	0.137441
hsa-miR-645	0	0	0	0	0	0	0	0	0	0	0	0	0	0	0	0	0	0	0	0	0	0	0	0	0	0	0	0	0	0	0	0	0	0	0	0	0	0	0	0	0	0	0	0	0	0	0	0	0
[truncated: 633 more rows]
[truncated: 19 more columns]
