# Supplementary material for: Circulating miRNA Expression Is Inversely Correlated with Tumor Tissue or Sentinel Lymph Nodes in Estrogen Receptor-Positive Early Breast Cancer Patients
Source: Int J Mol Sci. 2023 Aug 27;24(17):13293. doi: 10.3390/ijms241713293 (PMC10487825; doi:10.3390/ijms241713293)
Supplement: Supplementary file 1 [file ijms-24-13293-s001.zip › Escuin_Table_S3.xlsx]

## Sheet: Pos vs Neg
Name	miRBase_Alias	Source	Biotype	Chr	Start	End	Strand	Size	baseMean	log2FoldChange	lfcSE	stat	pvalue	padj	p585.30239.001.Pos.Macro	p705.30239.002.Pos.Macro	p631.30239.003.Pos.Micro	p581.30239.004.Pos.Micro	p573.30239.005.Neg	p661.30239.006.Neg	p686.30239.007.Neg	p597.30239.008.Macro	p625.30239.009.Neg	p736.30239.010.Pos.Micro	p576.30239.011.Neg	p621.30239.012.Neg	p632.30239.013.Neg	p681.30239.014.Neg	p601.30239.015.Pos.Macro	p667.30239.016.Pos.Micro	p765.30239.017.Pos.Micro	p698.30239.018.Pos.Micro	p164.30239.019.Pos.Micro	p600.30239.020.Pos.Macro	p564.30239.021.Neg	p572.30239.022.Neg	p595.30239.023.Neg	p592.30239.024.Neg	p605.30239.025.Neg	p602.30239.026.Neg	p618.30239.027.Neg	p659.30239.028.Neg	p627.30239.029.Neg	p629.30239.030.Neg
hsa-miR-642a-3p	MIMAT0020924	miRBase	miRNA	19	45674978	45674999	+	21	1.51267	2.62137	0.603187	4.34587	1.38726e-05	0.0341265	1.10343	4.59133	0.956744	6.62574	0	0	0	0	0.642794	5.96592	0	0	0	0.798266	2.34282	2.17345	1.32261	3.14551	0	6.46847	1.09602	0.462352	0	0.999552	4.33688	0	1.6419	0.706247	0	0
hsa-miR-7976	MIMAT0031179	miRBase	miRNA	3	127587158	127587176	-	18	5.11349	-1.40079	0.44271	-3.16411	0.00155557	0.999725	1.10343	0	5.74046	2.6503	3.67815	6.27642	0	8.37549	8.35632	1.70455	7.09436	15.4	5.18861	4.7896	1.95235	2.17345	2.64521	6.29103	2.92868	0	1.09602	7.85998	16.9261	1.9991	4.33688	5.02656	9.85139	3.76665	2.47977	13.7138
hsa-miR-4508	MIMAT0019045	miRBase	miRNA	15	23562107	23562123	-	16	8.3605	-1.10511	0.372598	-2.96597	0.00301727	0.999725	3.31029	1.83653	7.65395	5.30059	11.0345	17.2601	7.27383	6.28162	6.42794	3.4091	11.0357	8.79999	14.5281	2.3948	3.12376	12.3162	6.61304	3.14551	4.39302	0	7.67216	3.23646	9.40336	23.9892	15.1791	5.74464	4.92569	4.70831	24.7977	15.0199
hsa-miR-6724-5p	MIMAT0025856	miRBase	miRNA	21	8388372	8388394	+	22	0.856576	1.98701	0.710934	2.79492	0.00519124	0.999725	0	5.5096	0.956744	2.6503	0	0	0	2.09387	0	2.55682	0	0	0	0	0.780939	0.724482	1.32261	1.25821	0	1.61712	1.09602	0.462352	0	0.999552	0	0.71808	0	0.470831	2.47977	0
hsa-miR-324-5p	MIMAT0000761	miRBase	miRNA	17	7223343	7223364	-	21	72.6555	-1.07686	0.418197	-2.575	0.010024	0.999725	30.896	14.6923	93.7609	45.055	73.563	18.8292	9.09229	48.1591	180.625	12.7841	165.535	125.4	60.1879	68.6509	48.0278	74.6217	10.5809	72.9759	60.0379	6.46847	36.1687	137.781	86.5109	227.898	30.3582	86.8877	19.7028	80.2767	34.7168	219.421
hsa-miR-144-3p	MIMAT0000436	miRBase	miRNA	17	28861548	28861567	-	19	48.8419	-0.992341	0.38696	-2.56445	0.0103339	0.999725	31.9995	5.5096	59.3181	43.7299	65.2872	18.8292	21.8215	33.502	133.701	5.11364	49.6605	189.2	42.5466	28.7376	32.0185	36.2241	26.4521	46.5536	29.2868	14.5541	23.0165	40.687	39.4941	108.951	75.8954	25.1328	37.7636	26.8374	17.3584	156.076
hsa-miR-92b-5p	MIMAT0004792	miRBase	miRNA	1	155195196	155195217	+	21	22.8357	-0.696552	0.271655	-2.5641	0.0103443	0.999725	19.8617	10.1009	28.7023	15.9018	27.5861	15.691	20.003	18.8448	14.1415	0.852274	19.7066	31.9	41.5089	19.9566	17.5711	17.3876	7.93564	23.2768	21.9651	16.1712	21.9204	28.6658	25.3891	51.9767	26.0213	17.952	18.0609	15.5374	42.1561	48.3248
hsa-let-7b-5p	MIMAT0000063	miRBase	miRNA	22	46113691	46113712	+	21	19050.1	-0.477898	0.190563	-2.50782	0.0121478	0.999725	10816.9	10691.4	17122.8	13818.6	17863.9	15097.9	11110.8	16713.3	27509	12381	17132.1	34620.3	18653.1	12393.9	13584.4	16383.4	16967.7	28010.8	17229.4	10808.8	15814.5	29127.2	19111.4	33522	16569.1	21630	19433.5	19737.5	15635	42013.2
hsa-miR-139-5p	MIMAT0000250	miRBase	miRNA	11	72615102	72615124	-	22	8.13554	0.618504	0.249274	2.48122	0.0130934	0.999725	5.51715	18.3653	11.4809	9.27604	1.83908	10.9837	7.27383	2.09387	8.99911	8.52274	3.15305	5.49999	5.18861	7.18439	12.8855	5.79586	13.2261	8.80744	10.2504	11.3198	3.28807	6.93528	7.52269	8.99597	13.0106	10.7712	6.56759	8.47496	4.95955	5.87734
hsa-miR-320d	MIMAT0006764	miRBase	miRNA	X	140926172	140926190	-	18	71.2708	0.717265	0.291323	2.46209	0.0138128	0.999725	75.0332	150.596	48.7939	78.1837	42.2987	130.236	69.1014	98.412	26.9973	307.671	71.7319	46.1999	57.0747	50.2907	68.3322	49.2648	80.679	50.3282	55.6449	71.1532	64.6653	41.6117	40.4345	37.983	73.727	30.1594	103.44	25.6603	66.9539	25.4685
hsa-miR-27a-3p	MIMAT0000084	miRBase	miRNA	19	13836447	13836467	-	20	69.4747	0.425063	0.17381	2.44556	0.0144629	0.999725	98.2052	95.4997	69.8423	63.6071	62.5286	48.6422	72.7383	100.506	62.9938	178.125	70.1554	63.7999	54.9993	52.6855	108.551	55.7851	59.5173	52.8446	57.1093	69.5361	47.129	48.5469	55.4798	43.9803	58.5479	71.0899	68.9597	86.1621	44.6359	62.0386
hsa-let-7g-5p	MIMAT0000414	miRBase	miRNA	3	52268336	52268357	-	21	730.366	-0.648857	0.273471	-2.37268	0.0176597	0.999725	535.163	316.802	575.96	655.948	654.711	489.56	329.141	653.288	1488.71	336.648	732.296	1885.4	453.485	404.721	633.342	619.432	530.365	919.119	448.088	339.595	527.187	1064.33	803.047	1332.4	500.91	504.092	615.712	816.422	371.966	2373.14
hsa-miR-3157-5p	MIMAT0015031	miRBase	miRNA	10	96064369	96064390	-	21	0.875765	-1.79008	0.758995	-2.35849	0.0183493	0.999725	0	0	0	1.32515	0.919538	1.5691	0	0	1.92838	0	2.36479	1.1	0	0	0.39047	0	0	0.629103	0	1.61712	1.09602	0.924704	0	1.9991	2.16844	2.15424	0	1.64791	2.47977	1.95911
hsa-miR-10a-5p	MIMAT0000253	miRBase	miRNA	17	48579904	48579926	-	22	172.138	0.321562	0.138533	2.32119	0.0202764	0.999725	152.273	269.97	219.094	241.177	160	182.016	203.667	169.604	131.773	159.375	148.982	160.6	149.432	235.488	188.987	170.978	165.326	134.628	229.901	231.248	132.619	79.9869	124.124	129.942	182.149	140.744	180.609	179.387	198.382	111.669
hsa-miR-199a-3p	MIMAT0000232	miRBase	miRNA	19	10817429	10817450	-	21	742.031	0.439331	0.191056	2.29949	0.0214773	0.999725	1239.15	784.199	541.517	848.095	596.78	407.967	621.913	533.937	762.353	832.672	662.929	613.799	603.955	708.062	1492.38	1010.65	1125.54	732.905	423.194	763.28	499.786	601.52	642.25	496.777	600.658	1398.1	640.34	1199.44	530.672	346.11
hsa-miR-199b-3p	MIMAT0004563	miRBase	miRNA	9	128244745	128244766	-	21	742.057	0.43924	0.191057	2.299	0.0215048	0.999725	1239.15	784.199	541.517	848.095	596.78	407.967	621.913	533.937	762.353	832.672	663.717	613.799	603.955	708.062	1492.38	1010.65	1125.54	732.905	423.194	763.28	499.786	601.52	642.25	496.777	600.658	1398.1	640.34	1199.44	530.672	346.11
hsa-miR-7706	MIMAT0030021	miRBase	miRNA	15	85380639	85380662	+	23	6.95999	-0.879221	0.385033	-2.2835	0.0224011	0.999725	8.82744	3.67307	6.69721	1.32515	9.19538	6.27642	1.81846	8.37549	10.9275	0	3.94131	23.1	7.26406	6.38613	5.46658	8.69379	2.64521	6.92013	4.39302	0	6.57613	5.08587	15.0454	12.9942	8.67376	5.74464	3.2838	3.53123	4.95955	16.979
hsa-miR-106b-3p	MIMAT0004672	miRBase	miRNA	7	100094002	100094023	-	21	163.379	-0.781332	0.343713	-2.27321	0.0230137	0.999725	79.4469	89.9901	168.387	116.613	181.149	50.2113	60.0091	77.4733	417.173	75.8524	169.476	397.099	106.885	82.2214	103.865	139.101	54.2269	296.307	61.5023	50.1307	113.986	251.057	165.499	402.819	62.8848	190.291	123.142	238.005	86.7921	489.778
hsa-mir-16-2	MI0000115	miRBase	pre-miRNA	3	160404745	160404825	+	80	1.47537	-1.64757	0.72658	-2.26757	0.0233554	0.999725	0	0.918266	0	1.32515	2.75861	0	0	0	2.57117	0.852274	6.3061	5.49999	1.03772	0.798266	0.39047	0	1.32261	1.88731	0	0	1.09602	0.462352	1.88067	0.999552	0	0.71808	6.56759	0.470831	2.47977	3.91823
hsa-miR-29b-3p	MIMAT0000100	miRBase	miRNA	1	207802450	207802472	-	22	52.7535	-0.534014	0.238454	-2.23948	0.0251244	0.999725	23.172	23.8749	75.5828	68.9077	61.609	28.2439	43.643	75.3794	109.275	36.6478	59.9079	81.3999	32.1694	29.5358	51.542	27.5303	27.7748	47.1827	26.3581	43.6622	49.321	60.5681	47.0168	86.961	28.1897	31.5955	60.7502	58.6185	84.3123	101.874
hsa-miR-423-3p	MIMAT0001340	miRBase	miRNA	17	30117131	30117153	+	22	271.023	0.54853	0.248039	2.21147	0.0270033	0.999725	252.685	539.022	183.695	182.87	199.54	156.91	192.757	385.272	180.625	900.001	203.372	189.2	185.752	284.981	414.288	257.916	342.555	227.106	190.364	240.951	231.261	299.604	213.456	200.91	119.264	310.211	151.055	518.856	96.7112	279.5
hsa-miR-152-3p	MIMAT0000438	miRBase	miRNA	17	48037174	48037194	-	20	26.9833	0.476675	0.217334	2.19328	0.0282869	0.999725	45.2406	17.4471	24.8753	22.5275	20.2298	15.691	23.64	16.751	30.2113	23.8637	18.13	16.5	20.7545	28.7376	40.2184	23.9079	71.4208	24.535	20.5008	51.7478	29.5926	18.9564	28.2101	16.9924	15.1791	20.1062	27.9123	44.9644	29.7573	20.8972
hsa-miR-126-3p	MIMAT0000445	miRBase	miRNA	9	136670653	136670674	+	21	4101.91	0.406576	0.18898	2.15142	0.0314429	0.999725	4586.96	6637.23	4553.14	3784.62	2867.12	3444.18	4235.19	2615.25	4261.08	4877.56	2256.8	3235.1	2851.66	3743.87	6782.85	4904.02	5506.01	3833.12	1925.61	6046.41	3623.45	2912.35	2936.67	2874.71	2612.97	5040.21	4149.08	9086.81	2569.05	4304.17
hsa-miR-6734-5p	MIMAT0027369	miRBase	miRNA	1	43364688	43364710	-	22	3.33926	-0.987414	0.46543	-2.12151	0.0338789	0.999725	2.20686	1.83653	3.82698	0	3.67815	7.84552	1.81846	0	2.57117	2.55682	1.57652	9.89999	1.03772	5.58786	2.34282	2.17345	0	3.14551	1.46434	3.23424	4.38409	3.69881	10.3437	3.99821	2.16844	1.43616	1.6419	3.29582	0	12.4077
hsa-let-7f-1-3p	MIMAT0004486	miRBase	miRNA	9	94176409	94176430	+	21	0.522337	1.78122	0.842514	2.11417	0.0345009	0.999725	3.31029	0	0.956744	1.32515	0	0	0	0	0	1.70455	0	0	0	0.798266	1.56188	0.724482	1.32261	0.629103	0	0	0	0.462352	0	0	2.16844	0	0	0.706247	0	0
hsa-miR-182-5p	MIMAT0000259	miRBase	miRNA	7	129770447	129770470	-	23	314.273	-0.730348	0.345536	-2.11367	0.0345436	0.999725	129.101	218.547	291.807	237.201	248.275	185.154	114.563	117.257	259.689	68.1819	207.313	581.899	265.657	158.057	162.045	419.475	232.779	232.139	272.367	177.883	375.936	498.878	315.013	693.689	288.403	349.705	164.19	255.426	133.908	1773.65
hsa-miR-15a-5p	MIMAT0000068	miRBase	miRNA	13	50049167	50049188	-	21	338.612	-0.409792	0.194051	-2.11178	0.0347054	0.999725	317.788	119.375	308.072	340.563	324.597	440.918	236.4	309.893	340.681	155.966	403.59	373.999	228.299	368.001	319.404	326.017	314.781	239.059	427.587	210.225	352.919	278.336	340.402	360.838	624.511	348.269	213.447	309.572	872.88	351.987
hsa-miR-140-5p	MIMAT0000431	miRBase	miRNA	16	69933103	69933124	+	21	22.9188	-0.50968	0.242989	-2.09754	0.0359454	0.999725	12.1377	29.3845	15.3079	21.2024	18.3908	9.41462	16.3661	31.4081	40.496	23.8637	33.107	51.6999	30.094	13.5705	21.4758	18.1121	14.5487	23.2768	8.78604	11.3198	19.7284	26.8164	20.6874	36.9834	10.8422	25.1328	29.5542	30.3686	4.95955	38.5292
hsa-miR-942-5p	MIMAT0004985	miRBase	miRNA	1	117094655	117094676	+	21	34.9193	-0.491213	0.241278	-2.03587	0.041763	0.999725	23.172	33.0576	40.1832	23.8527	49.655	28.2439	10.9108	27.2203	52.7091	20.4546	39.4131	50.5999	22.8299	28.7376	36.3137	26.0814	22.4843	45.9245	21.9651	14.5541	33.9767	62.4175	46.0765	45.9794	17.3475	28.7232	27.9123	66.6226	19.8382	80.3236
hsa-miR-584-5p	MIMAT0003249	miRBase	miRNA	5	149062373	149062394	-	21	249.384	0.505372	0.248909	2.03035	0.0423213	0.999725	460.13	246.095	258.321	200.097	155.402	161.618	174.572	152.853	205.051	180.682	178.936	205.7	231.412	375.185	546.267	515.107	395.46	244.092	149.363	184.351	284.966	266.777	299.027	191.914	108.422	389.918	105.081	363.482	52.0752	199.176
hsa-miR-15b-5p	MIMAT0000417	miRBase	miRNA	3	160404607	160404628	+	21	437.654	-0.410552	0.204676	-2.00586	0.0448707	0.999725	349.787	132.23	566.392	431.998	433.102	386	260.04	360.146	543.803	98.0115	524.195	635.799	348.675	448.625	459.973	439.036	351.814	383.753	538.877	231.248	451.561	447.094	537.872	591.735	683.059	446.646	331.663	405.386	664.579	646.507
hsa-miR-125a-3p	MIMAT0004602	miRBase	miRNA	19	51693306	51693327	+	21	2.08495	0.974331	0.488565	1.99427	0.0461222	0.999725	3.31029	7.34613	3.82698	2.6503	1.83908	1.5691	3.63692	0	0	3.4091	0	3.3	0	0	1.56188	0.724482	5.29043	1.88731	1.46434	1.61712	3.28807	1.84941	4.70168	0.999552	0	1.43616	1.6419	1.41249	2.47977	1.30608
hsa-miR-106b-5p	MIMAT0000680	miRBase	miRNA	7	100094043	100094063	-	20	8.20591	-0.753608	0.383159	-1.96683	0.0492031	0.999725	11.0343	2.7548	6.69721	5.30059	16.5517	3.13821	5.45538	2.09387	24.4262	3.4091	8.67089	16.5	5.18861	8.78092	6.63799	4.34689	3.96782	10.6947	2.92868	6.46847	5.48011	9.24704	9.40336	13.9937	2.16844	3.5904	3.2838	5.17914	7.43932	31.3458
hsa-miR-23a-3p	MIMAT0000078	miRBase	miRNA	19	13836595	13836615	-	20	370.548	0.285405	0.146246	1.95154	0.0509933	0.999725	494.336	527.085	360.692	322.011	354.022	359.325	370.966	274.297	357.393	510.512	292.445	372.899	309.241	331.28	554.857	394.118	441.751	308.889	319.226	367.086	326.615	272.325	299.027	256.885	329.603	371.248	282.406	750.034	381.885	223.992
hsa-miR-4742-3p	MIMAT0019873	miRBase	miRNA	1	224398227	224398249	-	22	2.47813	-0.878225	0.453386	-1.93704	0.052741	0.999725	2.20686	1.83653	2.87023	2.6503	1.83908	3.13821	1.81846	2.09387	3.85676	0.852274	2.36479	6.59999	1.03772	1.59653	1.95235	0.724482	0	3.14551	1.46434	0	4.38409	3.23646	5.64202	5.99731	0	1.43616	0	2.58957	2.47977	6.53038
hsa-miR-671-3p	MIMAT0004819	miRBase	miRNA	7	151238488	151238508	+	20	10.8619	0.765932	0.40039	1.91297	0.0557523	0.999725	19.8617	26.6297	4.78372	5.30059	10.1149	4.70731	5.45538	14.6571	7.71352	38.3523	4.72957	7.69999	6.22634	7.18439	21.8663	10.1427	17.1939	8.80744	0	11.3198	8.76818	16.1823	4.70168	3.99821	2.16844	17.952	4.92569	28.0145	2.47977	3.91823
hsa-miR-99b-3p	MIMAT0004678	miRBase	miRNA	19	51692656	51692677	+	21	4.18684	0.80745	0.422491	1.91117	0.055983	0.999725	1.10343	9.18266	3.82698	5.30059	1.83908	1.5691	5.45538	2.09387	5.14235	4.26137	3.94131	3.3	4.15089	0.798266	5.07611	5.07137	15.8713	1.25821	1.46434	14.5541	3.28807	2.31176	1.88067	1.9991	0	6.46272	0	8.00413	2.47977	3.91823
hsa-miR-361-5p	MIMAT0000703	miRBase	miRNA	X	85903681	85903702	-	21	124.947	0.327261	0.171469	1.90857	0.0563171	0.999725	135.722	189.163	141.598	107.337	108.505	130.236	76.3753	129.82	135.629	296.591	124.545	134.2	91.3196	105.371	156.969	102.876	117.712	109.464	146.434	76.0046	84.3937	91.0833	122.244	150.932	91.0745	117.047	101.798	197.043	74.3932	102.527
hsa-miR-760	MIMAT0004957	miRBase	miRNA	1	93846880	93846899	+	19	15.823	0.465044	0.244928	1.8987	0.0576041	0.999725	29.7926	35.8124	7.65395	19.8772	11.0345	25.1057	16.3661	18.8448	17.3554	13.6364	9.45915	12.1	11.4149	11.1757	11.3236	21.01	31.7426	11.3238	10.2504	19.4054	16.4403	11.0964	11.284	11.9946	15.1791	7.89888	9.85139	24.7186	12.3989	9.14253
hsa-miR-6741-3p	MIMAT0027384	miRBase	miRNA	1	225922080	225922101	-	21	2.92122	-0.827968	0.437264	-1.89352	0.058289	0.999725	1.10343	2.7548	3.82698	1.32515	3.67815	3.13821	3.63692	2.09387	3.21397	0	3.15305	7.69999	2.07545	3.99133	1.95235	3.62241	0	5.03282	0	1.61712	2.19204	3.23646	7.52269	3.99821	0	1.43616	3.2838	6.82705	0	5.2243
hsa-miR-1307-3p	MIMAT0005951	miRBase	miRNA	10	103394301	103394322	-	21	265.996	0.410961	0.217584	1.88875	0.058925	0.999725	433.648	447.196	215.267	275.631	231.723	133.374	221.852	274.297	266.117	299.148	191.548	178.2	213.771	315.315	429.126	383.976	347.846	303.228	90.7891	250.653	278.39	298.679	228.502	247.889	106.254	298.003	165.832	547.812	106.63	199.176
hsa-miR-155-5p	MIMAT0000646	miRBase	miRNA	21	25573983	25574006	+	23	185.319	0.342186	0.181303	1.88737	0.05911	0.999725	153.377	224.975	242.056	173.594	107.586	152.203	214.578	205.199	225.621	141.477	182.877	101.2	159.809	140.495	380.708	178.947	228.811	218.928	121.54	291.081	234.549	211.757	97.795	159.928	114.927	166.595	164.19	297.095	111.59	156.076
hsa-miR-10527-5p	MIMAT0041997	miRBase	miRNA	12	63823663	63823685	+	22	4.53328	-0.695283	0.369464	-1.88187	0.0598539	0.999725	2.20686	0.918266	0.956744	1.32515	11.0345	6.27642	5.45538	2.09387	3.21397	4.26137	4.72957	7.69999	3.11317	4.7896	3.12376	3.62241	1.32261	3.14551	10.2504	6.46847	1.09602	7.39763	3.76134	8.99597	2.16844	2.87232	9.85139	3.53123	2.47977	7.83645
hsa-miR-142-3p	MIMAT0000434	miRBase	miRNA	17	58331245	58331267	-	22	958.622	0.476315	0.253904	1.87597	0.0606597	0.999725	620.127	1664.82	769.222	825.567	499.309	670.007	1003.79	1536.9	746.926	2048.01	725.201	557.699	694.236	915.611	1689.95	833.154	1584.48	1163.21	254.795	1376.17	969.98	1488.31	537.872	453.797	732.933	733.16	1032.75	1697.11	433.96	499.574
hsa-miR-326	MIMAT0000756	miRBase	miRNA	11	75335108	75335127	-	19	22.9041	0.649827	0.353321	1.8392	0.0658862	0.999725	31.9995	49.5864	11.4809	11.9263	12.8735	7.84552	20.003	16.751	24.4262	66.4774	11.0357	8.79999	18.679	19.1584	40.9993	32.6017	27.7748	22.6477	10.2504	25.8739	23.0165	24.967	17.8664	7.99641	6.50532	37.3402	9.85139	74.1559	2.47977	11.7547
hsa-miR-636	MIMAT0003306	miRBase	miRNA	17	76736466	76736488	-	22	13.1117	-0.571204	0.310807	-1.83781	0.0660903	0.999725	5.51715	5.5096	22.0051	6.62574	29.4252	18.8292	9.09229	12.5632	13.4987	3.4091	18.13	29.7	12.4527	17.5618	5.85705	18.1121	5.29043	12.5821	14.6434	11.3198	5.48011	11.5588	17.8664	10.9951	17.3475	9.33504	11.4933	5.41456	4.95955	26.7745
hsa-miR-106a-3p	MIMAT0004517	miRBase	miRNA	X	134170208	134170229	-	21	0.528664	-1.7126	0.936521	-1.82868	0.0674478	0.999725	0	0	0	0	0	0	0	0	1.92838	0	0	1.1	0	0.798266	0.780939	0	0	0	0	0	1.09602	0.924704	1.88067	1.9991	2.16844	0	1.6419	0.235416	0	1.30608
hsa-miR-101-5p	MIMAT0004513	miRBase	miRNA	1	65058477	65058498	-	21	0.693778	-1.67612	0.938281	-1.78637	0.0740392	0.999725	0	0	0.956744	1.32515	1.83908	1.5691	0	0	1.92838	0	2.36479	0	1.03772	0	0	0	0	0.629103	0	0	2.19204	0	0	1.9991	0	0.71808	1.6419	0	0	2.61215
hsa-miR-92b-3p	MIMAT0003218	miRBase	miRNA	1	155195237	155195258	+	21	192.144	-0.444767	0.250157	-1.77795	0.0754113	0.999725	148.963	67.0334	143.512	149.742	293.333	252.626	89.1045	236.608	225.621	34.9432	205.736	345.4	188.866	160.451	104.255	180.396	223.521	179.923	398.301	92.1757	185.228	165.522	250.129	210.905	227.686	161.568	170.757	93.46	220.7	357.865
hsa-miR-6511a-3p	MIMAT0025479	miRBase	miRNA	16	14925980	14926001	+	21	3.58603	-0.914986	0.518004	-1.76637	0.077334	0.999725	3.31029	0	2.87023	3.97544	6.43676	9.41462	0	0	7.07073	0	2.36479	9.89999	4.15089	0.798266	3.12376	5.79586	0	4.40372	1.46434	0	1.09602	5.08587	0.940336	3.99821	2.16844	5.02656	3.2838	4.70831	2.47977	13.7138
hsa-miR-1287-5p	MIMAT0005878	miRBase	miRNA	10	98395271	98395292	-	21	4.7747	-0.664921	0.376858	-1.76438	0.0776676	0.999725	3.31029	0	3.82698	3.97544	8.27584	3.13821	3.63692	8.37549	4.49956	0	10.2474	3.3	5.18861	2.3948	6.63799	3.62241	3.96782	8.80744	1.46434	1.61712	8.76818	8.78468	6.58235	4.99776	2.16844	9.33504	6.56759	5.17914	0	4.57126
hsa-miR-17-5p	MIMAT0000070	miRBase	miRNA	13	91350618	91350640	+	22	82.2799	-0.644943	0.365695	-1.76361	0.077798	0.999725	76.1366	24.7932	88.9772	55.6562	102.988	28.2439	30.9138	23.0326	163.27	33.2387	78.038	266.2	70.5651	48.6942	65.2084	68.8258	38.3556	125.821	55.6449	35.5766	42.7449	101.255	103.437	132.94	41.2004	33.0317	88.6625	82.3955	22.318	340.233
hsa-miR-1270	MIMAT0005924	miRBase	miRNA	19	20399320	20399342	-	22	5.73429	-0.63131	0.358758	-1.75971	0.0784572	0.999725	3.31029	2.7548	1.91349	2.6503	5.51723	1.5691	9.09229	4.18774	13.4987	1.70455	6.3061	3.3	7.26406	6.38613	2.34282	10.8672	3.96782	8.17834	7.3217	1.61712	5.48011	12.0211	4.70168	5.99731	4.33688	5.02656	13.1352	2.82499	4.95955	9.79556
hsa-miR-550a-3p	MIMAT0003257	miRBase	miRNA	7	29680748	29680769	-	21	3.33163	-0.909205	0.521311	-1.74408	0.081146	0.999725	4.41372	0	7.65395	0	2.75861	1.5691	1.81846	2.09387	7.71352	0	7.88262	5.49999	4.15089	3.19306	1.56188	4.34689	1.32261	0.629103	2.92868	1.61712	1.09602	4.62352	8.46303	13.9937	2.16844	0.71808	1.6419	2.82499	0	3.26519
hsa-miR-628-3p	MIMAT0003297	miRBase	miRNA	15	55372954	55372974	-	20	24.0741	0.458625	0.263996	1.73724	0.082345	0.999725	43.0337	32.1393	15.3079	19.8772	22.9884	4.70731	20.003	18.8448	17.3554	36.6478	22.0713	25.3	23.8676	23.948	59.7419	28.2548	25.1295	23.9059	7.3217	32.3424	24.1125	27.7411	21.6277	26.9879	6.50532	17.2339	8.20949	48.4956	12.3989	26.1215
hsa-miR-1180-3p	MIMAT0005825	miRBase	miRNA	17	19344513	19344534	-	21	100.851	-0.375906	0.21642	-1.73693	0.0824001	0.999725	54.068	42.2402	127.247	111.312	102.069	109.837	89.1045	140.289	106.704	25.5682	139.522	146.3	84.0555	123.731	96.0556	131.856	59.5173	88.7035	146.434	50.1307	105.218	147.49	85.5706	147.934	82.4007	73.2442	49.2569	76.7455	143.827	139.097
hsa-miR-107	MIMAT0000104	miRBase	miRNA	10	89592756	89592778	-	22	639.673	-0.316342	0.182531	-1.73309	0.0830794	0.999725	516.405	255.278	685.985	674.5	595.86	605.674	545.538	529.75	559.873	354.546	812.699	573.099	516.786	668.149	586.095	732.451	477.461	520.897	793.672	488.37	688.302	565.919	638.488	811.636	1014.83	734.596	369.427	613.493	1658.97	601.448
hsa-miR-4326	MIMAT0016888	miRBase	miRNA	20	63286818	63286837	+	19	2.06006	-1.15499	0.666684	-1.73244	0.0831949	0.999725	1.10343	0	3.82698	0	5.51723	0	0	0	3.85676	0	0	5.49999	1.03772	3.19306	1.17141	2.17345	1.32261	2.51641	0	0	3.28807	0	6.58235	3.99821	0	4.30848	0	2.35416	7.43932	2.61215
hsa-miR-500a-5p	MIMAT0004773	miRBase	miRNA	X	50008443	50008465	+	22	0.610482	-1.78123	1.03286	-1.72456	0.0846065	0.999725	0	0	0	0	0	0	0	0	2.57117	0	0	2.2	0	0	0	0	0	0.629103	0	1.61712	0	1.38706	0	1.9991	0	0	1.6419	1.17708	2.47977	2.61215
hsa-mir-4732	MI0017369	miRBase	pre-miRNA	17	28861655	28861730	-	75	1.38492	-1.12606	0.657171	-1.7135	0.0866204	0.999725	0	0	1.91349	1.32515	1.83908	3.13821	0	2.09387	1.92838	0.852274	0.788262	4.39999	0	0.798266	0.39047	1.44896	1.32261	0.629103	1.46434	0	0	1.84941	0	4.99776	0	1.43616	1.6419	1.41249	0	5.87734
hsa-miR-11400	MIMAT0044657	miRBase	miRNA	7	142474537	142474557	+	20	7.85924	0.927815	0.542138	1.7114	0.0870076	0.999725	13.2412	5.5096	2.87023	2.6503	0.919538	1.5691	3.63692	6.28162	5.78514	13.6364	3.15305	6.59999	11.4149	11.1757	44.1231	13.0407	11.9035	13.8403	0	4.85135	2.19204	13.8706	1.88067	6.99686	0	3.5904	0	27.779	0	3.26519
hsa-miR-451a	MIMAT0001631	miRBase	miRNA	17	28861403	28861424	-	21	4019.85	-0.632778	0.370499	-1.70791	0.0876531	0.999725	2589.75	611.565	4710.05	3665.36	4711.71	1693.06	669.193	1541.09	7148.51	257.387	6298.22	5516.49	3309.3	2572.01	3014.82	5500.99	2540.73	4084.13	5059.3	751.96	2176.7	3930.45	4756.22	9094.92	4226.29	4915.26	2338.06	4700.31	11540.9	6670.78
hsa-mir-1307	MI0006444	miRBase	pre-miRNA	10	103394253	103394401	-	148	0.41526	1.88691	1.12117	1.68298	0.0923796	0.999725	1.10343	0.918266	0	0	0	0	0	0	0	2.55682	0	0	0	0	1.17141	2.17345	1.32261	0	0	1.61712	0	0	0	0	0	0	0	0.941663	0	0.653038
hsa-let-7a-5p	MIMAT0000062	miRBase	miRNA	9	94175962	94175983	+	21	13878.2	-0.320129	0.191093	-1.67525	0.0938854	0.999725	8068.28	7833.73	14769.3	11388.3	14116.7	8160.91	7108.35	11884.8	18500.9	10839.2	18811.1	20748.2	13117.9	10284.9	11529.8	14630.9	15971.8	18299.3	10581.3	7998.27	10651.1	24451	16122.1	21389.4	12429.5	12102.5	12246.9	18396.6	8674.25	25239.9
hsa-miR-224-5p	MIMAT0000281	miRBase	miRNA	X	151958628	151958652	-	24	104.397	0.76964	0.46568	1.65272	0.0983874	0.999725	176.549	57.8508	19.1349	43.7299	11.0345	14.1219	83.6491	18.8448	68.7789	607.671	37.0483	81.3999	136.979	110.959	276.453	38.3976	137.551	96.2527	19.0364	85.7073	73.4335	113.276	47.0168	76.9655	56.3794	165.877	67.3178	313.338	14.8786	82.2827
hsa-miR-374a-3p	MIMAT0004688	miRBase	miRNA	X	74287295	74287316	-	21	0.92313	-1.15506	0.702429	-1.64439	0.100096	0.999725	0	0	0.956744	0	0.919538	1.5691	0	2.09387	1.92838	0.852274	0	2.2	2.07545	0.798266	0.780939	0.724482	1.32261	0	0	1.61712	0	2.77411	1.88067	1.9991	0	0.71808	0	1.17708	0	1.30608
hsa-miR-378a-5p	MIMAT0000731	miRBase	miRNA	5	149732829	149732850	+	21	4.74104	-0.605386	0.368298	-1.64374	0.10023	0.999725	5.51715	4.59133	4.78372	2.6503	0.919538	9.41462	3.63692	4.18774	8.99911	0.852274	5.51784	3.3	9.3395	1.59653	3.9047	5.79586	2.64521	6.29103	1.46434	0	5.48011	6.47293	4.70168	6.99686	2.16844	2.87232	3.2838	6.82705	4.95955	13.0608
hsa-let-7d-5p	MIMAT0000065	miRBase	miRNA	9	94178841	94178862	+	21	857.045	-0.281335	0.1712	-1.64331	0.100319	0.999725	790.056	280.989	781.66	777.862	908.503	877.129	465.525	785.202	890.269	361.364	1094.11	965.799	789.707	849.355	953.137	1031.66	986.665	876.34	989.894	467.347	744.199	1037.06	840.661	1143.49	1118.92	949.302	612.428	1177.78	1110.94	1054
hsa-miR-628-5p	MIMAT0004809	miRBase	miRNA	15	55372991	55373012	-	21	2.09508	1.06661	0.649343	1.64259	0.100467	0.999725	5.51715	3.67307	0	0	1.83908	4.70731	1.81846	0	1.28559	3.4091	0	1.1	2.07545	0	7.02846	2.89793	6.61304	3.14551	0	3.23424	1.09602	0.462352	2.82101	0	0	0.71808	1.6419	7.76872	0	0
hsa-miR-4732-5p	MIMAT0019855	miRBase	miRNA	17	28861700	28861722	-	22	313.798	-0.269414	0.16643	-1.61878	0.105495	0.999725	332.132	143.25	367.39	184.196	331.034	436.211	327.323	345.489	215.979	153.409	305.058	378.399	304.053	235.488	297.147	297.762	264.521	275.547	443.695	292.698	344.151	331.969	352.626	328.853	526.931	317.391	223.298	189.274	389.324	479.33
hsa-miR-4732-3p	MIMAT0019856	miRBase	miRNA	17	28861668	28861688	-	20	160.395	-0.50774	0.317894	-1.5972	0.110222	0.999725	119.17	26.6297	284.153	106.012	203.218	111.406	81.8306	73.2855	246.19	21.3068	160.806	261.8	210.658	138.898	95.6651	189.09	76.7112	212.637	216.722	45.2793	96.45	190.027	224.74	258.884	166.97	133.563	151.055	99.11	141.347	468.228
hsa-miR-589-5p	MIMAT0004799	miRBase	miRNA	7	5495873	5495894	-	21	13.2374	0.518889	0.325855	1.59239	0.111296	0.999725	15.448	25.7115	14.3512	14.5766	5.51723	6.27642	10.9108	6.28162	17.3554	48.5796	11.8239	8.79999	6.22634	10.3775	17.1807	18.1121	5.29043	14.4694	5.85736	1.61712	21.9204	17.5694	8.46303	7.99641	10.8422	5.74464	9.85139	24.2478	7.43932	18.2851
hsa-miR-139-3p	MIMAT0004552	miRBase	miRNA	11	72615066	72615088	-	22	68.9446	0.345488	0.217835	1.58601	0.112737	0.999725	88.2744	144.168	57.4046	41.0796	35.862	97.2844	70.9199	85.8488	64.9222	55.3978	34.6835	52.7999	65.3765	33.5272	67.5513	58.6831	129.616	102.544	52.7162	80.8559	86.5858	74.4386	73.3462	49.9776	43.3688	113.457	57.4664	76.2747	22.318	51.59
hsa-miR-221-3p	MIMAT0000278	miRBase	miRNA	X	45746180	45746202	-	22	499.502	0.327176	0.206714	1.58275	0.113479	0.999725	689.643	743.796	369.303	320.686	331.953	276.162	410.972	458.558	421.03	597.444	420.144	358.599	417.164	481.354	910.575	635.371	769.757	516.493	272.367	481.901	600.62	601.982	439.137	343.846	429.351	599.597	259.42	1141.53	441.4	244.889
hsa-miR-320b	MIMAT0005792	miRBase	miRNA	1	224257049	224257070	-	21	222.738	0.337165	0.213615	1.57838	0.114478	0.999725	260.409	389.345	184.652	226.6	169.195	390.707	240.037	230.326	113.774	548.864	248.303	200.2	209.62	187.592	181.568	156.488	234.101	191.876	234.294	205.374	230.165	131.77	163.618	150.932	314.424	111.302	270.913	100.993	285.174	119.506
hsa-miR-454-3p	MIMAT0003885	miRBase	miRNA	17	59137787	59137809	-	22	63.5166	-0.508584	0.322511	-1.57695	0.114807	0.999725	28.6892	74.3796	44.967	51.6808	22.9884	37.6585	41.8245	58.6284	103.49	38.3523	37.8366	119.9	25.9431	42.3081	72.2369	65.9279	59.5173	53.4737	21.9651	42.0451	75.6255	145.641	32.9118	114.948	32.5266	43.0848	34.4799	128.066	29.7573	224.645
hsa-miR-125a-5p	MIMAT0000443	miRBase	miRNA	19	51693268	51693291	+	23	1090.61	0.237671	0.151733	1.56638	0.11726	0.999725	861.778	1676.75	1521.22	1103.85	858.848	1035.61	1511.14	1086.72	1090.82	885.513	740.178	772.199	676.595	1164.67	1012.1	1277.26	1569.93	840.481	1332.55	1195.05	960.116	695.377	870.751	862.613	730.764	1719.8	1229.78	1491.12	981.99	962.577
hsa-mir-451a	MI0001729	miRBase	pre-miRNA	17	28861369	28861440	-	71	16.79	0.440612	0.281865	1.5632	0.118005	0.999725	9.93087	34.8941	28.7023	46.3802	34.0229	25.1057	12.7292	14.6571	10.9275	4.26137	17.3418	22	9.3395	13.5705	10.9332	10.1427	22.4843	20.1313	19.0364	16.1712	10.9602	10.6341	15.9857	10.9951	17.3475	10.0531	13.1352	9.88746	4.95955	16.979
hsa-miR-3928-3p	MIMAT0018205	miRBase	miRNA	22	31160062	31160083	-	21	2.41171	0.668224	0.428187	1.56059	0.118621	0.999725	4.41372	8.2644	1.91349	1.32515	1.83908	0	1.81846	6.28162	0.642794	1.70455	0.788262	3.3	2.07545	0	2.73329	2.89793	2.64521	3.14551	1.46434	3.23424	4.38409	1.84941	3.76134	0.999552	4.33688	2.87232	0	2.35416	0	1.30608
hsa-miR-3200-3p	MIMAT0015085	miRBase	miRNA	22	30731610	30731631	+	21	3.60778	-0.855469	0.549341	-1.55726	0.119408	0.999725	2.20686	0	10.5242	2.6503	3.67815	1.5691	0	2.09387	6.42794	0.852274	7.88262	4.39999	2.07545	5.58786	3.12376	4.34689	0	2.51641	0	0	1.09602	7.39763	7.52269	7.99641	0	1.43616	3.2838	1.41249	2.47977	15.6729
hsa-miR-339-5p	MIMAT0000764	miRBase	miRNA	7	1022990	1023012	-	22	150.063	0.516599	0.333959	1.54689	0.121889	0.999725	187.583	224.975	84.1935	71.558	104.827	89.4389	100.015	217.763	134.344	400.569	91.4384	57.1999	121.414	161.25	402.965	148.519	193.101	154.759	38.0728	135.838	116.178	221.929	102.497	70.9682	34.695	164.44	80.453	458.119	44.6359	88.1601
hsa-miR-425-5p	MIMAT0003393	miRBase	miRNA	3	49020199	49020221	-	22	1713.84	-0.345178	0.223303	-1.54578	0.122157	0.999725	1176.26	1033.97	2044.56	1350.33	2424.82	1057.58	632.824	1023.9	2775.58	1049.15	3121.52	2043.8	1546.21	1617.29	2074.18	2298.06	1195.64	1832.58	1423.34	620.973	1607.86	2609.98	2011.38	2163.03	1288.05	1362.2	1040.96	2632.18	1324.2	3032.71
hsa-miR-548j-5p	MIMAT0005875	miRBase	miRNA	22	26555274	26555295	-	21	8.56295	0.734267	0.47974	1.53055	0.12588	0.999725	8.82744	16.5288	0.956744	11.9263	2.75861	3.13821	7.27383	6.28162	6.42794	28.125	3.94131	2.2	9.3395	10.3775	17.1807	10.1427	19.8391	8.80744	2.92868	3.23424	16.4403	14.3329	0.940336	0.999552	0	6.46272	8.20949	27.3082	0	1.95911
hsa-miR-500b-5p	MIMAT0016925	miRBase	miRNA	X	50010682	50010699	+	17	0.460227	-1.71752	1.12291	-1.52952	0.126134	0.999725	0	0	0	0	0	0	0	0	1.92838	0	0	2.2	0	0	0	0	0	0.629103	0	0	0	1.38706	0	1.9991	0	0	1.6419	0.235416	2.47977	1.30608
hsa-miR-3150b-3p	MIMAT0018194	miRBase	miRNA	8	95072924	95072944	-	20	0.796351	1.0722	0.704974	1.52091	0.128282	0.999725	1.10343	1.83653	0	0	0.919538	0	0	0	0.642794	2.55682	0.788262	0	0	0.798266	0.39047	2.89793	0	0.629103	1.46434	3.23424	0	1.84941	0.940336	0	0	0	0	0.706247	2.47977	0.653038
hsa-miR-183-5p	MIMAT0000261	miRBase	miRNA	7	129774967	129774988	-	21	196.79	-0.488134	0.321202	-1.51971	0.128584	0.999725	97.1018	177.225	221.008	164.318	228.045	103.561	78.1937	60.7223	167.126	55.3978	188.395	308	235.563	101.38	121.436	256.467	105.809	206.975	231.366	90.5586	192.9	288.508	220.039	309.861	158.296	286.514	113.291	129.243	84.3123	922.089
hsa-miR-339-3p	MIMAT0004702	miRBase	miRNA	7	1022955	1022977	-	22	21.4282	0.334758	0.220408	1.51881	0.128811	0.999725	36.4132	18.3653	21.0484	7.95089	22.0689	21.9675	21.8215	37.6897	14.1415	27.2728	25.2244	15.4	16.6036	21.5532	40.2184	17.3876	37.033	14.4694	16.1077	33.9595	8.76818	20.3435	19.7471	28.987	17.3475	20.8243	6.56759	21.1874	17.3584	15.0199
hsa-miR-676-3p	MIMAT0018204	miRBase	miRNA	X	70022899	70022919	+	20	0.484295	1.65186	1.08809	1.51813	0.128982	0.999725	1.10343	0	0	1.32515	1.83908	0	0	0	0.642794	0	0	0	0	0	0.780939	2.17345	0	0.629103	4.39302	0	0	0	0	0	0	0	1.6419	0	0	0
hsa-miR-1306-3p	MIMAT0005950	miRBase	miRNA	22	20086112	20086129	+	17	4.07626	-0.692258	0.456103	-1.51777	0.129073	0.999725	4.41372	2.7548	4.78372	5.30059	2.75861	4.70731	0	2.09387	1.92838	0.852274	4.72957	14.3	4.15089	10.3775	1.95235	5.79586	0	4.40372	1.46434	1.61712	6.57613	12.9459	4.70168	6.99686	0	5.02656	1.6419	4.70831	0	1.30608
hsa-miR-3613-5p	MIMAT0017990	miRBase	miRNA	13	49996465	49996486	-	21	92.8171	-0.544007	0.361314	-1.50563	0.132162	0.999725	105.929	12.8557	129.16	125.889	150.804	61.1951	38.1876	39.7836	189.624	6.81819	178.936	289.3	85.0932	104.573	65.2084	92.7337	72.7434	73.605	82.003	25.8739	51.5131	94.7821	144.812	112.949	88.906	39.4944	70.6016	24.7186	76.873	149.546
hsa-miR-196b-5p	MIMAT0001080	miRBase	miRNA	7	27169528	27169549	-	21	55.3136	-0.527618	0.351038	-1.50302	0.132833	0.999725	29.7926	11.9375	55.4911	60.9568	84.5975	14.1219	27.2769	75.3794	112.489	18.75	103.262	139.7	33.2071	46.2994	44.904	56.5096	54.2269	91.2199	36.6085	16.1712	20.8244	96.6315	70.5252	94.9574	32.5266	40.2125	31.1961	28.2499	9.91909	121.465
hsa-miR-191-3p	MIMAT0001618	miRBase	miRNA	3	49020631	49020652	-	21	9.91924	0.4661	0.310887	1.49926	0.133806	0.999725	17.6549	15.6105	4.78372	5.30059	13.7931	6.27642	5.45538	8.37549	9.6419	14.4887	5.51784	6.59999	10.3772	13.5705	17.1807	13.0407	17.1939	12.5821	0	17.7883	9.8642	11.0964	6.58235	4.99776	4.33688	12.9254	1.6419	20.7166	4.95955	5.2243
hsa-mir-877	MI0005561	miRBase	pre-miRNA	6	30584332	30584417	+	85	0.397191	1.41542	0.945045	1.49773	0.134204	0.999725	2.20686	0.918266	0.956744	1.32515	0.919538	0	0	0	0	0.852274	0.788262	0	0	0	1.17141	0	0	0	0	1.61712	0	0.924704	0	0	0	0	0	0.235416	0	0
hsa-miR-491-5p	MIMAT0002807	miRBase	miRNA	9	20716120	20716141	+	21	3.62064	0.59471	0.397583	1.49581	0.134703	0.999725	5.51715	10.1009	0.956744	3.97544	2.75861	4.70731	3.63692	2.09387	3.85676	3.4091	2.36479	3.3	1.03772	0.798266	6.63799	7.24482	7.93564	5.03282	1.46434	0	1.09602	4.62352	3.76134	2.99866	0	4.30848	0	7.29789	2.47977	5.2243
hsa-miR-223-5p	MIMAT0004570	miRBase	miRNA	X	66018895	66018916	+	21	84.5052	0.390071	0.26148	1.49178	0.135757	0.999725	94.8949	221.302	66.9721	63.6071	75.4021	47.0731	63.646	90.0365	95.7763	109.091	73.3084	61.5999	84.0555	65.4578	138.617	94.9072	116.389	85.558	30.7511	76.0046	100.834	94.3198	90.2723	60.9727	43.3688	84.0154	29.5542	209.991	22.318	45.0596
hsa-miR-3173-5p	MIMAT0019214	miRBase	miRNA	14	95137961	95137982	-	21	10.1315	-0.473822	0.319	-1.48533	0.137455	0.999725	6.62058	3.67307	10.5242	5.30059	11.954	10.9837	1.81846	6.28162	16.0698	1.70455	12.6122	25.3	12.4527	3.99133	8.19986	12.3162	9.25825	13.2112	11.7147	8.08559	4.38409	8.78468	15.0454	10.9951	13.0106	7.89888	13.1352	8.71038	2.47977	27.4276
hsa-miR-24-3p	MIMAT0000080	miRBase	miRNA	19	13836289	13836310	-	21	336.744	0.236567	0.159317	1.48488	0.137574	0.999725	537.37	434.34	273.629	327.312	306.206	260.471	256.403	211.481	331.039	361.364	329.494	372.899	326.883	324.894	546.267	374.557	399.427	351.039	213.794	284.613	295.926	252.444	361.089	280.874	227.686	418.641	239.717	653.278	220.7	328.478
hsa-miR-16-5p	MIMAT0000069	miRBase	miRNA	13	50049027	50049048	-	21	138037	-0.525197	0.35413	-1.48306	0.138058	0.999725	109376	20660.1	188314	150337	223586	70187.6	27957	38900	233848	13777	218979	291820	150554	119487	101091	129263	97052.9	186253	158910	32974.7	77230.1	137501	205226	210372	168353	69829	156410	101376	101673	349826
hsa-miR-144-5p	MIMAT0004600	miRBase	miRNA	17	28861583	28861604	-	21	33.3686	-0.442726	0.300123	-1.47515	0.140173	0.999725	22.0686	19.2836	44.0102	56.9814	20.2298	25.1057	12.7292	14.6571	46.9239	5.96592	26.0127	83.5999	23.8676	24.7462	16.7902	27.5303	14.5487	19.5022	38.0728	37.1937	21.9204	40.687	30.0908	56.9745	32.5266	25.8509	26.2704	32.7228	71.9134	82.2827
hsa-miR-3124-5p	MIMAT0014986	miRBase	miRNA	1	248826383	248826403	+	20	0.96731	-1.02606	0.701702	-1.46225	0.143674	0.999725	1.10343	0.918266	0	0	3.67815	0	1.81846	0	0.642794	0	2.36479	1.1	1.03772	1.59653	1.56188	1.44896	0	0.629103	0	0	0	1.38706	2.82101	0	2.16844	0.71808	0	1.41249	0	2.61215
hsa-mir-342	MI0000805	miRBase	pre-miRNA	14	100109655	100109753	+	98	1.34855	0.832447	0.569864	1.46078	0.144075	0.999725	5.51715	1.83653	2.87023	0	0.919538	0	1.81846	4.18774	1.92838	5.11364	1.57652	1.1	2.07545	0.798266	0.780939	2.17345	0	0.629103	0	1.61712	1.09602	1.38706	0	0	0	1.43616	0	0.941663	0	0.653038
hsa-let-7e-5p	MIMAT0000066	miRBase	miRNA	19	51692793	51692814	+	21	88.9099	0.335249	0.230251	1.45602	0.145388	0.999725	61.7921	123.966	72.7125	75.5334	68.0458	84.7316	103.652	48.1591	52.0663	95.4547	58.3314	56.0999	54.9993	83.8179	96.8365	90.5603	222.198	90.5908	64.431	135.838	107.41	79.5245	39.4941	42.9807	78.0638	120.637	123.142	199.397	66.9539	69.875
hsa-miR-7-5p	MIMAT0000252	miRBase	miRNA	9	83969811	83969834	-	23	86.4464	-0.513645	0.353139	-1.45451	0.145804	0.999725	57.3783	44.995	126.29	136.49	87.3561	42.3658	16.3661	29.3142	202.48	12.7841	117.451	239.8	84.0555	53.4838	54.2753	47.8158	35.7104	152.872	43.9302	37.1937	36.1687	122.523	149.513	115.948	65.0532	45.2391	88.6625	83.5726	64.4741	199.83
hsa-miR-150-3p	MIMAT0004610	miRBase	miRNA	19	49500797	49500818	-	21	16.3581	0.536078	0.370333	1.44756	0.147741	0.999725	13.2412	10.1009	12.4377	10.6012	9.19538	4.70731	18.1846	64.91	11.5703	85.2274	19.7066	6.59999	8.30178	12.7723	18.3521	5.79586	7.93564	15.0985	17.5721	24.2568	9.8642	16.6447	12.2244	11.9946	8.67376	7.89888	9.85139	13.6541	14.8786	8.48949
hsa-miR-222-3p	MIMAT0000279	miRBase	miRNA	X	45747036	45747056	-	20	64.1663	0.259391	0.18074	1.43516	0.151242	0.999725	67.3092	90.9084	39.2265	37.1041	57.0113	37.6585	50.9168	87.9426	65.565	120.171	55.9666	50.5999	51.8861	53.4838	86.6843	70.2748	103.163	61.023	46.8589	63.0676	76.7216	77.6751	52.6588	49.9776	69.3901	58.1645	29.5542	90.3996	81.8325	41.7944
hsa-miR-3120-3p	MIMAT0014982	miRBase	miRNA	1	172138858	172138878	+	20	0.733592	-1.19977	0.84367	-1.42208	0.155002	0.999725	0	0	0.956744	0	0	0	1.81846	0	0.642794	0	0	1.1	1.03772	0.798266	0.780939	0	2.64521	0	0	0	0	0.462352	2.82101	0.999552	0	0.71808	4.92569	1.64791	0	0.653038
hsa-miR-125b-1-3p	MIMAT0004592	miRBase	miRNA	11	122099769	122099790	-	21	2.52612	0.672021	0.473092	1.42049	0.155465	0.999725	3.31029	2.7548	3.82698	2.6503	3.67815	1.5691	3.63692	0	1.92838	3.4091	1.57652	1.1	1.03772	6.38613	3.12376	0.724482	1.32261	2.51641	5.85736	8.08559	2.19204	1.84941	0.940336	7.99641	2.16844	1.43616	0	0.706247	0	0
hsa-miR-22-3p	MIMAT0000077	miRBase	miRNA	17	1713914	1713935	-	21	299.395	-0.247221	0.1747	-1.41512	0.157034	0.999725	307.857	161.615	315.725	378.992	443.217	420.52	181.846	324.55	205.694	135.512	431.968	321.2	288.487	328.886	331.118	260.089	264.521	279.322	306.047	200.523	316.75	231.176	401.524	338.848	427.183	261.381	160.906	190.451	453.799	312.152
hsa-miR-10b-5p	MIMAT0000254	miRBase	miRNA	2	176150329	176150351	+	22	173.159	0.276485	0.195727	1.41261	0.157772	0.999725	113.653	235.994	246.84	355.14	155.402	216.536	170.935	188.448	162.627	142.33	168.688	193.6	141.13	205.154	145.645	149.243	117.712	127.079	263.581	240.951	138.099	67.9657	138.229	162.927	242.865	161.568	206.879	72.7434	166.145	96.6496
hsa-miR-22-5p	MIMAT0004495	miRBase	miRNA	17	1713952	1713973	-	21	1.83329	0.74749	0.530775	1.4083	0.159043	0.999725	4.41372	3.67307	1.91349	1.32515	0.919538	0	0	0	0	2.55682	2.36479	0	0	1.59653	3.51423	0	3.96782	1.88731	1.46434	3.23424	2.19204	0.924704	5.64202	2.99866	4.33688	0.71808	1.6419	3.0604	0	0.653038
hsa-miR-28-3p	MIMAT0004502	miRBase	miRNA	3	188688834	188688855	+	21	116.533	0.403133	0.287308	1.40314	0.160575	0.999725	184.273	146.004	96.6311	79.5089	93.7928	59.626	85.4675	131.914	113.774	213.068	73.3084	73.6999	98.5836	126.924	251.072	141.998	144.164	101.915	46.8589	114.815	123.851	146.566	63.9429	66.97	26.0213	145.052	77.1692	366.778	42.1561	60.0795
hsa-miR-6859-3p	MIMAT0027619	miRBase	miRNA	1	187891	187913	-	22	0.81794	-1.3799	0.984924	-1.40102	0.161207	0.999725	0	0	0.956744	0	5.51723	0	0	4.18774	0	0	0.788262	0	1.03772	0	0.39047	1.44896	0	0.629103	0	0	0	0.924704	0	1.9991	0	2.87232	0	0	2.47977	1.30608
hsa-miR-142-5p	MIMAT0000433	miRBase	miRNA	17	58331283	58331303	-	20	902.811	-0.270339	0.193354	-1.39815	0.162067	0.999725	891.571	355.369	1126.09	973.984	1200	541.341	367.329	992.495	1421.22	962.217	1262.01	1345.3	800.084	685.71	1004.29	707.095	591.205	848.03	872.747	452.793	613.773	829.921	1136.87	1026.54	845.692	956.483	842.294	782.051	969.591	1680.27
hsa-miR-16-2-3p	MIMAT0004518	miRBase	miRNA	3	160404797	160404818	+	21	11.2076	-0.524945	0.378834	-1.38568	0.165843	0.999725	6.62058	1.83653	13.3944	18.5521	12.8735	10.9837	9.09229	16.751	21.855	0.852274	10.2474	26.4	18.679	5.58786	5.07611	12.3162	3.96782	17.6149	11.7147	4.85135	5.48011	13.4082	8.46303	15.9928	4.33688	5.02656	0	8.9458	19.8382	25.4685
hsa-miR-744-5p	MIMAT0004945	miRBase	miRNA	17	12081909	12081930	+	21	210.889	0.403749	0.292513	1.38028	0.167501	0.999725	456.82	214.874	143.512	152.392	156.321	76.8861	123.655	113.069	163.912	178.125	102.474	158.4	176.413	227.506	402.184	331.813	390.169	219.557	77.61	182.734	215.916	214.069	178.664	183.918	101.917	304.466	183.893	648.335	44.6359	202.442
hsa-miR-101-3p	MIMAT0000099	miRBase	miRNA	9	4850345	4850365	+	20	870.469	-0.472518	0.344288	-1.37245	0.169924	0.999725	713.919	152.432	1289.69	1208.54	1494.25	481.715	245.492	322.456	1489.35	132.102	1469.32	2372.7	929.799	755.159	598.2	765.053	480.106	1109.11	978.179	261.973	405.528	760.106	917.768	1174.47	975.798	410.742	907.969	382.08	882.799	2047.27
hsa-miR-6852-5p	MIMAT0027604	miRBase	miRNA	9	35710716	35710736	-	20	5.50564	0.560521	0.409787	1.36783	0.171364	0.999725	9.93087	10.1009	0.956744	3.97544	4.59769	0	0	8.37549	3.85676	10.2273	0.788262	4.39999	6.22634	7.18439	9.76174	7.9693	6.61304	8.17834	2.92868	8.08559	6.57613	8.32233	0.940336	1.9991	0	8.61696	6.56759	13.4187	0	4.57126
hsa-miR-3614-5p	MIMAT0017992	miRBase	miRNA	17	56891319	56891341	-	22	1.00065	1.12273	0.823151	1.36394	0.172587	0.999725	1.10343	11.0192	0	0	0	1.5691	1.81846	0	0	2.55682	0.788262	1.1	1.03772	0	0.39047	0	0	0.629103	1.46434	0	0	0.924704	0	1.9991	0	0.71808	0	0.941663	0	1.95911
hsa-miR-576-5p	MIMAT0003241	miRBase	miRNA	4	109488713	109488734	+	21	34.5881	-0.410106	0.302657	-1.35502	0.175411	0.999725	35.3097	17.4471	35.3995	18.5521	38.6206	34.5203	10.9108	12.5632	69.4217	12.7841	55.9666	82.4999	25.9431	25.5445	42.9517	32.6017	14.5487	40.2626	52.7162	14.5541	28.4966	35.1387	39.4941	18.9915	19.516	25.8509	21.3447	49.6727	24.7977	101.221
hsa-miR-6793-5p	MIMAT0027486	miRBase	miRNA	19	10828978	10828999	+	21	1.05176	0.795014	0.589023	1.34972	0.177107	0.999725	0	1.83653	1.91349	0	0	1.5691	0	0	0	2.55682	2.36479	0	2.07545	0.798266	1.17141	1.44896	1.32261	2.51641	2.92868	0	1.09602	0.462352	0.940336	0.999552	2.16844	0.71808	0	0.706247	0	1.95911
hsa-miR-6820-3p	MIMAT0027541	miRBase	miRNA	22	37967603	37967624	+	21	0.819606	-1.111	0.825918	-1.34517	0.178572	0.999725	0	0	0.956744	0	0	1.5691	1.81846	0	2.57117	0	1.57652	0	0	0.798266	0.39047	0.724482	0	0.629103	2.92868	0	2.19204	0	1.88067	2.99866	0	0	0	0.941663	0	2.61215
hsa-miR-187-5p	MIMAT0004561	miRBase	miRNA	18	35904871	35904892	-	21	0.358067	1.844	1.3726	1.34344	0.17913	0.999725	0	6.42786	0	0	0.919538	0	0	0	0	0.852274	0	0	0	0.798266	0.39047	0.724482	0	0.629103	0	0	0	0	0	0	0	0	0	0	0	0
hsa-miR-641	MIMAT0003311	miRBase	miRNA	19	40282603	40282626	-	23	0.559181	1.27727	0.953278	1.33987	0.180288	0.999725	0	0	0	0	0.919538	0	0	0	0	0.852274	0	0	1.03772	0.798266	1.56188	0	5.29043	1.25821	1.46434	0	0	0	0	0	2.16844	0.71808	0	0.706247	0	0
hsa-miR-501-5p	MIMAT0002872	miRBase	miRNA	X	50009735	50009756	+	21	0.735295	-1.13488	0.852532	-1.33118	0.183128	0.999725	0	0.918266	0.956744	0	0.919538	0	0	0	1.92838	0.852274	1.57652	1.1	0	0	0	0	0	0	2.92868	0	2.19204	0.462352	0	2.99866	0	1.43616	0	1.17708	0	2.61215
hsa-miR-148a-3p	MIMAT0000243	miRBase	miRNA	7	25949922	25949943	-	21	783.814	-0.251104	0.188706	-1.33066	0.1833	0.999725	848.537	496.782	734.779	808.34	1020.69	644.902	330.959	548.594	944.907	642.615	1444.1	1230.9	817.725	803.055	766.102	711.441	595.173	852.434	815.637	425.302	460.329	630.648	1236.54	650.708	815.334	504.092	1088.58	652.101	659.62	1333.5
hsa-miR-4662a-5p	MIMAT0019731	miRBase	miRNA	8	124821990	124822011	+	21	0.818149	1.03716	0.785287	1.32075	0.186586	0.999725	1.10343	0.918266	0.956744	5.30059	3.67815	0	0	0	1.28559	0.852274	0	0	0	0.798266	1.56188	2.17345	0	0	0	1.61712	0	0	0.940336	1.9991	0	0	0	0.706247	0	0.653038
hsa-mir-3615	MI0016005	miRBase	pre-miRNA	17	74748613	74748699	+	86	0.896622	0.950149	0.720868	1.31806	0.187483	0.999725	0	4.59133	0	0	0	1.5691	3.63692	0	0.642794	1.70455	0	0	0	0	0.780939	1.44896	2.64521	1.25821	0	1.61712	3.28807	0.462352	0.940336	0	0	0.71808	0	0.941663	0	0.653038
hsa-miR-3613-3p	MIMAT0017991	miRBase	miRNA	13	49996426	49996449	-	23	0.893755	-1.09659	0.834037	-1.31479	0.18858	0.999725	0	1.83653	0	0	0	3.13821	0	0	1.92838	0	0	3.3	1.03772	0	0	2.17345	0	1.25821	0	0	2.19204	0.924704	2.82101	0	0	0.71808	1.6419	1.88333	0	1.95911
hsa-miR-3615	MIMAT0017994	miRBase	miRNA	17	74748663	74748683	+	20	623.485	0.286598	0.21857	1.31124	0.189776	0.999725	534.06	1557.38	757.741	282.257	387.125	966.568	654.645	866.863	514.235	1212.79	709.436	439.999	644.426	541.224	695.817	503.515	521.107	383.753	821.495	465.73	555.683	477.147	643.19	418.812	568.131	474.651	285.69	316.163	838.163	666.751
hsa-miR-3158-3p	MIMAT0015032	miRBase	miRNA	10	101601466	101601487	+	21	4.33663	-0.680739	0.523451	-1.30048	0.193435	0.999725	3.31029	0.918266	5.74046	5.30059	6.43676	1.5691	1.81846	0	10.2847	0	9.45915	8.79999	5.18861	4.7896	1.56188	0.724482	1.32261	11.953	2.92868	1.61712	2.19204	6.01057	4.70168	11.9946	0	0.71808	4.92569	2.11874	0	13.7138
hsa-miR-338-3p	MIMAT0000763	miRBase	miRNA	17	81125887	81125908	-	21	5.84501	-0.466549	0.358991	-1.29961	0.193734	0.999725	5.51715	5.5096	3.82698	3.97544	4.59769	7.84552	9.09229	6.28162	8.99911	2.55682	1.57652	7.69999	0	1.59653	7.02846	3.62241	5.29043	3.77462	2.92868	6.46847	13.1523	5.08587	1.88067	8.99597	4.33688	7.1808	8.20949	10.8291	14.8786	2.61215
hsa-miR-33a-5p	MIMAT0000091	miRBase	miRNA	22	41900949	41900969	+	20	1.17626	0.80969	0.623269	1.2991	0.193909	0.999725	1.10343	1.83653	2.87023	1.32515	0.919538	0	0	0	1.28559	0	1.57652	1.1	4.15089	0	1.95235	1.44896	1.32261	1.25821	4.39302	0	0	0.924704	0	0	0	2.15424	0	0.706247	4.95955	0
hsa-miR-132-5p	MIMAT0004594	miRBase	miRNA	17	2049965	2049986	-	21	0.735312	0.898981	0.694899	1.29368	0.195774	0.999725	2.20686	1.83653	0	0	0	0	0	0	1.92838	0.852274	2.36479	0	0	0.798266	1.17141	1.44896	1.32261	1.25821	2.92868	0	0	0.924704	0.940336	0	0	0.71808	0	0.706247	0	0.653038
hsa-miR-151a-3p	MIMAT0000757	miRBase	miRNA	8	140732587	140732607	-	20	757.697	0.360052	0.278581	1.29245	0.196202	0.999725	1275.56	683.19	569.263	557.887	621.607	238.504	454.615	450.182	856.201	978.41	565.972	830.499	576.974	680.123	1650.91	1000.51	1126.86	977.626	226.973	648.464	572.124	1016.25	722.178	562.748	290.571	1076.4	528.691	1876.73	181.023	933.844
hsa-miR-532-3p	MIMAT0004780	miRBase	miRNA	X	50003204	50003225	+	21	63.5196	-0.239073	0.185488	-1.28889	0.197438	0.999725	54.068	53.2594	59.3181	34.4538	57.0113	51.7804	32.7323	148.665	68.1361	53.6933	68.5788	53.8999	64.3388	69.4491	54.2753	67.3768	78.0338	44.0372	95.1821	32.3424	82.2017	57.3316	66.7639	62.9718	56.3794	78.2708	26.2704	56.0289	89.2718	89.4662
hsa-miR-877-5p	MIMAT0004949	miRBase	miRNA	6	30584332	30584351	+	19	2.29784	0.561561	0.438963	1.27929	0.200795	0.999725	3.31029	0.918266	3.82698	5.30059	3.67815	0	1.81846	0	1.92838	0.852274	0.788262	1.1	3.11317	1.59653	2.73329	2.89793	5.29043	3.77462	1.46434	3.23424	0	3.23646	0.940336	0.999552	6.50532	0.71808	1.6419	4.00207	0	3.26519
hsa-miR-5189-5p	MIMAT0021120	miRBase	miRNA	16	88468943	88468966	+	23	0.557735	1.18742	0.929313	1.27774	0.20134	0.999725	0	0	0	2.6503	0.919538	0	0	0	0	0.852274	0	2.2	0	0.798266	1.95235	0.724482	0	1.25821	0	3.23424	0	0	0	0	0	1.43616	0	0.706247	0	0
hsa-miR-4433b-3p	MIMAT0030414	miRBase	miRNA	2	64340769	64340789	-	20	1.54279	0.831317	0.651012	1.27696	0.201616	0.999725	9.93087	1.83653	0	1.32515	0.919538	0	1.81846	0	0.642794	1.70455	0	0	3.11317	2.3948	4.29517	0.724482	1.32261	0.629103	1.46434	0	1.09602	0.462352	0	1.9991	2.16844	4.30848	0	1.64791	2.47977	0
hsa-miR-218-5p	MIMAT0000275	miRBase	miRNA	5	168768211	168768231	-	20	4.73992	0.452617	0.355348	1.27373	0.20276	0.999725	4.41372	5.5096	10.5242	5.30059	5.51723	7.84552	5.45538	4.18774	3.21397	4.26137	4.72957	5.49999	3.11317	6.38613	3.51423	2.89793	9.25825	3.14551	4.39302	8.08559	4.38409	1.84941	4.70168	0	6.50532	2.87232	9.85139	1.64791	2.47977	0.653038
hsa-miR-1-3p	MIMAT0000416	miRBase	miRNA	18	21829015	21829036	-	21	31.1392	0.370072	0.291732	1.26854	0.204606	0.999725	43.0337	20.2019	21.0484	113.963	25.7471	50.2113	45.4615	35.5958	41.7816	39.2046	13.4005	17.6	18.679	27.141	19.914	22.4589	30.42	20.1313	23.4294	43.6622	39.4568	12.9459	15.0454	22.9897	54.211	31.5955	18.0609	16.0083	39.6764	11.1016
hsa-miR-335-3p	MIMAT0004703	miRBase	miRNA	7	130496162	130496183	+	21	6.46189	0.657711	0.51865	1.26812	0.204754	0.999725	5.51715	15.6105	4.78372	0	3.67815	0	7.27383	6.28162	3.85676	21.3068	3.15305	1.1	7.26406	7.18439	22.6472	5.79586	9.25825	6.29103	1.46434	1.61712	3.28807	8.78468	4.70168	2.99866	2.16844	8.61696	0	26.602	0	2.61215
hsa-miR-624-5p	MIMAT0003293	miRBase	miRNA	14	31014706	31014727	-	21	0.800131	-1.1762	0.929891	-1.26487	0.205917	0.999725	0	0	0	1.32515	2.75861	0	0	4.18774	0	0	1.57652	1.1	0	0	0.780939	0.724482	0	1.25821	0	0	0	0	0	1.9991	0	0.71808	0	1.17708	2.47977	3.91823
hsa-mir-30d	MI0000255	miRBase	pre-miRNA	8	134804876	134804945	-	69	7.73144	0.528884	0.419898	1.25955	0.207831	0.999725	12.1377	11.9375	1.91349	1.32515	5.51723	3.13821	0	4.18774	5.14235	11.9318	5.51784	4.39999	4.15089	6.38613	14.4474	5.79586	23.8069	10.0656	1.46434	14.5541	17.5364	10.6341	3.76134	2.99866	4.33688	7.89888	4.92569	23.5416	0	8.48949
hsa-miR-199a-5p	MIMAT0000231	miRBase	miRNA	1	172144592	172144614	-	22	10.9567	0.427823	0.340074	1.25803	0.208381	0.999725	19.8617	21.1201	6.69721	6.62574	9.19538	12.5528	7.27383	4.18774	10.9275	10.2273	4.72957	13.2	6.22634	7.98266	29.6757	12.3162	18.5165	10.0656	1.46434	8.08559	10.9602	7.85998	6.58235	3.99821	6.50532	25.8509	6.56759	24.9541	9.91909	4.57126
hsa-miR-4433b-5p	MIMAT0030413	miRBase	miRNA	2	64340809	64340829	-	20	225.734	0.520941	0.414327	1.25732	0.208639	0.999725	676.402	120.293	44.967	222.625	76.3216	86.3007	385.513	127.726	117.631	29.8296	67.0023	192.5	254.242	280.191	306.128	578.137	519.785	188.731	70.2883	316.955	301.406	79.0622	141.991	123.944	123.601	736.032	231.508	260.605	49.5955	62.6916
hsa-miR-28-5p	MIMAT0000085	miRBase	miRNA	3	188688794	188688815	+	21	1.39864	0.841291	0.671638	1.2526	0.210353	0.999725	1.10343	1.83653	1.91349	0	1.83908	0	1.81846	2.09387	1.28559	2.55682	0	2.2	0	3.99133	3.9047	0	5.29043	2.51641	0	3.23424	0	0.924704	0	0	0	2.15424	0	3.29582	0	0
hsa-miR-4665-5p	MIMAT0019739	miRBase	miRNA	9	6007835	6007857	+	22	0.413445	-1.41235	1.13415	-1.24529	0.213024	0.999725	0	0	0	0	0	0	0	0	0	0	0	0	0	0.798266	0	0.724482	0	0	0	0	2.19204	0.924704	1.88067	0.999552	2.16844	0	0	0.235416	2.47977	0
hsa-miR-93-5p	MIMAT0000093	miRBase	miRNA	7	100093815	100093837	-	22	2688.68	-0.398064	0.320266	-1.24292	0.213899	0.999725	2065.62	1058.76	3646.15	2686.08	3211.94	1289.8	791.029	831.267	4723.89	543.751	2852.72	5933.39	2480.16	2540.88	2428.33	2821.86	1554.06	4160.26	2773.46	884.564	1566.22	3821.34	3394.61	4401.03	1834.5	1130.98	2692.71	3075	1584.58	7881.51
hsa-miR-4785	MIMAT0019949	miRBase	miRNA	2	160407819	160407839	-	20	0.769994	-0.982463	0.801491	-1.22579	0.220276	0.999725	1.10343	0	0	0	1.83908	0	0	0	0	0	2.36479	3.3	1.03772	3.19306	0.780939	1.44896	1.32261	0.629103	0	0	0	0.462352	1.88067	0	0	1.43616	0	1.64791	0	0.653038
hsa-miR-187-3p	MIMAT0000262	miRBase	miRNA	18	35904835	35904856	-	21	0.861499	1.36377	1.11425	1.22394	0.220976	0.999725	0	11.9375	0	0	0.919538	0	1.81846	0	0	0.852274	0	0	0	0	0	0.724482	0	0.629103	0	0	0	0	1.88067	0.999552	0	0	0	0.470831	4.95955	0.653038
hsa-miR-25-5p	MIMAT0004498	miRBase	miRNA	7	100093610	100093630	-	20	20.7443	-0.290177	0.238567	-1.21633	0.223859	0.999725	16.5514	17.4471	22.9619	22.5275	24.8275	17.2601	10.9108	25.1265	24.4262	5.11364	23.6479	37.3999	28.0185	19.9566	16.0093	25.3569	23.8069	28.3096	14.6434	8.08559	13.1523	30.0529	24.4487	30.9861	15.1791	7.1808	18.0609	18.127	14.8786	37.8762
hsa-miR-194-5p	MIMAT0000460	miRBase	miRNA	11	64891404	64891425	-	21	99.9242	-0.35978	0.296047	-1.21528	0.224258	0.999725	98.2052	13.774	162.646	115.288	137.931	75.317	43.643	67.0039	131.13	8.52274	205.736	134.2	111.036	88.6075	91.7604	81.142	88.6147	101.286	137.648	33.9595	69.0494	102.18	126.005	109.951	156.128	71.0899	88.6625	64.2685	119.029	163.912
hsa-miR-4750-5p	MIMAT0019887	miRBase	miRNA	19	49888177	49888198	+	21	0.405627	-1.12701	0.928712	-1.21352	0.224932	0.999725	0	0.918266	0	0	0	0	1.81846	0	1.28559	0	0	0	1.03772	0.798266	0.780939	0	0	0	0	0	1.09602	0.462352	0.940336	0	0	1.43616	0	0.941663	0	0.653038
hsa-mir-12136	MI0039740	miRBase	pre-miRNA	1	632615	632685	-	70	77.3818	0.409994	0.33898	1.20949	0.226474	0.999725	143.446	89.9901	133.944	15.9018	40.4597	48.6422	138.203	27.2203	17.3554	30.6819	56.7549	36.2999	67.452	95.7919	60.5228	99.9785	128.293	143.435	23.4294	140.689	133.715	69.3528	41.3748	42.9807	110.59	64.6272	78.8111	134.422	12.3989	94.6905
hsa-miR-1234-3p	MIMAT0005589	miRBase	miRNA	8	144400088	144400109	-	21	0.342614	-1.36608	1.13533	-1.20324	0.228882	0.999725	0	0	0	0	0.919538	0	0	0	1.28559	0	0	1.1	1.03772	1.59653	0	0	0	0.629103	0	0	0	0	0	0	2.16844	0	0	0.235416	0	1.30608
hsa-miR-1249-3p	MIMAT0005901	miRBase	miRNA	22	45200958	45200979	-	21	0.894088	0.951252	0.792541	1.20026	0.23004	0.999725	4.41372	1.83653	0.956744	0	0	0	0	0	3.21397	0	0	1.1	2.07545	0	0.39047	1.44896	1.32261	2.51641	1.46434	0	1.09602	0	0	0	2.16844	0	1.6419	1.17708	0	0
hsa-miR-146a-5p	MIMAT0000449	miRBase	miRNA	5	160485372	160485393	+	21	1562.21	0.30497	0.254791	1.19694	0.231329	0.999725	2695.68	1298.43	1105.04	1323.82	1201.84	1165.84	1101.99	2280.23	1213.59	1920.17	1091.74	1173.7	1338.66	1523.09	3024.58	1978.56	3044.64	1394.72	653.096	1106.11	2114.23	1573.85	1169.78	845.621	923.756	1481.4	886.625	4531.05	1061.34	643.242
hsa-mir-142	MI0000458	miRBase	pre-miRNA	17	58331232	58331318	-	86	4.26771	0.448644	0.376012	1.19316	0.232805	0.999725	3.31029	11.0192	8.6107	2.6503	1.83908	10.9837	1.81846	6.28162	1.92838	7.67047	4.72957	2.2	6.22634	1.59653	2.73329	0.724482	3.96782	5.03282	4.39302	4.85135	5.48011	3.23646	0.940336	4.99776	2.16844	2.87232	3.2838	1.64791	4.95955	5.87734
hsa-let-7i-5p	MIMAT0000415	miRBase	miRNA	12	62603691	62603712	+	21	5366.54	-0.201414	0.168884	-1.19262	0.233019	0.999725	4979.78	2688.68	5489.8	5234.33	5380.21	4184.8	2827.7	3735.47	6540.43	2485.23	5519.41	7999.19	4748.62	5301.28	6552.86	6363.13	6237.42	5663.18	4428.16	3798.61	4832.36	7477.62	5645.78	5727.43	5453.63	5319.54	3983.24	8595.26	4919.87	8883.27
hsa-miR-25-3p	MIMAT0000081	miRBase	miRNA	7	100093571	100093592	-	21	4362.92	-0.377	0.317185	-1.18858	0.234605	0.999725	3368.77	1247.92	6333.64	4198.07	6255.61	2199.88	1152.9	1649.97	7073.3	830.967	5558.04	8539.29	4394.76	4388.07	2935.55	4812.73	2526.18	7056.65	5984.76	1065.68	2267.67	6745.71	6636.89	6947.88	3413.12	3076.97	3851.89	3694.61	3005.49	9674.75
hsa-miR-93-3p	MIMAT0004509	miRBase	miRNA	7	100093777	100093798	-	21	21.0184	-0.396126	0.335384	-1.18111	0.237558	0.999725	14.3446	14.6923	22.0051	15.9018	18.3908	12.5528	9.09229	10.4694	43.0672	15.3409	18.13	42.8999	17.6413	18.3601	23.0377	22.4589	6.61304	36.488	4.39302	19.4054	18.6324	28.6658	16.9261	30.9861	2.16844	16.5158	11.4933	47.7894	7.43932	64.6507
hsa-miR-5009-5p	MIMAT0021041	miRBase	miRNA	15	89883987	89884010	-	23	0.753248	-1.12516	0.9604	-1.17155	0.241378	0.999725	2.20686	0	0.956744	0	2.75861	1.5691	0	0	1.28559	0	1.57652	2.2	0	0.798266	0	0	0	0.629103	1.46434	0	0	0	0	2.99866	0	0	0	0.235416	0	3.91823
hsa-miR-5584-5p	MIMAT0022283	miRBase	miRNA	1	44545493	44545514	+	21	0.333321	1.63575	1.39728	1.17067	0.241732	0.999725	1.10343	0	0	2.6503	0	0	0	0	0	0	0.788262	0	0	0	0	0.724482	2.64521	0	0	1.61712	0	0	0	0	0	0	0	0.470831	0	0
hsa-miR-186-5p	MIMAT0000456	miRBase	miRNA	1	71067681	71067702	-	21	94.1401	-0.322351	0.275646	-1.16944	0.242227	0.999725	87.1709	65.1969	93.7609	54.3311	89.1952	39.2276	47.2799	54.4407	190.267	85.2274	114.298	194.7	85.0932	45.5012	110.893	102.152	78.0338	133.999	33.6798	51.7478	80.0096	137.781	72.4059	150.932	34.695	92.6324	70.6016	200.81	44.6359	183.504
hsa-miR-135a-5p	MIMAT0000428	miRBase	miRNA	12	97563834	97563856	+	22	0.392518	1.97603	1.69097	1.16857	0.242575	0.999725	2.20686	0	0.956744	0	0	0	0	0	0	0	0	0	0	0	0	2.89793	0	0	0	3.23424	0	0	0	0	0	0	0	0	2.47977	0
hsa-miR-502-3p	MIMAT0004775	miRBase	miRNA	X	50014649	50014670	+	21	10.4979	-0.265203	0.22722	-1.16717	0.243143	0.999725	3.31029	9.18266	8.6107	10.6012	16.5517	15.691	5.45538	6.28162	14.7843	4.26137	10.2474	9.89999	9.3395	13.5705	12.495	14.4896	6.61304	11.953	14.6434	4.85135	17.5364	12.4835	8.46303	12.9942	15.1791	9.33504	8.20949	8.71038	7.43932	11.7547
hsa-miR-215-5p	MIMAT0000272	miRBase	miRNA	1	220117916	220117936	-	20	6.73157	-0.53755	0.460864	-1.1664	0.243454	0.999725	11.0343	4.59133	4.78372	11.9263	25.7471	7.84552	5.45538	10.4694	3.21397	1.70455	17.3418	7.69999	4.15089	1.59653	5.46658	2.89793	0	5.03282	4.39302	4.85135	1.09602	2.77411	2.82101	4.99776	6.50532	3.5904	22.9866	1.17708	9.91909	5.87734
hsa-mir-30a	MI0000088	miRBase	pre-miRNA	6	71403551	71403621	-	70	0.329355	-1.2885	1.10722	-1.16373	0.244533	0.999725	0	0.918266	0	0	0	0	0	0	1.28559	0	0	1.1	0	0	0	0	0	0	0	0	1.09602	0	0	0.999552	2.16844	0.71808	0	0.941663	0	0.653038
hsa-mir-3138	MI0014161	miRBase	pre-miRNA	4	10078611	10078692	-	81	0.557743	-1.18575	1.02497	-1.15686	0.247329	0.999725	1.10343	0	0	0	0.919538	0	0	0	1.92838	0	0	0	4.15089	0	0.780939	0	0	0.629103	0	0	2.19204	0	0	0	0	0.71808	0	1.17708	2.47977	0.653038
hsa-miR-363-3p	MIMAT0000707	miRBase	miRNA	X	134169382	134169403	-	21	104.005	-0.306134	0.264899	-1.15566	0.247819	0.999725	87.1709	20.2019	112.896	119.263	132.413	130.236	47.2799	62.8162	115.703	12.7841	105.627	133.1	105.848	145.284	118.312	101.427	95.2277	100.027	164.006	64.6847	84.3937	92.008	86.5109	133.94	160.465	95.5047	44.3312	92.7538	158.706	197.217
hsa-miR-205-5p	MIMAT0000266	miRBase	miRNA	1	209432166	209432187	+	21	28.2502	-0.311688	0.269746	-1.15549	0.247891	0.999725	14.3446	25.7115	26.7888	38.4293	26.6666	51.7804	43.643	54.4407	37.282	21.3068	33.107	27.5	20.7545	45.5012	34.3613	20.2855	14.5487	19.5022	29.2868	19.4054	20.8244	7.85998	26.3294	18.9915	21.6844	26.569	18.0609	11.3	76.873	14.3668
hsa-miR-503-5p	MIMAT0002874	miRBase	miRNA	X	134546371	134546393	-	22	15.8208	-0.419332	0.36522	-1.14816	0.250901	0.999725	16.5514	13.774	22.9619	5.30059	7.3563	7.84552	18.1846	6.28162	19.2838	0.852274	5.51784	41.7999	18.679	11.974	10.9332	14.4896	9.25825	28.3096	17.5721	3.23424	18.6324	15.2576	16.9261	22.9897	17.3475	5.02656	27.9123	21.6582	4.95955	43.7535
hsa-mir-320e	MI0014234	miRBase	pre-miRNA	19	46709282	46709354	-	72	0.503251	-1.04699	0.911946	-1.14808	0.250934	0.999725	0	0	0	0	0.919538	1.5691	0	0	0.642794	0	0.788262	1.1	0	1.59653	0	1.44896	1.32261	0	0	0	1.09602	0.462352	0	0	0	1.43616	0	0.235416	2.47977	0
hsa-miR-337-5p	MIMAT0004695	miRBase	miRNA	14	100874515	100874535	+	20	1.9669	-0.77742	0.677195	-1.148	0.250968	0.999725	1.10343	0	0	1.32515	0.919538	0	3.63692	0	0	2.55682	1.57652	0	4.15089	0.798266	2.34282	0.724482	2.64521	0	1.46434	3.23424	6.57613	0.462352	0	0	4.33688	4.30848	4.92569	6.82705	2.47977	2.61215
hsa-miR-23b-3p	MIMAT0000418	miRBase	miRNA	9	95085265	95085287	+	22	77.6361	0.149381	0.131409	1.13676	0.255637	0.999725	86.0675	92.7449	86.107	79.5089	70.8044	76.8861	107.289	85.8488	66.8505	94.6024	44.931	89.0999	57.0747	74.2387	88.2462	70.9992	80.679	79.2669	73.217	79.2388	93.1619	67.5034	74.2866	50.9771	49.8741	89.042	55.8245	117.708	84.3123	62.6916
hsa-miR-130b-3p	MIMAT0000691	miRBase	miRNA	22	21653354	21653375	+	21	24.841	0.216353	0.190513	1.13563	0.25611	0.999725	25.3789	31.2211	39.2265	22.5275	22.0689	17.2601	18.1846	14.6571	13.4987	23.8637	17.3418	31.9	18.679	23.1497	32.7995	24.6324	34.3878	22.6477	17.5721	22.6397	46.0329	17.107	45.1361	20.9906	26.0213	22.9786	16.419	22.5999	34.7168	19.5911
hsa-miR-6805-5p	MIMAT0027510	miRBase	miRNA	19	55388186	55388207	+	21	3.13212	-0.533768	0.470756	-1.13385	0.256856	0.999725	5.51715	0.918266	1.91349	5.30059	0.919538	0	3.63692	14.6571	3.21397	2.55682	2.36479	5.49999	5.18861	4.7896	1.56188	2.89793	1.32261	0.629103	1.46434	3.23424	0	7.39763	1.88067	0.999552	0	2.15424	1.6419	2.11874	4.95955	5.2243
hsa-miR-6862-5p	MIMAT0027625	miRBase	miRNA	16	28391025	28391046	-	21	0.821335	-0.8592	0.760054	-1.13045	0.258288	0.999725	0	0	0	1.32515	0	0	1.81846	0	0.642794	0	0	2.2	1.03772	1.59653	1.17141	0.724482	0	0	1.46434	1.61712	1.09602	0.462352	0	2.99866	0	0.71808	3.2838	1.17708	0	1.30608
hsa-miR-486-5p	MIMAT0002177	miRBase	miRNA	8	41660484	41660505	-	21	145667	-0.23408	0.207327	-1.12904	0.258882	0.999725	102193	78685.3	220675	160372	175344	134610	87644.2	87628.5	137951	53438.4	151184	187084	153716	183096	117005	181597	93897.2	152758	219338	61552.4	128322	153920	212513	200462	156503	115554	106792	96797.3	198657	260712
hsa-miR-23c	MIMAT0018000	miRBase	miRNA	X	20017101	20017122	-	21	0.505779	0.949024	0.842704	1.12616	0.260096	0.999725	0	1.83653	0.956744	1.32515	0	1.5691	0	0	0.642794	0.852274	0	0	0	0.798266	0.39047	0	2.64521	0	0	1.61712	0	0.462352	0	0	0	0.71808	0	0.706247	0	0.653038
hsa-miR-3939	MIMAT0018355	miRBase	miRNA	6	166997830	166997851	-	21	0.348467	-1.20117	1.07003	-1.12256	0.261624	0.999725	0	0	0.956744	0	1.83908	0	0	0	0	0	0	1.1	1.03772	0	0.39047	0	0	0	0	0	0	0.924704	1.88067	0	0	1.43616	0	0.235416	0	0.653038
hsa-miR-196a-5p	MIMAT0000226	miRBase	miRNA	17	48632532	48632553	-	21	4.06766	-0.540506	0.482299	-1.12068	0.262422	0.999725	3.31029	4.59133	4.78372	1.32515	4.59769	4.70731	1.81846	6.28162	3.85676	3.4091	2.36479	9.89999	1.03772	0.798266	3.51423	5.79586	2.64521	3.14551	0	1.61712	1.09602	3.69881	6.58235	1.9991	0	1.43616	14.7771	4.00207	0	18.9381
hsa-miR-197-5p	MIMAT0022691	miRBase	miRNA	1	109598901	109598923	+	22	1.86491	-0.575783	0.514241	-1.11968	0.262852	0.999725	2.20686	1.83653	0.956744	0	5.51723	0	5.45538	0	3.21397	1.70455	2.36479	2.2	1.03772	0	1.95235	2.17345	0	0.629103	4.39302	0	2.19204	1.84941	1.88067	4.99776	0	0.71808	3.2838	2.11874	0	3.26519
hsa-miR-766-5p	MIMAT0022714	miRBase	miRNA	X	119646799	119646820	-	21	1.30709	0.644912	0.577766	1.11622	0.264329	0.999725	1.10343	0.918266	1.91349	1.32515	0	1.5691	1.81846	0	0.642794	1.70455	0.788262	0	3.11317	0.798266	4.29517	3.62241	0	1.25821	1.46434	1.61712	1.09602	1.84941	0	0.999552	0	4.30848	0	2.35416	0	0.653038
hsa-miR-150-5p	MIMAT0000451	miRBase	miRNA	19	49500832	49500853	-	21	2646.52	-0.271414	0.243349	-1.11533	0.26471	0.999725	1948.66	2806.22	2694.19	2081.81	1796.78	2369.35	2907.71	5965.44	4734.82	1069.6	3127.04	983.399	1712.24	1843.2	4365.06	1738.03	1247.22	2422.05	2564.06	2800.85	4649.33	3179.59	2782.45	2586.84	1567.78	2841.44	1574.58	5254.95	1825.11	1955.85
hsa-miR-5010-3p	MIMAT0021044	miRBase	miRNA	17	42514267	42514288	+	21	1.85863	-0.578789	0.520215	-1.1126	0.265882	0.999725	3.31029	0.918266	1.91349	3.97544	3.67815	0	0	0	2.57117	1.70455	1.57652	3.3	2.07545	0.798266	1.95235	0.724482	0	1.25821	1.46434	0	0	2.77411	3.76134	5.99731	0	2.15424	1.6419	4.94373	0	3.26519
hsa-miR-6842-3p	MIMAT0027587	miRBase	miRNA	8	27433413	27433434	+	21	2.79348	0.57272	0.515083	1.1119	0.266182	0.999725	3.31029	2.7548	3.82698	0	2.75861	0	3.63692	0	1.92838	8.52274	0.788262	2.2	5.18861	2.3948	7.41892	5.79586	3.96782	3.14551	0	1.61712	4.38409	6.47293	0.940336	0.999552	0	0.71808	0	7.76872	0	3.26519
hsa-miR-20b-5p	MIMAT0001413	miRBase	miRNA	X	134169850	134169872	-	22	71.9385	-0.466903	0.42003	-1.1116	0.266312	0.999725	51.8612	17.4471	102.372	108.662	119.54	34.5203	10.9108	14.6571	107.989	7.67047	63.8493	178.2	75.7537	78.2301	33.1899	68.1013	30.42	106.318	96.6465	16.1712	20.8244	88.3092	67.7042	123.944	54.211	15.7978	67.3178	40.4915	52.0752	304.969
hsa-miR-6882-3p	MIMAT0027665	miRBase	miRNA	15	74840642	74840665	-	23	0.705592	-0.922893	0.831106	-1.11044	0.26681	0.999725	1.10343	0	0.956744	0	1.83908	0	0	0	0.642794	0	0	1.1	2.07545	0	0	2.17345	0	0.629103	0	0	1.09602	0.924704	3.76134	0.999552	0	1.43616	0	0.470831	0	1.95911
hsa-miR-10395-3p	MIMAT0041622	miRBase	miRNA	19	12703601	12703621	-	20	1.24457	-0.817286	0.736842	-1.10917	0.267355	0.999725	0	0.918266	2.87023	1.32515	0.919538	0	5.45538	0	1.28559	0.852274	0.788262	0	2.07545	1.59653	0.39047	0	0	0.629103	0	1.61712	1.09602	0.462352	1.88067	3.99821	4.33688	0.71808	1.6419	0	2.47977	0
hsa-miR-3074-5p	MIMAT0019208	miRBase	miRNA	9	95086063	95086083	-	20	0.946146	-0.82861	0.747659	-1.10827	0.267744	0.999725	0	0	0	0	0.919538	1.5691	1.81846	2.09387	0.642794	0	1.57652	1.1	0	0.798266	0.780939	2.17345	1.32261	0	0	3.23424	3.28807	1.38706	0	0	0	2.15424	1.6419	1.88333	0	0
hsa-miR-7849-3p	MIMAT0030424	miRBase	miRNA	4	146408646	146408667	+	21	0.759722	-1.07963	0.977897	-1.10403	0.269579	0.999725	1.10343	0	0	0	0	0	3.63692	4.18774	0	0	0	0	0	0.798266	1.17141	0	1.32261	0	0	0	2.19204	0.924704	0	0	0	0.71808	0	0.470831	4.95955	1.30608
hsa-miR-642a-5p	MIMAT0003312	miRBase	miRNA	19	45674943	45674964	+	21	2.17043	-0.726921	0.659203	-1.10273	0.270146	0.999725	1.10343	0.918266	1.91349	1.32515	0.919538	0	3.63692	16.751	0.642794	0	1.57652	1.1	2.07545	3.19306	1.95235	1.44896	0	3.77462	0	1.61712	0	0.462352	1.88067	0.999552	2.16844	0.71808	0	1.88333	12.3989	0.653038
hsa-miR-342-5p	MIMAT0004694	miRBase	miRNA	14	100109673	100109693	+	20	6.16091	0.383506	0.347887	1.10239	0.270293	0.999725	8.82744	7.34613	2.87023	3.97544	0.919538	4.70731	10.9108	8.37549	6.42794	5.96592	0.788262	1.1	2.07545	5.58786	9.37127	7.9693	7.93564	10.6947	5.85736	9.70271	5.48011	7.85998	4.70168	1.9991	4.33688	7.1808	11.4933	13.1833	0	7.18341
hsa-miR-30e-5p	MIMAT0000692	miRBase	miRNA	1	40754371	40754392	+	21	1163.17	-0.241501	0.21976	-1.09893	0.271799	0.999725	1255.7	614.32	1458.08	1184.68	1806.89	795.536	500.076	594.66	1730.4	808.808	1582.83	2559.7	1211.02	1005.81	1060.13	1199.74	870.276	1527.46	880.068	614.505	793.52	1184.08	1543.09	1363.39	1062.54	799.941	1011.41	993.689	669.539	2213.14
hsa-miR-95-3p	MIMAT0000094	miRBase	miRNA	4	8005312	8005333	-	21	4.96182	0.351059	0.322164	1.08969	0.275851	0.999725	5.51715	7.34613	10.5242	9.27604	2.75861	1.5691	1.81846	6.28162	5.78514	3.4091	7.09436	4.39999	7.26406	7.18439	5.07611	5.79586	1.32261	5.66192	7.3217	1.61712	1.09602	5.54822	5.64202	4.99776	4.33688	0.71808	9.85139	2.58957	2.47977	4.57126
hsa-miR-3135a	MIMAT0015001	miRBase	miRNA	3	20137574	20137595	+	21	0.343489	-1.30495	1.20259	-1.08512	0.27787	0.999725	0	0	0	0	0	0	0	0	1.92838	0	1.57652	0	0	0	0	0	1.32261	0	0	0	0	0.462352	0.940336	0	0	0	0	0.941663	2.47977	0.653038
hsa-miR-6503-3p	MIMAT0025463	miRBase	miRNA	11	60209084	60209104	-	20	0.451728	1.10981	1.02575	1.08195	0.279275	0.999725	0	0.918266	1.91349	0	0	1.5691	0	0	0	0.852274	0	0	0	0	1.95235	0	0	0	1.46434	0	0	0.462352	0.940336	0.999552	0	0	0	0	2.47977	0
hsa-miR-20a-5p	MIMAT0000075	miRBase	miRNA	13	91351072	91351094	+	22	145.534	-0.393738	0.364093	-1.08142	0.27951	0.999725	158.894	55.096	213.354	174.92	286.896	42.3658	34.5507	31.4081	250.047	43.466	167.9	406.999	143.206	98.985	106.598	118.815	71.4208	220.815	133.255	40.428	58.0892	160.898	198.411	221.9	127.938	48.1114	172.399	116.295	57.0348	405.536
hsa-miR-9-3p	MIMAT0000442	miRBase	miRNA	1	156420354	156420375	-	21	0.683092	0.967159	0.897024	1.07819	0.280951	0.999725	0	0.918266	0.956744	1.32515	0.919538	0	0	0	0	2.55682	1.57652	2.2	0	0	0.39047	0	2.64521	0	0	3.23424	2.19204	0.924704	0	0	0	0	0	0	0	0.653038
hsa-miR-148b-5p	MIMAT0004699	miRBase	miRNA	12	54337240	54337261	+	21	2.5644	-0.6165	0.572765	-1.07636	0.281768	0.999725	1.10343	0	4.78372	1.32515	2.75861	0	0	0	9.6419	0	1.57652	2.2	2.07545	1.59653	2.73329	2.89793	1.32261	4.40372	1.46434	1.61712	0	4.16117	0.940336	2.99866	0	2.15424	3.2838	5.17914	4.95955	11.7547
hsa-miR-192-5p	MIMAT0000222	miRBase	miRNA	11	64891203	64891223	-	20	223.699	-0.350371	0.327626	-1.06942	0.284879	0.999725	246.065	52.3412	298.504	263.704	346.666	193	87.286	92.1304	309.827	40.0569	366.542	404.799	182.639	170.031	139.398	144.172	104.486	308.889	414.408	85.7073	98.642	182.629	257.652	340.847	151.791	130.691	545.11	122.887	148.786	481.289
hsa-miR-1179	MIMAT0005824	miRBase	miRNA	15	88608121	88608141	+	20	0.799195	0.722805	0.677204	1.06734	0.285819	0.999725	2.20686	1.83653	0.956744	1.32515	0.919538	0	0	0	1.28559	0.852274	1.57652	0	0	0.798266	0.780939	1.44896	1.32261	2.51641	0	0	0	1.84941	0	1.9991	0	0	0	1.64791	0	0.653038
hsa-miR-629-5p	MIMAT0004810	miRBase	miRNA	15	70079427	70079447	-	20	217.904	0.160021	0.150491	1.06333	0.287633	0.999725	205.238	182.735	219.094	226.6	173.793	274.593	200.03	119.351	118.917	377.557	228.596	268.4	181.601	217.927	226.863	211.549	261.876	236.543	190.364	229.631	302.502	223.316	299.967	128.942	227.686	207.525	188.818	148.783	173.584	284.724
hsa-miR-296-3p	MIMAT0004679	miRBase	miRNA	20	58817626	58817647	-	21	0.467122	1.01037	0.953994	1.05909	0.289558	0.999725	0	0	1.91349	1.32515	0	0	0	0	0	1.70455	1.57652	0	1.03772	0.798266	0.780939	0	0	0.629103	0	1.61712	0	0.462352	0	0	2.16844	0	0	0	0	0
hsa-miR-92a-3p	MIMAT0000092	miRBase	miRNA	13	91351361	91351382	+	21	29404.4	-0.251622	0.238445	-1.05526	0.291305	0.999725	28999.2	8627.11	43684	27976.5	46810.9	31736.7	21086.8	20421.5	31068.8	4610.8	35475	36754.2	34461.7	33546.3	23089.6	34665.7	23456.4	28850	50808.2	13852.2	27118.9	24364.6	37078.4	38758.6	30796.2	24837	18267.8	21331	32095.7	47500.7
hsa-miR-2110	MIMAT0010133	miRBase	miRNA	10	114174151	114174172	-	21	32.2665	-0.275786	0.262958	-1.04878	0.294278	0.999725	22.0686	18.3653	50.7074	37.1041	35.862	14.1219	14.5477	27.2203	43.0672	19.6023	29.954	62.6999	33.2071	37.5185	17.1807	36.2241	19.8391	56.6192	24.8938	11.3198	36.1687	22.6552	40.4345	81.9632	10.8422	25.1328	22.9866	34.6061	34.7168	46.3657
hsa-miR-3143	MIMAT0015012	miRBase	miRNA	6	27147629	27147653	+	24	0.751825	-0.878689	0.842195	-1.04333	0.296794	0.999725	1.10343	0	0.956744	0	2.75861	0	1.81846	0	0	0	2.36479	2.2	0	0.798266	0.780939	1.44896	0	0.629103	0	0	0	2.31176	0	0.999552	0	1.43616	1.6419	0	0	1.30608
hsa-miR-579-3p	MIMAT0003244	miRBase	miRNA	5	32394392	32394414	-	22	0.481992	-0.978452	0.94138	-1.03938	0.298628	0.999725	0	0	0	0	0	1.5691	0	0	0.642794	0	0.788262	0	0	1.59653	1.17141	0	0	0.629103	0	0	1.09602	0	1.88067	0.999552	0	0.71808	0	0.235416	2.47977	0.653038
hsa-miR-106a-5p	MIMAT0000103	miRBase	miRNA	X	134170244	134170266	-	22	1.60126	-0.769037	0.743063	-1.03495	0.30069	0.999725	2.20686	0	1.91349	0	2.75861	0	1.81846	0	6.42794	0.852274	0	5.49999	2.07545	0	0.39047	0.724482	0	2.51641	4.39302	0	0	2.31176	0.940336	0.999552	0	0.71808	1.6419	0.706247	0	9.14253
hsa-miR-6877-5p	MIMAT0027654	miRBase	miRNA	9	133052001	133052022	+	21	2.31306	0.427861	0.414693	1.03176	0.302187	0.999725	4.41372	3.67307	5.74046	2.6503	0.919538	0	0	2.09387	1.92838	3.4091	5.51784	1.1	1.03772	1.59653	1.17141	2.17345	1.32261	1.88731	4.39302	1.61712	2.19204	1.84941	3.76134	0.999552	2.16844	2.87232	3.2838	2.35416	0	3.26519
hsa-miR-505-5p	MIMAT0004776	miRBase	miRNA	X	139924196	139924217	-	21	14.3247	-0.326832	0.321009	-1.01814	0.308612	0.999725	18.7583	4.59133	18.1781	9.27604	10.1149	7.84552	3.63692	8.37549	14.7843	2.55682	16.5535	22	19.7167	11.1757	18.3521	19.561	15.8713	21.3895	5.85736	1.61712	9.8642	26.3541	17.8664	23.9892	10.8422	7.89888	16.419	23.0707	9.91909	33.3049
hsa-miR-378d	MIMAT0018926	miRBase	miRNA	4	5923279	5923298	-	19	0.761896	-0.842489	0.830975	-1.01386	0.310652	0.999725	2.20686	0.918266	0	0	3.67815	3.13821	1.81846	0	1.92838	0	0.788262	1.1	2.07545	0.798266	1.17141	0	0	0.629103	0	0	0	0	0	0.999552	0	0.71808	0	0.235416	0	0.653038
hsa-miR-19a-3p	MIMAT0000073	miRBase	miRNA	13	91350939	91350961	+	22	35.3033	-0.36165	0.357387	-1.01193	0.311572	0.999725	41.9303	7.34613	62.1884	47.7053	59.7699	15.691	3.63692	27.2203	48.2095	6.81819	60.6962	87.9999	34.2448	27.9393	24.2091	33.3262	18.5165	46.5536	29.2868	11.3198	16.4403	31.9023	50.7782	51.9767	28.1897	8.61696	24.6285	19.3041	59.5146	73.1402
hsa-miR-374a-5p	MIMAT0000727	miRBase	miRNA	X	74287325	74287346	-	21	15.4982	-0.348975	0.348949	-1.00008	0.317274	0.999725	14.3446	12.8557	10.5242	9.27604	5.51723	4.70731	12.7292	31.4081	35.3537	11.9318	5.51784	34.1	3.11317	10.3775	25.771	14.4896	21.1617	13.2112	2.92868	8.08559	7.67216	17.5694	11.284	26.9879	10.8422	13.6435	9.85139	22.3645	14.8786	42.4474
hsa-miR-885-3p	MIMAT0004948	miRBase	miRNA	3	10394499	10394520	-	21	7.17366	-0.601874	0.602138	-0.999562	0.317523	0.999725	7.72401	0	12.4377	0	8.27584	6.27642	1.81846	6.28162	8.35632	0	21.2831	12.1	28.0185	6.38613	2.34282	1.44896	3.96782	19.5022	11.7147	0	0	2.31176	6.58235	6.99686	2.16844	0.71808	11.4933	1.41249	9.91909	15.6729
hsa-miR-362-3p	MIMAT0004683	miRBase	miRNA	X	50009005	50009026	+	21	0.251025	-1.12138	1.12696	-0.995046	0.319714	0.999725	0	0	0.956744	0	0.919538	0	0	0	0	0	0.788262	1.1	0	0	0	0	0	0	0	0	0	0.924704	0	0.999552	0	0.71808	0	0.470831	0	0.653038
hsa-miR-675-3p	MIMAT0006790	miRBase	miRNA	11	1996768	1996787	-	19	0.725945	-0.961905	0.972757	-0.988844	0.32274	0.999725	0	0	0	0	1.83908	0	0	0	0	0	1.57652	2.2	5.18861	0.798266	0	0.724482	0	0.629103	1.46434	3.23424	0	0	0.940336	0	0	0	1.6419	0.235416	0	1.30608
hsa-miR-3667-5p	MIMAT0018089	miRBase	miRNA	22	49543437	49543458	-	21	0.552182	-1.07496	1.08896	-0.98715	0.323569	0.999725	0	1.83653	0	0	0.919538	1.5691	0	4.18774	0	0.852274	0	2.2	0	0	0	0	0	0	0	0	0	0	0	1.9991	0	0	1.6419	0.706247	0	0.653038
hsa-miR-518b	MIMAT0002844	miRBase	miRNA	19	53702787	53702808	+	21	0.526406	0.952108	0.966083	0.985534	0.324362	0.999725	1.10343	1.83653	1.91349	0	0	0	1.81846	0	0.642794	0	0	0	0	0	0.39047	0	1.32261	0.629103	0	0	0	0	0.940336	0	0	0	0	0.235416	4.95955	0
hsa-miR-671-5p	MIMAT0003880	miRBase	miRNA	7	151238449	151238471	+	22	20.2985	0.2444	0.249325	0.980245	0.326965	0.999725	14.3446	59.6873	22.0051	26.503	22.9884	21.9675	29.0953	37.6897	18.641	20.4546	25.2244	14.3	6.22634	19.9566	19.5235	19.561	18.5165	15.7276	11.7147	16.1712	17.5364	12.0211	16.9261	16.9924	23.8528	22.9786	9.85139	22.1291	19.8382	6.53038
hsa-miR-874-5p	MIMAT0026718	miRBase	miRNA	5	137647618	137647640	-	22	0.549873	-0.875238	0.894596	-0.978361	0.327896	0.999725	1.10343	0.918266	0.956744	0	1.83908	0	0	2.09387	1.92838	0	0.788262	0	1.03772	0	0	0	1.32261	0	0	0	0	0.924704	0	0.999552	0	0	1.6419	0.941663	0	0
hsa-miR-551a	MIMAT0003214	miRBase	miRNA	1	3560710	3560730	-	20	0.421438	-0.958143	0.980002	-0.977696	0.328225	0.999725	0	0.918266	0	0	0	0	0	0	0.642794	0.852274	1.57652	0	0	0	0	0.724482	0	0	0	0	0	1.84941	0.940336	0.999552	0	0.71808	0	0.941663	2.47977	0
hsa-miR-328-3p	MIMAT0000752	miRBase	miRNA	16	67202327	67202348	-	21	348.901	0.202274	0.208414	0.970542	0.331776	0.999725	596.955	253.441	302.331	202.748	329.194	258.902	403.698	427.15	345.823	296.591	181.3	238.7	348.675	367.202	528.696	485.403	566.076	334.683	209.401	412.365	426.353	329.194	333.819	248.888	138.78	562.257	231.508	598.427	176.064	332.396
hsa-miR-6879-3p	MIMAT0027659	miRBase	miRNA	11	65018550	65018570	+	20	0.612993	-1.12456	1.15921	-0.970109	0.331992	0.999725	2.20686	0	0	1.32515	1.83908	0	0	0	0.642794	0	0	4.39999	0	0.798266	0	0	0	0.629103	0	0	0	0.462352	2.82101	0	0	0	0	0	0	3.26519
hsa-miR-499a-5p	MIMAT0002870	miRBase	miRNA	20	34990408	34990428	+	20	0.365549	0.99385	1.02452	0.970061	0.332016	0.999725	1.10343	0	0	0	0	0	0	0	0	0.852274	0	0	1.03772	0	0.39047	0.724482	0	0.629103	2.92868	0	0	0	0.940336	0	0	0.71808	1.6419	0	0	0
hsa-miR-200b-5p	MIMAT0004571	miRBase	miRNA	1	1167124	1167145	+	21	0.615574	0.892608	0.925432	0.964531	0.33478	0.999725	0	0	0	2.6503	0.919538	0	1.81846	0	0.642794	0.852274	0.788262	0	0	1.59653	0.39047	0.724482	0	0	1.46434	4.85135	0	0.462352	0	0	0	0	0	0	0	1.30608
hsa-miR-32-5p	MIMAT0000090	miRBase	miRNA	9	109046272	109046293	-	21	77.7105	-0.227194	0.240846	-0.943318	0.345518	0.999725	97.1018	29.3845	77.4963	66.2574	75.4021	98.8536	69.1014	134.008	103.49	54.5455	117.451	91.2999	53.9616	80.6249	70.2846	65.2034	82.0016	34.6007	125.933	66.3019	62.4733	60.1057	62.0622	67.9695	95.4114	55.2922	18.0609	41.1977	198.382	77.0584
hsa-let-7d-3p	MIMAT0004484	miRBase	miRNA	9	94178895	94178916	+	21	218.45	0.133762	0.142242	0.940379	0.347023	0.999725	210.755	198.346	219.094	174.92	162.758	225.951	240.037	272.203	215.979	431.251	219.925	183.7	197.167	208.347	301.052	276.028	187.81	189.989	162.542	190.82	247.701	179.392	250.129	180.919	182.149	217.578	119.859	300.39	173.584	233.134
hsa-miR-6513-3p	MIMAT0025483	miRBase	miRNA	2	218280127	218280147	-	20	1.19461	0.552501	0.59103	0.93481	0.349886	0.999725	0	3.67307	1.91349	1.32515	1.83908	0	0	0	1.28559	0.852274	0.788262	1.1	1.03772	0.798266	3.51423	0.724482	2.64521	1.25821	1.46434	0	0	0.462352	0	0.999552	0	1.43616	3.2838	2.82499	0	2.61215
hsa-miR-320c	MIMAT0005793	miRBase	miRNA	18	24321716	24321735	+	19	140.602	0.195281	0.209351	0.932793	0.350927	0.999725	174.342	232.321	117.68	128.539	113.103	247.918	154.569	131.914	77.778	278.694	147.405	147.4	132.828	126.924	105.427	90.5603	121.68	127.708	158.149	137.455	157.827	79.0622	110.96	97.9561	212.507	73.9623	183.893	65.4456	208.301	75.7524
hsa-miR-99b-5p	MIMAT0000689	miRBase	miRNA	19	51692618	51692639	+	21	154.007	0.261739	0.281501	0.929797	0.352476	0.999725	77.2401	293.845	128.204	95.4107	70.8044	125.528	256.403	150.759	113.132	217.33	83.5558	46.1999	74.716	166.838	159.312	186.192	349.168	117.013	95.1821	176.266	225.781	115.588	110.96	76.9655	97.5798	221.887	129.71	427.279	119.029	112.322
hsa-miR-6750-5p	MIMAT0027400	miRBase	miRNA	11	64898409	64898432	-	23	1.20033	-0.656797	0.707488	-0.928351	0.353226	0.999725	0	1.83653	2.87023	1.32515	0	1.5691	0	0	0	0	3.94131	0	1.03772	1.59653	1.56188	1.44896	0	0	0	0	0	2.77411	2.82101	0.999552	0	2.15424	3.2838	1.17708	4.95955	0.653038
hsa-miR-18b-3p	MIMAT0004751	miRBase	miRNA	X	134170042	134170063	-	21	2.59197	-0.437621	0.476805	-0.917819	0.358713	0.999725	1.10343	3.67307	2.87023	6.62574	1.83908	4.70731	0	4.18774	1.92838	0	2.36479	1.1	6.22634	6.38613	1.56188	2.17345	0	3.14551	2.92868	0	3.28807	3.23646	3.76134	2.99866	0	0	0	3.29582	2.47977	5.87734
hsa-miR-296-5p	MIMAT0000690	miRBase	miRNA	20	58817661	58817681	-	20	15.3677	-0.445856	0.485953	-0.917488	0.358887	0.999725	9.93087	1.83653	39.2265	23.8527	36.7815	12.5528	0	0	43.0672	0	20.4948	23.1	13.4904	8.78092	6.63799	7.24482	11.9035	25.7932	4.39302	8.08559	13.1523	14.7953	10.3437	30.9861	15.1791	11.4893	4.92569	9.18121	7.43932	46.3657
hsa-miR-6511b-3p	MIMAT0025848	miRBase	miRNA	16	2106679	2106701	-	22	2.29934	-0.489165	0.53396	-0.916107	0.359611	0.999725	4.41372	0	6.69721	1.32515	0.919538	1.5691	0	0	6.42794	0	2.36479	3.3	3.11317	0	1.56188	3.62241	1.32261	1.25821	0	0	3.28807	1.84941	2.82101	5.99731	2.16844	1.43616	3.2838	1.88333	2.47977	5.87734
hsa-miR-153-3p	MIMAT0000439	miRBase	miRNA	2	219294126	219294147	-	21	0.636663	1.47248	1.6201	0.908882	0.363412	0.999725	0	0.918266	0	10.6012	0	0	0	0	1.92838	0	0	0	0	0	0.39047	0	0	0	0	0	0	0.924704	0	0	4.33688	0	0	0	0	0
hsa-miR-378c	MIMAT0016847	miRBase	miRNA	10	130962634	130962658	-	24	5.12147	0.310719	0.342219	0.907955	0.363902	0.999725	2.20686	3.67307	9.56744	7.95089	5.51723	10.9837	3.63692	6.28162	3.85676	5.96592	2.36479	5.49999	2.07545	3.19306	5.07611	2.89793	1.32261	3.77462	16.1077	3.23424	4.38409	2.31176	0.940336	4.99776	6.50532	4.30848	4.92569	3.76665	12.3989	3.91823
hsa-miR-26b-5p	MIMAT0000083	miRBase	miRNA	2	218402657	218402677	+	20	1089.56	-0.226627	0.250203	-0.905772	0.365056	0.999725	1294.32	994.482	756.784	830.868	832.182	660.593	709.199	835.455	2261.35	757.671	877.336	2308.9	773.103	706.465	1604.05	1238.14	1144.06	892.068	383.657	926.609	1002.86	1282.1	863.229	1943.13	487.899	927.76	919.463	1631.9	490.995	2350.28
hsa-miR-4669	MIMAT0019749	miRBase	miRNA	9	134379449	134379470	+	21	4.69793	0.702269	0.776907	0.90393	0.366033	0.999725	1.10343	5.5096	19.1349	1.32515	2.75861	0	0	6.28162	6.42794	0	11.8239	0	4.15089	0	9.76174	7.9693	3.96782	11.953	1.46434	4.85135	0	0	2.82101	0	0	7.89888	21.3447	0.470831	9.91909	0
hsa-miR-1301-3p	MIMAT0005797	miRBase	miRNA	2	25328651	25328674	-	23	20.6246	0.342209	0.378665	0.903725	0.366141	0.999725	36.4132	25.7115	7.65395	10.6012	14.7126	4.70731	18.1846	14.6571	15.427	17.8978	7.09436	11	14.5281	23.1497	44.1231	30.4282	37.033	21.3895	8.78604	25.8739	25.2085	27.2788	16.9261	7.99641	6.50532	38.7763	16.419	79.8059	0	10.4486
hsa-miR-1237-3p	MIMAT0005592	miRBase	miRNA	11	64368683	64368703	+	20	2.1807	0.562898	0.624042	0.902019	0.367047	0.999725	4.41372	2.7548	1.91349	3.97544	5.51723	9.41462	5.45538	0	1.92838	0.852274	0	1.1	3.11317	0	1.56188	3.62241	2.64521	1.88731	2.92868	3.23424	1.09602	0	6.58235	0	0	0.71808	0	0.706247	0	0
hsa-miR-1976	MIMAT0009451	miRBase	miRNA	1	26554574	26554593	+	19	19.4358	-0.258266	0.288245	-0.895996	0.370255	0.999725	11.0343	8.2644	39.2265	7.95089	20.2298	9.41462	7.27383	29.3142	29.5685	5.11364	14.977	19.8	19.7167	17.5618	16.0093	22.4589	15.8713	14.4694	35.1442	17.7883	17.5364	31.9023	21.6277	27.9875	8.67376	17.2339	8.20949	17.4208	22.318	48.9778
hsa-miR-1307-5p	MIMAT0022727	miRBase	miRNA	10	103394341	103394361	-	20	5.57601	0.299118	0.335704	0.891015	0.372921	0.999725	11.0343	10.1009	3.82698	2.6503	5.51723	3.13821	3.63692	8.37549	4.49956	5.11364	4.72957	6.59999	5.18861	6.38613	12.1046	6.52034	5.29043	8.80744	0	3.23424	2.19204	2.77411	4.70168	1.9991	4.33688	8.61696	9.85139	10.8291	0	5.2243
hsa-miR-7151-3p	MIMAT0028213	miRBase	miRNA	10	67403351	67403371	-	20	0.479906	0.890329	1.00038	0.889988	0.373472	0.999725	2.20686	1.83653	0	0	0	0	0	0	0.642794	0	0	0	0	0	1.17141	1.44896	0	0.629103	0	1.61712	1.09602	0.924704	0.940336	0	0	0	0	1.88333	0	0
hsa-let-7i-3p	MIMAT0004585	miRBase	miRNA	12	62603747	62603768	+	21	3.18444	0.377944	0.426897	0.885329	0.375979	0.999725	2.20686	5.5096	4.78372	1.32515	0.919538	4.70731	3.63692	0	3.21397	7.67047	1.57652	4.39999	3.11317	0.798266	3.51423	2.89793	3.96782	1.25821	8.78604	0	8.76818	0.924704	3.76134	2.99866	0	6.46272	1.6419	2.11874	0	4.57126
hsa-miR-885-5p	MIMAT0004947	miRBase	miRNA	3	10394531	10394552	-	21	5.97979	-0.448837	0.50839	-0.882859	0.377312	0.999725	13.2412	0.918266	7.65395	5.30059	1.83908	17.2601	3.63692	2.09387	3.21397	1.70455	11.8239	11	15.5658	7.98266	1.56188	2.89793	1.32261	3.14551	16.1077	0	0	1.84941	6.58235	2.99866	6.50532	1.43616	16.419	1.88333	4.95955	8.48949
hsa-miR-1292-5p	MIMAT0005943	miRBase	miRNA	20	2652779	2652803	+	24	6.24129	-0.268504	0.305763	-0.878145	0.379865	0.999725	6.62058	5.5096	4.78372	3.97544	2.75861	9.41462	1.81846	2.09387	6.42794	1.70455	4.72957	3.3	10.3772	7.18439	6.24752	7.9693	3.96782	8.17834	5.85736	4.85135	5.48011	7.85998	9.40336	11.9946	6.50532	1.43616	6.56759	5.41456	12.3989	12.4077
hsa-mir-320a	MI0000542	miRBase	pre-miRNA	8	22244966	22245037	-	71	1.03799	-0.650251	0.742217	-0.876093	0.380979	0.999725	2.20686	0	1.91349	1.32515	2.75861	3.13821	0	2.09387	0	1.70455	0	0	2.07545	0	1.17141	0	0	0	0	0	2.19204	0.924704	0	0.999552	2.16844	2.15424	0	2.35416	0	1.95911
hsa-miR-26a-1-3p	MIMAT0004499	miRBase	miRNA	3	37969452	37969473	+	21	1.04702	0.639824	0.732413	0.873583	0.382345	0.999725	1.10343	0.918266	0.956744	2.6503	1.83908	0	0	0	0	1.70455	0	0	0	2.3948	3.9047	2.89793	1.32261	0	0	0	0	1.38706	0	0	2.16844	2.15424	1.6419	3.0604	0	1.30608
hsa-miR-140-3p	MIMAT0004597	miRBase	miRNA	16	69933142	69933162	+	20	884.137	-0.171595	0.19647	-0.873394	0.382449	0.999725	707.298	415.975	1051.46	905.076	832.182	535.064	438.248	540.219	1037.47	406.535	1041.29	766.699	787.631	907.628	1092.14	1006.31	797.532	1043.05	1139.26	443.09	770.504	1142.01	1012.74	981.56	865.208	785.58	712.584	1767.5	1351.48	1240.77
hsa-miR-130a-3p	MIMAT0000425	miRBase	miRNA	11	57641252	57641273	+	21	51.1436	-0.150067	0.17227	-0.871116	0.383691	0.999725	68.4126	35.8124	35.3995	60.9568	73.563	32.9512	32.7323	37.6897	66.2077	18.75	50.4488	46.1999	65.3765	47.896	60.5228	56.5096	68.7756	38.3753	52.7162	30.7252	58.0892	43.4611	47.9571	54.9753	82.4007	47.3933	39.4055	53.4394	64.4741	62.6916
hsa-miR-190a-5p	MIMAT0000458	miRBase	miRNA	15	62823971	62823992	+	21	23.3125	-0.226204	0.259825	-0.870602	0.383971	0.999725	14.3446	14.6923	18.1781	31.8036	23.908	23.5366	20.003	18.8448	31.4969	19.6023	10.2474	29.7	15.5658	19.1584	23.4282	39.8465	30.42	17.6149	5.85736	17.7883	26.3045	60.1057	18.8067	16.9924	23.8528	13.6435	21.3447	27.779	14.8786	49.6309
hsa-miR-18a-5p	MIMAT0000072	miRBase	miRNA	13	91350756	91350778	+	22	13.6438	-0.338321	0.390096	-0.867278	0.38579	0.999725	19.8617	5.5096	7.65395	17.2269	11.954	9.41462	9.09229	2.09387	25.069	6.81819	14.1887	50.5999	16.6036	7.98266	12.495	7.9693	15.8713	25.7932	2.92868	8.08559	9.8642	8.32233	13.1647	21.9901	0	10.0531	16.419	15.0666	0	37.2231
hsa-miR-30c-1-3p	MIMAT0004674	miRBase	miRNA	1	40757339	40757360	+	21	0.350528	0.926724	1.07456	0.862423	0.388455	0.999725	0	0.918266	0	0	0	0	0	0	0.642794	0	0.788262	2.2	0	0	1.17141	1.44896	0	1.25821	0	1.61712	0	0	0	0	0	0	0	0.470831	0	0
hsa-miR-6726-3p	MIMAT0027354	miRBase	miRNA	1	1296110	1296129	-	19	0.54397	-0.908762	1.05484	-0.86152	0.388951	0.999725	2.20686	0	0	1.32515	0	1.5691	0	0	3.21397	0	0	0	1.03772	0	0	0	0	0.629103	0	0	0	0	0	0.999552	0	2.15424	1.6419	0.235416	0	1.30608
hsa-miR-5010-5p	MIMAT0021043	miRBase	miRNA	17	42514208	42514229	+	21	5.9561	-0.377652	0.44005	-0.858202	0.390781	0.999725	3.31029	0.918266	8.6107	10.6012	3.67815	3.13821	1.81846	2.09387	4.49956	1.70455	0.788262	16.5	12.4527	7.98266	3.51423	4.34689	3.96782	11.953	4.39302	1.61712	0	9.24704	8.46303	4.99776	8.67376	1.43616	14.7771	5.17914	4.95955	13.0608
hsa-miR-221-5p	MIMAT0004568	miRBase	miRNA	X	45746221	45746242	-	21	3.82544	0.407755	0.475869	0.856865	0.39152	0.999725	2.20686	9.18266	0.956744	3.97544	0.919538	0	3.63692	2.09387	2.57117	11.0796	3.15305	3.3	1.03772	3.99133	9.76174	4.34689	5.29043	3.14551	0	1.61712	4.38409	6.01057	4.70168	0.999552	0	5.02656	4.92569	13.1833	0	3.26519
hsa-miR-185-5p	MIMAT0000455	miRBase	miRNA	22	20033153	20033174	+	21	777.528	-0.329452	0.388092	-0.848904	0.395935	0.999725	743.711	217.629	1620.72	853.395	1005.97	251.057	194.575	134.008	1209.09	58.8069	1014.49	2090	644.426	642.604	539.629	759.982	309.49	1383.4	651.631	219.928	360.591	927.478	1189.53	1812.19	572.468	357.604	840.652	585.479	540.591	1594.72
hsa-miR-3146	MIMAT0015018	miRBase	miRNA	7	19705366	19705387	-	21	0.605743	-0.800778	0.946284	-0.846234	0.397422	0.999725	1.10343	0	0.956744	0	0.919538	0	0	0	0.642794	0	0	3.3	0	0	0.39047	0.724482	1.32261	0	0	0	0	1.38706	2.82101	0.999552	2.16844	1.43616	0	0	0	0
hsa-mir-3155a	MI0014183	miRBase	pre-miRNA	10	6152196	6152277	+	81	0.493761	-1.2057	1.42633	-0.845316	0.397935	0.999725	0	0	0.956744	0	0.919538	1.5691	0	0	0.642794	0.852274	0	0	0	8.78092	0	0	0	0.629103	0	0	0	0.462352	0	0	0	0	0	0	0	0
hsa-miR-766-3p	MIMAT0003888	miRBase	miRNA	X	119646763	119646784	-	21	2.4314	0.559422	0.662833	0.843986	0.398677	0.999725	5.51715	5.5096	1.91349	1.32515	0	1.5691	5.45538	0	2.57117	6.81819	1.57652	0	1.03772	1.59653	4.68564	1.44896	5.29043	2.51641	0	0	3.28807	1.38706	0	0.999552	2.16844	1.43616	0	14.8312	0	0
hsa-miR-6501-5p	MIMAT0025458	miRBase	miRNA	21	33550664	33550685	+	21	0.400376	-0.948139	1.13309	-0.836774	0.40272	0.999725	0	0	0.956744	1.32515	0	0	0	2.09387	0	0	2.36479	0	0	0	0.39047	0	0	0	0	0	0	1.84941	0	0	0	1.43616	0	0.941663	0	0.653038
hsa-miR-345-5p	MIMAT0000772	miRBase	miRNA	14	100307876	100307897	+	21	27.6687	0.184683	0.22165	0.833221	0.40472	0.999725	27.5857	47.7498	20.0916	11.9263	22.0689	25.1057	21.8215	33.502	36.6392	55.3978	26.8009	9.89999	13.4904	30.3341	39.4374	31.1527	22.4843	25.1641	24.8938	22.6397	28.4966	19.4188	24.4487	31.9857	21.6844	30.8775	21.3447	51.7914	32.2371	19.5911
hsa-miR-100-5p	MIMAT0000098	miRBase	miRNA	11	122152275	122152296	-	21	24.3764	-0.30031	0.361691	-0.830296	0.406372	0.999725	20.9652	14.6923	22.0051	30.4784	22.0689	25.1057	23.64	29.3142	14.1415	14.4887	14.1887	16.5	19.7167	30.3341	30.8471	18.8365	7.93564	8.17834	49.7876	12.9369	99.738	6.47293	15.0454	5.99731	36.8635	18.6701	34.4799	7.06247	64.4741	16.3259
hsa-miR-188-5p	MIMAT0000457	miRBase	miRNA	X	50003517	50003537	+	20	0.16791	-1.19185	1.43688	-0.829472	0.406837	0.999725	0	0	0	0	0.919538	0	0	0	0	0	0.788262	0	0	0.798266	0	0	0	0	0	0	0	0.924704	0	0	0	0.71808	0	0.235416	0	0.653038
hsa-miR-1296-5p	MIMAT0005794	miRBase	miRNA	10	63373012	63373033	-	21	3.31894	0.416996	0.507323	0.821954	0.411103	0.999725	5.51715	6.42786	2.87023	3.97544	0.919538	1.5691	7.27383	2.09387	6.42794	11.0796	0	5.49999	4.15089	2.3948	5.85705	2.89793	2.64521	3.14551	0	0	3.28807	2.77411	0	0.999552	0	3.5904	0	8.9458	0	5.2243
hsa-miR-6807-5p	MIMAT0027514	miRBase	miRNA	19	58550285	58550306	+	21	0.273401	-0.944494	1.14919	-0.821876	0.411147	0.999725	0	0	0	0	1.83908	0	0	0	0	0	0	0	0	1.59653	0.39047	0	0	0.629103	0	0	1.09602	0.462352	0	0.999552	0	0.71808	0	0.470831	0	0
hsa-miR-6812-3p	MIMAT0027525	miRBase	miRNA	20	45425553	45425573	+	20	0.382942	-0.8126	0.989699	-0.821058	0.411613	0.999725	0	0	0	0	0.919538	0	0	0	0.642794	0	0.788262	2.2	0	0	0.39047	0	0	0	1.46434	1.61712	0	0.924704	0	0.999552	0	0	0	0.235416	0	1.30608
hsa-miR-3064-5p	MIMAT0019864	miRBase	miRNA	17	64500817	64500837	-	20	1.0257	0.571586	0.716154	0.798132	0.424794	0.999725	2.20686	0	0	1.32515	0	0	0	2.09387	0	2.55682	0.788262	0	2.07545	0	1.17141	0	2.64521	1.88731	1.46434	1.61712	1.09602	0.924704	0	1.9991	0	0	1.6419	0.706247	0	4.57126
hsa-miR-1908-5p	MIMAT0007881	miRBase	miRNA	11	61815209	61815229	-	20	18.7916	0.179003	0.224337	0.797918	0.424918	0.999725	35.3097	24.7932	20.0916	21.2024	19.3103	23.5366	10.9108	12.5632	20.5694	5.11364	17.3418	16.5	21.7922	17.5618	25.3805	27.5303	19.8391	26.4223	7.3217	12.9369	16.4403	22.6552	17.8664	20.9906	8.67376	21.5424	4.92569	27.5436	14.8786	22.2033
hsa-miR-1304-5p	MIMAT0005892	miRBase	miRNA	11	93733724	93733745	-	21	0.306524	-1.11205	1.39561	-0.796817	0.425557	0.999725	0	0	0	0	0	0	0	0	0.642794	0	0	1.1	0	1.59653	0	0.724482	0	0	0	0	0	0	0	1.9991	0	0	0	0	2.47977	0.653038
hsa-miR-4772-3p	MIMAT0019927	miRBase	miRNA	2	102432336	102432357	+	21	0.926548	-0.61547	0.77652	-0.7926	0.428011	0.999725	0	0.918266	2.87023	0	0	1.5691	1.81846	0	1.92838	1.70455	1.57652	0	1.03772	0.798266	0	0	0	0	2.92868	0	1.09602	1.84941	1.88067	0	0	0	3.2838	1.88333	0	0.653038
hsa-miR-5196-3p	MIMAT0021129	miRBase	miRNA	19	35345581	35345601	+	20	1.4868	0.477057	0.605591	0.787754	0.43084	0.999725	1.10343	0	0.956744	0	0.919538	1.5691	3.63692	0	2.57117	0.852274	1.57652	0	1.03772	0	1.56188	0.724482	1.32261	2.51641	7.3217	3.23424	1.09602	0.462352	0.940336	0.999552	6.50532	2.15424	0	0.235416	0	1.30608
hsa-miR-23a-5p	MIMAT0004496	miRBase	miRNA	19	13836630	13836651	-	21	1.88545	0.378221	0.483759	0.781838	0.43431	0.999725	4.41372	1.83653	0.956744	2.6503	0.919538	1.5691	0	6.28162	1.92838	0.852274	2.36479	0	1.03772	3.19306	2.34282	0.724482	5.29043	1.25821	0	4.85135	2.19204	0.924704	0.940336	0.999552	0	1.43616	1.6419	2.82499	2.47977	0.653038
hsa-miR-6750-3p	MIMAT0027401	miRBase	miRNA	11	64898363	64898383	-	20	0.281625	-1.09266	1.40003	-0.780453	0.435125	0.999725	0	0	0	0	0	0	0	0	0.642794	0	0	2.2	1.03772	0.798266	0	0	0	0	1.46434	0	0	0	0	0.999552	0	0	0	0	0	1.30608
hsa-miR-6882-5p	MIMAT0027664	miRBase	miRNA	15	74840681	74840702	-	21	0.238238	1.22515	1.57582	0.777467	0.436883	0.999725	3.31029	0.918266	0	0	0	0	0	0	0	0	0	0	1.03772	0	0.780939	0	0	0.629103	0	0	0	0	0	0	0	0	0	0.470831	0	0
hsa-miR-483-3p	MIMAT0002173	miRBase	miRNA	11	2134142	2134162	-	20	61.7564	-0.333512	0.42905	-0.777326	0.436966	0.999725	70.6195	11.0192	84.1935	68.9077	80.9193	61.1951	32.7323	8.37549	31.4969	4.26137	47.2957	96.7999	125.564	39.115	13.276	47.8158	55.5495	79.2669	61.5023	87.3244	26.3045	12.9459	132.587	103.953	65.0532	20.8243	203.595	7.06247	71.9134	101.221
hsa-miR-3200-5p	MIMAT0017392	miRBase	miRNA	22	30731569	30731590	+	21	0.530464	-0.757119	0.978276	-0.773933	0.438971	0.999725	0	0	0	1.32515	0	0	0	0	0	0	0.788262	0	1.03772	0	0	0.724482	0	0.629103	1.46434	0	0	0.462352	1.88067	3.99821	0	0	0	0.470831	2.47977	0.653038
hsa-mir-641	MI0003656	miRBase	pre-miRNA	19	40282543	40282641	-	98	0.316681	-1.16299	1.51039	-0.769992	0.441304	0.999725	0	0	0	0	0	0	0	0	0.642794	0	1.57652	0	0	0	0	0.724482	0	0	0	0	0	0.924704	0	0	0	0	4.92569	0.706247	0	0
hsa-miR-19b-3p	MIMAT0000074	miRBase	miRNA	X	134169683	134169705	-	22	178.651	-0.243225	0.316032	-0.769622	0.441524	0.999725	203.031	54.1777	318.596	226.6	319.08	61.1951	36.3692	75.3794	314.326	46.8751	249.879	324.5	136.979	157.258	151.893	164.457	117.712	193.764	226.973	58.2163	86.5858	202.972	263.294	212.905	208.17	66.0634	188.818	151.843	178.544	363.089
hsa-miR-1271-5p	MIMAT0005796	miRBase	miRNA	5	176367960	176367981	+	21	1.06494	0.529876	0.688702	0.769383	0.441666	0.999725	1.10343	0	1.91349	0	0	0	0	0	0.642794	0.852274	0	1.1	0	2.3948	1.56188	0.724482	3.96782	0.629103	5.85736	0	1.09602	0.462352	0.940336	1.9991	0	2.15424	0	2.58957	0	1.95911
hsa-miR-4783-3p	MIMAT0019947	miRBase	miRNA	2	127423546	127423568	-	22	0.208966	1.20789	1.58188	0.763577	0.445119	0.999725	2.20686	0	1.91349	0	0	0	0	0	0	0	0	0	0	0.798266	0.39047	0.724482	0	0	0	0	0	0	0	0	0	0	0	0.235416	0	0
hsa-mir-6852	MI0022698	miRBase	pre-miRNA	9	35710676	35710741	-	65	0.427583	0.972264	1.27377	0.763295	0.445287	0.999725	1.10343	0	1.91349	0	0	0	0	0	0	0	0	0	0	0.798266	1.17141	0	2.64521	0	0	1.61712	0	0	0	0	0	2.87232	0	0.706247	0	0
hsa-miR-4668-5p	MIMAT0019745	miRBase	miRNA	9	111932100	111932122	+	22	0.393989	-0.754235	0.992479	-0.759951	0.447284	0.999725	0	0	0.956744	0	0.919538	0	1.81846	0	0.642794	0	1.57652	0	0	0	0	0.724482	0	0	1.46434	0	0	0	0.940336	0.999552	0	0	0	0.470831	0	1.30608
hsa-miR-486-3p	MIMAT0004762	miRBase	miRNA	8	41660443	41660463	-	20	75.9615	-0.313247	0.413141	-0.758208	0.448326	0.999725	61.7921	14.6923	102.372	133.84	124.138	17.2601	10.9108	14.6571	89.9911	5.11364	98.5328	171.6	81.9801	55.0803	44.904	85.4889	33.0652	137.144	90.7891	16.1712	25.2085	81.8363	123.184	179.919	75.8954	39.4944	119.859	43.0811	42.1561	158.688
hsa-miR-4446-5p	MIMAT0019233	miRBase	miRNA	3	113594883	113594904	+	21	0.271632	-1.03206	1.37349	-0.751415	0.452403	0.999725	0	0.918266	0	0	0.919538	0	0	2.09387	1.92838	0	0	1.1	0	0	0	0	0	0	0	0	0	0	0	0	0	0.71808	0	0.470831	0	0
hsa-miR-6825-5p	MIMAT0027550	miRBase	miRNA	3	127575305	127575326	-	21	0.418644	-0.718374	0.956973	-0.750673	0.452849	0.999725	0	0	0.956744	1.32515	0.919538	0	1.81846	0	0	0	0	2.2	0	0	0	0	0	0.629103	0	0	0	0.462352	0	0.999552	0	0.71808	1.6419	0.235416	0	0.653038
hsa-miR-122-5p	MIMAT0000421	miRBase	miRNA	18	58451088	58451109	+	21	8308.36	-0.349739	0.466515	-0.749684	0.453445	0.999725	10840.1	1119.37	7653.95	3632.23	10437.7	16828.6	2238.52	1750.48	6217.74	1279.26	18299.5	9105.79	21934.3	6360.58	2246.76	3116	10091.5	20425.7	15434.1	2024.63	3022.83	3451.92	6427.2	4703.89	2795.12	1072.09	32838	2407.6	7781.53	13713.8
hsa-miR-134-5p	MIMAT0000447	miRBase	miRNA	14	101054694	101054715	+	21	55.5742	0.339925	0.455413	0.74641	0.45542	0.999725	50.7578	68.87	32.5293	62.282	28.5057	29.813	41.8245	46.0652	24.4262	43.466	69.3671	7.69999	114.149	16.7636	90.1985	11.5917	212.94	19.5022	17.5721	98.6442	123.851	26.3541	23.5084	14.9933	28.1897	120.637	31.1961	192.335	7.43932	11.7547
hsa-miR-3154	MIMAT0015028	miRBase	miRNA	9	128244956	128244977	-	21	0.432813	0.877212	1.17733	0.745087	0.456219	0.999725	1.10343	3.67307	0.956744	0	0	0	1.81846	0	1.28559	0	0	0	2.07545	0	0	0.724482	0	0.629103	0	0	0	0	0	0	0	0.71808	0	0	0	0
hsa-miR-18a-3p	MIMAT0002891	miRBase	miRNA	13	91350797	91350819	+	22	8.21385	-0.255581	0.343435	-0.744192	0.45676	0.999725	9.93087	4.59133	5.74046	5.30059	8.27584	6.27642	1.81846	2.09387	12.8559	7.67047	5.51784	16.5	7.26406	6.38613	7.80939	9.41827	1.32261	13.8403	10.2504	6.46847	4.38409	6.01057	16.9261	14.9933	2.16844	7.1808	6.56759	8.9458	2.47977	27.4276
hsa-miR-1246	MIMAT0005898	miRBase	miRNA	2	176601024	176601042	-	18	0.344825	1.52887	2.05466	0.744098	0.456817	0.999725	0	0	0	0	0	0	1.81846	0	0	5.96592	0	0	0	0	0	0	0	0	1.46434	0	1.09602	0	0	0	0	0	0	0	0	0
hsa-miR-200a-3p	MIMAT0000682	miRBase	miRNA	1	1167916	1167937	+	21	4.25998	-0.313365	0.42818	-0.731853	0.464258	0.999725	4.41372	5.5096	2.87023	3.97544	8.27584	0	7.27383	2.09387	3.85676	1.70455	12.6122	7.69999	4.15089	3.19306	3.9047	6.52034	2.64521	3.14551	2.92868	1.61712	1.09602	0.462352	5.64202	2.99866	4.33688	3.5904	14.7771	1.41249	2.47977	2.61215
hsa-mir-3609	MI0015999	miRBase	pre-miRNA	7	98881650	98881729	+	79	0.982557	-1.27984	1.74905	-0.731736	0.464329	0.999725	0	4.59133	0	0	0	3.13821	7.27383	0	0	0	0	0	0	0	0.39047	0	0	0	0	0	0	0	0	0	0	0	11.4933	2.58957	0	0
hsa-miR-324-3p	MIMAT0000762	miRBase	miRNA	17	7223308	7223330	-	22	21.2061	-0.190529	0.261042	-0.72988	0.465463	0.999725	23.172	17.4471	27.7456	5.30059	27.5861	9.41462	14.5477	33.502	25.7117	21.3068	31.5305	26.4	11.4149	29.5358	28.5043	29.7038	9.25825	23.2768	19.0364	9.70271	10.9602	32.827	19.7471	22.9897	8.67376	28.0051	4.92569	28.7207	17.3584	37.8762
hsa-miR-5698	MIMAT0022491	miRBase	miRNA	1	154104562	154104583	-	21	0.485172	-0.816178	1.119	-0.729382	0.465768	0.999725	0	0	0	0	0	0	0	4.18774	0	0	0	1.1	1.03772	0.798266	1.56188	0	0	0.629103	0	0	0	0.462352	0	0	0	0	1.6419	1.17708	0	1.95911
hsa-miR-34c-3p	MIMAT0004677	miRBase	miRNA	11	111513484	111513505	+	21	0.4234	1.04306	1.43176	0.72852	0.466295	0.999725	0	0	0	2.6503	0	0	0	0	0	0	0.788262	0	0	0.798266	0	0	3.96782	0	0	1.61712	0	0	1.88067	0.999552	0	0	0	0	0	0
hsa-miR-200b-3p	MIMAT0000318	miRBase	miRNA	1	1167160	1167181	+	21	3.35467	0.31264	0.429458	0.727988	0.466621	0.999725	4.41372	3.67307	3.82698	9.27604	3.67815	3.13821	5.45538	6.28162	5.78514	0.852274	7.09436	6.59999	1.03772	0.798266	3.12376	5.79586	3.96782	6.92013	0	0	1.09602	2.31176	4.70168	4.99776	0	2.15424	0	2.35416	0	1.30608
hsa-miR-625-3p	MIMAT0004808	miRBase	miRNA	14	65471153	65471174	+	21	215.067	0.197292	0.271392	0.726962	0.467249	0.999725	275.857	524.33	146.382	83.4843	186.666	161.618	316.412	242.889	234.62	229.262	132.428	147.4	182.639	347.246	511.515	186.916	193.101	174.261	105.432	143.924	176.46	239.961	267.055	101.954	104.085	158.696	98.5139	425.161	89.2718	264.48
hsa-mir-92a-2	MI0000094	miRBase	pre-miRNA	X	134169538	134169612	-	74	1.13383	0.473032	0.651199	0.726402	0.467593	0.999725	2.20686	0.918266	3.82698	1.32515	1.83908	4.70731	0	0	1.28559	0	0.788262	0	4.15089	0	1.56188	1.44896	1.32261	0.629103	1.46434	0	1.09602	1.38706	0	0.999552	2.16844	0	0	0.235416	0	0.653038
hsa-miR-26b-3p	MIMAT0004500	miRBase	miRNA	2	218402692	218402712	+	20	4.40589	0.293639	0.405162	0.724745	0.468608	0.999725	5.51715	7.34613	2.87023	1.32515	1.83908	1.5691	3.63692	8.37549	7.07073	5.96592	3.94131	6.59999	4.15089	1.59653	11.7141	3.62241	6.61304	3.77462	5.85736	1.61712	2.19204	6.93528	2.82101	0.999552	0	7.1808	0	11.3	2.47977	3.26519
hsa-miR-181c-3p	MIMAT0004559	miRBase	miRNA	19	13874763	13874784	+	21	1.55718	0.513833	0.709384	0.724338	0.468858	0.999725	5.51715	1.83653	0.956744	0	2.75861	0	0	2.09387	0.642794	0.852274	0	1.1	2.07545	1.59653	1.17141	0	7.93564	3.14551	1.46434	0	0	3.23646	0	2.99866	0	2.15424	0	5.17914	0	0
hsa-miR-1343-3p	MIMAT0019776	miRBase	miRNA	11	34941888	34941909	+	21	0.828841	-0.531201	0.737331	-0.720437	0.471256	0.999725	1.10343	0	0	1.32515	0.919538	0	1.81846	2.09387	1.28559	1.70455	3.15305	1.1	1.03772	0	1.17141	1.44896	0	0	0	0	0	0.462352	1.88067	0	0	0	1.6419	1.41249	0	1.30608
hsa-miR-1468-5p	MIMAT0006789	miRBase	miRNA	X	63786055	63786075	-	20	2.1628	-0.327377	0.456234	-0.717564	0.473026	0.999725	2.20686	0	2.87023	1.32515	3.67815	0	0	0	1.28559	0.852274	3.15305	0	4.15089	4.7896	2.73329	2.17345	1.32261	4.40372	1.46434	1.61712	3.28807	2.77411	0.940336	2.99866	2.16844	3.5904	3.2838	2.58957	0	5.2243
hsa-miR-7-1-3p	MIMAT0004553	miRBase	miRNA	9	83969771	83969792	-	21	0.564037	-0.639062	0.893458	-0.715268	0.474443	0.999725	1.10343	0	0	0	1.83908	1.5691	1.81846	0	0.642794	0	0	0	1.03772	0.798266	1.17141	0.724482	0	0	0	1.61712	0	0	1.88067	0	0	0	0	1.41249	0	1.30608
hsa-miR-6791-3p	MIMAT0027483	miRBase	miRNA	19	6736712	6736732	-	20	0.563846	-0.665866	0.935996	-0.711398	0.476837	0.999725	2.20686	0	0	0	0	3.13821	0	0	1.28559	0	0	1.1	1.03772	0	0.780939	1.44896	0	0	0	0	0	0.462352	0	0.999552	0	2.15424	0	1.64791	0	0.653038
hsa-miR-30e-3p	MIMAT0000693	miRBase	miRNA	1	40754413	40754434	+	21	15.8119	0.184995	0.260463	0.710255	0.477546	0.999725	14.3446	34.8941	12.4377	15.9018	12.8735	15.691	20.003	6.28162	19.9266	17.8978	9.45915	16.5	11.4149	17.5618	29.2852	18.8365	9.25825	17.6149	2.92868	14.5541	21.9204	15.2576	4.70168	10.9951	8.67376	17.952	9.85139	27.779	17.3584	22.2033
hsa-miR-532-5p	MIMAT0002888	miRBase	miRNA	X	50003167	50003188	+	21	103.332	-0.181212	0.255959	-0.707975	0.478961	0.999725	88.2744	44.0768	187.522	127.214	128.735	58.0568	32.7323	52.3468	159.413	28.9773	104.839	163.9	92.3573	104.573	81.2177	85.4889	63.4851	145.952	150.827	46.8964	69.0494	125.76	111.9	136.939	119.264	71.0899	101.798	87.5746	123.989	205.707
hsa-miR-579-5p	MIMAT0026616	miRBase	miRNA	5	32394430	32394451	-	21	0.20719	-1.32463	1.87692	-0.705747	0.480345	0.999725	0	0	0	0	0	0	0	0	0.642794	0	1.57652	0	1.03772	0	0	0	0	0	0	0	0	0	0	0.999552	0	0	0	0	0	1.95911
hsa-miR-4687-5p	MIMAT0019774	miRBase	miRNA	11	3856073	3856094	+	21	0.2491	-1.1262	1.60695	-0.70083	0.483409	0.999725	0	0	0	0	1.83908	0	0	0	0	0	0	1.1	0	0	0	0	0	0.629103	0	0	0	0	1.88067	0	0	0.71808	0	0	0	1.30608
hsa-miR-432-5p	MIMAT0002814	miRBase	miRNA	14	100884496	100884518	+	22	215.825	0.383955	0.549252	0.69905	0.484521	0.999725	167.721	207.528	85.1502	166.969	122.299	80.0243	163.661	154.947	88.0627	221.591	78.8262	31.9	189.903	55.0803	508.392	42.02	923.18	70.4595	16.1077	380.023	485.538	59.181	45.1361	41.9812	117.096	552.922	190.46	1122.93	2.47977	103.18
hsa-miR-143-3p	MIMAT0000435	miRBase	miRNA	5	149428978	149428998	+	20	171.779	-0.12273	0.175935	-0.697588	0.485435	0.999725	103.722	304.864	117.68	169.619	288.735	131.805	118.2	238.701	203.766	156.818	241.208	269.5	120.376	138.898	147.598	201.406	193.101	133.999	137.648	124.518	117.274	152.114	187.127	165.926	121.433	238.403	157.622	204.576	141.347	125.383
hsa-miR-1284	MIMAT0005941	miRBase	miRNA	3	71542039	71542060	-	21	1.32883	0.461944	0.665299	0.694341	0.487469	0.999725	1.10343	1.83653	1.91349	0	2.75861	0	0	0	0.642794	2.55682	3.15305	2.2	0	3.99133	6.63799	0.724482	0	1.25821	0	1.61712	2.19204	1.38706	3.76134	0	0	0.71808	0	1.41249	0	0
hsa-miR-378i	MIMAT0019074	miRBase	miRNA	22	41923271	41923291	-	20	0.269431	0.769921	1.10911	0.694179	0.48757	0.999725	0	0	0.956744	0	0.919538	0	0	0	0	0	0	0	1.03772	0	0.39047	0.724482	0	1.25821	1.46434	0	1.09602	0	0	0	0	0	0	0.235416	0	0
hsa-miR-4685-3p	MIMAT0019772	miRBase	miRNA	10	98431292	98431313	-	21	6.28894	-0.271492	0.392808	-0.691158	0.489466	0.999725	3.31029	0	6.69721	9.27604	3.67815	6.27642	1.81846	2.09387	7.71352	0	5.51784	14.3	11.4149	3.99133	2.34282	8.69379	5.29043	5.66192	13.1791	8.08559	4.38409	4.62352	4.70168	8.99597	2.16844	6.46272	3.2838	3.76665	19.8382	11.1016
hsa-miR-331-3p	MIMAT0000760	miRBase	miRNA	12	95308480	95308500	+	20	4.72179	0.26769	0.387991	0.689939	0.490233	0.999725	4.41372	5.5096	4.78372	3.97544	0.919538	1.5691	3.63692	2.09387	5.14235	7.67047	0.788262	6.59999	7.26406	2.3948	5.46658	8.69379	13.2261	3.77462	0	3.23424	4.38409	6.01057	1.88067	6.99686	2.16844	5.74464	1.6419	12.0062	2.47977	7.18341
hsa-miR-382-5p	MIMAT0000737	miRBase	miRNA	14	101054316	101054337	+	21	154.008	0.337563	0.490155	0.688685	0.491021	0.999725	135.722	151.514	49.7507	140.466	77.2412	72.1788	94.5598	119.351	58.4942	182.387	157.652	28.6	347.637	52.6855	301.833	42.02	612.367	44.0372	24.8938	270.059	307.982	51.321	34.7924	33.9848	82.4007	346.115	95.2301	645.039	14.8786	45.0596
hsa-let-7b	MI0000063	miRBase	pre-miRNA	22	46113686	46113768	+	82	1.69277	0.454995	0.66159	0.687728	0.491624	0.999725	0	0.918266	1.91349	0	0.919538	0	0	2.09387	0.642794	5.11364	0	0	3.11317	0	1.17141	2.17345	6.61304	1.25821	1.46434	3.23424	5.48011	4.16117	0	0.999552	0	1.43616	0	4.94373	2.47977	0.653038
hsa-mir-607	MI0003620	miRBase	pre-miRNA	10	96828669	96828764	-	95	0.439048	-0.748415	1.09101	-0.685983	0.492724	0.999725	0	0.918266	0.956744	0	0	0	0	0	0	0	0	1.1	0	0	0	0	0	0.629103	0	0	1.09602	0	0.940336	0.999552	4.33688	0	0	0.235416	0	1.95911
hsa-miR-3138	MIMAT0015006	miRBase	miRNA	4	10078622	10078645	-	23	6.12245	-0.232509	0.340896	-0.682052	0.495206	0.999725	7.72401	2.7548	5.74046	3.97544	6.43676	1.5691	3.63692	18.8448	5.14235	2.55682	5.51784	4.39999	9.3395	5.58786	9.37127	6.52034	11.9035	3.77462	1.46434	4.85135	8.76818	7.39763	7.52269	0.999552	6.50532	7.1808	8.20949	12.7124	0	3.26519
hsa-mir-222	MI0000299	miRBase	pre-miRNA	X	45747015	45747124	-	109	3.00659	0.416891	0.612839	0.680263	0.496338	0.999725	2.20686	2.7548	0.956744	0	0.919538	4.70731	1.81846	0	1.92838	9.37501	4.72957	0	1.03772	4.7896	1.17141	2.17345	11.9035	6.92013	0	3.23424	4.38409	5.08587	0	0	2.16844	3.5904	4.92569	9.41663	0	0
hsa-miR-329-5p	MIMAT0026555	miRBase	miRNA	14	101026797	101026819	+	22	0.424736	-0.890919	1.32339	-0.67321	0.500814	0.999725	0	0	0	0	0.919538	0	0	0	0.642794	0	0	0	0	0	1.17141	0	1.32261	0	0	0	2.19204	0	0	0	0	0.71808	0	3.29582	2.47977	0
hsa-miR-6884-5p	MIMAT0027668	miRBase	miRNA	17	40026383	40026404	-	21	1.06527	-0.459699	0.68684	-0.669295	0.503307	0.999725	1.10343	1.83653	0.956744	1.32515	1.83908	0	3.63692	0	0.642794	0	3.15305	1.1	1.03772	0.798266	0.780939	1.44896	0	0	1.46434	0	1.09602	0.462352	0.940336	0	6.50532	0	0	1.17708	0	0.653038
hsa-miR-323a-3p	MIMAT0000755	miRBase	miRNA	14	101025782	101025802	+	20	4.60668	0.332369	0.497018	0.668726	0.503671	0.999725	7.72401	2.7548	1.91349	6.62574	0.919538	1.5691	3.63692	4.18774	3.85676	4.26137	2.36479	4.39999	5.18861	0.798266	10.5427	1.44896	10.5809	3.77462	1.46434	9.70271	10.9602	1.38706	1.88067	1.9991	0	4.30848	6.56759	21.4228	0	1.95911
hsa-miR-381-3p	MIMAT0000736	miRBase	miRNA	14	101045968	101045989	+	21	6.65095	0.398664	0.598054	0.666601	0.505027	0.999725	13.2412	12.8557	0	2.6503	4.59769	3.13821	9.09229	2.09387	4.49956	8.52274	1.57652	2.2	11.4149	1.59653	14.8378	1.44896	22.4843	1.25821	0	11.3198	8.76818	2.31176	2.82101	0.999552	0	11.4893	6.56759	35.7832	0	1.95911
hsa-miR-1294	MIMAT0005884	miRBase	miRNA	5	154347153	154347174	+	21	30.4449	-0.20033	0.300527	-0.666596	0.50503	0.999725	25.3789	3.67307	59.3181	26.503	41.3792	32.9512	9.09229	18.8448	23.1406	6.81819	25.2244	50.5999	22.8299	31.1324	21.0854	31.8772	33.0652	43.4081	39.5372	14.5541	18.6324	39.2999	47.0168	42.9807	28.1897	14.3616	34.4799	16.4791	64.4741	47.0187
hsa-miR-5187-5p	MIMAT0021117	miRBase	miRNA	1	161227195	161227216	+	21	3.06145	0.329967	0.495364	0.666111	0.50534	0.999725	2.20686	0.918266	0	2.6503	3.67815	0	7.27383	0	0	2.55682	0	2.2	4.15089	3.99133	7.02846	5.79586	6.61304	6.92013	2.92868	1.61712	2.19204	4.62352	0.940336	2.99866	2.16844	4.30848	3.2838	7.5333	0	3.26519
hsa-miR-548k	MIMAT0005882	miRBase	miRNA	11	70283986	70284007	+	21	0.357807	-0.710695	1.07363	-0.661957	0.507999	0.999725	0	0	0.956744	0	0	0	0	0	0	0	2.36479	0	0	0	0.39047	0.724482	0	0	0	0	1.09602	0.462352	0	0	0	0.71808	0	0.235416	2.47977	1.30608
hsa-mir-21	MI0000077	miRBase	pre-miRNA	17	59841266	59841337	+	71	0.343314	0.887845	1.35633	0.654595	0.512729	0.999725	0	2.7548	0.956744	1.32515	0	0	0	0	0	0	0	0	0	0	0	0	1.32261	0.629103	0	0	0	0.462352	0	0	0	1.43616	0	1.41249	0	0
hsa-miR-873-5p	MIMAT0004953	miRBase	miRNA	9	28888925	28888945	-	20	0.388115	-0.758272	1.16537	-0.65067	0.51526	0.999725	0	0	0	0	0	1.5691	0	0	0	0.852274	1.57652	0	0	2.3948	0	0	0	0.629103	0	1.61712	0	0	1.88067	0	0	0	0	0.470831	0	0.653038
hsa-miR-6818-3p	MIMAT0027537	miRBase	miRNA	22	30007092	30007113	+	21	0.271357	-1.02606	1.58038	-0.649249	0.516178	0.999725	0	0	0	1.32515	0.919538	0	0	0	0	0	0	4.39999	0	0.798266	0	0	0	0	0	0	0	0.462352	0	0	0	0	0	0.235416	0	0
hsa-miR-10a-3p	MIMAT0004555	miRBase	miRNA	17	48579864	48579885	-	21	0.961142	0.564304	0.870468	0.648276	0.516806	0.999725	0	0	0	1.32515	0	1.5691	0	0	0	0	2.36479	0	1.03772	0.798266	0.39047	0	2.64521	1.25821	2.92868	4.85135	0	0	0	0	4.33688	1.43616	0	1.41249	2.47977	0
hsa-miR-301a-3p	MIMAT0000688	miRBase	miRNA	17	59151149	59151171	-	22	5.44708	-0.244193	0.377744	-0.646449	0.517988	0.999725	6.62058	0.918266	4.78372	5.30059	4.59769	1.5691	9.09229	2.09387	8.99911	5.96592	4.72957	12.1	9.3395	6.38613	10.1522	2.89793	3.96782	7.54923	2.92868	3.23424	3.28807	5.54822	5.64202	7.99641	2.16844	2.15424	0	7.06247	0	16.3259
hsa-miR-376a-3p	MIMAT0000729	miRBase	miRNA	14	101040825	101040845	+	20	0.813046	0.835608	1.29815	0.643693	0.519775	0.999725	0	0	0	5.30059	0	0	0	0	0	0	0	0	0	0.798266	3.51423	0.724482	2.64521	0	0	1.61712	0	0	0	1.9991	0	1.43616	0	6.35622	0	0
hsa-miR-429	MIMAT0001536	miRBase	miRNA	1	1169055	1169076	+	21	0.649863	0.548573	0.855947	0.640897	0.52159	0.999725	0	0	0	2.6503	1.83908	0	0	0	0.642794	0.852274	0.788262	0	1.03772	0	0.780939	4.34689	0	0	0	0	1.09602	0.462352	0	0	2.16844	0.71808	1.6419	0.470831	0	0
hsa-miR-589-3p	MIMAT0003256	miRBase	miRNA	7	5495834	5495857	-	23	0.739511	0.505952	0.790791	0.639805	0.522299	0.999725	0	0	0.956744	1.32515	0	0	0	0	0.642794	0	0.788262	1.1	0	2.3948	1.56188	0.724482	0	1.25821	0	4.85135	1.09602	0	0.940336	0	0	0	0	1.41249	2.47977	0.653038
hsa-miR-629-3p	MIMAT0003298	miRBase	miRNA	15	70079387	70079408	-	21	0.810082	0.49428	0.773316	0.639169	0.522713	0.999725	0	0.918266	0.956744	1.32515	0.919538	0	0	0	1.28559	5.11364	1.57652	0	1.03772	0	0.780939	0	0	1.88731	0	0	2.19204	2.31176	0.940336	0	2.16844	0	0	0.235416	0	0.653038
hsa-miR-6850-5p	MIMAT0027600	miRBase	miRNA	8	144791970	144791991	-	21	1.4687	0.453522	0.709582	0.63914	0.522732	0.999725	0	0	6.69721	0	0	0	0	2.09387	0.642794	1.70455	0	2.2	4.15089	3.19306	0	3.62241	1.32261	1.25821	2.92868	1.61712	1.09602	0	0.940336	2.99866	2.16844	1.43616	3.2838	0.706247	0	0
hsa-miR-2276-3p	MIMAT0011775	miRBase	miRNA	13	24162469	24162490	+	21	0.319984	0.718932	1.12717	0.63782	0.523591	0.999725	1.10343	0	0.956744	0	0	0	0	0	0	0	0	1.1	0	0	1.56188	0.724482	0	0.629103	0	0	0	0	0.940336	0	0	0	1.6419	0.941663	0	0
hsa-let-7i	MI0000434	miRBase	pre-miRNA	12	62603686	62603769	+	83	0.204662	-0.981809	1.55204	-0.632591	0.527001	0.999725	0	0	0	0	0	0	0	0	0.642794	0	0	0	0	0.798266	0	0	0	0	0	0	0	0	0	0	2.16844	0	1.6419	0.235416	0	0.653038
hsa-miR-183-3p	MIMAT0004560	miRBase	miRNA	7	129774928	129774949	-	21	0.452072	-0.655384	1.04962	-0.624401	0.532364	0.999725	0	0.918266	0	0	0.919538	0	1.81846	0	0.642794	0	0.788262	2.2	2.07545	0	0.39047	1.44896	0	0	0	0	0	0	0	0	0	0.71808	1.6419	0	0	0
hsa-miR-3942-5p	MIMAT0018358	miRBase	miRNA	15	35372321	35372342	-	21	0.390688	0.657627	1.05363	0.624155	0.532526	0.999725	2.20686	0	0.956744	0	0	0	0	2.09387	0	0	0	1.1	1.03772	0	0.39047	0.724482	0	0	0	1.61712	0	0	0.940336	0	0	0	0	0	0	0.653038
hsa-mir-320d-1	MI0008190	miRBase	pre-miRNA	13	40727816	40727887	-	71	0.165087	0.878386	1.41492	0.620801	0.534731	0.999725	0	0	0	0	0	0	0	0	0	0.852274	0	0	0	0.798266	0.39047	0.724482	1.32261	0.629103	0	0	0	0	0	0	0	0	0	0.235416	0	0
hsa-mir-421	MI0003685	miRBase	pre-miRNA	X	74218377	74218461	-	84	0.22266	-0.868291	1.40189	-0.619373	0.535671	0.999725	0	0	0	0	0	1.5691	0	0	0.642794	0	0	1.1	0	0	0	0	0	0.629103	0	0	1.09602	0.924704	0	0	0	0.71808	0	0	0	0
hsa-miR-98-5p	MIMAT0000096	miRBase	miRNA	X	53556299	53556320	-	21	72.1776	-0.14892	0.240892	-0.618202	0.536442	0.999725	69.5161	54.1777	60.2749	53.0059	53.3332	32.9512	36.3692	58.6284	126.63	64.7728	70.9436	148.5	60.1879	58.2734	82.7796	73.1727	116.389	96.8818	30.7511	45.2793	61.3773	120.211	69.5849	87.9606	41.2004	50.2656	67.3178	130.42	27.2775	116.894
hsa-miR-376c-3p	MIMAT0000720	miRBase	miRNA	14	101039732	101039752	+	20	1.24268	-0.489644	0.792886	-0.617546	0.536875	0.999725	1.10343	2.7548	0	0	0	0	1.81846	0	1.28559	0.852274	0.788262	0	1.03772	0	0.39047	0.724482	2.64521	0	0	3.23424	6.57613	0	0.940336	0	2.16844	3.5904	0	4.23748	2.47977	0.653038
hsa-miR-6859-5p	MIMAT0027618	miRBase	miRNA	1	17409	17431	-	22	0.664156	-0.496643	0.807739	-0.614856	0.538649	0.999725	0	0.918266	0.956744	1.32515	0.919538	0	0	0	1.28559	0	1.57652	0	0	0.798266	1.17141	0	0	0.629103	0	0	0	0.462352	0	0.999552	4.33688	0	0	1.41249	2.47977	0.653038
hsa-miR-6842-5p	MIMAT0027586	miRBase	miRNA	8	27433375	27433396	+	21	0.99982	0.40447	0.657953	0.614739	0.538727	0.999725	3.31029	2.7548	0	0	0.919538	0	0	2.09387	0.642794	0.852274	3.15305	0	0	0	0.780939	2.17345	1.32261	0.629103	1.46434	0	2.19204	0.462352	0.940336	0	0	0.71808	3.2838	1.64791	0	0.653038
hsa-miR-1229-3p	MIMAT0005584	miRBase	miRNA	5	179798278	179798300	-	22	2.6792	-0.324229	0.527578	-0.614562	0.538844	0.999725	2.20686	1.83653	0	0	0.919538	0	9.09229	2.09387	0.642794	0	1.57652	2.2	2.07545	3.19306	1.56188	4.34689	2.64521	3.77462	0	9.70271	4.38409	1.84941	1.88067	0.999552	4.33688	6.46272	0	4.23748	2.47977	5.87734
hsa-miR-126-5p	MIMAT0000444	miRBase	miRNA	9	136670616	136670636	+	20	584.275	0.0847169	0.138341	0.612378	0.540287	0.999725	796.676	536.268	669.721	616.194	577.47	455.04	552.811	443.901	857.487	408.239	438.274	777.699	478.39	510.092	750.483	576.688	679.82	541.657	475.911	622.591	321.135	459.115	476.75	631.717	490.067	616.113	633.773	803.238	500.914	830.011
hsa-miR-6813-5p	MIMAT0027526	miRBase	miRNA	20	64076983	64077005	-	22	0.351772	-0.771187	1.26542	-0.60943	0.54224	0.999725	1.10343	0	0	0	0	0	1.81846	0	1.92838	0	0	1.1	2.07545	0	0.39047	0.724482	0	0	0	0	0	0	0	0	0	0	0	1.41249	0	0
hsa-miR-6781-5p	MIMAT0027462	miRBase	miRNA	17	42823918	42823938	-	20	0.423078	0.590445	0.970267	0.608538	0.542831	0.999725	1.10343	0	0.956744	0	0	0	1.81846	0	0	0	0	0	0	0	0	0.724482	0	1.25821	0	1.61712	1.09602	0.462352	0.940336	0	0	0	0	0.235416	2.47977	0
hsa-miR-1273c	MIMAT0015017	miRBase	miRNA	6	154853369	154853390	+	21	0.374675	-0.744129	1.22393	-0.607986	0.543197	0.999725	1.10343	0	0	0	0.919538	0	0	0	0.642794	0	2.36479	0	0	1.59653	0.780939	0.724482	0	0	0	0	0	0	0	0	0	2.87232	0	0.235416	0	0
hsa-miR-4503	MIMAT0019039	miRBase	miRNA	14	36952358	36952379	-	21	0.208634	-0.86755	1.42727	-0.60784	0.543294	0.999725	0	0	0	1.32515	0.919538	0	0	0	0.642794	0	0	0	0	0	0	0	0	0	0	0	1.09602	1.38706	0	0	0	0	0	0.235416	0	0.653038
hsa-miR-342-3p	MIMAT0000753	miRBase	miRNA	14	100109715	100109737	+	22	1523.99	0.131525	0.216564	0.607325	0.543635	0.999725	1556.94	1829.19	1328.92	1160.83	1017.01	986.966	1254.74	3561.68	1972.73	2082.11	1560.76	741.399	1009.7	1483.98	3150.31	1275.81	1137.44	1655.17	1148.04	1416.6	1858.85	1360.24	1333.4	1210.46	791.481	1520.89	985.139	2897.03	967.112	1464.76
hsa-miR-6749-3p	MIMAT0027399	miRBase	miRNA	11	64902387	64902407	-	20	0.857425	0.526363	0.872123	0.603542	0.546148	0.999725	1.10343	0	2.87023	1.32515	1.83908	1.5691	0	0	0	0	2.36479	0	2.07545	0	0	1.44896	3.96782	0	1.46434	0	1.09602	0	0	0	2.16844	0	0	0.470831	0	1.95911
hsa-miR-6786-3p	MIMAT0027473	miRBase	miRNA	17	81693844	81693866	+	22	2.6483	-0.345877	0.575683	-0.600812	0.547965	0.999725	2.20686	0	7.65395	0	7.3563	1.5691	3.63692	0	0	0.852274	3.15305	6.59999	2.07545	2.3948	0.780939	0.724482	3.96782	3.77462	4.39302	1.61712	1.09602	2.77411	5.64202	9.99552	0	1.43616	0	1.17708	0	4.57126
hsa-mir-140	MI0000456	miRBase	pre-miRNA	16	69933081	69933180	+	99	3.56149	-0.238792	0.397657	-0.600498	0.548174	0.999725	1.10343	2.7548	4.78372	3.97544	4.59769	0	1.81846	0	6.42794	1.70455	2.36479	1.1	2.07545	3.19306	5.07611	4.34689	3.96782	5.66192	1.46434	1.61712	4.38409	6.01057	4.70168	4.99776	2.16844	2.15424	6.56759	10.1229	2.47977	5.2243
hsa-miR-29b-2-5p	MIMAT0004515	miRBase	miRNA	1	207802492	207802513	-	21	1.34434	0.331893	0.553793	0.59931	0.548966	0.999725	3.31029	1.83653	0.956744	2.6503	0	0	1.81846	0	0	1.70455	1.57652	3.3	2.07545	3.19306	0.39047	2.17345	0	1.25821	4.39302	0	1.09602	1.84941	0.940336	0.999552	0	1.43616	0	1.41249	0	1.95911
hsa-miR-3605-5p	MIMAT0017981	miRBase	miRNA	1	33332449	33332471	-	22	3.21765	-0.225102	0.376247	-0.598284	0.549651	0.999725	1.10343	2.7548	0	3.97544	6.43676	3.13821	1.81846	8.37549	2.57117	3.4091	5.51784	6.59999	4.15089	0.798266	3.51423	4.34689	1.32261	2.51641	5.85736	3.23424	2.19204	3.69881	3.76134	1.9991	0	2.15424	1.6419	2.58957	2.47977	4.57126
hsa-miR-484	MIMAT0002174	miRBase	miRNA	16	15643301	15643322	+	21	754.893	-0.118785	0.199278	-0.596076	0.551124	0.999725	677.506	655.642	1114.61	734.132	1145.74	659.024	583.725	607.223	892.198	305.114	952.221	975.699	904.894	716.843	545.096	836.777	477.461	819.092	1335.48	376.789	487.73	656.54	1067.28	1120.5	782.807	609.65	375.995	449.879	825.765	955.394
hsa-miR-642b-3p	MIMAT0018444	miRBase	miRNA	19	45674941	45674962	-	21	0.152377	1.11198	1.87769	0.592204	0.553714	0.999725	0	0.918266	0	0	0	0	0	0	0	1.70455	0	0	0	0	0.39047	0	1.32261	0	0	0	0	0	0	0	0	0	0	0.235416	0	0
hsa-miR-943	MIMAT0004986	miRBase	miRNA	4	1986403	1986423	-	20	0.224316	0.686139	1.16189	0.590538	0.55483	0.999725	0	0.918266	0	0	0	0	0	0	0	0.852274	0	0	0	0	0.39047	0.724482	0	1.25821	0	0	0	0.462352	0	0.999552	0	0	0	0.470831	0	0.653038
hsa-miR-146a-3p	MIMAT0004608	miRBase	miRNA	5	160485408	160485429	+	21	0.336248	0.813493	1.38079	0.589152	0.555759	0.999725	0	0	0	0	0	0	0	2.09387	0	2.55682	0	0	0	0	0	1.44896	0	0	0	1.61712	0	0	0	0.999552	0	0.71808	0	0	0	0.653038
hsa-miR-941	MIMAT0004984	miRBase	miRNA	20	63919551	63919573	+	22	59.6824	0.171963	0.293022	0.586859	0.557298	0.999725	50.7578	185.49	60.2749	49.0305	63.4481	54.9186	32.7323	46.0652	88.7055	63.0683	40.2014	23.1	34.2448	43.9046	39.047	63.0299	51.5817	67.314	32.2155	50.1307	48.225	96.6315	76.1672	59.9731	39.0319	76.1165	32.838	144.781	4.95955	72.4872
hsa-miR-1262	MIMAT0005914	miRBase	miRNA	1	68183576	68183597	-	21	0.180377	1.27807	2.18632	0.584578	0.558832	0.999725	0	2.7548	0.956744	0	0	0	0	0	0	0	0	0	0	0	0	0	0	0	1.46434	0	0	0	0	0	0	0	0	0.235416	0	0
hsa-miR-3065-5p	MIMAT0015066	miRBase	miRNA	17	81125886	81125908	+	22	0.703773	-0.550089	0.953383	-0.576986	0.563949	0.999725	0	0	0	0	0	0	1.81846	0	0.642794	0	0	1.1	2.07545	0.798266	0.39047	2.17345	0	0	1.46434	3.23424	0	0.462352	1.88067	0	0	0	0	3.76665	0	1.30608
hsa-miR-1226-3p	MIMAT0005577	miRBase	miRNA	3	47849608	47849629	+	21	4.52542	0.200079	0.347587	0.575624	0.564869	0.999725	1.10343	7.34613	2.87023	1.32515	0.919538	4.70731	3.63692	2.09387	3.21397	3.4091	3.94131	4.39999	2.07545	3.19306	3.9047	7.9693	9.25825	6.29103	2.92868	9.70271	6.57613	3.69881	4.70168	6.99686	4.33688	2.15424	6.56759	7.29789	0	9.14253
hsa-miR-382-3p	MIMAT0022697	miRBase	miRNA	14	101054352	101054372	+	20	0.811611	-0.652685	1.137	-0.574043	0.565939	0.999725	0	0	0	0	1.83908	0	1.81846	2.09387	1.28559	0.852274	0.788262	0	0	0	3.9047	0	1.32261	0	0	0	0	0	0	0	2.16844	2.15424	0	6.12081	0	0
hsa-mir-3648-2	MI0031512	miRBase	pre-miRNA	21	8986999	8987178	+	179	0.352066	0.719776	1.25543	0.573331	0.566421	0.999725	1.10343	0.918266	0	1.32515	0.919538	1.5691	0	0	0	0	0	0	0	0.798266	0	0	0	0	2.92868	0	0	0	0	0.999552	0	0	0	0	0	0
hsa-miR-6791-5p	MIMAT0027482	miRBase	miRNA	19	6736752	6736773	-	21	0.265346	-0.861644	1.5076	-0.571532	0.567639	0.999725	0	0	0	0	0	0	0	4.18774	0	0.852274	0	0	0	0.798266	0	0	0	0	0	0	0	0.462352	0	0	0	0.71808	0	0.941663	0	0
hsa-miR-6802-3p	MIMAT0027505	miRBase	miRNA	19	55239912	55239933	-	21	0.409656	-0.657861	1.15257	-0.570778	0.56815	0.999725	0	0.918266	0	0	0	0	0	0	0	0	0	2.2	1.03772	0	0.39047	0	0	1.25821	0	0	0	0	0	0	0	0.71808	3.2838	1.17708	0	1.30608
hsa-miR-1224-5p	MIMAT0005458	miRBase	miRNA	3	184241405	184241423	+	18	3.41319	-0.368351	0.64669	-0.569594	0.568953	0.999725	1.10343	0	0.956744	2.6503	2.75861	0	0	6.28162	0	0	5.51784	2.2	0	3.19306	1.56188	1.44896	0	10.6947	11.7147	1.61712	1.09602	8.78468	4.70168	11.9946	6.50532	5.02656	0	1.88333	7.43932	3.26519
hsa-miR-5193	MIMAT0021124	miRBase	miRNA	3	49806165	49806186	-	21	1.00105	0.432083	0.759745	0.56872	0.569546	0.999725	1.10343	0.918266	0	0	0	1.5691	0	2.09387	3.21397	0	0	0	3.11317	0	1.56188	2.89793	1.32261	0.629103	0	4.85135	1.09602	0.462352	0	0	0	0	0	1.41249	2.47977	1.30608
hsa-miR-10b-3p	MIMAT0004556	miRBase	miRNA	2	176150368	176150389	+	21	2.5925	-0.320694	0.563896	-0.568711	0.569553	0.999725	1.10343	2.7548	4.78372	3.97544	0	12.5528	3.63692	10.4694	0.642794	0.852274	1.57652	2.2	2.07545	3.19306	3.12376	0.724482	0	0.629103	1.46434	3.23424	2.19204	0.462352	4.70168	0.999552	2.16844	0.71808	3.2838	0.470831	2.47977	1.30608
hsa-miR-433-3p	MIMAT0001627	miRBase	miRNA	14	100881949	100881970	+	21	0.555032	-0.604189	1.07879	-0.560061	0.575437	0.999725	0	0	0	1.32515	1.83908	3.13821	1.81846	0	0	0	0	0	0	0	0.780939	0	2.64521	0	0	0	1.09602	0	0	0	0	0.71808	1.6419	1.64791	0	0
hsa-miR-1227-3p	MIMAT0005580	miRBase	miRNA	19	2234062	2234081	-	19	0.234422	-0.699396	1.25252	-0.55839	0.576578	0.999725	1.10343	0	0	0	0	0	0	0	0.642794	0	0.788262	1.1	0	1.59653	0.39047	0	0	0	0	0	0	0	0.940336	0	0	0	0	0.470831	0	0
hsa-miR-652-3p	MIMAT0003322	miRBase	miRNA	X	110055389	110055409	+	20	13.8546	-0.199478	0.357659	-0.557733	0.577027	0.999725	18.7583	15.6105	6.69721	2.6503	8.27584	21.9675	9.09229	14.6571	15.427	12.7841	13.4005	19.8	15.5658	7.98266	19.914	26.8058	9.25825	16.3567	0	11.3198	10.9602	30.0529	13.1647	11.9946	4.33688	13.6435	1.6419	32.9582	2.47977	28.0806
hsa-miR-27b-3p	MIMAT0000419	miRBase	miRNA	9	95085505	95085525	+	20	135.833	0.0763685	0.13713	0.556904	0.577593	0.999725	180.962	106.519	144.468	157.693	110.345	142.788	123.655	87.9426	145.271	113.352	152.923	152.9	159.809	133.31	160.483	147.794	169.294	150.985	114.219	101.878	86.5858	112.814	105.318	88.9601	95.4114	188.855	188.818	144.545	119.029	188.075
hsa-mir-7108	MI0022959	miRBase	pre-miRNA	19	2434914	2435000	-	86	0.427322	-0.733992	1.32045	-0.555863	0.578304	0.999725	0	0	0	0	3.67815	0	0	0	0	0	0	0	1.03772	0	0	1.44896	0	0	0	1.61712	1.09602	0.462352	0	0.999552	0	0	0	0	2.47977	0
hsa-miR-29a-3p	MIMAT0000086	miRBase	miRNA	7	130876748	130876769	-	21	355.416	0.107627	0.194172	0.55429	0.57938	0.999725	279.168	300.273	336.774	298.158	245.517	353.048	361.873	774.733	365.75	755.967	355.506	249.7	230.374	360.018	427.174	257.916	268.489	317.068	487.625	359	334.287	276.949	239.786	299.866	355.624	230.504	307.035	429.398	605.065	199.83
hsa-miR-6738-5p	MIMAT0027377	miRBase	miRNA	1	155951309	155951331	-	22	0.148689	1.21318	2.20406	0.550428	0.582026	0.999725	0	0.918266	0	0	0	0	0	0	0	0	0	0	0	0	0	1.44896	0	0.629103	1.46434	0	0	0	0	0	0	0	0	0	0	0
hsa-miR-4659b-3p	MIMAT0019734	miRBase	miRNA	8	6745175	6745196	-	21	0.313392	-0.633178	1.15523	-0.548097	0.583625	0.999725	0	0	0.956744	0	0	1.5691	0	0	1.28559	0	0	0	0	0.798266	0.39047	0	0	0.629103	0	0	0	0	0	0	0	0.71808	1.6419	1.41249	0	0
hsa-miR-331-5p	MIMAT0004700	miRBase	miRNA	12	95308445	95308466	+	21	1.05765	0.337083	0.627238	0.537409	0.590985	0.999725	0	1.83653	0.956744	3.97544	0	1.5691	0	2.09387	0.642794	0.852274	0.788262	0	0	2.3948	0.780939	1.44896	0	1.25821	0	1.61712	1.09602	0.924704	0.940336	1.9991	0	0	0	0.941663	4.95955	0.653038
hsa-miR-181a-3p	MIMAT0000270	miRBase	miRNA	1	198859069	198859090	-	21	9.92237	0.156903	0.293576	0.534454	0.593028	0.999725	8.82744	11.0192	8.6107	6.62574	8.27584	6.27642	7.27383	16.751	10.9275	21.3068	6.3061	3.3	8.30178	10.3775	18.7425	8.69379	6.61304	7.54923	10.2504	9.70271	10.9602	13.4082	7.52269	3.99821	15.1791	12.9254	6.56759	23.5416	0	7.83645
hsa-miR-6810-3p	MIMAT0027521	miRBase	miRNA	2	218341958	218341980	+	22	0.18845	0.991792	1.87181	0.529858	0.59621	0.999725	0	0.918266	0	0	0.919538	0	0	0	0	0	0	0	0	0	1.17141	2.17345	0	0	0	0	0	0	0	0	0	0	0	0.470831	0	0
hsa-mir-3187	MI0014231	miRBase	pre-miRNA	19	813584	813653	+	69	0.278939	-0.587562	1.11707	-0.525986	0.598898	0.999725	0	0	0	1.32515	0	0	0	0	0	0	0	0	1.03772	0	0.39047	0	0	0	0	0	1.09602	0.462352	0	0.999552	2.16844	0	0	0.235416	0	0.653038
hsa-miR-582-3p	MIMAT0004797	miRBase	miRNA	5	59703630	59703651	-	21	0.364849	0.612492	1.16803	0.524383	0.600012	0.999725	0	2.7548	0.956744	0	1.83908	0	0	0	0.642794	0.852274	0	0	0	0	0.39047	0	0	0.629103	0	0	0	0	1.88067	0.999552	0	0	0	0	0	0
hsa-mir-15a	MI0000069	miRBase	pre-miRNA	13	50049119	50049201	-	82	0.170994	1.1473	2.19315	0.523128	0.600885	0.999725	0	2.7548	0	0	0	0	0	0	0	0.852274	0	0	0	0.798266	0	0.724482	0	0	0	0	0	0	0	0	0	0	0	0	0	0
hsa-miR-6836-5p	MIMAT0027574	miRBase	miRNA	7	2257551	2257572	-	21	0.14567	-0.986972	1.89212	-0.521622	0.601933	0.999725	0	0	0	0	0	0	0	0	0	0	0.788262	1.1	0	0	0	0	0	0	0	0	0	0	0.940336	0	0	0	0	0.235416	0	1.30608
hsa-miR-3940-3p	MIMAT0018356	miRBase	miRNA	19	6416434	6416455	-	21	3.17322	-0.292507	0.561703	-0.520751	0.602541	0.999725	0	0	7.65395	6.62574	3.67815	0	0	4.18774	7.71352	0.852274	1.57652	6.59999	2.07545	1.59653	2.73329	4.34689	0	5.66192	0	3.23424	1.09602	1.84941	8.46303	7.99641	2.16844	3.5904	0	2.35416	0	9.14253
hsa-miR-3188	MIMAT0015070	miRBase	miRNA	19	18282129	18282151	+	22	0.200152	-0.990062	1.90506	-0.519701	0.603272	0.999725	0	0	0	0	0	0	0	0	0	0	0	0	1.03772	0	0.39047	0	0	0	0	0	1.09602	2.77411	0	0	0	0	0	0.706247	0	0
hsa-miR-379-5p	MIMAT0000733	miRBase	miRNA	14	101022071	101022091	+	20	16.2209	0.291197	0.562649	0.517546	0.604775	0.999725	14.3446	18.3653	4.78372	11.9263	7.3563	6.27642	14.5477	0	12.2131	14.4887	9.45915	4.39999	18.679	7.98266	46.8564	3.62241	70.0982	3.77462	5.85736	9.70271	48.225	8.32233	1.88067	0.999552	8.67376	21.5424	24.6285	82.3955	0	5.2243
hsa-miR-136-3p	MIMAT0004606	miRBase	miRNA	14	100884750	100884771	+	21	1.08088	-0.420461	0.816537	-0.514931	0.606601	0.999725	0	0.918266	3.82698	2.6503	0	0	1.81846	0	1.28559	0	0	0	0	0.798266	1.17141	0	1.32261	0.629103	0	0	3.28807	0.462352	0.940336	0	2.16844	0.71808	1.6419	6.82705	0	1.95911
hsa-miR-431-5p	MIMAT0001625	miRBase	miRNA	14	100881026	100881046	+	20	31.3397	0.313656	0.609269	0.514807	0.606688	0.999725	25.3789	46.8316	13.3944	25.1778	11.0345	14.1219	23.64	33.502	13.4987	35.7955	18.9183	4.39999	21.7922	6.38613	94.4937	5.07137	113.744	5.03282	0	30.7252	50.417	6.93528	3.76134	5.99731	13.0106	76.1165	9.85139	219.407	0	11.7547
hsa-miR-1255a	MIMAT0005906	miRBase	miRNA	4	101330365	101330387	-	22	0.335263	-0.628083	1.22222	-0.513885	0.607332	0.999725	0	0	0.956744	0	0	1.5691	0	0	0.642794	0.852274	0.788262	0	0	0	0.780939	0	0	0	0	0	0	0.924704	0	0	0	0.71808	0	2.82499	0	0
hsa-miR-181a-5p	MIMAT0000256	miRBase	miRNA	9	124692480	124692502	+	22	157.61	-0.0761401	0.148622	-0.512306	0.608437	0.999725	81.6538	107.437	162.646	156.367	155.402	120.821	140.021	157.04	211.479	150.852	169.476	110	153.583	178.812	263.958	157.213	115.067	145.952	169.863	166.563	213.724	137.318	128.826	149.933	192.991	186.701	111.649	220.349	114.07	198.523
hsa-miR-3127-5p	MIMAT0014990	miRBase	miRNA	2	96798288	96798310	+	22	2.63885	-0.255618	0.500102	-0.511131	0.609259	0.999725	3.31029	2.7548	1.91349	1.32515	1.83908	1.5691	5.45538	0	1.92838	0	0.788262	3.3	3.11317	4.7896	0.780939	2.17345	6.61304	4.40372	0	3.23424	1.09602	0	6.58235	3.99821	0	1.43616	4.92569	2.82499	2.47977	6.53038
hsa-miR-411-5p	MIMAT0003329	miRBase	miRNA	14	101023340	101023360	+	20	3.75168	0.302931	0.593248	0.510632	0.609609	0.999725	3.31029	1.83653	1.91349	3.97544	3.67815	0	1.81846	0	0	5.11364	2.36479	1.1	2.07545	1.59653	10.5427	2.17345	14.5487	1.88731	1.46434	1.61712	6.57613	2.77411	0	0.999552	4.33688	5.02656	9.85139	20.0103	0	1.95911
hsa-miR-3163	MIMAT0015037	miRBase	miRNA	11	66934476	66934497	-	21	0.182112	-0.823762	1.61445	-0.510244	0.60988	0.999725	0	0	0	0	0	0	0	0	0	0	0	0	1.03772	0	0	0.724482	0	0	0	0	0	0.924704	0	0.999552	0	0	0	0.470831	0	1.30608
hsa-miR-34a-5p	MIMAT0000255	miRBase	miRNA	1	9151735	9151756	-	21	13.0093	-0.170713	0.335433	-0.508933	0.610799	0.999725	12.1377	10.1009	18.1781	17.2269	11.0345	9.41462	5.45538	2.09387	11.5703	6.81819	5.51784	16.5	38.3957	6.38613	6.24752	9.41827	14.5487	21.3895	10.2504	8.08559	12.0562	7.85998	13.1647	7.99641	13.0106	7.89888	11.4933	42.6102	22.318	11.1016
hsa-miR-202-3p	MIMAT0002811	miRBase	miRNA	10	133247538	133247557	-	19	0.777173	-0.436172	0.859192	-0.507653	0.611697	0.999725	1.10343	0	2.87023	0	0	1.5691	0	0	0	0	0.788262	1.1	0	0	0	1.44896	0	0	0	1.61712	2.19204	1.84941	1.88067	0	2.16844	0	0	0.941663	2.47977	1.30608
hsa-miR-627-5p	MIMAT0003296	miRBase	miRNA	15	42199630	42199651	-	21	1.96082	0.249001	0.493744	0.504312	0.614042	0.999725	1.10343	3.67307	6.69721	0	0.919538	3.13821	1.81846	0	1.28559	2.55682	1.57652	2.2	1.03772	1.59653	0.780939	2.17345	0	1.88731	1.46434	1.61712	1.09602	1.84941	1.88067	0	2.16844	0.71808	1.6419	1.41249	9.91909	2.61215
hsa-miR-769-3p	MIMAT0003887	miRBase	miRNA	19	46019000	46019022	+	22	2.09417	-0.273505	0.547363	-0.499677	0.617303	0.999725	4.41372	2.7548	0.956744	0	4.59769	0	0	2.09387	0.642794	2.55682	0.788262	4.39999	2.07545	0.798266	1.95235	1.44896	1.32261	4.40372	0	0	2.19204	1.38706	1.88067	9.99552	2.16844	2.15424	0	4.70831	2.47977	0.653038
hsa-miR-937-3p	MIMAT0004980	miRBase	miRNA	8	143812971	143812992	-	21	2.72548	-0.217795	0.436106	-0.499408	0.617492	0.999725	5.51715	3.67307	3.82698	0	2.75861	1.5691	3.63692	0	3.21397	0	3.15305	5.49999	2.07545	6.38613	1.95235	2.17345	1.32261	5.66192	1.46434	1.61712	3.28807	1.84941	0.940336	1.9991	0	3.5904	3.2838	1.64791	2.47977	7.18341
hsa-miR-6837-3p	MIMAT0027577	miRBase	miRNA	7	44051807	44051829	+	22	0.232882	0.786175	1.57548	0.499007	0.617774	0.999725	0	0	0.956744	0	0	0	0	0	0.642794	1.70455	0	0	0	0	0	0	0	0.629103	0	1.61712	0	0	0	0	0	1.43616	0	0	0	0
hsa-mir-6800	MI0022645	miRBase	pre-miRNA	19	49832018	49832099	+	81	0.352184	-0.579048	1.16312	-0.49784	0.618597	0.999725	0	0.918266	0	0	1.83908	0	0	0	0.642794	0	0	0	0	0	0.39047	0	0	0.629103	0	0	0	0	0	0	0	0.71808	1.6419	0	2.47977	1.30608
hsa-miR-21-5p	MIMAT0000076	miRBase	miRNA	17	59841273	59841294	+	21	1566.8	-0.0732128	0.147869	-0.495118	0.620517	0.999725	1800.8	1058.76	1402.59	1651.13	1902.52	1782.5	1305.65	2242.54	1744.54	2184.38	2371.88	2130.7	1606.39	1677.95	1866.84	1475.77	1272.35	1230.52	1540.49	1193.43	1161.78	1312.62	1388.88	1338.4	2003.64	897.6	1024.54	1267.48	2030.93	1136.29
hsa-miR-660-5p	MIMAT0003338	miRBase	miRNA	X	50013256	50013277	+	21	244.14	-0.112691	0.228245	-0.493727	0.621499	0.999725	243.858	56.9325	299.461	231.901	294.252	279.301	145.477	188.448	217.907	77.5569	254.609	272.8	244.903	323.298	282.31	259.365	166.649	242.205	569.628	126.135	252.085	240.423	292.445	314.859	294.908	315.955	157.622	145.958	243.018	289.949
hsa-miR-550a-3-5p	MIMAT0020925	miRBase	miRNA	7	29680789	29680808	-	19	0.630574	0.468749	0.951322	0.492734	0.6222	0.999725	0	0	0.956744	0	0.919538	0	0	0	0	0	0	1.1	0	0	1.17141	0	3.96782	1.25821	0	1.61712	0	2.31176	0.940336	0	0	0	0	0.235416	2.47977	1.95911
hsa-miR-6764-5p	MIMAT0027428	miRBase	miRNA	14	100277362	100277383	+	21	0.88129	-0.396905	0.806712	-0.492004	0.622717	0.999725	1.10343	0	0.956744	0	0	0	0	0	0	0	2.36479	0	0	3.19306	1.56188	0.724482	0	1.88731	1.46434	0	2.19204	0	1.88067	2.99866	2.16844	0	1.6419	1.64791	0	0.653038
hsa-let-7a-3	MI0000062	miRBase	pre-miRNA	22	46112749	46112822	+	73	0.28454	-0.678007	1.37846	-0.491857	0.62282	0.999725	0	0	0	0	0	0	0	0	0	0	0	3.3	0	0	0	0	1.32261	0.629103	0	0	1.09602	0	0	0.999552	0	0.71808	0	0.470831	0	0
hsa-miR-509-3p	MIMAT0002881	miRBase	miRNA	X	147258775	147258796	-	21	0.820716	-0.451189	0.918454	-0.491248	0.623251	0.999725	0	0	0.956744	3.97544	0	1.5691	0	0	1.28559	0	0	4.39999	1.03772	0	0.39047	1.44896	0	0.629103	0	0	1.09602	3.23646	1.88067	0	0	0	0	0.235416	2.47977	0
hsa-miR-4714-3p	MIMAT0019823	miRBase	miRNA	15	98784473	98784494	+	21	0.270098	-0.637229	1.30045	-0.490006	0.62413	0.999725	0	0	0.956744	0	0	0	0	0	0	0	0.788262	0	0	0.798266	0.780939	0	0	0	0	0	0	0.462352	1.88067	0.999552	0	1.43616	0	0	0	0
hsa-miR-4449	MIMAT0018968	miRBase	miRNA	4	52712720	52712741	+	21	0.430581	0.440657	0.902309	0.488366	0.62529	0.999725	1.10343	0.918266	0	0	0	0	0	0	0.642794	0	0	0	0	0	0.780939	1.44896	0	1.25821	0	0	1.09602	0	0.940336	0	2.16844	1.43616	0	0.470831	0	0.653038
hsa-miR-548a-3p	MIMAT0003251	miRBase	miRNA	6	135239220	135239241	+	21	0.341942	0.590288	1.21035	0.487699	0.625763	0.999725	1.10343	0	0.956744	0	0	0	0	0	0.642794	0.852274	0	1.1	0	0	0	0	2.64521	0.629103	0	0	0	1.38706	0	0	0	0	0	0.941663	0	0
hsa-miR-6892-5p	MIMAT0027684	miRBase	miRNA	7	143382686	143382706	+	20	0.174575	0.875436	1.80106	0.486068	0.626919	0.999725	0	0	0	1.32515	0	0	0	0	0	0	0	0	1.03772	0	0.780939	0	0	0.629103	1.46434	0	0	0	0	0	0	0	0	0	0	0
hsa-miR-1908-3p	MIMAT0026916	miRBase	miRNA	11	61815172	61815192	-	20	0.199811	1.02242	2.11081	0.484373	0.628121	0.999725	3.31029	0	0	0	0	1.5691	0	0	0	0	0	0	0	0	0.39047	0.724482	0	0	0	0	0	0	0	0	0	0	0	0	0	0
hsa-miR-6734-3p	MIMAT0027370	miRBase	miRNA	1	43364648	43364670	-	22	0.613242	0.421676	0.871217	0.484008	0.62838	0.999725	0	1.83653	0	2.6503	1.83908	1.5691	0	0	0	0	0.788262	1.1	0	0	0.39047	1.44896	1.32261	1.25821	0	0	0	2.31176	0.940336	0	0	0	0	0.941663	0	0
hsa-miR-6783-3p	MIMAT0027467	miRBase	miRNA	17	44934618	44934639	-	21	0.533012	-0.57812	1.19445	-0.484003	0.628384	0.999725	0	0	0.956744	0	0.919538	0	0	0	0.642794	0	0.788262	2.2	0	0.798266	0	0	0	3.14551	0	0	0	0	0	4.99776	0	0	0	0.235416	0	1.30608
hsa-miR-377-3p	MIMAT0000730	miRBase	miRNA	14	101062094	101062115	+	21	0.258701	-0.804275	1.66271	-0.483713	0.62859	0.999725	0	0	0	0	1.83908	0	0	0	0.642794	0	0.788262	0	0	0	1.17141	0	0	0	0	0	0	0	0	0	0	1.43616	0	1.88333	0	0
hsa-miR-409-3p	MIMAT0001639	miRBase	miRNA	14	101065346	101065367	+	21	170.034	0.247429	0.513119	0.482206	0.62966	0.999725	132.412	202.937	73.6693	103.362	94.7124	64.3333	138.203	173.791	81.6348	285.512	118.239	31.9	260.468	75.8353	355.718	43.4689	530.365	54.1028	19.0364	279.761	430.737	57.3316	31.0311	30.9861	73.727	380.583	70.6016	837.609	4.95955	63.9977
hsa-miR-143-5p	MIMAT0004599	miRBase	miRNA	5	149428944	149428965	+	21	2.46538	0.241978	0.503016	0.481053	0.630479	0.999725	1.10343	5.5096	1.91349	2.6503	6.43676	1.5691	0	2.09387	3.85676	0.852274	6.3061	6.59999	1.03772	0.798266	3.12376	0.724482	9.25825	2.51641	2.92868	0	1.09602	0.924704	0.940336	0.999552	4.33688	0.71808	1.6419	1.41249	0	2.61215
hsa-miR-421	MIMAT0003339	miRBase	miRNA	X	74218392	74218414	-	22	14.7538	-0.141406	0.295503	-0.478527	0.632275	0.999725	17.6549	9.18266	21.0484	22.5275	11.954	7.84552	3.63692	6.28162	26.9973	9.37501	18.9183	31.9	18.679	11.974	10.1522	19.561	6.61304	26.4223	5.85736	6.46847	7.67216	24.0423	24.4487	15.9928	13.0106	12.2074	9.85139	17.6562	2.47977	22.2033
hsa-miR-6810-5p	MIMAT0027520	miRBase	miRNA	2	218341916	218341938	+	22	0.18938	1.03535	2.16558	0.478093	0.632584	0.999725	0	0	0	0	0	0	0	0	0	0.852274	0	0	0	0	0.39047	0	3.96782	0	0	0	0	0	0	0	0	0	0	0.470831	0	0
hsa-mir-92a-1	MI0000093	miRBase	pre-miRNA	13	91351314	91351391	+	77	1.35513	0.302283	0.635072	0.475982	0.634087	0.999725	0	0	4.78372	2.6503	1.83908	1.5691	3.63692	0	1.28559	0	1.57652	1.1	2.07545	0	0.39047	2.17345	0	1.25821	5.85736	0	3.28807	0.924704	0	1.9991	2.16844	0.71808	0	0.706247	0	0.653038
hsa-miR-330-3p	MIMAT0000751	miRBase	miRNA	19	45639009	45639031	-	22	2.13721	0.251936	0.530101	0.47526	0.634601	0.999725	2.20686	3.67307	0.956744	0	0.919538	0	0	2.09387	5.14235	2.55682	0.788262	0	1.03772	3.99133	5.07611	3.62241	2.64521	3.77462	0	3.23424	3.28807	4.62352	0.940336	2.99866	0	3.5904	0	5.64998	0	1.30608
hsa-mir-182	MI0000272	miRBase	pre-miRNA	7	129770383	129770492	-	109	0.167504	1.05892	2.24271	0.47216	0.636813	0.999725	0	0.918266	0	0	0	0	0	0	0	3.4091	0	0	0	0	0	0	0	0	0	0	0	0.462352	0	0	0	0	0	0.235416	0	0
hsa-miR-29c-5p	MIMAT0004673	miRBase	miRNA	1	207801903	207801924	-	21	7.15181	-0.177914	0.377759	-0.470971	0.637661	0.999725	6.62058	7.34613	7.65395	0	9.19538	3.13821	7.27383	18.8448	14.1415	5.96592	7.88262	1.1	10.3772	6.38613	11.7141	10.1427	7.93564	5.03282	7.3217	3.23424	3.28807	11.0964	3.76134	3.99821	0	11.4893	0	16.9499	7.43932	5.2243
hsa-miR-543	MIMAT0004954	miRBase	miRNA	14	101032033	101032054	+	21	0.947945	-0.457135	0.97453	-0.469082	0.639011	0.999725	0	0	0	1.32515	0	0	0	2.09387	0	3.4091	0	1.1	0	0	1.56188	0	1.32261	0.629103	0	0	2.19204	0.462352	0	0	0	3.5904	6.56759	3.53123	0	0.653038
hsa-miR-3605-3p	MIMAT0017982	miRBase	miRNA	1	33332405	33332427	-	22	22.7596	-0.0998917	0.213424	-0.468044	0.639753	0.999725	17.6549	8.2644	36.3563	23.8527	26.6666	32.9512	23.64	16.751	23.1406	19.6023	22.0713	34.1	18.679	28.7376	24.2091	24.6324	13.2261	18.244	33.6798	17.7883	12.0562	17.107	26.3294	13.9937	23.8528	24.4147	13.1352	12.7124	39.6764	35.264
hsa-miR-27a-5p	MIMAT0004501	miRBase	miRNA	19	13836487	13836508	-	21	1.44336	0.292152	0.626482	0.466337	0.640974	0.999725	0	7.34613	0	3.97544	1.83908	0	0	0	1.28559	2.55682	0	2.2	3.11317	0.798266	0.780939	0.724482	0	0.629103	1.46434	0	1.09602	1.38706	1.88067	1.9991	6.50532	0.71808	1.6419	0.706247	0	0.653038
hsa-miR-6772-3p	MIMAT0027445	miRBase	miRNA	16	57772290	57772312	-	22	0.832794	0.40891	0.879662	0.464849	0.642039	0.999725	1.10343	0.918266	0	1.32515	0	0	0	0	1.28559	0.852274	0	0	1.03772	1.59653	4.29517	0	0	0	1.46434	1.61712	0	1.38706	0	0	2.16844	2.87232	0	3.0604	0	0
hsa-miR-4672	MIMAT0019754	miRBase	miRNA	9	127869425	127869445	-	20	0.249887	-0.831351	1.80621	-0.460275	0.645319	0.999725	0	0	0	0	0	0	1.81846	0	0	0	0	3.3	0	0	0	0	0	0.629103	0	0	1.09602	0	0	0	0	0	0	0	0	0.653038
hsa-miR-505-3p	MIMAT0002876	miRBase	miRNA	X	139924160	139924181	-	21	3.58585	0.211699	0.460194	0.460022	0.645501	0.999725	3.31029	2.7548	2.87023	3.97544	1.83908	1.5691	0	0	1.92838	3.4091	5.51784	5.49999	3.11317	7.98266	9.37127	7.24482	2.64521	7.54923	0	1.61712	4.38409	6.01057	2.82101	1.9991	0	5.02656	1.6419	11.5354	0	1.95911
hsa-miR-4660	MIMAT0019728	miRBase	miRNA	8	9048453	9048475	+	22	0.567544	0.428276	0.931254	0.459891	0.645594	0.999725	0	0	0	2.6503	0	0	0	2.09387	0	0	0.788262	2.2	1.03772	0	0.39047	1.44896	0	1.88731	1.46434	0	0	0	0	0.999552	0	0	0	1.41249	0	0.653038
hsa-miR-132-3p	MIMAT0000426	miRBase	miRNA	17	2049929	2049950	-	21	4.01207	-0.169254	0.369251	-0.458373	0.646684	0.999725	7.72401	1.83653	2.87023	9.27604	4.59769	3.13821	3.63692	0	7.71352	0	5.51784	2.2	4.15089	3.19306	6.24752	1.44896	3.96782	3.77462	0	6.46847	4.38409	5.08587	4.70168	3.99821	2.16844	5.02656	4.92569	4.4729	0	7.83645
hsa-miR-4489	MIMAT0019023	miRBase	miRNA	11	65649197	65649217	+	20	0.694321	0.374415	0.817395	0.458059	0.64691	0.999725	0	0	1.91349	0	0	0	1.81846	0	0	0.852274	0	0	2.07545	0.798266	1.56188	0.724482	1.32261	0.629103	0	1.61712	2.19204	0	0.940336	0	0	1.43616	1.6419	0	0	1.30608
hsa-miR-625-5p	MIMAT0003294	miRBase	miRNA	14	65471116	65471136	+	20	5.58399	0.163505	0.358094	0.456599	0.647959	0.999725	3.31029	9.18266	5.74046	5.30059	5.51723	4.70731	0	0	9.6419	2.55682	8.67089	2.2	7.26406	3.99133	9.76174	4.34689	10.5809	8.17834	2.92868	6.46847	4.38409	5.54822	11.284	5.99731	4.33688	0.71808	1.6419	11.7708	4.95955	6.53038
hsa-miR-6817-3p	MIMAT0027535	miRBase	miRNA	22	25455692	25455710	+	18	0.184819	0.828767	1.81856	0.455728	0.648586	0.999725	0	0	0.956744	0	0	0	0	0	0.642794	0	0	0	0	0	0.780939	0	0	0	2.92868	0	0	0	0	0	0	0	0	0.235416	0	0
hsa-miR-340-3p	MIMAT0000750	miRBase	miRNA	5	180015319	180015340	-	21	1.1041	-0.307706	0.679399	-0.452909	0.650615	0.999725	0	0	0.956744	1.32515	0	0	0	8.37549	1.28559	2.55682	0.788262	1.1	1.03772	0.798266	0.780939	0	2.64521	0.629103	0	1.61712	0	1.38706	0	1.9991	2.16844	0.71808	0	1.64791	0	1.30608
hsa-miR-320e	MIMAT0015072	miRBase	miRNA	19	46709294	46709311	-	17	2.52746	0.243965	0.539348	0.452333	0.651029	0.999725	2.20686	2.7548	0	3.97544	0	3.13821	0	6.28162	0	4.26137	1.57652	3.3	2.07545	3.19306	3.12376	0.724482	5.29043	0	5.85736	1.61712	6.57613	0.924704	2.82101	0.999552	2.16844	3.5904	3.2838	0.470831	4.95955	0.653038
hsa-miR-10401-3p	MIMAT0041634	miRBase	miRNA	21	8250807	8250827	+	20	4.7692	0.204375	0.453041	0.451118	0.651904	0.999725	6.62058	0	8.6107	5.30059	4.59769	3.13821	3.63692	0	7.07073	0	2.36479	5.49999	8.30178	5.58786	1.56188	7.9693	6.61304	6.29103	7.3217	8.08559	6.57613	1.38706	10.3437	5.99731	2.16844	3.5904	0	0.470831	7.43932	6.53038
hsa-mir-146b	MI0003129	miRBase	pre-miRNA	10	102436512	102436584	+	72	0.154198	-0.833182	1.85029	-0.450298	0.652495	0.999725	0	0	0	0	0	0	0	0	0	0	0	0	0	0	0	0	0	0	0	0	1.09602	0	0	0.999552	0	0	1.6419	0.235416	0	0.653038
hsa-miR-3691-5p	MIMAT0018120	miRBase	miRNA	6	5148286	5148308	-	22	0.279902	0.569454	1.26486	0.45021	0.652559	0.999725	0	0	0.956744	0	0.919538	0	0	0	0	0	0	1.1	0	0	0.780939	0	0	2.51641	0	0	0	0	0	0.999552	0	0	0	0.470831	0	0.653038
hsa-miR-504-5p	MIMAT0002875	miRBase	miRNA	X	138667760	138667781	-	21	0.3533	-0.612241	1.36304	-0.449172	0.653308	0.999725	0	0	0	0	0.919538	0	0	0	0	0.852274	0	0	1.03772	0	1.17141	0	0	0.629103	0	0	0	1.38706	0	0	0	0	0	3.29582	0	1.30608
hsa-miR-370-3p	MIMAT0000722	miRBase	miRNA	14	100911186	100911207	+	21	30.6689	0.279852	0.62365	0.448733	0.653624	0.999725	12.1377	44.0768	3.82698	18.5521	16.5517	21.9675	23.64	25.1265	13.4987	57.9546	12.6122	1.1	31.1317	3.99133	80.0463	7.24482	96.5503	9.43654	0	51.7478	77.8176	9.24704	9.40336	0.999552	15.1791	71.0899	14.7771	180.564	0	9.79556
hsa-miR-6735-5p	MIMAT0027371	miRBase	miRNA	1	43448544	43448568	+	24	2.19768	-0.22165	0.49678	-0.446173	0.655472	0.999725	3.31029	0	2.87023	0	1.83908	3.13821	0	2.09387	1.28559	0.852274	1.57652	6.59999	2.07545	2.3948	2.34282	1.44896	5.29043	0	0	6.46847	4.38409	1.84941	0	1.9991	2.16844	2.15424	3.2838	1.41249	2.47977	2.61215
hsa-miR-204-3p	MIMAT0022693	miRBase	miRNA	9	70809993	70810013	-	20	0.434388	-0.459722	1.03529	-0.444051	0.657006	0.999725	0	0	0.956744	1.32515	0.919538	0	1.81846	0	0.642794	0	0	0	1.03772	2.3948	0.39047	0.724482	0	0	0	0	0	0	0	0	2.16844	0	0	0	0	0.653038
hsa-miR-1289	MIMAT0005879	miRBase	miRNA	5	133427615	133427637	-	22	0.175474	-0.830689	1.88254	-0.44126	0.659025	0.999725	0	0	0	0	1.83908	0	0	0	0	0	0.788262	0	0	0	0.39047	0	0	0	0	0	0	0	0.940336	0	0	0	0	0	0	1.30608
hsa-miR-3191-3p	MIMAT0015075	miRBase	miRNA	19	47226952	47226974	-	22	0.385022	0.508936	1.15581	0.44033	0.659698	0.999725	2.20686	0	0	0	0.919538	0	0	0	0	0	0	0	0	0	0	0	1.32261	1.25821	0	1.61712	0	0.924704	0	0	0	0.71808	1.6419	0.941663	0	0
hsa-miR-190b-5p	MIMAT0004929	miRBase	miRNA	1	154193712	154193733	-	21	11.6554	-0.140532	0.319346	-0.440062	0.659892	0.999725	12.1377	7.34613	13.3944	19.8772	15.6321	3.13821	14.5477	18.8448	15.427	0.852274	14.977	13.2	11.4149	15.9653	10.5427	21.01	9.25825	20.1313	1.46434	3.23424	1.09602	13.8706	9.40336	16.9924	8.67376	10.0531	14.7771	10.5937	7.43932	14.3668
hsa-miR-125b-2-3p	MIMAT0004603	miRBase	miRNA	21	16590290	16590311	+	21	1.00982	-0.314531	0.716406	-0.43904	0.660633	0.999725	1.10343	2.7548	1.91349	0	2.75861	0	1.81846	0	1.92838	0	3.94131	0	1.03772	0.798266	0.39047	0.724482	0	1.25821	1.46434	0	2.19204	0	0	0.999552	2.16844	2.15424	0	0.235416	0	0.653038
hsa-miR-590-3p	MIMAT0004801	miRBase	miRNA	7	74191253	74191273	+	20	3.14412	-0.191471	0.43832	-0.43683	0.662235	0.999725	0	1.83653	3.82698	5.30059	4.59769	6.27642	1.81846	4.18774	4.49956	3.4091	2.36479	4.39999	1.03772	1.59653	3.9047	1.44896	1.32261	2.51641	1.46434	8.08559	0	2.77411	0	2.99866	2.16844	1.43616	4.92569	7.76872	2.47977	5.87734
hsa-miR-181b-5p	MIMAT0000257	miRBase	miRNA	1	198858925	198858947	-	22	34.951	-0.0686825	0.157299	-0.436637	0.662375	0.999725	28.6892	27.548	34.4428	41.0796	34.9424	34.5203	30.9138	39.7836	48.8523	28.125	44.931	34.1	29.0562	38.3168	58.5705	39.8465	11.9035	33.3424	26.3581	38.8108	37.2648	30.5152	28.2101	35.9839	45.5372	38.0583	26.2704	38.8436	29.7573	33.958
hsa-miR-1290	MIMAT0005880	miRBase	miRNA	1	18897078	18897096	-	18	0.254995	0.605666	1.3917	0.4352	0.663418	0.999725	0	0	0	1.32515	0.919538	0	0	0	0	0.852274	0.788262	0	0	0	0	0	0	1.88731	0	0	0	0	0	0	0	0	1.6419	0.235416	0	0
hsa-miR-6780b-3p	MIMAT0027573	miRBase	miRNA	6	43434600	43434620	+	20	0.369283	-0.547499	1.259	-0.434869	0.663658	0.999725	0	0	0.956744	0	0.919538	0	0	0	1.28559	0	0	0	0	0	0	0	0	0.629103	0	1.61712	0	1.38706	0	0.999552	0	0	3.2838	0	0	0
hsa-miR-125b-5p	MIMAT0000423	miRBase	miRNA	11	122099809	122099830	-	21	535.175	0.0705676	0.162725	0.433662	0.664534	0.999725	446.889	565.652	588.398	549.936	465.286	826.918	694.651	617.692	516.806	536.08	567.549	427.899	556.219	555.593	553.296	486.852	398.105	469.94	850.782	616.122	439.505	194.65	368.612	411.815	583.31	499.784	637.056	294.034	800.967	534.838
hsa-miR-6815-5p	MIMAT0027530	miRBase	miRNA	21	45478271	45478293	+	22	0.124334	-0.833678	1.923	-0.43353	0.66463	0.999725	0	0	0	0	0	0	0	0	0.642794	0	0	0	1.03772	0	0	0	0	0	0	0	1.09602	0	0	0	0	0.71808	0	0.235416	0	0
hsa-miR-615-3p	MIMAT0003283	miRBase	miRNA	12	54034010	54034031	+	21	0.291376	-0.600227	1.3859	-0.433097	0.664945	0.999725	0	0.918266	0	0	0.919538	0	0	0	0.642794	0	0	0	0	0	0	0.724482	0	0	0	0	0	0	2.82101	0	0	0	0	0.235416	2.47977	0
hsa-miR-7106-3p	MIMAT0028110	miRBase	miRNA	12	113159113	113159135	-	22	0.103042	1.01417	2.34378	0.432706	0.665228	0.999725	0	0	0.956744	0	0	0	0	0	0	0	0	0	0	0	0.780939	0.724482	0	0.629103	0	0	0	0	0	0	0	0	0	0	0	0
hsa-miR-184	MIMAT0000454	miRBase	miRNA	15	79209840	79209861	+	21	8.90722	0.139838	0.325162	0.430058	0.667153	0.999725	7.72401	13.774	7.65395	14.5766	5.51723	7.84552	25.4584	16.751	8.35632	3.4091	7.09436	8.79999	4.15089	14.3688	8.59033	7.24482	6.61304	5.03282	14.6434	12.9369	9.8642	2.77411	13.1647	8.99597	8.67376	2.87232	8.20949	2.58957	4.95955	4.57126
hsa-miR-664a-5p	MIMAT0005948	miRBase	miRNA	1	220200586	220200609	-	23	50.345	0.0733954	0.170785	0.429754	0.667375	0.999725	51.8612	23.8749	50.7074	47.7053	49.655	56.4877	54.5538	73.2855	50.1379	51.9887	39.4131	45.0999	41.5089	59.0717	80.8272	55.0606	56.8721	60.3939	42.4659	51.7478	37.2648	71.6645	40.4345	40.9816	49.8741	53.1379	34.4799	75.8038	12.3989	51.59
hsa-miR-181c-5p	MIMAT0000258	miRBase	miRNA	19	13874725	13874746	+	21	0.897548	-0.383099	0.892855	-0.429072	0.667871	0.999725	0	2.7548	0	0	0	0	0	2.09387	0.642794	0	0.788262	2.2	1.03772	2.3948	3.12376	0	0	1.88731	0	0	0	0.462352	0.940336	0	2.16844	0	0	4.4729	0	1.95911
hsa-mir-192	MI0000234	miRBase	pre-miRNA	11	64891137	64891246	-	109	0.454012	-0.459643	1.07384	-0.428038	0.668623	0.999725	1.10343	0	0	0	0.919538	0	1.81846	0	0	0	0	0	0	0	1.17141	0.724482	0	0	0	0	0	0.462352	0	0	0	0.71808	4.92569	0.470831	0	1.30608
hsa-mir-125b-1	MI0000446	miRBase	pre-miRNA	11	122099757	122099844	-	87	0.204643	0.899566	2.10391	0.427568	0.668966	0.999725	0	0	0.956744	0	0	0	0	0	0	0.852274	0	0	0	0	0	0	0	0	0	3.23424	1.09602	0	0	0	0	0	0	0	0	0
hsa-miR-133a-3p	MIMAT0000427	miRBase	miRNA	18	21825712	21825733	-	21	18.7374	0.147112	0.344461	0.42708	0.669321	0.999725	37.5166	19.2836	23.9186	11.9263	6.43676	12.5528	14.5477	29.3142	33.4253	46.8751	7.09436	11	21.7922	27.141	13.276	12.3162	14.5487	10.0656	14.6434	17.7883	14.2483	11.5588	21.6277	14.9933	10.8422	48.1114	8.20949	38.8436	4.95955	3.26519
hsa-miR-6740-5p	MIMAT0027381	miRBase	miRNA	1	202003129	202003150	+	21	0.259549	0.881273	2.06448	0.426875	0.66947	0.999725	0	0	0	0	0	0	1.81846	0	0	3.4091	0	0	0	0	0.39047	0	0	0	0	0	0	0	0	0	2.16844	0	0	0	0	0
hsa-miR-23b-5p	MIMAT0004587	miRBase	miRNA	9	95085227	95085248	+	21	2.45148	0.181291	0.425125	0.426441	0.669787	0.999725	3.31029	5.5096	1.91349	2.6503	2.75861	3.13821	1.81846	0	1.28559	0.852274	2.36479	1.1	2.07545	4.7896	3.12376	3.62241	1.32261	6.29103	1.46434	0	1.09602	4.62352	3.76134	1.9991	2.16844	4.30848	0	4.23748	0	1.95911
hsa-let-7f-5p	MIMAT0000067	miRBase	miRNA	9	94176353	94176374	+	21	4327.78	-0.0794321	0.188561	-0.421253	0.67357	0.999725	3003.54	3405.85	3723.65	4270.95	3102.52	3318.65	3249.59	4648.4	5677.15	4331.26	4120.25	5217.29	2911.85	3224.2	5717.65	5132.96	5729.53	4596.22	2007.61	4044.41	4692.07	8418.04	3882.65	4527.97	3053.16	3609.79	3273.94	7918.21	2353.31	6670.78
hsa-miR-6741-5p	MIMAT0027383	miRBase	miRNA	1	225922116	225922137	-	21	2.88114	0.18556	0.443177	0.418703	0.675433	0.999725	7.72401	0	1.91349	5.30059	3.67815	3.13821	7.27383	2.09387	1.28559	0	0.788262	1.1	1.03772	3.99133	2.34282	3.62241	2.64521	6.92013	4.39302	0	1.09602	3.23646	4.70168	3.99821	0	4.30848	3.2838	3.29582	0	3.26519
hsa-miR-99a-3p	MIMAT0004511	miRBase	miRNA	21	16539138	16539159	+	21	0.269042	0.739659	1.76811	0.418332	0.675704	0.999725	0	0	1.91349	0	1.83908	0	0	0	0	0	0	0	0	0	0.39047	0	0	0	2.92868	0	0	0	0	0.999552	0	0	0	0	0	0
hsa-miR-4738-3p	MIMAT0019867	miRBase	miRNA	17	75784530	75784551	-	21	1.89119	0.236031	0.564897	0.417831	0.676071	0.999725	5.51715	0	0.956744	1.32515	1.83908	0	1.81846	2.09387	2.57117	0	1.57652	3.3	2.07545	3.19306	0.39047	0.724482	1.32261	6.92013	1.46434	4.85135	4.38409	1.38706	1.88067	0.999552	0	2.15424	3.2838	0.706247	0	0
hsa-miR-449c-5p	MIMAT0010251	miRBase	miRNA	5	55172313	55172337	-	24	0.172481	0.757544	1.81385	0.417645	0.676207	0.999725	0	0	0.956744	1.32515	0	0	0	0	0	0	0	0	1.03772	0	0.39047	0	0	0	1.46434	0	0	0	0	0	0	0	0	0	0	0
hsa-miR-483-5p	MIMAT0004761	miRBase	miRNA	11	2134181	2134202	-	21	191.964	0.141362	0.338506	0.417605	0.676236	0.999725	319.995	348.023	166.473	132.515	146.206	489.56	170.935	48.1591	70.7073	113.352	264.068	125.4	396.41	170.829	89.808	113.744	219.553	140.919	367.549	231.248	144.675	58.7187	193.709	141.936	192.991	52.4199	474.508	42.3748	200.862	131.261
hsa-miR-128-1-5p	MIMAT0026477	miRBase	miRNA	2	135665411	135665433	+	22	0.579815	-0.407644	0.977329	-0.4171	0.676605	0.999725	0	0.918266	0	0	0	0	0	2.09387	0.642794	0	0	1.1	2.07545	3.19306	1.17141	0.724482	0	1.88731	0	0	0	0	0.940336	0.999552	0	0	0	1.64791	0	0
hsa-miR-6833-3p	MIMAT0027567	miRBase	miRNA	6	32179856	32179876	+	20	0.372377	0.412889	0.996446	0.414362	0.678609	0.999725	1.10343	0	0.956744	1.32515	0	0	0	0	0.642794	0	0.788262	1.1	1.03772	0	0	0.724482	0	1.25821	0	0	0	0	0	1.9991	0	0	0	0.235416	0	0
hsa-mir-452	MI0001733	miRBase	pre-miRNA	X	151959628	151959712	-	84	0.155436	0.757366	1.84399	0.41072	0.681278	0.999725	0	0.918266	0	0	0	0	0	0	0	0.852274	0	0	1.03772	0	0.39047	0	0	0	1.46434	0	0	0	0	0	0	0	0	0	0	0
hsa-mir-126	MI0000471	miRBase	pre-miRNA	9	136670602	136670686	+	84	1.51062	0.223468	0.544354	0.410519	0.681425	0.999725	1.10343	1.83653	2.87023	1.32515	0.919538	3.13821	5.45538	2.09387	1.28559	1.70455	1.57652	0	2.07545	2.3948	0.39047	2.17345	3.96782	0	1.46434	1.61712	0	1.84941	0.940336	0.999552	0	0.71808	1.6419	0.470831	0	1.30608
hsa-miR-4646-3p	MIMAT0019708	miRBase	miRNA	6	31701029	31701049	-	20	0.871946	-0.317186	0.774503	-0.409534	0.682147	0.999725	1.10343	0	2.87023	0	2.75861	0	0	0	0.642794	0	1.57652	0	1.03772	0.798266	0	0	3.96782	1.25821	0	0	0	0.462352	0.940336	2.99866	0	1.43616	1.6419	0.706247	0	1.95911
hsa-miR-5090	MIMAT0021082	miRBase	miRNA	7	102465752	102465774	+	22	0.488199	0.428524	1.05076	0.407823	0.683404	0.999725	3.31029	0	0.956744	0	1.83908	0	0	0	1.28559	0	0.788262	0	0	0	0.780939	2.17345	0	0	0	0	0	0.924704	1.88067	0	0	0	0	0.706247	0	0
hsa-miR-3115	MIMAT0014977	miRBase	miRNA	1	23044310	23044329	+	19	0.145273	-0.899687	2.20747	-0.407564	0.683594	0.999725	0	0	0	0	0	0	0	0	0	0	0.788262	1.1	0	0	0	0	0	0	0	0	0	0	0	1.9991	0	0	0	0.470831	0	0
hsa-miR-4701-5p	MIMAT0019798	miRBase	miRNA	12	48772014	48772035	-	21	0.204584	-0.626832	1.54203	-0.406499	0.684376	0.999725	0	0.918266	0	0	0	1.5691	1.81846	0	0.642794	0	0	0	0	0	0	0	0	0	0	0	0	0	0	0	0	0.71808	0	0.470831	0	0
hsa-miR-29c-3p	MIMAT0000681	miRBase	miRNA	1	207801865	207801886	-	21	367.736	-0.0665773	0.164383	-0.405013	0.685468	0.999725	356.408	157.024	471.675	473.078	450.573	381.292	241.855	458.558	369.606	412.501	379.154	448.799	255.28	350.439	307.69	321.67	370.33	262.336	508.126	282.996	330.999	246.896	297.146	462.792	552.952	266.408	302.109	290.503	607.544	415.332
hsa-miR-6869-5p	MIMAT0027638	miRBase	miRNA	20	1392940	1392961	-	21	0.242396	0.555789	1.38115	0.402412	0.687381	0.999725	0	0	0.956744	0	0	0	0	0	0.642794	0.852274	0	0	0	0.798266	0	0	0	0	1.46434	1.61712	0	0	0.940336	0	0	0	0	0	0	0
hsa-miR-4746-5p	MIMAT0019880	miRBase	miRNA	19	4445987	4446009	+	22	0.289075	-0.510722	1.27816	-0.399575	0.68947	0.999725	0	0	0.956744	0	0	0	0	0	1.28559	0.852274	1.57652	1.1	0	0	0	0.724482	0	0	0	0	0	0	0	0.999552	0	0	0	1.17708	0	0
hsa-miR-5192	MIMAT0021123	miRBase	miRNA	2	62205882	62205903	+	21	0.185137	0.724976	1.81476	0.399489	0.689533	0.999725	0	0	0	0	0.919538	0	0	0	0	0	0	0	0	0	0.780939	1.44896	0	0	1.46434	0	0	0	0.940336	0	0	0	0	0	0	0
hsa-miR-1185-1-3p	MIMAT0022838	miRBase	miRNA	14	101043029	101043050	+	21	0.20162	-0.669787	1.68448	-0.397623	0.690908	0.999725	0	0	0.956744	0	0.919538	0	0	0	0	0	0	0	0	0	0.39047	0	0	0	0	0	0	0.462352	0	0	0	1.43616	0	1.88333	0	0
hsa-miR-3150a-3p	MIMAT0015023	miRBase	miRNA	8	95072962	95072983	+	21	0.782312	0.281334	0.710812	0.395792	0.692259	0.999725	0	0.918266	0	0	0	0	0	2.09387	1.28559	1.70455	0.788262	0	0	0.798266	0.780939	1.44896	2.64521	0.629103	1.46434	0	0	1.38706	0.940336	0	4.33688	0	0	0.941663	0	1.30608
hsa-miR-3192-5p	MIMAT0015076	miRBase	miRNA	20	18470624	18470646	+	22	0.209931	-0.569221	1.44231	-0.394659	0.693095	0.999725	0	0.918266	0	0	0.919538	0	0	0	0.642794	0	0	0	0	0	0	0.724482	0	0	0	0	0	1.38706	0	0.999552	0	0	0	0.706247	0	0
hsa-miR-147b-3p	MIMAT0004928	miRBase	miRNA	15	45433098	45433118	+	20	0.453707	-0.444824	1.13004	-0.393635	0.693851	0.999725	0	0	0	2.6503	0.919538	0	0	0	0	0	0.788262	0	0	0.798266	0	0	0	0.629103	0	0	0	0.462352	0	0	2.16844	0	0	0.235416	4.95955	0
hsa-miR-4645-3p	MIMAT0019706	miRBase	miRNA	6	2854040	2854061	-	21	0.380121	0.399657	1.02549	0.389725	0.69674	0.999725	1.10343	0	0	0	0	0	0	0	0	0	0	0	0	0	0.39047	1.44896	1.32261	0.629103	0	0	1.09602	0	0.940336	0	0	0.71808	3.2838	0.470831	0	0
hsa-miR-214-3p	MIMAT0000271	miRBase	miRNA	1	172138816	172138837	-	21	2.38832	-0.203463	0.522197	-0.389629	0.696811	0.999725	1.10343	4.59133	1.91349	3.97544	3.67815	1.5691	3.63692	0	1.92838	2.55682	1.57652	5.49999	2.07545	2.3948	3.12376	0.724482	0	1.25821	1.46434	1.61712	3.28807	0	4.70168	1.9991	4.33688	4.30848	0	0.235416	7.43932	0.653038
hsa-miR-494-3p	MIMAT0002816	miRBase	miRNA	14	101029681	101029702	+	21	3.29025	-0.321508	0.827965	-0.388311	0.697786	0.999725	5.51715	0.918266	0	0	0	3.13821	1.81846	0	0	5.11364	0.788262	1.1	4.15089	0	9.37127	2.17345	5.29043	0	0	3.23424	12.0562	0.462352	0	0	2.16844	12.2074	3.2838	22.1291	2.47977	1.30608
hsa-miR-18b-5p	MIMAT0001412	miRBase	miRNA	X	134170084	134170106	-	22	0.395513	-0.486875	1.25579	-0.387704	0.698235	0.999725	1.10343	0	0	0	1.83908	0	0	0	0.642794	0.852274	0	1.1	0	0	0.780939	0	0	0.629103	0	0	0	0	0	0.999552	0	0	0	0	0	3.91823
hsa-miR-4446-3p	MIMAT0018965	miRBase	miRNA	3	113594918	113594939	+	21	5.49892	0.186233	0.48223	0.386192	0.699355	0.999725	5.51715	6.42786	0.956744	2.6503	0	1.5691	9.09229	0	4.49956	8.52274	0.788262	5.49999	4.15089	8.78092	8.19986	12.3162	10.5809	4.40372	1.46434	6.46847	3.28807	8.32233	7.52269	7.99641	0	17.2339	3.2838	14.1249	0	1.30608
hsa-miR-1277-3p	MIMAT0005933	miRBase	miRNA	X	118386440	118386461	+	21	0.198713	0.561236	1.45665	0.385292	0.700021	0.999725	1.10343	0	0	0	0	0	0	0	0	0	0	0	0	0	0.39047	0	1.32261	1.25821	0	0	0	0.462352	0	0	0	0.71808	0	0.706247	0	0
hsa-mir-30e	MI0000749	miRBase	pre-miRNA	1	40754355	40754446	+	91	1.53952	-0.21437	0.556683	-0.385085	0.700175	0.999725	0	0.918266	2.87023	0	0	1.5691	1.81846	2.09387	1.28559	0	0.788262	4.39999	0	1.59653	0.780939	2.89793	3.96782	1.25821	1.46434	1.61712	4.38409	1.38706	1.88067	0	2.16844	2.15424	1.6419	2.58957	0	0.653038
hsa-miR-4728-3p	MIMAT0019850	miRBase	miRNA	17	39726537	39726561	+	24	0.289314	0.515839	1.34478	0.383586	0.701285	0.999725	1.10343	0	0.956744	0	0	1.5691	0	0	0	0	0.788262	0	0	0	0	0	0	0.629103	1.46434	0	0	0	0	0	2.16844	0	0	0	0	0
hsa-miR-154-5p	MIMAT0000452	miRBase	miRNA	14	101059769	101059790	+	21	1.01826	-0.368288	0.960617	-0.383387	0.701433	0.999725	1.10343	0	0	1.32515	0	1.5691	0	0	0	0	0.788262	0	0	0	2.73329	0.724482	2.64521	0	0	1.61712	1.09602	0.924704	0	1.9991	2.16844	5.02656	0	6.82705	0	0
hsa-miR-425-3p	MIMAT0001343	miRBase	miRNA	3	49020159	49020180	-	21	35.2866	-0.0841676	0.220043	-0.382506	0.702086	0.999725	36.4132	50.5046	28.7023	22.5275	20.2298	17.2601	27.2769	25.1265	49.4951	42.6137	41.7779	42.8999	34.2448	42.3081	50.7611	33.3262	39.6782	34.6007	20.5008	17.7883	38.3608	39.2999	34.7924	30.9861	19.516	37.3402	21.3447	90.635	29.7573	38.5292
hsa-miR-6767-5p	MIMAT0027434	miRBase	miRNA	16	2445397	2445419	+	22	0.792458	0.289607	0.758622	0.381754	0.702644	0.999725	2.20686	0	0	0	0.919538	0	0	0	0	0	1.57652	1.1	1.03772	0.798266	1.56188	1.44896	2.64521	2.51641	0	0	0	0.924704	0	0	0	0.71808	1.6419	1.41249	0	3.26519
hsa-mir-1976	MI0009986	miRBase	pre-miRNA	1	26554542	26554593	+	51	2.21864	0.192588	0.506023	0.38059	0.703507	0.999725	1.10343	0	6.69721	0	5.51723	3.13821	3.63692	2.09387	1.28559	1.70455	3.15305	3.3	2.07545	4.7896	3.9047	2.89793	5.29043	1.88731	0	3.23424	0	4.16117	0.940336	1.9991	0	2.15424	0	0.941663	0	0.653038
hsa-miR-493-5p	MIMAT0002813	miRBase	miRNA	14	100869075	100869096	+	21	3.06271	0.342811	0.905913	0.378415	0.705123	0.999725	0	4.59133	0	0	1.83908	4.70731	1.81846	2.09387	0	4.26137	0.788262	0	4.15089	0	7.02846	0	19.8391	2.51641	0	1.61712	7.67216	1.84941	0	0	0	2.87232	3.2838	20.952	0	0
hsa-miR-548n	MIMAT0005916	miRBase	miRNA	7	34940804	34940825	-	21	0.325737	-0.542953	1.44346	-0.376146	0.706808	0.999725	0	0	0	1.32515	0	0	0	0	0	0	0	4.39999	1.03772	0.798266	0.39047	0.724482	0	0	0	0	1.09602	0	0	0	0	0	0	0	0	0
hsa-miR-4767	MIMAT0019919	miRBase	miRNA	X	7147869	7147891	+	22	0.116302	0.731562	1.94553	0.376021	0.706901	0.999725	0	0	0.956744	0	0	0	0	0	0	0	0.788262	0	0	0	0.39047	0.724482	0	0.629103	0	0	0	0	0	0	0	0	0	0	0	0
hsa-miR-769-5p	MIMAT0003886	miRBase	miRNA	19	46018961	46018982	+	21	7.88637	-0.138852	0.370314	-0.374957	0.707693	0.999725	6.62058	11.0192	4.78372	3.97544	11.954	0	0	6.28162	13.4987	7.67047	7.09436	13.2	9.3395	6.38613	9.37127	11.5917	10.5809	11.953	2.92868	3.23424	13.1523	8.32233	7.52269	4.99776	2.16844	17.2339	1.6419	22.3645	2.47977	5.2243
hsa-miR-135a-3p	MIMAT0004595	miRBase	miRNA	3	52294232	52294253	-	21	0.25408	-0.575222	1.53508	-0.374719	0.70787	0.999725	0	0	0	0	0.919538	0	0	0	0	0	0	0	0	0	0	0	0	1.25821	0	0	0	0.924704	1.88067	0	2.16844	0	0	0.470831	0	0
hsa-miR-4763-5p	MIMAT0019912	miRBase	miRNA	22	46113584	46113604	+	20	0.138376	-0.723347	1.93314	-0.374182	0.708269	0.999725	0	0	0	0	0	0	0	0	0.642794	0	1.57652	0	0	0	0.39047	0	0	0	0	0	0	0	0	0	0	0	0	0.235416	0	1.30608
hsa-miR-20b-3p	MIMAT0004752	miRBase	miRNA	X	134169813	134169834	-	21	0.122576	-0.852154	2.29879	-0.370697	0.710863	0.999725	0	0	0	0	0	0	0	0	0	0	0	1.1	0	0	0	0	0	0	0	0	0	0.924704	0	0.999552	0	0	0	0	0	0.653038
hsa-miR-26a-5p	MIMAT0000082	miRBase	miRNA	12	57824658	57824679	-	21	1236.63	0.0756751	0.204546	0.369966	0.711408	0.999725	1370.46	1389.34	951.003	985.91	839.538	815.934	1001.97	1084.63	2296.7	1311.65	940.397	1509.2	805.273	935.568	2122.2	1293.93	1675.74	1207.25	505.197	1250.03	1245.08	1179	904.603	1389.38	709.08	1356.45	957.226	2556.14	748.892	1761.24
hsa-miR-6819-3p	MIMAT0027539	miRBase	miRNA	22	36286847	36286867	-	20	0.197635	0.815935	2.2084	0.369469	0.711778	0.999725	0	0	0	0	0	0	0	0	0	0	0	0	0	0	0.39047	0	3.96782	0.629103	0	0	0	0	0	0	0	0	0	0.941663	0	0
hsa-miR-1538	MIMAT0007400	miRBase	miRNA	16	69565808	69565830	-	22	1.39032	0.209013	0.566051	0.369247	0.711943	0.999725	1.10343	0.918266	2.87023	2.6503	0.919538	0	0	0	0.642794	2.55682	0	1.1	2.07545	0.798266	0.780939	1.44896	2.64521	0.629103	1.46434	0	0	0.462352	4.70168	0.999552	2.16844	2.15424	0	2.35416	4.95955	1.30608
hsa-miR-337-3p	MIMAT0000754	miRBase	miRNA	14	100874553	100874574	+	21	0.202318	-0.623839	1.69176	-0.368752	0.712313	0.999725	1.10343	0	0	0	0	0	0	0	0.642794	0	0	0	0	0	0.39047	0	0	0	0	0	1.09602	0	0	0	0	0.71808	0	2.11874	0	0
hsa-miR-889-3p	MIMAT0004921	miRBase	miRNA	14	101047949	101047969	+	20	1.59546	-0.383511	1.04189	-0.368093	0.712804	0.999725	0	0	0	2.6503	0	0	3.63692	0	1.92838	3.4091	3.15305	0	0	0	1.95235	0.724482	5.29043	0	1.46434	0	3.28807	0	0	0	2.16844	4.30848	0	13.8895	0	0
hsa-miR-6894-5p	MIMAT0027688	miRBase	miRNA	X	53198917	53198940	-	23	0.229155	-0.559443	1.52244	-0.367464	0.713273	0.999725	0	0	0.956744	0	0	1.5691	1.81846	0	0	0	0	0	0	0	0	0	0	0	0	0	0	0	0	0	0	0	1.6419	0.235416	0	0.653038
hsa-miR-6731-3p	MIMAT0027364	miRBase	miRNA	1	24919345	24919365	-	20	0.411007	-0.395425	1.07673	-0.367245	0.713436	0.999725	0	0	0	0	0	0	0	0	0.642794	0	0	0	0	0.798266	0.780939	0.724482	0	0	1.46434	0	1.09602	0	0	0	2.16844	0.71808	3.2838	0	0	0.653038
hsa-miR-548i	MIMAT0005935	miRBase	miRNA	3	125790493	125790514	-	21	0.222106	0.903982	2.50209	0.361291	0.717882	0.999725	0	0	0	0	0	0	0	0	0	0	0	0	0	0	0	0	0	0	4.39302	1.61712	0	0	0	0	0	0	0	0	0	0.653038
hsa-miR-365a-3p	MIMAT0000710	miRBase	miRNA	16	14309340	14309361	+	21	4.91168	-0.132288	0.366656	-0.360796	0.718252	0.999725	2.20686	5.5096	10.5242	2.6503	10.1149	3.13821	1.81846	4.18774	3.21397	1.70455	10.2474	4.39999	7.26406	7.18439	4.29517	6.52034	1.32261	6.29103	10.2504	0	4.38409	2.77411	4.70168	2.99866	0	5.74464	13.1352	4.23748	0	6.53038
hsa-miR-365b-3p	MIMAT0022834	miRBase	miRNA	17	31575478	31575499	+	21	4.91168	-0.132288	0.366656	-0.360796	0.718252	0.999725	2.20686	5.5096	10.5242	2.6503	10.1149	3.13821	1.81846	4.18774	3.21397	1.70455	10.2474	4.39999	7.26406	7.18439	4.29517	6.52034	1.32261	6.29103	10.2504	0	4.38409	2.77411	4.70168	2.99866	0	5.74464	13.1352	4.23748	0	6.53038
hsa-miR-708-5p	MIMAT0004926	miRBase	miRNA	11	79402077	79402099	-	22	0.48729	0.395839	1.10644	0.357759	0.720524	0.999725	0	0	2.87023	0	0.919538	0	1.81846	0	0.642794	0.852274	1.57652	1.1	0	0	1.95235	0	0	0	0	0	0	0	0	0	2.16844	0.71808	0	0	0	0
hsa-miR-3150b-5p	MIMAT0019226	miRBase	miRNA	8	95072961	95072982	-	21	0.137161	0.969479	2.71189	0.357491	0.720724	0.999725	0	0	0	0	0	0	0	0	0	2.55682	0	0	0	0	0	0	1.32261	0	0	0	0	0	0	0	0	0	0	0.235416	0	0
hsa-miR-495-3p	MIMAT0002817	miRBase	miRNA	14	101033804	101033825	+	21	0.311164	0.4269	1.19925	0.355973	0.721861	0.999725	1.10343	0	0	0	0	0	0	0	1.28559	0	0	0	0	0	0.39047	0	1.32261	1.25821	0	1.61712	0	0.462352	0	0	0	0.71808	0	1.17708	0	0
hsa-miR-146b-3p	MIMAT0004766	miRBase	miRNA	10	102436557	102436578	+	21	7.70171	-0.139449	0.392892	-0.354929	0.722643	0.999725	3.31029	7.34613	0.956744	2.6503	6.43676	1.5691	21.8215	25.1265	12.2131	11.9318	3.15305	1.1	5.18861	4.7896	15.2283	5.07137	3.96782	11.3238	4.39302	11.3198	5.48011	8.32233	5.64202	5.99731	8.67376	10.0531	4.92569	16.0083	2.47977	4.57126
hsa-miR-1225-5p	MIMAT0005572	miRBase	miRNA	16	2090263	2090284	-	21	0.161719	-0.766432	2.16574	-0.35389	0.723422	0.999725	0	0	0	0	0	0	0	0	0.642794	0	0	1.1	0	0	0	0	0	0	0	0	0	0	0.940336	0	2.16844	0	0	0	0	0
hsa-miR-128-3p	MIMAT0000424	miRBase	miRNA	2	135665446	135665466	+	20	190.283	0.0499874	0.141711	0.352742	0.724282	0.999725	214.065	151.514	215.267	168.294	165.517	158.48	134.566	161.228	218.55	245.455	195.489	289.3	232.45	231.497	263.177	172.427	230.134	168.6	165.47	152.009	156.731	192.338	209.695	139.937	158.296	154.387	141.203	254.955	101.671	265.786
hsa-miR-6797-3p	MIMAT0027495	miRBase	miRNA	19	41869675	41869696	+	21	0.168887	-0.652079	1.86742	-0.349187	0.726949	0.999725	0	0	0	0	0.919538	1.5691	0	0	0.642794	0	0	0	0	0	0	0	0	0.629103	0	0	0	0	0	0	0	0	0	0	0	1.30608
hsa-miR-122b-5p	MIMAT0019876	miRBase	miRNA	18	58451121	58451143	-	22	0.145659	-0.766794	2.20544	-0.347683	0.728079	0.999725	0	0	0	0	0	0	1.81846	0	0	0	0	1.1	0	0.798266	0	0	0	0	0	0	0	0	0	0	0	0	0	0	0	0.653038
hsa-miR-193b-3p	MIMAT0002819	miRBase	miRNA	16	14304017	14304038	+	21	0.338638	0.48379	1.39467	0.346885	0.728678	0.999725	0	0	1.91349	0	0	0	0	2.09387	0	0	0.788262	0	0	0	0	0	2.64521	0.629103	0	0	0	0	0	0	0	1.43616	0	0	0	0.653038
hsa-let-7f-1	MI0000067	miRBase	pre-miRNA	9	94176347	94176433	+	86	1.9059	0.201808	0.591846	0.340981	0.733118	0.999725	0	2.7548	0	1.32515	0.919538	1.5691	5.45538	2.09387	1.92838	4.26137	0.788262	1.1	1.03772	0.798266	1.56188	2.89793	7.93564	0.629103	1.46434	1.61712	0	6.47293	0	2.99866	0	0.71808	0	4.23748	0	2.61215
hsa-miR-497-5p	MIMAT0002820	miRBase	miRNA	17	7017979	7017999	-	20	2.11992	0.171828	0.504321	0.340712	0.73332	0.999725	3.31029	1.83653	2.87023	1.32515	0.919538	3.13821	1.81846	2.09387	2.57117	2.55682	3.94131	0	3.11317	3.99133	0.780939	0.724482	3.96782	3.14551	0	3.23424	1.09602	0.924704	1.88067	0	4.33688	0	3.2838	0.470831	4.95955	1.30608
hsa-miR-6883-3p	MIMAT0027667	miRBase	miRNA	17	8144994	8145015	-	21	0.170169	-0.627626	1.84713	-0.339784	0.734019	0.999725	0	0	0	0	0	0	0	0	0	0	1.57652	0	0	0	0	0	0	0	1.46434	0	0	0	0.940336	0	0	0	0	0.470831	0	0.653038
hsa-miR-15b-3p	MIMAT0004586	miRBase	miRNA	3	160404645	160404666	+	21	21.125	-0.0998709	0.295217	-0.338297	0.735139	0.999725	20.9652	8.2644	25.8321	35.779	27.5861	14.1219	1.81846	14.6571	30.8541	22.1591	29.1657	39.5999	14.5281	19.9566	16.7902	18.1121	9.25825	29.5678	33.6798	3.23424	15.3443	24.5046	21.6277	26.9879	32.5266	15.0797	6.56759	12.2416	19.8382	43.1005
hsa-miR-10398-5p	MIMAT0041627	miRBase	miRNA	6	41733590	41733610	-	20	0.157224	-0.634173	1.89081	-0.335397	0.737325	0.999725	0	0	0	0	0	0	0	0	1.28559	0	0	0	0	0	0	0	0	0.629103	0	0	0	0.924704	0	0	0	0	1.6419	0.235416	0	0
hsa-mir-30c-1	MI0000736	miRBase	pre-miRNA	1	40757284	40757372	+	88	0.116961	-0.767545	2.29598	-0.3343	0.738153	0.999725	0	0	0	0	0	0	0	0	0	0	0	1.1	1.03772	0	0	0	0	0	0	0	0	0	0	0	0	0.71808	0	0	0	0.653038
hsa-miR-4435	MIMAT0018951	miRBase	miRNA	2	87629764	87629785	+	21	0.525251	-0.339552	1.01609	-0.334175	0.738247	0.999725	0	0	0	0	0	0	0	0	0	1.70455	0	1.1	0	0	0.39047	1.44896	0	1.25821	0	0	2.19204	2.77411	0	0.999552	0	0	1.6419	0.941663	0	1.30608
hsa-miR-145-3p	MIMAT0004601	miRBase	miRNA	5	149430699	149430720	+	21	1.40992	0.207945	0.62398	0.333256	0.738941	0.999725	0	0.918266	0	2.6503	2.75861	4.70731	1.81846	2.09387	3.21397	0	0	1.1	0	0.798266	1.56188	2.17345	2.64521	1.25821	4.39302	1.61712	0	0.924704	0	0	0	3.5904	0	0.941663	2.47977	0.653038
hsa-miR-3157-3p	MIMAT0019210	miRBase	miRNA	10	96064321	96064342	-	21	0.150333	0.764515	2.29753	0.332755	0.739319	0.999725	0	0	0	0	0	0	0	0	0	0	0	0	0	0.798266	0	0.724482	0	2.51641	0	0	0	0	0	0	0	0	0	0.470831	0	0
hsa-mir-3202-2	MI0014253	miRBase	pre-miRNA	X	153981098	153981176	-	78	0.17348	-0.852429	2.57065	-0.331601	0.740191	0.999725	0	0	0	0	0	0	3.63692	0	0.642794	0	0	0	0	0	0	0	0	0	0	0	0	0.924704	0	0	0	0	0	0	0	0
hsa-miR-6789-5p	MIMAT0027478	miRBase	miRNA	19	2235899	2235922	-	23	0.148945	0.731029	2.22016	0.329269	0.741952	0.999725	0	0	0.956744	2.6503	0	0	0	0	0	0	0	0	0	0	0.39047	0	0	0	0	0	0	0	0	0	0	0	0	0.470831	0	0
hsa-miR-643	MIMAT0003313	miRBase	miRNA	19	52281857	52281878	+	21	0.191149	0.451255	1.38971	0.324713	0.745399	0.999725	1.10343	0	0	1.32515	0	0	0	0	0	0	0.788262	0	0	0	0.39047	0.724482	0	0	0	0	0	0.462352	0.940336	0	0	0	0	0	0	0
hsa-miR-660-3p	MIMAT0022711	miRBase	miRNA	X	50013292	50013312	+	20	0.122802	-0.735283	2.27533	-0.323154	0.746579	0.999725	0	0	0	0	0	1.5691	0	0	0	0	0	0	0	0	0	0	0	0	0	0	0	0.462352	0	0.999552	0	0	0	0	0	0.653038
hsa-miR-3164	MIMAT0015038	miRBase	miRNA	11	69083185	69083206	+	21	0.0991407	-0.76837	2.38033	-0.3228	0.746847	0.999725	0	0	0	0	0	0	0	0	0	0	0	0	0	0	0	0	0	0	0	0	1.09602	0.924704	0	0	0	0.71808	0	0.235416	0	0
hsa-miR-330-5p	MIMAT0004693	miRBase	miRNA	19	45639049	45639070	-	21	0.976633	0.216804	0.674991	0.321196	0.748062	0.999725	1.10343	1.83653	1.91349	1.32515	0.919538	1.5691	0	4.18774	0.642794	0.852274	0	1.1	2.07545	0	1.95235	1.44896	0	0.629103	0	0	0	1.38706	0	0	0	0.71808	3.2838	2.35416	0	0
hsa-miR-4677-3p	MIMAT0019761	miRBase	miRNA	1	243346225	243346246	+	21	0.319709	-0.451569	1.40687	-0.320973	0.748231	0.999725	0	0.918266	0	0	0	0	0	0	1.92838	0	0	0	0	0	0.39047	0	0	0	0	1.61712	1.09602	0	0	1.9991	0	0	1.6419	0	0	0
hsa-let-7f-2-3p	MIMAT0004487	miRBase	miRNA	X	53557196	53557217	-	21	0.234733	0.536501	1.67515	0.32027	0.748763	0.999725	2.20686	1.83653	0	0	0	0	0	0	0.642794	0	0.788262	0	0	0	0.39047	0	0	0	0	0	0	0	0	0	0	0	0	1.17708	0	0
hsa-miR-6885-3p	MIMAT0027671	miRBase	miRNA	19	6389638	6389658	-	20	0.10872	-0.743565	2.32237	-0.320175	0.748836	0.999725	0	0	0	0	0	0	0	0	0	0	0	1.1	1.03772	0	0	0	0	0	0	0	0	0	0	0	0	0	0	0.470831	0	0.653038
hsa-miR-6894-3p	MIMAT0027689	miRBase	miRNA	X	53198889	53198909	-	20	0.223698	-0.514377	1.61202	-0.319088	0.74966	0.999725	0	0.918266	0	0	0.919538	0	0	0	0.642794	0	0	0	0	0	0	0	0	0	0	1.61712	0	0	0	0	0	1.43616	0	1.17708	0	0
hsa-miR-199b-5p	MIMAT0000263	miRBase	miRNA	9	128244783	128244805	-	22	3.08293	-0.170028	0.534726	-0.317972	0.750506	0.999725	4.41372	12.8557	3.82698	0	2.75861	1.5691	1.81846	4.18774	1.28559	0.852274	3.94131	0	3.11317	0.798266	1.95235	1.44896	0	3.77462	1.46434	1.61712	4.38409	2.77411	2.82101	0	2.16844	7.1808	1.6419	10.8291	2.47977	6.53038
hsa-miR-30c-5p	MIMAT0000244	miRBase	miRNA	1	40757300	40757322	+	22	58.608	0.0649777	0.205361	0.316407	0.751694	0.999725	47.4475	69.7882	63.1451	45.055	55.1723	31.3821	45.4615	48.1591	73.2785	92.0456	55.1784	67.0999	36.3203	59.8699	72.2369	48.5403	51.5817	61.6521	76.1457	42.0451	69.0494	63.3422	65.8235	56.9745	10.8422	48.1114	55.8245	137.247	42.1561	67.2629
hsa-miR-4747-5p	MIMAT0019882	miRBase	miRNA	19	4932687	4932708	+	21	0.663179	-0.349055	1.11052	-0.314317	0.75328	0.999725	1.10343	0	0	1.32515	0	1.5691	0	0	0	0	0	2.2	0	0	0.39047	1.44896	0	0.629103	0	1.61712	0	0	0	0	2.16844	2.87232	0	0	0	4.57126
hsa-miR-550a-5p	MIMAT0004800	miRBase	miRNA	7	30289815	30289837	+	22	0.78529	-0.298188	0.9499	-0.313915	0.753586	0.999725	0	0	0.956744	0	2.75861	0	0	0	0	0.852274	0	0	0	1.59653	0	0.724482	1.32261	3.14551	0	0	2.19204	0.462352	2.82101	0	4.33688	2.15424	0	0.235416	0	0
hsa-miR-7855-5p	MIMAT0030430	miRBase	miRNA	14	64785663	64785684	-	21	0.380427	0.328268	1.05917	0.309929	0.756615	0.999725	0	0.918266	1.91349	0	0.919538	0	1.81846	0	0	0	1.57652	0	0	0	0	1.44896	0	0.629103	0	0	0	0	0	0.999552	0	0.71808	0	0.470831	0	0
hsa-miR-873-3p	MIMAT0022717	miRBase	miRNA	9	28888889	28888910	-	21	0.294208	0.390775	1.2644	0.30906	0.757276	0.999725	1.10343	0.918266	0	0	0.919538	0	1.81846	0	1.28559	0	0	0	0	0.798266	0	0.724482	0	1.25821	0	0	0	0	0	0	0	0	0	0	0	0
hsa-miR-1306-5p	MIMAT0022726	miRBase	miRNA	22	20086072	20086093	+	21	70.5819	-0.0906297	0.294567	-0.307671	0.758333	0.999725	109.24	27.548	99.5014	82.1592	114.023	37.6585	54.5538	33.502	75.2069	12.7841	40.9896	177.1	78.8669	69.4491	39.047	109.397	85.9695	94.3654	35.1442	51.7478	59.1852	49.4716	124.124	90.9592	69.3901	45.2391	78.8111	28.2499	34.7168	109.057
hsa-miR-3688-3p	MIMAT0018116	miRBase	miRNA	4	159128861	159128882	+	21	2.11828	-0.171204	0.558118	-0.306752	0.759032	0.999725	3.31029	0	0.956744	3.97544	0.919538	0	0	4.18774	0.642794	0.852274	2.36479	6.59999	0	3.19306	2.73329	1.44896	1.32261	4.40372	1.46434	1.61712	0	4.62352	2.82101	2.99866	2.16844	0	1.6419	2.11874	0	7.18341
hsa-miR-610	MIMAT0003278	miRBase	miRNA	11	28056830	28056850	+	20	0.230966	0.550328	1.79612	0.306399	0.759301	0.999725	0	0	0	2.6503	0	1.5691	0	0	0	0	0	0	0	0.798266	0	1.44896	0	0	0	0	0	0.462352	0	0	0	0	0	0	0	0
hsa-miR-431-3p	MIMAT0004757	miRBase	miRNA	14	100881069	100881090	+	21	0.421005	0.458938	1.50155	0.305643	0.759877	0.999725	0	2.7548	0	0	0	0	0	0	0	0	0	1.1	0	0	2.34282	0	1.32261	0	0	0	1.09602	0	0	0	0	0.71808	0	3.29582	0	0
hsa-miR-2116-3p	MIMAT0011161	miRBase	miRNA	15	59171192	59171212	-	20	1.64397	-0.175906	0.578181	-0.30424	0.760945	0.999725	3.31029	1.83653	0	1.32515	3.67815	0	0	0	3.21397	0.852274	5.51784	3.3	1.03772	0.798266	0.39047	0.724482	1.32261	1.25821	1.46434	6.46847	0	0.924704	1.88067	0.999552	0	0.71808	4.92569	1.41249	0	1.95911
hsa-mir-2110	MI0010629	miRBase	pre-miRNA	10	114174105	114174179	-	74	13.1403	-0.075906	0.249903	-0.303742	0.761325	0.999725	13.2412	19.2836	16.2646	6.62574	15.6321	10.9837	20.003	25.1265	12.2131	15.3409	7.09436	19.8	9.3395	7.98266	15.2283	8.69379	9.25825	15.0985	11.7147	8.08559	14.2483	7.85998	21.6277	11.9946	6.50532	7.1808	11.4933	20.952	2.47977	22.8563
hsa-miR-4479	MIMAT0019011	miRBase	miRNA	9	136886777	136886798	+	21	0.713212	-0.244971	0.806647	-0.303691	0.761364	0.999725	0	0.918266	0	1.32515	0	0	0	0	3.85676	0	1.57652	1.1	0	0	0.780939	2.17345	1.32261	0.629103	0	0	1.09602	0.924704	0	0	0	1.43616	0	0.470831	2.47977	1.30608
hsa-miR-17-3p	MIMAT0000071	miRBase	miRNA	13	91350655	91350676	+	21	2.05521	-0.166656	0.548854	-0.303644	0.761399	0.999725	0	0	3.82698	1.32515	4.59769	0	0	0	5.14235	0	0.788262	3.3	2.07545	2.3948	2.73329	0.724482	5.29043	4.40372	2.92868	0	2.19204	0.462352	1.88067	3.99821	0	0.71808	1.6419	2.35416	4.95955	3.91823
hsa-let-7a-3p	MIMAT0004481	miRBase	miRNA	22	46112800	46112820	+	20	2.42891	-0.130538	0.431605	-0.302448	0.76231	0.999725	2.20686	1.83653	1.91349	1.32515	0.919538	3.13821	1.81846	0	3.85676	2.55682	1.57652	4.39999	1.03772	3.99133	3.9047	0	3.96782	2.51641	4.39302	1.61712	1.09602	1.38706	1.88067	1.9991	4.33688	2.15424	1.6419	5.64998	2.47977	3.26519
hsa-miR-4433a-5p	MIMAT0020956	miRBase	miRNA	2	64340770	64340790	+	20	0.520827	0.287494	0.956904	0.300442	0.76384	0.999725	0	0.918266	0	1.32515	0	0	0	0	0	0	0	0	3.11317	0	0.39047	0.724482	1.32261	1.25821	0	1.61712	2.19204	0.462352	0	0	0	0	0	1.64791	0	0.653038
hsa-miR-6513-5p	MIMAT0025482	miRBase	miRNA	2	218280164	218280186	-	22	0.147882	0.667306	2.23209	0.298961	0.76497	0.999725	0	0	2.87023	0	0	0	0	0	0	0	0	0	0	0	0.39047	0	0	0	0	0	0	0	0.940336	0	0	0	0	0.235416	0	0
hsa-miR-6855-3p	MIMAT0027611	miRBase	miRNA	9	129869650	129869671	+	21	0.267208	-0.407843	1.37731	-0.296117	0.767141	0.999725	1.10343	0	0	0	0	0	0	0	0	0	0	0	0	0.798266	0.780939	0	0	0.629103	0	0	0	0.462352	0	0.999552	0	0	0	2.58957	0	0.653038
hsa-miR-548o-3p	MIMAT0005919	miRBase	miRNA	20	38516607	38516628	+	21	0.182287	-0.774536	2.63409	-0.294043	0.768725	0.999725	1.10343	0	0	0	0	0	0	0	0	0	0	1.1	0	0	0	0	0	0	0	0	0	0	0	0	0	0	0	0	0	3.26519
hsa-miR-376b-3p	MIMAT0002172	miRBase	miRNA	14	101040497	101040518	+	21	0.139378	0.807406	2.75003	0.293599	0.769065	0.999725	0	0.918266	0	0	0	0	0	0	0	2.55682	0	0	0	0	0	0	0	0	0	0	0	0	0	0	0	0	0	0.706247	0	0
hsa-let-7g-3p	MIMAT0004584	miRBase	miRNA	3	52268280	52268300	-	20	1.45825	0.16043	0.548453	0.292513	0.769894	0.999725	1.10343	0	1.91349	1.32515	1.83908	1.5691	0	2.09387	1.28559	4.26137	0.788262	1.1	1.03772	2.3948	1.17141	0	2.64521	1.25821	0	3.23424	2.19204	1.38706	0	0.999552	4.33688	2.15424	0	1.17708	2.47977	0
hsa-miR-4755-3p	MIMAT0019896	miRBase	miRNA	20	34049162	34049183	+	21	0.188682	-0.528022	1.80581	-0.292402	0.76998	0.999725	0	0	0	0	0	3.13821	0	0	0	0	0	1.1	0	0	0	0.724482	0	0	0	0	0	0.462352	0	0	0	0	0	0.235416	0	0
hsa-miR-6783-5p	MIMAT0027466	miRBase	miRNA	17	44934655	44934676	-	21	0.108351	-0.67483	2.3152	-0.291478	0.770685	0.999725	0	0	0	0	0.919538	0	0	0	0	0	0	0	0	0	0	0	0	0	0	0	1.09602	0	0	0.999552	0	0	0	0.235416	0	0
hsa-miR-185-3p	MIMAT0004611	miRBase	miRNA	22	20033188	20033209	+	21	21.1125	0.0751821	0.258214	0.291162	0.770927	0.999725	18.7583	24.7932	16.2646	27.8281	17.4712	7.84552	7.27383	10.4694	28.2829	20.4546	17.3418	34.1	22.8299	14.3688	32.409	26.0814	23.8069	30.826	7.3217	16.1712	20.8244	37.9128	18.8067	21.9901	13.0106	25.8509	9.85139	44.2581	7.43932	28.7337
hsa-miR-887-3p	MIMAT0004951	miRBase	miRNA	5	15935229	15935250	+	21	0.234479	0.40222	1.38201	0.29104	0.771021	0.999725	0	0	0.956744	1.32515	0	0	0	0	0	0	0	0	0	0	0.780939	0	0	0.629103	0	0	1.09602	0	0.940336	0	0	0	0	0	0	1.30608
hsa-miR-10399-5p	MIMAT0041629	miRBase	miRNA	7	139044137	139044157	-	20	0.402015	0.374825	1.28838	0.290927	0.771107	0.999725	2.20686	0	0	0	1.83908	1.5691	0	0	1.92838	1.70455	0.788262	0	0	0	1.56188	0	0	0	0	0	0	0.462352	0	0	0	0	0	0	0	0
hsa-mir-10399	MI0033423	miRBase	pre-miRNA	7	139044100	139044157	-	57	0.483412	-0.297546	1.02557	-0.290127	0.771719	0.999725	0	1.83653	0.956744	0	0	0	0	2.09387	0	0	0	0	1.03772	0.798266	0.780939	0	1.32261	0	0	0	0	0.462352	0.940336	0	0	2.15424	0	2.11874	0	0
hsa-miR-7110-3p	MIMAT0028118	miRBase	miRNA	3	123161858	123161879	+	21	0.159147	0.557221	1.93569	0.287867	0.773448	0.999725	1.10343	0.918266	0	0	0	0	0	0	0	0	0.788262	0	0	0	0	0	0	1.25821	0	0	0	0	0	0	0	0	0	0.706247	0	0
hsa-miR-6769b-3p	MIMAT0027621	miRBase	miRNA	1	206474844	206474864	+	20	0.223872	-0.396384	1.38072	-0.287086	0.774046	0.999725	0	0	0	0	0.919538	0	0	0	0.642794	0	0	0	0	0	0	0	0	1.25821	0	0	0	0.462352	0	0	0	0.71808	0	0.235416	2.47977	0
hsa-miR-365b-5p	MIMAT0022833	miRBase	miRNA	17	31575439	31575460	+	21	0.788271	-0.212157	0.739262	-0.286985	0.774124	0.999725	0	1.83653	0.956744	0	1.83908	1.5691	0	0	0.642794	0	0.788262	0	0	0.798266	0.39047	0.724482	1.32261	1.88731	0	0	0	0	1.88067	0.999552	2.16844	1.43616	3.2838	0.470831	0	0.653038
hsa-miR-6727-3p	MIMAT0027356	miRBase	miRNA	1	1312502	1312521	-	19	0.0996001	-0.674918	2.3555	-0.286528	0.774474	0.999725	0	0	0	0	0	0	0	0	0	0	0	1.1	0	0	0	0	0	0	0	0	0	0	0	0.999552	0	0	0	0.235416	0	0.653038
hsa-miR-3177-3p	MIMAT0015054	miRBase	miRNA	16	1735038	1735058	+	20	1.09537	-0.20489	0.715929	-0.286187	0.774735	0.999725	4.41372	1.83653	2.87023	0	3.67815	0	1.81846	2.09387	1.28559	0	0.788262	0	0	0	0.780939	0.724482	0	0.629103	0	0	1.09602	1.38706	0.940336	3.99821	0	2.87232	0	1.64791	0	0
hsa-miR-3944-3p	MIMAT0018360	miRBase	miRNA	10	133371579	133371601	-	22	0.180096	-0.619372	2.1759	-0.28465	0.775912	0.999725	0	0	0	0	0	0	0	0	0	0.852274	0.788262	3.3	0	0	0	0	0	0	0	0	0	0.462352	0	0	0	0	0	0	0	0
hsa-miR-4766-3p	MIMAT0019918	miRBase	miRNA	22	40813893	40813913	-	20	0.11613	0.64796	2.29391	0.28247	0.777583	0.999725	1.10343	0	0.956744	0	0	0	0	0	0.642794	0	0	0	0	0	0.780939	0	0	0	0	0	0	0	0	0	0	0	0	0	0	0
hsa-miR-651-5p	MIMAT0003321	miRBase	miRNA	X	8126980	8127001	+	21	3.77514	0.103546	0.367544	0.281724	0.778155	0.999725	2.20686	2.7548	4.78372	5.30059	4.59769	4.70731	5.45538	4.18774	5.14235	4.26137	1.57652	3.3	4.15089	1.59653	3.12376	5.79586	3.96782	1.88731	4.39302	1.61712	1.09602	2.31176	1.88067	0.999552	4.33688	2.87232	6.56759	1.41249	12.3989	4.57126
hsa-miR-6716-3p	MIMAT0025845	miRBase	miRNA	11	118644048	118644069	+	21	0.26518	0.492704	1.7596	0.280009	0.779471	0.999725	0	0	0	0	0	0	0	4.18774	0	0	0	0	0	0	0	0.724482	1.32261	1.25821	0	0	0	0.462352	0	0	0	0	0	0	0	0
hsa-miR-2355-3p	MIMAT0017950	miRBase	miRNA	2	207109999	207110020	-	21	2.11593	0.153665	0.54999	0.279396	0.779941	0.999725	4.41372	3.67307	0.956744	0	2.75861	1.5691	0	0	3.21397	5.11364	2.36479	4.39999	2.07545	0.798266	3.51423	1.44896	6.61304	0.629103	0	0	3.28807	4.62352	1.88067	0	2.16844	1.43616	0	5.88539	0	0.653038
hsa-miR-452-5p	MIMAT0001635	miRBase	miRNA	X	151959678	151959699	-	21	0.267039	0.360556	1.29431	0.27857	0.780574	0.999725	1.10343	0	0	0	0.919538	0	0	0	0.642794	0	0	0	0	0	1.56188	0.724482	0	0.629103	0	0	0	0	0	0	0	0	0	0.470831	0	1.95911
hsa-miR-548l	MIMAT0005889	miRBase	miRNA	11	94466545	94466566	-	21	1.21353	-0.177334	0.63798	-0.277962	0.781042	0.999725	3.31029	0.918266	0	0	1.83908	1.5691	0	2.09387	2.57117	0	0.788262	2.2	0	1.59653	1.56188	2.17345	0	1.88731	0	1.61712	0	0.924704	0.940336	4.99776	2.16844	0.71808	1.6419	0.235416	0	0.653038
hsa-mir-486-1	MI0002470	miRBase	pre-miRNA	8	41660441	41660508	-	67	1.03833	-0.186845	0.6732	-0.277548	0.781359	0.999725	1.10343	0.918266	1.91349	0	1.83908	0	1.81846	0	0.642794	0	2.36479	1.1	3.11317	0.798266	1.56188	0.724482	0	0.629103	2.92868	0	1.09602	0.462352	0	1.9991	0	0	0	1.17708	4.95955	0
hsa-miR-598-3p	MIMAT0003266	miRBase	miRNA	8	11035221	11035242	-	21	8.43463	-0.0986458	0.35545	-0.277523	0.781378	0.999725	5.51715	10.1009	7.65395	6.62574	10.1149	10.9837	1.81846	2.09387	13.4987	11.0796	7.88262	5.49999	1.03772	2.3948	15.6188	7.9693	1.32261	11.953	10.2504	0	4.38409	11.5588	9.40336	6.99686	10.8422	8.61696	14.7771	20.7166	9.91909	12.4077
hsa-mir-15b	MI0000438	miRBase	pre-miRNA	3	160404588	160404685	+	97	0.08436	-0.675085	2.43836	-0.27686	0.781888	0.999725	0	0	0	0	0	0	0	0	0.642794	0	0	0	0	0	0	0	0	0	0	0	0	0	0	0.999552	0	0	0	0.235416	0	0.653038
hsa-miR-2277-5p	MIMAT0017352	miRBase	miRNA	5	93620748	93620771	-	23	0.298619	0.311417	1.12728	0.276255	0.782352	0.999725	0	0	0.956744	1.32515	0	1.5691	0	0	0	0	0	1.1	0	0	0.39047	1.44896	0	0	0	0	0	0.462352	0	0.999552	0	0	0	0.706247	0	0
hsa-miR-196a-1-3p	MIMAT0037307	miRBase	miRNA	17	48632495	48632515	-	20	0.0961272	-0.852735	3.09022	-0.275947	0.782589	0.999725	0	0	0	0	0	0	0	0	0	0	0	0	0	0	0	0	0	0	0	0	0	0.924704	0	0	0	0	0	0	0	1.95911
hsa-miR-99a-5p	MIMAT0000097	miRBase	miRNA	21	16539101	16539122	+	21	38.5786	-0.0579441	0.210251	-0.275595	0.782859	0.999725	26.4823	34.8941	38.2698	25.1778	27.5861	67.4715	50.9168	48.1591	34.0681	30.6819	52.0253	27.5	42.5466	37.5185	31.628	32.6017	30.42	32.7133	90.7891	35.5766	33.9767	24.5046	29.1504	22.9897	39.0319	25.1328	36.1218	32.7228	89.2718	27.4276
hsa-miR-374b-3p	MIMAT0004956	miRBase	miRNA	X	74218557	74218578	-	21	0.251757	-0.508291	1.8447	-0.275541	0.782901	0.999725	0	0	0.956744	0	2.75861	0	0	0	0	0	0	0	0	0	0.780939	0	0	0	0	0	0	0	2.82101	0	0	0	0	0.235416	0	0
hsa-miR-299-5p	MIMAT0002890	miRBase	miRNA	14	101023800	101023821	+	21	0.264243	-0.474394	1.72418	-0.275142	0.783207	0.999725	1.10343	0	0	0	0	0	0	0	0	0	0	0	0	0.798266	1.17141	0	0	0	0	0	1.09602	0.462352	0	0	0	0	0	3.29582	0	0
hsa-mir-23a	MI0000079	miRBase	pre-miRNA	19	13836587	13836659	-	72	0.0759259	0.849225	3.08832	0.27498	0.783332	0.999725	0	0	0	0	0	0	0	0	0	0	0	0	0	0	0.39047	0	0	1.88731	0	0	0	0	0	0	0	0	0	0	0	0
hsa-miR-5188	MIMAT0021119	miRBase	miRNA	12	124915610	124915632	+	22	0.205294	-0.490263	1.78613	-0.274483	0.783713	0.999725	0	0	0	0	0	0	0	2.09387	0.642794	0	0	1.1	0	0	0	0	1.32261	0	0	0	0	0	0	0.999552	0	0	0	0	0	0
hsa-miR-6843-3p	MIMAT0027588	miRBase	miRNA	8	27610601	27610621	-	20	0.247457	0.456679	1.66587	0.274139	0.783978	0.999725	0	0	0	0	0	0	0	0	0	0.852274	0	0	0	0	1.17141	0	2.64521	0	0	0	0	0.924704	0	0	0	0	0	1.17708	0	0.653038
hsa-miR-6736-5p	MIMAT0027373	miRBase	miRNA	1	145850620	145850640	-	20	0.24714	-0.345501	1.26352	-0.273443	0.784513	0.999725	0	1.83653	0	0	0.919538	0	0	0	0	0	0	0	1.03772	0	0.39047	0	0	0	0	0	1.09602	0.462352	0	0	0	1.43616	0	0.235416	0	0
hsa-miR-4688	MIMAT0019777	miRBase	miRNA	11	46376456	46376477	+	21	0.231352	-0.348439	1.27629	-0.27301	0.784846	0.999725	0	0.918266	0	0	0	0	0	0	0	0	0	1.1	0	0	0.39047	0	0	0.629103	0	0	1.09602	0.924704	0.940336	0	0	0	0	0.941663	0	0
hsa-miR-193a-5p	MIMAT0004614	miRBase	miRNA	17	31560016	31560037	+	21	107.501	-0.0702021	0.258265	-0.271822	0.785759	0.999725	108.136	130.394	126.29	76.8586	97.471	298.13	83.6491	83.7549	77.778	138.921	165.535	97.8999	202.356	86.2127	44.1231	76.7951	126.97	90.5908	174.256	51.7478	81.1057	70.7398	126.945	113.949	104.085	31.5955	105.081	38.3728	114.07	101.221
hsa-miR-362-5p	MIMAT0000705	miRBase	miRNA	X	50008968	50008991	+	23	1.71546	-0.148142	0.545157	-0.271742	0.78582	0.999725	0	1.83653	1.91349	1.32515	2.75861	1.5691	1.81846	2.09387	1.92838	1.70455	0.788262	1.1	1.03772	0.798266	0.780939	3.62241	0	0.629103	1.46434	6.46847	3.28807	1.84941	1.88067	1.9991	0	0	0	4.23748	0	4.57126
hsa-miR-375-3p	MIMAT0000728	miRBase	miRNA	2	219001648	219001669	-	21	61.9712	-0.0883347	0.32837	-0.26901	0.787922	0.999725	49.6543	17.4471	53.5777	106.012	73.563	47.0731	32.7323	98.412	43.0672	28.9773	122.969	75.8999	60.1879	77.4318	39.4374	120.989	38.3556	69.8304	71.7527	56.5991	27.4006	18.0317	95.9143	43.9803	136.612	17.952	123.142	13.1833	66.9539	31.9988
hsa-mir-1255a	MI0006389	miRBase	pre-miRNA	4	101330302	101330414	-	112	1.04613	0.166361	0.619056	0.268733	0.788135	0.999725	2.20686	1.83653	0	0	0.919538	0	0	0	2.57117	0.852274	0.788262	2.2	2.07545	0	0.780939	0.724482	1.32261	3.77462	0	1.61712	1.09602	2.31176	1.88067	0	0	0.71808	1.6419	1.41249	0	0.653038
hsa-miR-4786-5p	MIMAT0019954	miRBase	miRNA	2	239943063	239943084	-	21	0.0865344	-0.651181	2.42542	-0.268482	0.788328	0.999725	0	0	0	0	0	0	0	0	0	0	0	1.1	0	0.798266	0	0	0	0	0	0	0	0.462352	0	0	0	0	0	0.235416	0	0
hsa-miR-4725-3p	MIMAT0019844	miRBase	miRNA	17	31575326	31575347	+	21	0.166232	-0.491142	1.84736	-0.265861	0.790346	0.999725	0	0	0	0	0	1.5691	0	0	0	0	0	1.1	0	0	0	0.724482	0	0	0	0	0	0	0.940336	0	0	0	0	0	0	0.653038
hsa-miR-5001-3p	MIMAT0021022	miRBase	miRNA	2	232550493	232550514	-	21	1.36249	0.181057	0.682216	0.265395	0.790705	0.999725	0	0.918266	0	0	1.83908	4.70731	0	0	1.92838	0	0	0	0	3.19306	2.34282	1.44896	0	5.66192	4.39302	1.61712	2.19204	1.84941	0	2.99866	0	0.71808	1.6419	2.11874	0	1.30608
hsa-mir-500b	MI0015903	miRBase	pre-miRNA	X	50010672	50010750	+	78	0.150255	-0.593801	2.26143	-0.262578	0.792876	0.999725	0	0	0	0	0	0	0	0	0.642794	0	0	0	0	0	0	0	0	0	0	1.61712	0	0	0	0	0	0	0	0.941663	0	1.30608
hsa-miR-3183	MIMAT0015063	miRBase	miRNA	17	1022529	1022550	-	21	0.182524	0.413164	1.57541	0.262259	0.793122	0.999725	1.10343	0	0	0	0	0	0	0	0.642794	0	0	0	0	0	0.780939	0	0	0	0	1.61712	1.09602	0	0	0	0	0	0	0.235416	0	0
hsa-miR-4638-3p	MIMAT0019696	miRBase	miRNA	5	181222577	181222599	-	22	0.106765	0.734324	2.80192	0.262079	0.793261	0.999725	0	0	0.956744	0	0	0	0	0	0	0	0	0	0	0	0	0	0	0.629103	0	1.61712	0	0	0	0	0	0	0	0	0	0
hsa-miR-6857-3p	MIMAT0027615	miRBase	miRNA	X	53405673	53405693	-	20	0.168701	-0.434057	1.66093	-0.261333	0.793836	0.999725	0	0	0	0	0	0	0	0	1.92838	0.852274	0	0	0	0	0	0	0	0.629103	0	0	0	0.462352	0	0	0	0.71808	0	0.470831	0	0
hsa-miR-6516-5p	MIMAT0030417	miRBase	miRNA	17	77089428	77089449	+	21	0.0898142	0.802471	3.0886	0.259817	0.795005	0.999725	0	0	1.91349	0	0	0	0	0	0	0	0	0	0	0	0.780939	0	0	0	0	0	0	0	0	0	0	0	0	0	0	0
hsa-miR-197-3p	MIMAT0000227	miRBase	miRNA	1	109598940	109598961	+	21	104.816	-0.0465116	0.179579	-0.259004	0.795632	0.999725	178.756	111.11	112.896	76.8586	121.379	83.1625	81.8306	92.1304	144.629	31.5341	95.3798	121	100.659	105.371	106.598	114.468	130.938	93.1072	87.8604	90.5586	99.738	66.1163	132.587	125.944	86.7376	109.866	59.1083	177.739	96.7112	109.71
hsa-mir-99b	MI0000746	miRBase	pre-miRNA	19	51692612	51692681	+	69	0.32836	-0.448929	1.7366	-0.25851	0.796013	0.999725	0	0	0.956744	0	0	0	5.45538	0	0	0	0	0	0	0	0	0	1.32261	0	0	0	0	0	1.88067	0	0	0	0	0.235416	0	0
hsa-miR-1236-5p	MIMAT0022945	miRBase	miRNA	6	31956918	31956939	-	21	0.16928	0.412428	1.60437	0.257065	0.797128	0.999725	1.10343	0.918266	0	0	0	0	0	0	0	0	0	1.1	0	0	0.780939	0	0	0	0	0	0	0	0.940336	0	0	0	0	0.235416	0	0
hsa-miR-6747-3p	MIMAT0027395	miRBase	miRNA	11	62567011	62567031	-	20	2.20919	0.119742	0.469022	0.255301	0.798491	0.999725	4.41372	1.83653	1.91349	1.32515	3.67815	1.5691	0	2.09387	4.49956	1.70455	0	1.1	0	0.798266	4.29517	1.44896	1.32261	3.77462	2.92868	1.61712	2.19204	1.84941	2.82101	4.99776	0	2.15424	0	4.23748	2.47977	5.2243
hsa-miR-27b-5p	MIMAT0004588	miRBase	miRNA	9	95085463	95085484	+	21	0.14133	0.48268	1.89068	0.255295	0.798495	0.999725	0	0	0.956744	0	0	0	0	0	0	0	0	0	0	0	0	0	1.32261	0.629103	0	0	1.09602	0	0	0	0	0	0	0.235416	0	0
hsa-mir-320b-1	MI0003776	miRBase	pre-miRNA	1	116671746	116671817	+	71	0.127144	0.574708	2.25199	0.2552	0.798569	0.999725	1.10343	0.918266	0	0	0	0	0	0	0	0.852274	0	0	0	0	0	0	0	0	0	0	0	0	0.940336	0	0	0	0	0	0	0
hsa-miR-3125	MIMAT0014988	miRBase	miRNA	2	12737376	12737395	+	19	0.150582	-0.473059	1.86153	-0.254124	0.7994	0.999725	0	0	0	0	0	1.5691	0	0	0	0	0	1.1	0	0	0	0.724482	0	0	0	0	0	0	0	0	0	0	0	0.470831	0	0.653038
hsa-miR-148a-5p	MIMAT0004549	miRBase	miRNA	7	25949960	25949981	-	21	0.585665	-0.232747	0.916921	-0.253836	0.799622	0.999725	0	0	0	0	0	0	0	0	0.642794	0.852274	1.57652	0	0	0.798266	1.56188	2.17345	0	0.629103	0	0	4.38409	0.462352	0.940336	0	0	1.43616	1.6419	0.470831	0	0
hsa-miR-223-3p	MIMAT0000280	miRBase	miRNA	X	66018937	66018958	+	21	5755.09	0.08881	0.350795	0.253168	0.800138	0.999725	5716.87	10943	3167.78	2760.28	4604.12	2348.95	4124.26	9621.34	6430.51	9479.84	4041.42	3996.29	4021.17	4327.4	11169.8	6254.45	6480.78	4674.23	1006	4143.06	6956.45	6926.03	5337.35	3855.27	1617.66	7975	2251.04	22962.7	1034.07	4425.64
hsa-miR-210-3p	MIMAT0000267	miRBase	miRNA	11	568112	568133	-	21	11.1004	0.077209	0.305511	0.252721	0.800484	0.999725	13.2412	2.7548	18.1781	14.5766	8.27584	10.9837	1.81846	4.18774	17.9982	1.70455	18.13	22	12.4527	5.58786	12.495	15.2141	9.25825	20.1313	13.1791	6.46847	5.48011	10.6341	15.0454	7.99641	8.67376	10.0531	14.7771	7.29789	7.43932	16.979
hsa-mir-760	MI0005567	miRBase	pre-miRNA	1	93846832	93846911	+	79	0.307043	0.294964	1.17066	0.251964	0.801069	0.999725	0	0	0	0	0	0	0	0	0	0	0	1.1	1.03772	0	1.56188	0.724482	1.32261	0.629103	0	0	0	0	0.940336	0	0	0.71808	0	1.17708	0	0
hsa-miR-219a-1-3p	MIMAT0004567	miRBase	miRNA	6	33207896	33207917	+	21	0.22664	0.35713	1.41755	0.251935	0.801091	0.999725	0	0	0.956744	1.32515	0	0	0	0	0	0	0	0	0	0	0.780939	0.724482	0	0	0	0	0	0	0	0.999552	0	0	0	0.706247	0	1.30608
hsa-miR-191-5p	MIMAT0000440	miRBase	miRNA	3	49020672	49020694	-	22	2036.75	0.0678027	0.26971	0.251391	0.801512	0.999725	2046.86	2733.68	1502.09	1216.49	1229.42	1164.28	1374.75	1319.14	2139.86	1780.4	1130.37	1766.6	1315.83	1503.13	4019.1	2903	2490.47	1657.06	834.674	1895.26	2373.98	2349.21	1373.83	1650.26	990.977	2318.68	1352.92	7296.47	1693.69	3679.87
hsa-miR-570-3p	MIMAT0003235	miRBase	miRNA	3	195699460	195699481	+	21	0.340477	-0.311657	1.24013	-0.25131	0.801575	0.999725	0	0	0	0	0	1.5691	3.63692	0	0.642794	0.852274	0	0	0	0	0.39047	0	0	0	1.46434	0	0	0	0.940336	0	0	0.71808	0	0	0	0
hsa-miR-6893-3p	MIMAT0027687	miRBase	miRNA	8	144435551	144435572	-	21	0.152996	-0.771456	3.09034	-0.249635	0.80287	0.999725	0	0	0	0	0	0	0	0	0	0	0	0	0	0	0	0	0	0	0	0	0	0	0	0	0	0	3.2838	0	0	1.30608
hsa-miR-5683	MIMAT0022472	miRBase	miRNA	6	6169343	6169366	+	23	0.102459	-0.771456	3.09034	-0.249635	0.80287	0.999725	0	0	0	0	0.919538	0	0	0	0	0	0	0	0	0	0	0	0	0	0	0	0	0	0	0	0	2.15424	0	0	0	0
hsa-miR-214-5p	MIMAT0004564	miRBase	miRNA	1	172138857	172138878	-	21	0.136757	-0.472879	1.89745	-0.249219	0.803191	0.999725	0	0	0	0	0	0	0	0	0.642794	0	0	0	0	0	0	0	0	0.629103	0	0	0	0	0	0	0	0.71808	1.6419	0.470831	0	0
hsa-miR-222-5p	MIMAT0004569	miRBase	miRNA	X	45747073	45747094	-	21	0.183192	0.352951	1.42169	0.248262	0.803932	0.999725	0	0	0	0	0	0	0	0	0	1.70455	0.788262	0	0	0	0.39047	0.724482	0	0	0	0	0	0	0	0.999552	0	0	0	0.235416	0	0.653038
hsa-miR-1843	MIMAT0039764	miRBase	miRNA	1	175968440	175968459	-	19	8.52696	0.0727763	0.293714	0.24778	0.804305	0.999725	5.51715	5.5096	14.3512	15.9018	2.75861	4.70731	5.45538	6.28162	14.1415	5.96592	6.3061	5.49999	4.15089	10.3775	12.495	10.8672	6.61304	13.2112	4.39302	3.23424	5.48011	12.4835	7.52269	9.99552	8.67376	6.46272	13.1352	16.9499	4.95955	12.4077
hsa-mir-150	MI0000479	miRBase	pre-miRNA	19	49500785	49500868	-	83	0.290587	-0.347265	1.40207	-0.24768	0.804382	0.999725	1.10343	0	0	0	0.919538	3.13821	0	0	0	0	0	0	0	1.59653	0.39047	0	0	0.629103	0	0	0	0	0.940336	0	0	0	0	0	0	0
hsa-miR-424-3p	MIMAT0004749	miRBase	miRNA	X	134546644	134546664	-	20	0.649751	-0.222073	0.897165	-0.247528	0.8045	0.999725	2.20686	1.83653	0	1.32515	0	0	0	2.09387	0	0	0	3.3	1.03772	0	0	0.724482	0	0.629103	0	0	0	1.38706	0.940336	1.9991	0	0	0	0.706247	0	1.30608
hsa-miR-2277-3p	MIMAT0011777	miRBase	miRNA	5	93620710	93620730	-	20	1.98034	0.138707	0.561733	0.246927	0.804965	0.999725	1.10343	0.918266	0.956744	2.6503	0	1.5691	0	0	1.92838	1.70455	2.36479	0	4.15089	4.7896	3.51423	3.62241	6.61304	2.51641	0	0	0	0.924704	3.76134	0.999552	4.33688	2.15424	0	1.64791	0	7.18341
hsa-miR-92a-1-5p	MIMAT0004507	miRBase	miRNA	13	91351324	91351346	+	22	0.288222	-0.347639	1.40878	-0.246767	0.805089	0.999725	0	0.918266	0	0	0	0	1.81846	0	0	0	0	0	0	1.59653	0	1.44896	0	0	0	0	1.09602	0.462352	0	0	0	0	0	0	0	1.30608
hsa-miR-323b-3p	MIMAT0015050	miRBase	miRNA	14	101056269	101056290	+	21	7.76328	0.121944	0.496195	0.245757	0.80587	0.999725	4.41372	15.6105	2.87023	2.6503	5.51723	10.9837	1.81846	8.37549	1.28559	11.0796	7.88262	1.1	18.679	6.38613	13.6664	2.17345	21.1617	2.51641	2.92868	12.9369	16.4403	3.69881	2.82101	3.99821	0	20.8243	4.92569	23.5416	0	2.61215
hsa-miR-4748	MIMAT0019884	miRBase	miRNA	19	10780263	10780283	+	20	0.320354	0.298743	1.22907	0.243065	0.807955	0.999725	0	0.918266	0	0	0	0	0	0	0	0.852274	1.57652	0	0	0	1.17141	0	0	0.629103	1.46434	0	0	0.462352	0	0	0	0	0	1.88333	0	0.653038
hsa-miR-454-5p	MIMAT0003884	miRBase	miRNA	17	59137828	59137849	-	21	4.0704	0.0936282	0.387141	0.241845	0.8089	0.999725	6.62058	3.67307	0	3.97544	5.51723	6.27642	0	2.09387	2.57117	8.52274	2.36479	2.2	9.3395	3.19306	7.02846	5.07137	2.64521	4.40372	0	4.85135	4.38409	4.16117	2.82101	1.9991	2.16844	5.74464	0	8.47496	7.43932	4.57126
hsa-miR-21-3p	MIMAT0004494	miRBase	miRNA	17	59841311	59841331	+	20	2.70672	0.126545	0.523896	0.241546	0.809132	0.999725	8.82744	2.7548	0	3.97544	0.919538	1.5691	3.63692	0	3.21397	5.11364	2.36479	4.39999	1.03772	3.99133	5.07611	1.44896	3.96782	1.25821	0	0	6.57613	3.69881	0.940336	2.99866	0	0	1.6419	8.00413	2.47977	1.30608
hsa-miR-181d-5p	MIMAT0002821	miRBase	miRNA	19	13874910	13874932	+	22	1.77318	0.133572	0.55355	0.2413	0.809323	0.999725	2.20686	2.7548	2.87023	0	0.919538	4.70731	0	0	1.92838	0.852274	3.15305	0	4.15089	0.798266	2.73329	0.724482	3.96782	2.51641	0	3.23424	0	4.16117	1.88067	0.999552	0	2.15424	0	4.00207	2.47977	0
hsa-miR-26a-2-3p	MIMAT0004681	miRBase	miRNA	12	57824620	57824641	-	21	0.306289	0.272666	1.14066	0.239043	0.811072	0.999725	0	0	1.91349	0	0.919538	0	0	0	0	0	0	1.1	0	0.798266	1.17141	0	0	0	1.46434	0	0	0.462352	0	0	0	0	0	0.706247	0	0.653038
hsa-mir-4433b	MI0025511	miRBase	pre-miRNA	2	64340747	64340848	-	101	0.317536	-0.270572	1.13353	-0.238698	0.811339	0.999725	1.10343	0	0	0	0.919538	0	1.81846	0	0	0	0	0	0	0.798266	0.780939	0.724482	0	0	0	0	2.19204	0	0	0	0	0.71808	0	0.470831	0	0
hsa-miR-6762-3p	MIMAT0027425	miRBase	miRNA	12	113291586	113291608	+	22	0.242537	0.374516	1.57199	0.238244	0.811692	0.999725	0	0	0	0	0.919538	0	1.81846	0	0	0	0	0	0	0.798266	0	0	0	1.88731	0	1.61712	0	0	0	0	0	0	0	0.235416	0	0
hsa-mir-486-2	MI0023622	miRBase	pre-miRNA	8	41660444	41660507	+	63	0.746237	0.173866	0.738714	0.235364	0.813927	0.999725	0	0.918266	1.91349	0	0	0	1.81846	0	1.28559	0	0	1.1	1.03772	0.798266	0.39047	2.17345	1.32261	1.25821	1.46434	0	0	1.84941	1.88067	1.9991	0	0	0	1.17708	0	0
hsa-miR-98-3p	MIMAT0022842	miRBase	miRNA	X	53556241	53556262	-	21	0.161082	-0.395366	1.68823	-0.23419	0.814838	0.999725	0	0.918266	0	0	0	0	0	0	0	0	0.788262	0	0	0	0.39047	0	0	0	0	0	1.09602	0.462352	0	0	0	0	0	1.17708	0	0
hsa-miR-361-3p	MIMAT0004682	miRBase	miRNA	X	85903641	85903663	-	22	182.297	0.0541921	0.231772	0.233817	0.815127	0.999725	177.652	272.725	198.046	112.638	115.862	138.081	165.48	326.644	257.76	231.819	158.441	155.1	115.187	179.61	312.376	141.274	167.971	177.407	139.112	124.518	155.635	300.991	134.468	181.918	52.0426	221.169	132.994	385.375	69.4337	167.178
hsa-mir-432	MI0003133	miRBase	pre-miRNA	14	100884483	100884576	+	93	0.104457	-0.718941	3.09042	-0.232635	0.816045	0.999725	0	0	0	0	0	0	0	0	0	0	0	0	0	0	0	0	0	0	0	0	2.19204	0	0	0	0	0	0	0.941663	0	0
hsa-miR-4755-5p	MIMAT0019895	miRBase	miRNA	20	34049128	34049149	+	21	0.234887	-0.361067	1.55302	-0.232492	0.816156	0.999725	0	0	0.956744	1.32515	0	0	0	0	0	0	0	0	0	0	0	0	0	0	0	0	0	0.924704	0	0	2.16844	1.43616	0	0.235416	0	0
hsa-mir-23b	MI0000439	miRBase	pre-miRNA	9	95085208	95085304	+	96	0.111091	0.642074	2.76346	0.232345	0.81627	0.999725	0	0	0	1.32515	0	0	0	0	0	0	0	0	0	0	0.39047	0	0	0	0	1.61712	0	0	0	0	0	0	0	0	0	0
hsa-miR-6754-3p	MIMAT0027409	miRBase	miRNA	11	71473546	71473567	+	21	0.21368	-0.365324	1.57861	-0.231422	0.816987	0.999725	0	0	0	0	0	0	0	0	1.28559	0	0	1.1	1.03772	0.798266	0	0.724482	0	0	1.46434	0	0	0	0	0	0	0	0	0	0	0
hsa-miR-3176	MIMAT0015053	miRBase	miRNA	16	543336	543354	+	18	0.718296	0.230433	0.996288	0.231292	0.817088	0.999725	0	0.918266	0	1.32515	0	0	0	0	0.642794	0.852274	0.788262	5.49999	2.07545	0	0	2.89793	1.32261	0	1.46434	0	0	0	0.940336	0	2.16844	0	0	0	0	0.653038
hsa-miR-3127-3p	MIMAT0019201	miRBase	miRNA	2	96798324	96798345	+	21	0.232204	-0.369833	1.5994	-0.231233	0.817134	0.999725	0	0	0	0	0	0	0	2.09387	1.28559	0	0	0	0	0	0.780939	0	0	0.629103	0	0	0	0	0	0.999552	0	0	0	1.17708	0	0
hsa-miR-6514-5p	MIMAT0025484	miRBase	miRNA	11	62792749	62792771	-	22	0.868016	0.163817	0.710931	0.230426	0.817761	0.999725	1.10343	0.918266	0.956744	1.32515	0.919538	0	0	0	0.642794	0	0	2.2	0	0.798266	1.56188	0.724482	1.32261	1.88731	1.46434	0	0	1.84941	0	0.999552	0	1.43616	0	0.706247	0	5.2243
hsa-mir-3648-1	MI0016048	miRBase	pre-miRNA	21	8208473	8208652	+	179	0.197183	0.412164	1.78883	0.23041	0.817773	0.999725	1.10343	0.918266	0	1.32515	0	1.5691	0	0	0	0	0	0	0	0	0	0	0	0	0	0	0	0	0	0.999552	0	0	0	0	0	0
hsa-miR-1298-5p	MIMAT0005800	miRBase	miRNA	X	114715250	114715271	+	21	0.148594	-0.600977	2.6168	-0.229661	0.818355	0.999725	0	0	0	0	0	0	0	0	0	0	0	0	1.03772	0	0	0	0	0	0	0	0	0	0.940336	0	0	0	0	0	2.47977	0
hsa-miR-5006-3p	MIMAT0021034	miRBase	miRNA	13	41568306	41568326	-	20	0.148375	-0.60098	2.61755	-0.229596	0.818405	0.999725	0	0	0	0	0	1.5691	0	2.09387	0	0	0.788262	0	0	0	0	0	0	0	0	0	0	0	0	0	0	0	0	0	0	0
hsa-miR-487b-5p	MIMAT0026614	miRBase	miRNA	14	101046469	101046490	+	21	0.456683	-0.272228	1.18627	-0.229482	0.818494	0.999725	0	0	0	2.6503	0	0	0	2.09387	0.642794	0	0	0	0	0	1.17141	0	1.32261	0	0	0	1.09602	0.462352	0	0	0	1.43616	0	2.82499	0	0
hsa-mir-143	MI0000459	miRBase	pre-miRNA	5	149428918	149429023	+	105	0.187403	0.575312	2.50779	0.22941	0.81855	0.999725	0	1.83653	0	0	0	0	0	0	0	0	0	0	0	0	0	0	0	0	0	1.61712	0	0	0	0	2.16844	0	0	0	0	0
hsa-mir-29a	MI0000087	miRBase	pre-miRNA	7	130876747	130876810	-	63	0.13543	-0.708697	3.09044	-0.229319	0.818621	0.999725	0	0	0	0	0	3.13821	0	0	0	0	0	0	0	0	0	0	0	0	0	0	0	0.924704	0	0	0	0	0	0	0	0
hsa-mir-96	MI0000098	miRBase	pre-miRNA	7	129774692	129774769	-	77	0.100005	-0.708697	3.09044	-0.229319	0.818621	0.999725	0	0	0	0	0	0	0	0	0	0	0	0	2.07545	0	0	0	0	0	0	0	0	0.924704	0	0	0	0	0	0	0	0
hsa-miR-380-5p	MIMAT0000734	miRBase	miRNA	14	101025021	101025042	+	21	0.1299	0.622945	2.71823	0.229173	0.818734	0.999725	0	0	0	0	0	0	0	0	0	0	0	0	0	0	0.780939	0	2.64521	0	0	0	0	0	0	0	0	0	0	0.470831	0	0
hsa-miR-4781-5p	MIMAT0019942	miRBase	miRNA	1	54054091	54054111	+	20	0.0798362	-0.689122	3.01871	-0.228284	0.819426	0.999725	0	0	0	0	0	0	0	0	0	0	0	0	0	0	0	0	0	0	0	0	0	0.924704	0	0.999552	0	0	0	0.470831	0	0
hsa-miR-301b-3p	MIMAT0004958	miRBase	miRNA	22	21653025	21653047	+	22	0.160254	0.435608	1.91547	0.227416	0.820101	0.999725	0	0	0	0	0	0	0	0	0	0	0	0	0	0	0	1.44896	0	1.25821	0	0	0	0.924704	0.940336	0	0	0	0	0.235416	0	0
hsa-miR-6729-5p	MIMAT0027359	miRBase	miRNA	1	12029163	12029184	+	21	0.313122	0.39844	1.75452	0.227094	0.820351	0.999725	2.20686	0	1.91349	0	0	0	0	0	0	0	0	0	2.07545	0	0	0	0	0	0	0	0	0	0	0	0	0.71808	0	0	2.47977	0
hsa-miR-3140-3p	MIMAT0015008	miRBase	miRNA	4	152489336	152489357	-	21	0.943242	-0.170433	0.750676	-0.227039	0.820394	0.999725	0	0.918266	1.91349	0	0	1.5691	1.81846	0	1.28559	0	0	0	0	0.798266	1.17141	0.724482	0	0	1.46434	4.85135	3.28807	1.38706	0.940336	0	0	1.43616	0	2.11874	0	2.61215
hsa-mir-146a	MI0000477	miRBase	pre-miRNA	5	160485352	160485450	+	98	0.237063	0.288508	1.27754	0.22583	0.821334	0.999725	0	0	0.956744	0	0	0	0	0	0	0.852274	0	1.1	1.03772	0	0.780939	0.724482	0	0	0	0	0	0	0	0	0	0.71808	0	0.941663	0	0
hsa-miR-539-3p	MIMAT0022705	miRBase	miRNA	14	101047369	101047390	+	21	0.107324	0.535253	2.39247	0.223724	0.822972	0.999725	1.10343	0	0	0	0	0	0	0	0	0	0	0	0	0	0.780939	0	0	0.629103	0	0	0	0	0	0	0	0	0	0.706247	0	0
hsa-mir-548ag-2	MI0016794	miRBase	pre-miRNA	20	60564562	60564625	+	63	0.0938835	0.64181	2.86924	0.223686	0.823002	0.999725	1.10343	0	0	0	0	0	0	0	0	0	0	0	0	0	0.39047	0	1.32261	0	0	0	0	0	0	0	0	0	0	0	0	0
hsa-miR-556-3p	MIMAT0004793	miRBase	miRNA	1	162342600	162342621	+	21	0.086817	-0.657085	2.96374	-0.221709	0.824541	0.999725	0	0	0	0	0	0	0	0	0	0	0	1.1	0	0.798266	0	0	0	0	0	0	0	0	0	0	0	0	0	0.706247	0	0
hsa-miR-4521	MIMAT0019058	miRBase	miRNA	17	8186948	8186969	+	21	0.13104	-0.589859	2.66956	-0.220957	0.825126	0.999725	0	0	0	0	0	0	1.81846	0	0	0	0	0	0	0	0	0	0	0	0	0	0	0	0	0	0	0	1.6419	0.470831	0	0
hsa-miR-616-3p	MIMAT0004805	miRBase	miRNA	12	57519183	57519204	-	21	0.540299	-0.197402	0.901958	-0.21886	0.826759	0.999725	1.10343	0	0	0	0	0	3.63692	0	0.642794	0.852274	0	0	1.03772	1.59653	0	0.724482	1.32261	1.25821	0	0	2.19204	0	0	0	0	0.71808	0	0.470831	0	0.653038
hsa-miR-7848-3p	MIMAT0030423	miRBase	miRNA	8	133046494	133046516	-	22	0.189423	-0.346406	1.59217	-0.217568	0.827766	0.999725	0	0	0	0	0	0	0	0	0	0	0.788262	0	0	0	0	0.724482	1.32261	0	0	0	0	0	0.940336	0	0	1.43616	0	0.470831	0	0
hsa-mir-3202-1	MI0014252	miRBase	pre-miRNA	X	153981097	153981177	+	80	0.186478	-0.46264	2.12698	-0.21751	0.827811	0.999725	0	0	0	0	0	0	3.63692	0	0.642794	0.852274	0	0	0	0	0	0	0	0	0	0	0	0.462352	0	0	0	0	0	0	0	0
hsa-mir-6891	MI0022738	miRBase	pre-miRNA	6	31355224	31355316	-	92	0.0622122	-0.672065	3.0905	-0.217462	0.827849	0.999725	0	0	0	0	0	0	0	0	0	0	0	0	0	0	0	0	0	0	0	0	0	0.924704	0	0	0	0	0	0.941663	0	0
hsa-miR-195-3p	MIMAT0004615	miRBase	miRNA	17	7017628	7017649	-	21	0.294814	-0.346841	1.59527	-0.217418	0.827883	0.999725	0	0	0	0	0	0	0	0	0	0	0.788262	1.1	0	0	0	0	0	1.25821	1.46434	0	0	0	0	3.99821	0	0	0	0.235416	0	0
hsa-miR-1260b	MIMAT0015041	miRBase	miRNA	11	96341447	96341465	+	18	0.308972	-0.34312	1.57873	-0.217339	0.827944	0.999725	0	0.918266	0	0	0	0	1.81846	0	0.642794	0	0	0	0	1.59653	0	0	2.64521	0	0	0	0	0	0	0	0	0	0	1.64791	0	0
hsa-miR-409-5p	MIMAT0001638	miRBase	miRNA	14	101065314	101065336	+	22	1.50393	0.178869	0.823177	0.217291	0.827982	0.999725	1.10343	0.918266	0.956744	5.30059	1.83908	0	0	4.18774	0	3.4091	2.36479	2.2	1.03772	0	2.73329	0	1.32261	0	0	3.23424	4.38409	0.462352	0	0	0	0.71808	0	8.9458	0	0
hsa-miR-582-5p	MIMAT0003247	miRBase	miRNA	5	59703666	59703688	-	22	0.344854	-0.378043	1.74133	-0.2171	0.82813	0.999725	0	0.918266	0	0	0	3.13821	0	0	0	0.852274	0	1.1	0	0	0	0	0	0	0	0	0	0	0	0	4.33688	0	0	0	0	0
hsa-miR-6761-5p	MIMAT0027422	miRBase	miRNA	12	111799839	111799859	+	20	0.14193	0.575578	2.65143	0.217082	0.828145	0.999725	0	1.83653	0	0	0	1.5691	0	0	0	0.852274	0	0	0	0	0	0	0	0	0	0	0	0	0	0	0	0	0	0	0	0
hsa-miR-542-5p	MIMAT0003340	miRBase	miRNA	X	134541400	134541422	-	22	1.57007	0.120801	0.55813	0.216439	0.828645	0.999725	2.20686	1.83653	0.956744	0	0	3.13821	3.63692	2.09387	0.642794	0	0	3.3	2.07545	0	1.95235	2.17345	1.32261	1.25821	2.92868	3.23424	1.09602	0.462352	0.940336	1.9991	2.16844	0	1.6419	2.11874	0	3.91823
hsa-miR-4747-3p	MIMAT0019883	miRBase	miRNA	19	4932719	4932740	+	21	0.0813367	0.641593	2.96601	0.216315	0.828742	0.999725	0	0	0	1.32515	0	0	0	0	0	0	0	0	0	0	0.39047	0.724482	0	0	0	0	0	0	0	0	0	0	0	0	0	0
hsa-miR-4638-5p	MIMAT0019695	miRBase	miRNA	5	181222612	181222632	-	20	0.0702421	0.54638	2.53243	0.215753	0.82918	0.999725	0	0	0	0	0	0	0	0	0	0.852274	0	0	0	0	0.39047	0	0	0.629103	0	0	0	0	0	0	0	0	0	0.235416	0	0
hsa-mir-1224	MI0003764	miRBase	pre-miRNA	3	184241405	184241489	+	84	0.107584	-0.601667	2.79798	-0.215036	0.829739	0.999725	0	0	0	0	0	1.5691	0	0	0	0	0	0	0	0	0	0	0	0	0	0	0	0	0.940336	0	0	0.71808	0	0	0	0
hsa-miR-2278	MIMAT0011778	miRBase	miRNA	9	94809977	94809998	+	21	0.130443	0.486756	2.26784	0.214635	0.830052	0.999725	0	1.83653	0	0	0	0	0	0	0.642794	0	0	0	0	0	0.780939	0	0	0	0	0	0	0	0	0	0	0	0	0	0	0.653038
hsa-miR-377-5p	MIMAT0004689	miRBase	miRNA	14	101062056	101062077	+	21	0.073753	-0.656775	3.08778	-0.212702	0.83156	0.999725	0	0	0	0	0	0	0	0	0	0	0.788262	0	0	0	0	0	0	0	0	0	0	0	0	0	0	0.71808	0	0.706247	0	0
hsa-miR-4690-3p	MIMAT0019780	miRBase	miRNA	11	65636348	65636368	+	20	0.153601	0.399315	1.88949	0.211335	0.832626	0.999725	1.10343	0	0	0	0	0	0	0	0	0	0	0	0	0	0	0	0	0.629103	1.46434	0	0	0	0.940336	0	0	0	0	0.470831	0	0
hsa-miR-136-5p	MIMAT0000448	miRBase	miRNA	14	100884716	100884738	+	22	0.387617	0.273979	1.29903	0.21091	0.832957	0.999725	0	0	0	1.32515	0	1.5691	0	0	0	0.852274	0	0	0	0	0.780939	0	1.32261	1.25821	0	0	0	0	0	0	0	2.87232	0	1.64791	0	0
hsa-miR-6503-5p	MIMAT0025462	miRBase	miRNA	11	60209118	60209140	-	22	0.0720337	0.641419	3.05129	0.210212	0.833502	0.999725	0	0.918266	0	0	0	0	0	0	0	0.852274	0	0	0	0	0.39047	0	0	0	0	0	0	0	0	0	0	0	0	0	0	0
hsa-miR-4482-3p	MIMAT0020958	miRBase	miRNA	10	104268341	104268362	-	21	0.106861	0.483934	2.3241	0.208224	0.835054	0.999725	0	0.918266	0.956744	0	0	0	0	0	0	0	0	0	0	0	0.39047	0	0	0	0	0	0	0	0.940336	0	0	0	0	0	0	0
hsa-miR-597-3p	MIMAT0026619	miRBase	miRNA	8	9741729	9741751	+	22	0.255378	0.373123	1.79357	0.208034	0.835202	0.999725	0	0	0	0	0	0	0	2.09387	0	0	0	0	0	0	0	2.17345	0	0	0	1.61712	0	0	0	0	0	0	0	0.470831	0	1.30608
hsa-mir-3190	MI0014235	miRBase	pre-miRNA	19	47226942	47227021	+	79	0.146121	0.40304	1.93765	0.208005	0.835225	0.999725	0	0.918266	0	1.32515	0	0	0	0	0	0	0	0	0	0	0.780939	0	0	0	0	0	0	0	0	0	0	0	0	0.706247	0	0.653038
hsa-miR-1909-5p	MIMAT0007882	miRBase	miRNA	19	1816203	1816223	-	20	0.0581352	0.641346	3.08929	0.207603	0.835539	0.999725	0	0	0	0	0	0	0	0	0	0	0	0	0	0	0.39047	0.724482	0	0.629103	0	0	0	0	0	0	0	0	0	0	0	0
hsa-miR-4999-5p	MIMAT0021017	miRBase	miRNA	19	8389340	8389360	-	20	0.0549558	0.641346	3.08929	0.207603	0.835539	0.999725	0	0	0	0	0	0	0	0	0	0	0	0	0	0	0.39047	0	0	1.25821	0	0	0	0	0	0	0	0	0	0	0	0
hsa-miR-6826-3p	MIMAT0027553	miRBase	miRNA	3	129272222	129272243	+	21	0.239563	0.290486	1.40035	0.207437	0.835668	0.999725	0	0	1.91349	0	0	0	0	0	0	0	0	1.1	1.03772	0.798266	0	1.44896	0	0	0	0	0	0	0	0	0	0	0	0.235416	0	0.653038
hsa-miR-124-3p	MIMAT0000422	miRBase	miRNA	20	63178552	63178573	+	21	0.21939	-0.3732	1.81744	-0.205344	0.837304	0.999725	0	0	0	0	0.919538	1.5691	0	0	0.642794	0	0	0	0	0	0	0	0	1.25821	0	0	2.19204	0	0	0	0	0	0	0	0	0
hsa-miR-514a-3p	MIMAT0002883	miRBase	miRNA	X	147279266	147279286	-	20	0.0853961	-0.602116	2.93937	-0.204845	0.837693	0.999725	0	0	0	0	0.919538	0	0	0	0.642794	0	0	0	0	0	0	0	0	0	0	0	0	0	0	0.999552	0	0	0	0	0	0
hsa-miR-211-5p	MIMAT0000268	miRBase	miRNA	15	31065095	31065116	-	21	0.438419	-0.242014	1.18716	-0.203861	0.838462	0.999725	2.20686	0	0	0	0	0	0	0	0.642794	0	0	1.1	0	0	0	0.724482	0	1.25821	0	0	0	0.924704	2.82101	0	2.16844	0	0	0	0	1.30608
hsa-miR-34b-3p	MIMAT0004676	miRBase	miRNA	11	111512987	111513008	+	21	0.0820291	-0.602193	2.9659	-0.203039	0.839105	0.999725	0	0	0	0	0	0	0	0	0.642794	0	0	1.1	0	0	0	0	0	0	0	0	0	0	0	0	0	0.71808	0	0	0	0
hsa-miR-210-5p	MIMAT0026475	miRBase	miRNA	11	568150	568171	-	21	0.0816952	-0.6022	2.96853	-0.202861	0.839244	0.999725	0	0	0	0	0	0	0	0	0	0	0	0	0	0.798266	0	0	0	0	0	0	0	0	0	0.999552	0	0	0	0	0	0.653038
hsa-miR-4741	MIMAT0019871	miRBase	miRNA	18	22933407	22933429	+	22	0.22388	0.31841	1.57655	0.201967	0.839943	0.999725	1.10343	1.83653	0	0	0	0	1.81846	0	0.642794	0	0	0	0	0	0.39047	0	0	0	0	0	0	0.924704	0	0	0	0	0	0	0	0
hsa-miR-30c-2-3p	MIMAT0004550	miRBase	miRNA	6	71376964	71376985	-	21	0.111792	0.478288	2.36829	0.201955	0.839952	0.999725	0	0	0	0	0	0	0	0	0	0	0	0	0	0	0.780939	1.44896	0	0	0	0	0	0	0	0	0	0	0	0.470831	0	0.653038
hsa-miR-127-5p	MIMAT0004604	miRBase	miRNA	14	100883001	100883022	+	21	0.300213	-0.302818	1.50028	-0.201842	0.840041	0.999725	0	1.83653	0	0	0	0	0	0	0.642794	0	0.788262	0	0	0	0.39047	0	1.32261	0	0	0	0	0	0	0	0	1.43616	0	2.58957	0	0
hsa-mir-29c	MI0000735	miRBase	pre-miRNA	1	207801852	207801939	-	87	0.794616	-0.16577	0.82562	-0.200783	0.840868	0.999725	1.10343	0	0.956744	1.32515	0	1.5691	0	2.09387	0.642794	0.852274	0	0	1.03772	0.798266	0	0	0	1.25821	0	1.61712	1.09602	0	0	0.999552	4.33688	1.43616	0	0.235416	2.47977	0
hsa-miR-138-5p	MIMAT0000430	miRBase	miRNA	3	44114234	44114256	+	22	0.198637	-0.602346	3.02118	-0.199374	0.84197	0.999725	0	0	0	0	0	0	0	0	0	0	0	0	0	0	0	0	0	0	0	0	0	0	0	0.999552	0	0	0	0	4.95955	0
hsa-miR-548t-5p	MIMAT0015009	miRBase	miRNA	4	173268169	173268189	+	20	0.196663	-0.602363	3.02755	-0.19896	0.842294	0.999725	0	0	0	0	0	0	0	0	0	0	0	0	0	0	0	0	0	0	0	0	0	0	0.940336	0	0	0	0	0	4.95955	0
hsa-miR-10398-3p	MIMAT0041628	miRBase	miRNA	6	41733554	41733574	-	20	0.0865366	-0.582719	2.9309	-0.198819	0.842404	0.999725	0	0	0	0	0	0	0	0	0	0	0	0	1.03772	0	0	0	0	0	0	0	1.09602	0.462352	0	0	0	0	0	0	0	0
hsa-miR-4467	MIMAT0018994	miRBase	miRNA	7	102471472	102471493	+	21	0.598037	-0.19394	0.97828	-0.198246	0.842853	0.999725	0	0	0	1.32515	0.919538	0	1.81846	4.18774	0	1.70455	0	1.1	0	0	0	0	0	0.629103	0	1.61712	0	0.924704	0	0.999552	0	0	0	0.235416	2.47977	0
hsa-miR-181a-2-3p	MIMAT0004558	miRBase	miRNA	9	124692518	124692539	+	21	19.061	-0.0578796	0.294103	-0.1968	0.843984	0.999725	6.62058	12.8557	23.9186	15.9018	13.7931	12.5528	9.09229	20.9387	26.3545	19.6023	16.5535	17.6	15.5658	19.1584	46.0754	22.4589	15.8713	10.6947	5.85736	25.8739	26.3045	22.6552	16.9261	18.9915	6.50532	20.8243	8.20949	56.7352	22.318	15.0199
hsa-miR-3174	MIMAT0015051	miRBase	miRNA	15	90006764	90006786	+	22	0.142758	0.323576	1.64722	0.196438	0.844267	0.999725	0	0	0	0	0	0	0	0	0	0	0	0	0	0	0	0.724482	1.32261	0.629103	0	0	0	0	0	0	0	0.71808	0	0.235416	0	0.653038
hsa-miR-2355-5p	MIMAT0016895	miRBase	miRNA	2	207110043	207110063	-	20	0.142681	-0.435778	2.22494	-0.19586	0.84472	0.999725	0	0	0	0	0	0	0	0	0	0	0	0	0	0.798266	0	0	0	0	0	1.61712	0	0.924704	0.940336	0	0	0	0	0	0	0
hsa-miR-7850-5p	MIMAT0030425	miRBase	miRNA	19	2630723	2630743	+	20	0.119547	-0.379644	1.93943	-0.19575	0.844806	0.999725	0	0	0	0	0	0	0	0	0	0.852274	0	0	0	0	0	0	0	0	0	0	1.09602	0.462352	0.940336	0	0	0	0	0.235416	0	0
hsa-miR-4775	MIMAT0019931	miRBase	miRNA	2	207754816	207754837	+	21	0.0800747	-0.58281	2.98156	-0.195471	0.845024	0.999725	0	0	0	0	0	0	0	0	0	0	0	0	0	0	0	0	0	0	0	0	0	0.462352	0.940336	0.999552	0	0	0	0	0	0
hsa-miR-379-3p	MIMAT0004690	miRBase	miRNA	14	101022109	101022130	+	21	0.099271	0.472005	2.41614	0.195355	0.845115	0.999725	0	0.918266	0	0	0	0	0	0	0	0	0	0	0	0	1.17141	0	0	0	0	0	0	0	0	0	0	0	0	0.235416	0	0.653038
hsa-miR-6787-3p	MIMAT0027475	miRBase	miRNA	17	82236707	82236728	+	21	0.306899	0.221564	1.13425	0.195339	0.845127	0.999725	0	0.918266	0	0	0	0	0	0	0	0.852274	0	0	0	0.798266	0.39047	0.724482	0	0	0	1.61712	0	0	0	1.9991	0	1.43616	0	0.470831	0	0
hsa-miR-4487	MIMAT0019021	miRBase	miRNA	11	47401023	47401041	+	18	0.142778	-0.602527	3.09062	-0.194954	0.845429	0.999725	0	0	0	0	0	0	0	0	0	0	0	0	0	0	0	0	0	0	0	0	0	0	0	0.999552	0	0	3.2838	0	0	0
hsa-miR-3675-5p	MIMAT0018098	miRBase	miRNA	1	16858988	16859010	-	22	0.163527	-0.602527	3.09062	-0.194954	0.845429	0.999725	0	0	0	0	0	0	0	4.18774	0	0	0	0	0	0	0	0	0	0	0	0	0	0	0	0	0	0.71808	0	0	0	0
hsa-miR-4422	MIMAT0018935	miRBase	miRNA	1	55225656	55225676	+	20	0.140111	-0.602527	3.09062	-0.194954	0.845429	0.999725	0	0	0	0	0.919538	0	0	0	0	0	0	0	0	0	0	0	0	0	0	0	0	0	0	0	0	0	3.2838	0	0	0
hsa-miR-3661	MIMAT0018082	miRBase	miRNA	5	134225777	134225798	+	21	0.133396	-0.602527	3.09062	-0.194954	0.845429	0.999725	0	0	0	0	0	0	0	0	0	0	0	0	0	0	0	0	0	0	0	0	0	0	0	0	0	0.71808	3.2838	0	0	0
hsa-mir-1291	MI0006353	miRBase	pre-miRNA	12	48654444	48654530	-	86	0.107924	-0.602527	3.09062	-0.194954	0.845429	0.999725	0	0	0	0	0	0	0	0	0	0	0	2.2	1.03772	0	0	0	0	0	0	0	0	0	0	0	0	0	0	0	0	0
hsa-miR-103a-2-5p	MIMAT0009196	miRBase	miRNA	20	3917504	3917526	+	22	0.0858692	-0.602527	3.09062	-0.194954	0.845429	0.999725	0	0	0	0	0	0	0	0	0	0	1.57652	0	0	0	0	0	0	0	0	0	0	0	0	0.999552	0	0	0	0	0	0
hsa-let-7c	MI0000064	miRBase	pre-miRNA	21	16539828	16539911	+	83	0.0875779	-0.602527	3.09062	-0.194954	0.845429	0.999725	0	0	0	0	1.83908	0	0	0	0	0	0.788262	0	0	0	0	0	0	0	0	0	0	0	0	0	0	0	0	0	0	0
hsa-mir-181b-1	MI0000270	miRBase	pre-miRNA	1	198858873	198858982	-	109	0.0691283	-0.602527	3.09062	-0.194954	0.845429	0.999725	0	0	0	0	0	0	0	0	1.28559	0	0.788262	0	0	0	0	0	0	0	0	0	0	0	0	0	0	0	0	0	0	0
hsa-miR-765	MIMAT0003945	miRBase	miRNA	1	156936156	156936176	-	20	0.0696399	-0.602527	3.09062	-0.194954	0.845429	0.999725	0	0	0	0	0	0	0	0	0	0	0	0	0	0	0	0	0	0	0	0	0	0	0	0	0	1.43616	0	0	0	0.653038
hsa-mir-6729	MI0022574	miRBase	pre-miRNA	1	12029158	12029222	+	64	0.0649623	-0.602527	3.09062	-0.194954	0.845429	0.999725	0	0	0	0	0	0	0	0	0.642794	0	0	0	0	0	0	0	0	0	0	0	0	0	0	0	0	0	0	0	0	1.30608
hsa-miR-6763-5p	MIMAT0027426	miRBase	miRNA	12	132582002	132582020	+	18	0.16543	-0.277393	1.42392	-0.194809	0.845543	0.999725	0	0.918266	0	0	0	0	0	0	0.642794	0	0.788262	0	0	0	0	0	0	0.629103	0	0	1.09602	0	0	0	0	0	0	0.235416	0	0.653038
hsa-miR-4722-5p	MIMAT0019836	miRBase	miRNA	16	88716315	88716337	-	22	0.184368	0.413003	2.12335	0.194505	0.84578	0.999725	0	0	1.91349	0	0	0	0	0	0	0	0	0	0	0	0	0	1.32261	0	0	0	0	0	0	0	0	0	1.6419	0	0	0.653038
hsa-miR-6785-5p	MIMAT0027470	miRBase	miRNA	17	75498553	75498574	+	21	0.184003	0.413005	2.12441	0.19441	0.845855	0.999725	0	0	1.91349	0	0	0	0	2.09387	0	0	0.788262	0	0	0	0	0.724482	0	0	0	0	0	0	0	0	0	0	0	0	0	0
hsa-mir-26a-2	MI0000750	miRBase	pre-miRNA	12	57824609	57824692	-	83	0.612656	0.164743	0.849817	0.193856	0.846288	0.999725	0	0.918266	0.956744	2.6503	0.919538	1.5691	0	0	0	2.55682	0	0	1.03772	0.798266	0.39047	0	0	0.629103	0	0	0	1.38706	0	0.999552	0	2.15424	0	1.41249	0	0
hsa-miR-1288-3p	MIMAT0005942	miRBase	miRNA	17	16282058	16282078	+	20	0.0760143	-0.582868	3.01577	-0.193274	0.846745	0.999725	0	0	0	0	0	0	0	0	0	0	0	1.1	0	0	0	0	0	0	0	0	0	0.462352	0	0	0	0.71808	0	0	0	0
hsa-miR-1238-3p	MIMAT0005593	miRBase	miRNA	19	10552183	10552202	+	19	0.775466	0.143424	0.747783	0.1918	0.847899	0.999725	1.10343	0	0.956744	2.6503	1.83908	0	1.81846	0	0.642794	0.852274	0	0	3.11317	0	0.39047	1.44896	1.32261	0.629103	0	0	2.19204	0	1.88067	0.999552	0	0.71808	0	0.706247	0	0
hsa-miR-6793-3p	MIMAT0027487	miRBase	miRNA	19	10829016	10829035	+	19	0.0723384	-0.582925	3.0498	-0.191135	0.84842	0.999725	0	0	0	0	0.919538	0	0	0	0	0	0.788262	0	0	0	0	0	0	0	0	0	0	0.462352	0	0	0	0	0	0	0	0
hsa-miR-3198	MIMAT0015083	miRBase	miRNA	12	54231407	54231428	-	21	0.878735	0.126359	0.661743	0.190948	0.848566	0.999725	3.31029	0.918266	0.956744	0	0.919538	0	1.81846	0	1.28559	0	1.57652	0	0	0.798266	1.17141	1.44896	0	2.51641	0	0	0	0.924704	2.82101	0.999552	0	0.71808	1.6419	1.88333	0	0.653038
hsa-mir-505	MI0003190	miRBase	pre-miRNA	X	139924148	139924231	-	83	0.0887625	-0.589306	3.09064	-0.190674	0.848781	0.999725	0	0	0	0	0	0	0	0	0	0	0	0	0	0	0	0	0	0	0	0	2.19204	0	0	0	0	0	0	0.470831	0	0
hsa-mir-6763	MI0022608	miRBase	pre-miRNA	12	132581997	132582061	+	64	0.0610568	-0.589306	3.09064	-0.190674	0.848781	0.999725	0	0	0	0	0	0	0	0	0.642794	0	0	0	0	0	0	0	0	0	0	0	0	0	0	0	0	0.71808	0	0.470831	0	0
hsa-miR-4754	MIMAT0019894	miRBase	miRNA	19	58386827	58386849	-	22	0.146904	-0.322344	1.69286	-0.190414	0.848984	0.999725	0	0	0	0	0	0	0	0	0.642794	0	0.788262	0	0	0	0	0.724482	0	0.629103	0	0	0	1.38706	0	0	0	0	0	0.235416	0	0
hsa-miR-7106-5p	MIMAT0028109	miRBase	miRNA	12	113159153	113159172	-	19	0.120808	-0.435811	2.29733	-0.189704	0.849541	0.999725	0	0	0.956744	0	0	0	0	0	0.642794	0	0	1.1	0	0	0	0	0	0	0	0	0	0.924704	0	0	0	0	0	0	0	0
hsa-miR-4657	MIMAT0019724	miRBase	miRNA	7	44881778	44881800	-	22	0.177433	-0.402432	2.12395	-0.189473	0.849722	0.999725	0	0.918266	0	0	0	0	0	2.09387	0	0	0	0	2.07545	0	0	0	0	0	0	0	0	0	0	0	0	0	0	0.235416	0	0
hsa-miR-4753-3p	MIMAT0019891	miRBase	miRNA	1	235190040	235190061	-	21	0.0685242	-0.582985	3.08772	-0.188807	0.850244	0.999725	0	0	0	0	0	0	0	0	0	0	0	0	0	0	0	0	0	0	0	0	0	0.462352	0.940336	0	0	0	0	0	0	0.653038
hsa-miR-101-2-5p	MIMAT0037312	miRBase	miRNA	9	4850308	4850329	+	21	0.15517	0.411763	2.18623	0.188344	0.850607	0.999725	0	0	0.956744	0	0	0	0	0	0	0	0	0	0	0.798266	0	0	0	1.25821	0	0	0	0	0	0	0	0	1.6419	0	0	0
hsa-miR-551b-3p	MIMAT0003233	miRBase	miRNA	3	168551914	168551934	+	20	0.371058	-0.182682	0.974585	-0.187446	0.851311	0.999725	0	0	0	0	0.919538	0	0	2.09387	0.642794	0	0	0	0	0	0.780939	1.44896	1.32261	0	0	0	1.09602	0.462352	0.940336	0	0	0.71808	0	0.706247	0	0
hsa-miR-3913-5p	MIMAT0018187	miRBase	miRNA	12	69584780	69584801	-	21	1.68209	-0.09073	0.484596	-0.187228	0.851482	0.999725	4.41372	0	1.91349	1.32515	0.919538	0	0	0	2.57117	0.852274	2.36479	3.3	3.11317	1.59653	0.780939	2.89793	2.64521	2.51641	0	1.61712	1.09602	2.31176	2.82101	0.999552	2.16844	2.15424	1.6419	1.17708	0	3.26519
hsa-miR-8072	MIMAT0030999	miRBase	miRNA	12	123364814	123364833	-	19	0.148154	0.413163	2.20787	0.187132	0.851557	0.999725	0	1.83653	0	0	0	0	0	0	0	0.852274	0	0	1.03772	0	0	0	0	0	0	0	0	0	0	0	0	0.71808	0	0	0	0
hsa-miR-145-5p	MIMAT0000437	miRBase	miRNA	5	149430661	149430683	+	22	15.3386	0.0409262	0.218865	0.186993	0.851666	0.999725	18.7583	20.2019	13.3944	13.2515	17.4712	18.8292	16.3661	6.28162	17.3554	23.0114	23.6479	13.2	13.4904	16.7636	16.3997	15.9386	19.8391	9.43654	10.2504	11.3198	14.2483	7.85998	8.46303	8.99597	15.1791	17.2339	13.1352	25.8957	24.7977	9.14253
hsa-miR-6515-5p	MIMAT0025486	miRBase	miRNA	19	12940486	12940506	+	20	0.168795	0.576175	3.08888	0.186532	0.852028	0.999725	0	0	0	0	0	0	0	0	0	0	0	0	0	0	0	0	3.96782	0	0	0	1.09602	0	0	0	0	0	0	0	0	0
hsa-miR-7113-5p	MIMAT0028123	miRBase	miRNA	11	68032865	68032885	+	20	0.162883	-0.402481	2.1586	-0.186455	0.852088	0.999725	0	0	0	0	0	0	0	0	0.642794	0	0	0	0	0	0	0.724482	0	0	0	0	0	0	0	0	0	0	3.2838	0.235416	0	0
hsa-mir-155	MI0000681	miRBase	pre-miRNA	21	25573980	25574044	+	64	0.0702029	0.566977	3.08949	0.183518	0.854391	0.999725	0	0	0	1.32515	0	0	0	0	0	0	0	0	0	0	0.780939	0	0	0	0	0	0	0	0	0	0	0	0	0	0	0
hsa-miR-6800-3p	MIMAT0027501	miRBase	miRNA	19	49832076	49832096	+	20	0.0614747	-0.566662	3.09068	-0.183345	0.854527	0.999725	0	0	0	0	0.919538	0	0	0	0	0	0	0	0	0	0	0	0	0	0	0	0	0.924704	0	0	0	0	0	0	0	0
hsa-miR-4729	MIMAT0019851	miRBase	miRNA	17	59366092	59366113	+	21	0.0654142	-0.566662	3.09068	-0.183345	0.854527	0.999725	0	0	0	0	0	0	0	0	0	0	0	0	1.03772	0	0	0	0	0	0	0	0	0.924704	0	0	0	0	0	0	0	0
hsa-miR-151b	MIMAT0010214	miRBase	miRNA	14	100109438	100109455	-	17	0.0673575	-0.566662	3.09068	-0.183345	0.854527	0.999725	0	0	0	0	0	0	0	0	0	0	0	0	0	0	0	0	0	0	0	0	1.09602	0.924704	0	0	0	0	0	0	0	0
hsa-miR-552-5p	MIMAT0026615	miRBase	miRNA	1	34669650	34669670	-	20	0.143129	0.482957	2.66793	0.181023	0.85635	0.999725	2.20686	0	0	0	0	0	0	0	0	0	0	0	0	0	0.780939	0	0	0	0	0	0	0	0	0	0	0	0	0	0	1.30608
hsa-miR-4632-3p	MIMAT0019688	miRBase	miRNA	1	12191752	12191773	+	21	0.365074	0.223098	1.24275	0.17952	0.85753	0.999725	0	0.918266	0	1.32515	0	0	0	2.09387	0.642794	1.70455	0.788262	0	0	0	0	0	0	0	0	0	0	0	0	0.999552	0	0	0	0	2.47977	0
hsa-mir-151a	MI0000809	miRBase	pre-miRNA	8	140732564	140732653	-	89	0.252971	-0.227823	1.27105	-0.17924	0.85775	0.999725	2.20686	0	0.956744	0	0	0	0	0	0	0	0	0	0	0.798266	0	0	0	0	0	0	1.09602	0.924704	0	0	0	0.71808	0	0.235416	0	0.653038
hsa-miR-590-5p	MIMAT0003258	miRBase	miRNA	7	74191213	74191234	+	21	0.216778	-0.277501	1.55371	-0.178605	0.858248	0.999725	0	0	0	0	0	1.5691	0	0	0	1.70455	0	1.1	0	0.798266	0	0	0	0	0	0	1.09602	0	0	0	0	0	0	0.235416	0	0
hsa-miR-335-5p	MIMAT0000765	miRBase	miRNA	7	130496126	130496148	+	22	51.4562	-0.0328104	0.184531	-0.177804	0.858877	0.999725	83.8606	39.4854	48.7939	45.055	74.4825	51.7804	27.2769	90.0365	44.9956	40.9091	74.8849	48.3999	54.9993	41.5098	55.0562	45.6424	89.9373	39.6335	24.8938	43.6622	71.2415	47.6222	51.7185	45.9794	47.7057	34.4679	26.2704	51.556	61.9943	39.8353
hsa-mir-423	MI0001445	miRBase	pre-miRNA	17	30117079	30117172	+	93	0.548426	-0.162697	0.920778	-0.176695	0.859748	0.999725	0	0	0	0	0	0	1.81846	0	0.642794	1.70455	0	0	2.07545	0	1.17141	0	0	0.629103	0	1.61712	2.19204	0.462352	0	0	0	0.71808	0	0.941663	2.47977	0
hsa-miR-545-5p	MIMAT0004785	miRBase	miRNA	X	74287164	74287185	-	21	0.130463	0.395975	2.25234	0.175806	0.860446	0.999725	0	0	0	0	0	0	0	0	0.642794	0	0	0	0	0	0.39047	0	2.64521	0	0	0	0	0	0	0	0	0	0	0.235416	0	0
hsa-miR-449a	MIMAT0001541	miRBase	miRNA	5	55170586	55170607	-	21	0.125859	0.325732	1.92143	0.169526	0.865383	0.999725	0	0	0	1.32515	0	0	0	0	0.642794	0	0.788262	0	0	0	0.39047	0	0	0.629103	0	0	0	0	0	0	0	0	0	0	0	0
hsa-miR-29a-5p	MIMAT0004503	miRBase	miRNA	7	130876786	130876807	-	21	0.11065	0.39882	2.36588	0.168572	0.866133	0.999725	0	0	0	0	0	0	0	0	0.642794	0.852274	0	0	0	0	1.17141	0	0	0	0	0	0	0	0	0	0	0	0	0	0	0.653038
hsa-miR-141-3p	MIMAT0000432	miRBase	miRNA	12	6964155	6964176	+	21	7.89458	0.0552923	0.329918	0.167594	0.866903	0.999725	15.448	2.7548	2.87023	21.2024	21.1494	10.9837	1.81846	6.28162	8.99911	2.55682	8.67089	9.89999	8.30178	4.7896	10.1522	7.9693	5.29043	5.66192	13.1791	3.23424	3.28807	5.54822	10.3437	3.99821	6.50532	9.33504	6.56759	5.41456	7.43932	7.18341
hsa-mir-548al	MI0016851	miRBase	pre-miRNA	11	74399237	74399333	+	96	0.0557192	-0.51545	3.09077	-0.16677	0.867551	0.999725	0	0	0	0	0	0	0	0	0	0	0	0	0	0	0	0	0	0	0	0	0	0	0	0	0	1.43616	0	0.235416	0	0
hsa-miR-6797-5p	MIMAT0027494	miRBase	miRNA	19	41869632	41869656	+	24	0.0691497	-0.51545	3.09077	-0.16677	0.867551	0.999725	0	0	0	0	1.83908	0	0	0	0	0	0	0	0	0	0	0	0	0	0	0	0	0	0	0	0	0	0	0.235416	0	0
hsa-miR-138-1-3p	MIMAT0004607	miRBase	miRNA	3	44114274	44114295	+	21	0.0606182	-0.51545	3.09077	-0.16677	0.867551	0.999725	0	0	0	0	0	0	0	0	0.642794	0	0	0	0	0	0	0	0	0	0	0	0	0	0.940336	0	0	0	0	0.235416	0	0
hsa-miR-7112-3p	MIMAT0028122	miRBase	miRNA	8	144262673	144262695	-	22	0.0602082	-0.510909	3.09078	-0.165301	0.868707	0.999725	0	0	0	0	0	0	0	0	0	0	0	1.1	0	0	0	0	0	0	0	0	0	0	0	0	0	0	0	0.706247	0	0
hsa-miR-935	MIMAT0004978	miRBase	miRNA	19	53982362	53982384	+	22	0.109211	-0.387178	2.36558	-0.163672	0.86999	0.999725	0	0	0	0	0.919538	0	0	0	0	0.852274	0	0	0	0.798266	0	0	0	0	0	0	0	0	0	0	0	0	0	0.706247	0	0
hsa-miR-2115-5p	MIMAT0011158	miRBase	miRNA	3	48316418	48316439	-	21	0.0471949	-0.5044	3.0908	-0.163194	0.870366	0.999725	0	0	0	0	0	0	0	0	0	0	0	0	0	0	0	0	0	0	0	0	0	0.462352	0	0	0	0.71808	0	0.235416	0	0
hsa-miR-4745-3p	MIMAT0019879	miRBase	miRNA	19	804977	804999	+	22	0.0565773	-0.5044	3.0908	-0.163194	0.870366	0.999725	0	0	0	0	0	0	0	0	0	0	0	0	0	0	0	0	0	0	0	0	0	0.462352	0	0.999552	0	0	0	0.235416	0	0
hsa-miR-203a-3p	MIMAT0000264	miRBase	miRNA	14	104117469	104117490	+	21	2.27232	0.0731739	0.450248	0.162519	0.870897	0.999725	2.20686	3.67307	2.87023	2.6503	3.67815	0	1.81846	4.18774	0	2.55682	3.15305	2.2	4.15089	2.3948	1.95235	1.44896	0	0.629103	2.92868	4.85135	2.19204	0.924704	0.940336	0.999552	6.50532	3.5904	1.6419	1.41249	0	2.61215
hsa-mir-625	MI0003639	miRBase	pre-miRNA	14	65471102	65471186	+	84	0.176074	0.413687	2.57043	0.16094	0.87214	0.999725	0	0	0	0	0	0	0	0	0	0	0	0	0	0	0	2.17345	0	0	0	0	0	0	0.940336	0	2.16844	0	0	0	0	0
hsa-miR-204-5p	MIMAT0000265	miRBase	miRNA	9	70810031	70810052	-	21	5.10922	-0.0486653	0.302935	-0.160646	0.872372	0.999725	5.51715	8.2644	4.78372	3.97544	5.51723	9.41462	3.63692	8.37549	5.14235	7.67047	6.3061	4.39999	6.22634	7.98266	2.34282	4.34689	3.96782	5.03282	7.3217	1.61712	9.8642	3.23646	3.76134	5.99731	2.16844	2.15424	6.56759	3.76665	0	3.91823
hsa-miR-6748-3p	MIMAT0027397	miRBase	miRNA	11	62789865	62789885	+	20	0.0386706	-0.495156	3.09081	-0.160202	0.872722	0.999725	0	0	0	0	0	0	0	0	0	0	0	0	0	0	0	0	0	0	0	0	0	0.924704	0	0	0	0	0	0.235416	0	0
hsa-miR-874-3p	MIMAT0004911	miRBase	miRNA	5	137647582	137647603	-	21	14.1882	0.0411033	0.256966	0.159956	0.872916	0.999725	15.448	11.9375	10.5242	17.2269	23.908	6.27642	14.5477	29.3142	14.7843	24.7159	12.6122	12.1	19.7167	14.3688	11.3236	8.69379	9.25825	11.953	26.3581	9.70271	8.76818	10.1717	17.8664	15.9928	6.50532	11.4893	3.2838	6.59164	29.7573	10.4486
hsa-miR-3130-5p	MIMAT0014995	miRBase	miRNA	2	206783276	206783296	-	20	0.556008	0.143646	0.899016	0.159782	0.873053	0.999725	0	0.918266	0.956744	2.6503	0	1.5691	0	0	0.642794	0	0	0	0	0.798266	0	0.724482	1.32261	0.629103	0	0	1.09602	0.462352	2.82101	0	0	1.43616	0	0	0	0.653038
hsa-miR-6868-3p	MIMAT0027637	miRBase	miRNA	17	76098019	76098039	-	20	0.280739	-0.221052	1.38443	-0.15967	0.873141	0.999725	1.10343	0	0	0	0	0	1.81846	0	0	0	0.788262	0	0	0.798266	0.780939	0	0	0	0	0	0	0	0	0	0	0	0	0	2.47977	0.653038
hsa-miR-32-3p	MIMAT0004505	miRBase	miRNA	9	109046231	109046252	-	21	0.0767238	0.481525	3.02832	0.159007	0.873663	0.999725	0	0	0	0	0	0	0	0	0	0	0	0	0	0	0.39047	0	0	1.25821	0	0	0	0	0	0	0	0	0	0	0	0.653038
hsa-miR-6780a-5p	MIMAT0027460	miRBase	miRNA	17	42708124	42708146	-	22	1.37405	0.10809	0.686491	0.157453	0.874887	0.999725	0	0	0	3.97544	0.919538	0	0	0	1.92838	0	2.36479	3.3	1.03772	1.59653	0.780939	1.44896	0	3.77462	7.3217	0	0	1.38706	1.88067	4.99776	0	0.71808	0	1.17708	0	2.61215
hsa-miR-485-3p	MIMAT0002176	miRBase	miRNA	14	101055464	101055485	+	21	45.7189	-0.0832441	0.52933	-0.157263	0.875038	0.999725	31.9995	30.3028	11.4809	27.8281	18.3908	26.6748	30.9138	20.9387	21.2122	12.7841	32.3188	11	92.3573	16.7636	91.3699	9.41827	138.874	13.2112	7.3217	113.198	119.466	12.4835	13.1647	12.9942	19.516	112.739	27.9123	264.372	2.47977	28.0806
hsa-mir-1256	MI0006390	miRBase	pre-miRNA	1	20988314	20988432	-	118	0.146832	-0.344139	2.19966	-0.156451	0.875678	0.999725	0	0	0	0	0	0	1.81846	0	0	0	0	1.1	0	0	0.39047	0	0	0	0	0	1.09602	0	0	0	0	0	0	0	0	0
hsa-miR-503-3p	MIMAT0022925	miRBase	miRNA	X	134546331	134546353	-	22	0.223836	0.246985	1.58051	0.15627	0.87582	0.999725	0	0	0.956744	0	0	0	0	0	0	0	0	0	0	0	0.39047	0	0	1.25821	0	0	0	0	0	0.999552	2.16844	0	0	0.941663	0	0
hsa-miR-31-5p	MIMAT0000089	miRBase	miRNA	9	21512158	21512178	-	20	2.81083	-0.070491	0.451808	-0.15602	0.876017	0.999725	1.10343	0.918266	1.91349	1.32515	1.83908	4.70731	3.63692	12.5632	3.21397	3.4091	2.36479	0	0	2.3948	2.34282	4.34689	1.32261	3.14551	1.46434	6.46847	5.48011	1.84941	0	2.99866	4.33688	1.43616	0	2.82499	4.95955	1.95911
hsa-mir-1306	MI0006443	miRBase	pre-miRNA	22	20086058	20086142	+	84	0.367815	-0.155781	1.004	-0.15516	0.876695	0.999725	0	1.83653	0	0	0	1.5691	0	0	0.642794	0	0.788262	0	0	0	0.39047	0.724482	1.32261	0	0	0	0	0.924704	0.940336	0	0	0.71808	0	1.17708	0	0
hsa-miR-122-3p	MIMAT0004590	miRBase	miRNA	18	58451124	58451145	+	21	0.148291	0.410938	2.65793	0.154608	0.87713	0.999725	0	0	0	0	0.919538	0	0	0	0	0	0	0	0	0	0	0	0	1.88731	0	0	0	0	0	0	0	0	1.6419	0	0	0
hsa-miR-511-5p	MIMAT0002808	miRBase	miRNA	10	17845122	17845142	+	20	0.179034	-0.326122	2.11922	-0.153888	0.877698	0.999725	1.10343	0	0	0	0	0	0	0	0	0	0.788262	0	0	0	0	0	0	0	0	0	0	0	0	0.999552	0	0	0	0	2.47977	0
hsa-miR-127-3p	MIMAT0000446	miRBase	miRNA	14	100883035	100883056	+	21	84.7421	-0.0851418	0.556853	-0.152898	0.878479	0.999725	39.7235	109.274	34.4428	54.3311	24.8275	37.6585	47.2799	48.1591	42.4244	91.1933	24.4361	15.4	56.037	23.1497	153.455	15.9386	281.715	27.6805	10.2504	82.473	186.324	25.4293	18.8067	24.9888	34.695	283.642	34.4799	664.814	7.43932	41.7944
hsa-miR-29b-1-5p	MIMAT0004514	miRBase	miRNA	7	130877507	130877530	-	23	0.16518	-0.241845	1.60044	-0.151112	0.879888	0.999725	0	0	0	0	0	0	0	2.09387	0	0	0	0	0	0	0.39047	0	0	0.629103	0	0	0	0	0	0	0	0.71808	0	0.470831	0	0.653038
hsa-miR-6855-5p	MIMAT0027610	miRBase	miRNA	9	129869610	129869634	+	24	0.157756	-0.326405	2.1623	-0.150953	0.880013	0.999725	0	0	0	0	0.919538	0	0	0	0	0	0	1.1	0	0	0	0	0	0	0	1.61712	1.09602	0	0	0	0	0	0	0	0	0
hsa-mir-221	MI0000298	miRBase	pre-miRNA	X	45746157	45746266	-	109	0.157973	0.241738	1.61072	0.15008	0.880701	0.999725	0	0	0	0	0	0	1.81846	0	0	0.852274	0	0	0	0	0.39047	0.724482	0	0	0	0	0	0	0	0	0	0.71808	0	0.235416	0	0
hsa-miR-4697-3p	MIMAT0019792	miRBase	miRNA	11	133898506	133898529	-	23	0.100377	-0.345307	2.35962	-0.14634	0.883653	0.999725	0	0	0	0	0	0	0	0	0.642794	0	0	0	1.03772	0	0.39047	0	0	0	0	0	0	0	0.940336	0	0	0	0	0	0	0
hsa-miR-340-5p	MIMAT0004692	miRBase	miRNA	5	180015361	180015382	-	21	13.6544	0.0335196	0.230998	0.145108	0.884626	0.999725	19.8617	8.2644	9.56744	9.27604	21.1494	7.84552	14.5477	16.751	17.3554	15.3409	12.6122	17.6	13.4904	15.1671	24.2091	16.6631	18.5165	13.8403	5.85736	11.3198	13.1523	10.6341	8.46303	13.9937	2.16844	13.6435	13.1352	14.1249	4.95955	26.1215
hsa-miR-3179	MIMAT0015056	miRBase	miRNA	16	14901559	14901580	+	21	0.0547583	0.448028	3.08983	0.145001	0.88471	0.999725	0	0.918266	0	0	0	0	0	0	0	0	0	0	0	0	0	0.724482	0	0	0	0	0	0	0	0	0	0	0	0	0	0
hsa-miR-489-3p	MIMAT0002805	miRBase	miRNA	7	93483947	93483968	-	21	0.0451195	0.448028	3.08983	0.145001	0.88471	0.999725	0	0	0	0	0	0	0	0	0	0	0	0	0	0	0	0.724482	0	0.629103	0	0	0	0	0	0	0	0	0	0	0	0
hsa-miR-3622a-3p	MIMAT0018004	miRBase	miRNA	8	27701726	27701747	+	21	0.0451195	0.448028	3.08983	0.145001	0.88471	0.999725	0	0	0	0	0	0	0	0	0	0	0	0	0	0	0	0.724482	0	0.629103	0	0	0	0	0	0	0	0	0	0	0	0
hsa-miR-6756-3p	MIMAT0027413	miRBase	miRNA	11	119312950	119312969	-	19	0.0528616	0.448028	3.08983	0.145001	0.88471	0.999725	0	0	0.956744	0	0	0	0	0	0	0	0	0	0	0	0	0	0	0.629103	0	0	0	0	0	0	0	0	0	0	0	0
hsa-miR-624-3p	MIMAT0004807	miRBase	miRNA	14	31014669	31014689	-	20	0.051579	0.448028	3.08983	0.145001	0.88471	0.999725	0	0.918266	0	0	0	0	0	0	0	0	0	0	0	0	0	0	0	0.629103	0	0	0	0	0	0	0	0	0	0	0	0
hsa-miR-544a	MIMAT0003164	miRBase	miRNA	14	101048712	101048733	+	21	0.0673899	0.448028	3.08983	0.145001	0.88471	0.999725	1.10343	0.918266	0	0	0	0	0	0	0	0	0	0	0	0	0	0	0	0	0	0	0	0	0	0	0	0	0	0	0	0
hsa-miR-3617-5p	MIMAT0017997	miRBase	miRNA	20	45705150	45705171	-	21	0.051579	0.448028	3.08983	0.145001	0.88471	0.999725	0	0.918266	0	0	0	0	0	0	0	0	0	0	0	0	0	0	0	0.629103	0	0	0	0	0	0	0	0	0	0	0	0
hsa-miR-4470	MIMAT0018997	miRBase	miRNA	8	61714832	61714852	+	20	0.0845128	0.448028	3.08983	0.145001	0.88471	0.999725	0	0.918266	0	0	0	0	0	0	0	0	0	0	0	0	0	0	0	0	0	1.61712	0	0	0	0	0	0	0	0	0	0
hsa-mir-1244-3	MI0015975	miRBase	pre-miRNA	12	9239467	9239551	-	84	0.0760631	0.448028	3.08983	0.145001	0.88471	0.999725	0	0	0.956744	1.32515	0	0	0	0	0	0	0	0	0	0	0	0	0	0	0	0	0	0	0	0	0	0	0	0	0	0
hsa-mir-1244-4	MI0031511	miRBase	pre-miRNA	12	12111952	12112036	+	84	0.0760631	0.448028	3.08983	0.145001	0.88471	0.999725	0	0	0.956744	1.32515	0	0	0	0	0	0	0	0	0	0	0	0	0	0	0	0	0	0	0	0	0	0	0	0	0	0
hsa-miR-186-3p	MIMAT0004612	miRBase	miRNA	1	71067642	71067663	-	21	0.171785	0.288158	1.99653	0.144329	0.885241	0.999725	0	0	0.956744	0	0	0	0	0	0	1.70455	0	0	0	0	0.39047	0	0	0	0	0	0	0.924704	0	0	0	0	0	1.17708	0	0
hsa-mir-3913-1	MI0016417	miRBase	pre-miRNA	12	69584722	69584823	-	101	0.120684	-0.327045	2.2714	-0.143984	0.885513	0.999725	0	0	0	1.32515	0	0	0	0	0.642794	0	0	0	0	0	0	0	0	0	0	0	0	0	0	0.999552	0	0	0	0	0	0.653038
hsa-mir-3913-2	MI0016418	miRBase	pre-miRNA	12	69584723	69584822	+	99	0.120684	-0.327045	2.2714	-0.143984	0.885513	0.999725	0	0	0	1.32515	0	0	0	0	0.642794	0	0	0	0	0	0	0	0	0	0	0	0	0	0	0.999552	0	0	0	0	0	0.653038
hsa-mir-8072	MI0025908	miRBase	pre-miRNA	12	123364764	123364843	-	79	0.137835	-0.318848	2.21498	-0.143951	0.885539	0.999725	0	0	0	0	0	0	0	2.09387	0	0.852274	0	0	0	0	0	0	0	0	0	0	0	0	0	0	0	0.71808	0	0.470831	0	0
hsa-miR-6873-3p	MIMAT0027647	miRBase	miRNA	6	33287227	33287249	-	22	0.132882	-0.318784	2.2299	-0.142959	0.886323	0.999725	0	0	0	0	0	0	0	0	0	0	0	0	0	0	0	0	0	0.629103	0	0	0	0	0	0	2.16844	0.71808	0	0.470831	0	0
hsa-miR-6777-3p	MIMAT0027455	miRBase	miRNA	17	17813480	17813499	-	19	0.79842	-0.110318	0.773456	-0.14263	0.886582	0.999725	1.10343	0	0	0	0	1.5691	0	0	0.642794	0	0	0	1.03772	0	1.56188	0	0	0.629103	2.92868	3.23424	0	1.38706	1.88067	1.9991	0	1.43616	1.6419	0.941663	0	1.95911
hsa-miR-4664-3p	MIMAT0019738	miRBase	miRNA	8	143733089	143733110	-	21	0.0463456	-0.437218	3.09092	-0.141452	0.887513	0.999725	0	0	0	0	0.919538	0	0	0	0	0	0	0	0	0	0	0	0	0	0	0	0	0	0	0	0	0	0	0.470831	0	0
hsa-miR-548ax	MIMAT0022474	miRBase	miRNA	X	11318656	11318677	-	21	0.109655	-0.327279	2.31587	-0.14132	0.887617	0.999725	0	0.918266	0	0	0	0	0	0	0.642794	0	0.788262	0	0	0	0	0	0	0	0	0	0	0	0.940336	0	0	0	0	0	0	0
hsa-miR-423-5p	MIMAT0004748	miRBase	miRNA	17	30117095	30117117	+	22	10406.6	-0.0170986	0.121251	-0.141019	0.887855	0.999725	9279.84	11540.8	9291.9	8745.98	9747.1	14558.1	10987.1	12519.3	6253.74	14663.4	10640.8	9423.69	8332.91	9655.03	9890.21	10014.5	10889	8399.78	11483.4	9410.01	13289.3	12630.1	10331.5	8097.37	12587.8	11609.2	6774.47	7609.58	11642.5	11901
hsa-miR-4289	MIMAT0016920	miRBase	miRNA	9	88745877	88745895	-	18	0.103114	-0.433687	3.09093	-0.14031	0.888415	0.999725	0	0	0	0	0	0	0	2.09387	0	0	0	0	0	0	0	0	0	0	0	0	0	0	0	0.999552	0	0	0	0	0	0
hsa-miR-4726-5p	MIMAT0019845	miRBase	miRNA	17	38719691	38719713	+	22	0.10114	-0.433687	3.09093	-0.14031	0.888415	0.999725	0	0	0	0	0	0	0	2.09387	0	0	0	0	0	0	0	0	0	0	0	0	0	0	0.940336	0	0	0	0	0	0	0
hsa-miR-138-2-3p	MIMAT0004596	miRBase	miRNA	16	56858574	56858595	+	21	0.0988902	-0.433687	3.09093	-0.14031	0.888415	0.999725	0	0	0	0	0	0	0	0	0	0	0	0	0	0.798266	0	0	0	0	0	0	0	0	0	0	2.16844	0	0	0	0	0
hsa-mir-636	MI0003651	miRBase	pre-miRNA	17	76736450	76736548	-	98	0.0888375	-0.433687	3.09093	-0.14031	0.888415	0.999725	0	0	0	0	0	1.5691	0	0	0	0	0	0	0	0	0	0	0	0	0	0	1.09602	0	0	0	0	0	0	0	0	0
hsa-miR-1228-3p	MIMAT0005583	miRBase	miRNA	12	57194555	57194574	+	19	0.0912665	-0.433687	3.09093	-0.14031	0.888415	0.999725	0	0	0	0	0.919538	0	1.81846	0	0	0	0	0	0	0	0	0	0	0	0	0	0	0	0	0	0	0	0	0	0	0
hsa-miR-200c-5p	MIMAT0004657	miRBase	miRNA	12	6963703	6963724	+	21	0.0712574	-0.433687	3.09093	-0.14031	0.888415	0.999725	0	0	0	0	0	0	0	0	0	0	0	1.1	1.03772	0	0	0	0	0	0	0	0	0	0	0	0	0	0	0	0	0
hsa-miR-523-5p	MIMAT0005449	miRBase	miRNA	19	53698400	53698421	+	21	0.0764978	-0.433687	3.09093	-0.14031	0.888415	0.999725	0	0	0	0	0	0	0	0	0	0	0	0	0	0	0	0	0	0	0	0	0	0	0	0	0	0	1.6419	0	0	0.653038
hsa-miR-522-5p	MIMAT0005451	miRBase	miRNA	19	53751226	53751247	+	21	0.0764978	-0.433687	3.09093	-0.14031	0.888415	0.999725	0	0	0	0	0	0	0	0	0	0	0	0	0	0	0	0	0	0	0	0	0	0	0	0	0	0	1.6419	0	0	0.653038
hsa-let-7c-3p	MIMAT0026472	miRBase	miRNA	21	16539883	16539904	+	21	0.0764978	-0.433687	3.09093	-0.14031	0.888415	0.999725	0	0	0	0	0	0	0	0	0	0	0	0	0	0	0	0	0	0	0	0	0	0	0	0	0	0	1.6419	0	0	0.653038
hsa-miR-5589-5p	MIMAT0022297	miRBase	miRNA	19	10038354	10038374	+	20	0.0740714	-0.433687	3.09093	-0.14031	0.888415	0.999725	0	0	0	0	0	1.5691	0	0	0	0	0	0	0	0	0	0	0	0	0	0	0	0	0	0	0	0	0	0	0	0.653038
hsa-miR-1228-5p	MIMAT0005582	miRBase	miRNA	12	57194504	57194524	+	20	0.0679091	-0.433687	3.09093	-0.14031	0.888415	0.999725	0	0	0	0	0	0	0	0	0	0	0	0	1.03772	0	0	0	0	0	0	0	0	0	0	0.999552	0	0	0	0	0	0
hsa-miR-508-3p	MIMAT0002880	miRBase	miRNA	X	147236945	147236967	-	22	0.065242	-0.433687	3.09093	-0.14031	0.888415	0.999725	0	0	0	0	0.919538	0	0	0	0	0	0	0	1.03772	0	0	0	0	0	0	0	0	0	0	0	0	0	0	0	0	0
hsa-miR-4659b-5p	MIMAT0019733	miRBase	miRNA	8	6745213	6745231	-	18	0.0572601	-0.433687	3.09093	-0.14031	0.888415	0.999725	0	0	0	0	0.919538	0	0	0	0	0	0	0	0	0.798266	0	0	0	0	0	0	0	0	0	0	0	0	0	0	0	0
hsa-miR-3619-3p	MIMAT0019219	miRBase	miRNA	22	46091090	46091111	+	21	0.0579605	-0.433687	3.09093	-0.14031	0.888415	0.999725	0	0	0	0	0	0	0	0	0.642794	0	0	0	0	0	0	0	0	0	0	0	1.09602	0	0	0	0	0	0	0	0	0
hsa-miR-1911-5p	MIMAT0007885	miRBase	miRNA	X	114763195	114763217	+	22	0.0547448	-0.433687	3.09093	-0.14031	0.888415	0.999725	0	0	0	0	0	0	0	0	0.642794	0	0	0	0	0	0	0	0	0	0	0	0	0	0	0.999552	0	0	0	0	0	0
hsa-miR-4726-3p	MIMAT0019846	miRBase	miRNA	17	38719727	38719748	+	21	0.0528843	-0.433687	3.09093	-0.14031	0.888415	0.999725	0	0	0	0	0	0	0	0	0	0	0.788262	0	0	0.798266	0	0	0	0	0	0	0	0	0	0	0	0	0	0	0	0
hsa-miR-7113-3p	MIMAT0028124	miRBase	miRNA	11	68032900	68032922	+	22	0.0480433	-0.433687	3.09093	-0.14031	0.888415	0.999725	0	0	0	0	0	0	0	0	0	0	0.788262	0	0	0	0	0	0	0	0	0	0	0	0	0	0	0	0	0	0	0.653038
hsa-miR-3180-5p	MIMAT0015057	miRBase	miRNA	16	18402230	18402254	-	24	0.0480353	-0.433687	3.09093	-0.14031	0.888415	0.999725	0	0	0	0	0	0	0	0	0.642794	0	0	0	0	0.798266	0	0	0	0	0	0	0	0	0	0	0	0	0	0	0	0
hsa-miR-363-5p	MIMAT0003385	miRBase	miRNA	X	134169425	134169446	-	21	0.0477019	-0.433687	3.09093	-0.14031	0.888415	0.999725	0	0	0	0	0	0	0	0	0.642794	0	0.788262	0	0	0	0	0	0	0	0	0	0	0	0	0	0	0	0	0	0	0
hsa-miR-6804-3p	MIMAT0027509	miRBase	miRNA	19	55230885	55230906	-	21	0.0431944	-0.433687	3.09093	-0.14031	0.888415	0.999725	0	0	0	0	0	0	0	0	0.642794	0	0	0	0	0	0	0	0	0	0	0	0	0	0	0	0	0	0	0	0	0.653038
hsa-mir-26a-1	MI0000083	miRBase	pre-miRNA	3	37969404	37969480	+	76	0.0311061	-0.433438	3.09093	-0.140229	0.888479	0.999725	0	0	0	0	0	0	0	0	0	0	0	0	0	0	0	0	0	0	0	0	0	0.462352	0	0	0	0	0	0.470831	0	0
hsa-miR-6881-3p	MIMAT0027663	miRBase	miRNA	15	74411361	74411382	-	21	0.671548	0.10726	0.766617	0.139913	0.888729	0.999725	1.10343	0	0	0	0.919538	0	1.81846	0	0.642794	0	0	0	0	0.798266	0.780939	2.17345	0	1.25821	1.46434	0	0	0.462352	0	1.9991	2.16844	0.71808	0	0.706247	2.47977	0.653038
hsa-miR-30d-5p	MIMAT0000245	miRBase	miRNA	8	134804919	134804940	-	21	4526.27	-0.0291513	0.208519	-0.139801	0.888817	0.999725	5350.53	3348.92	4510.09	2699.33	4978.38	2326.98	2424	4281.97	6215.17	4241.77	4615.28	5422.99	4429	4977.19	7759.41	5514.76	4748.16	5038.48	3436.81	2509.77	4260.24	5611.1	4621.75	4338.05	1947.26	5334.62	2607.33	7916.09	2296.27	8026.49
hsa-mir-1225	MI0006311	miRBase	pre-miRNA	16	2090195	2090284	-	89	0.0852075	-0.429854	3.09094	-0.139069	0.889395	0.999725	0	0	0	0	0	0	0	2.09387	0	0	0	0	0	0	0	0	0	0	0	0	0	0.462352	0	0	0	0	0	0	0	0
hsa-mir-574	MI0003581	miRBase	pre-miRNA	4	38868032	38868127	+	95	0.0677152	-0.429854	3.09094	-0.139069	0.889395	0.999725	0	0	0	0	0	1.5691	0	0	0	0	0	0	0	0	0	0	0	0	0	0	0	0.462352	0	0	0	0	0	0	0	0
hsa-miR-1278	MIMAT0005936	miRBase	miRNA	1	193136552	193136573	+	21	0.0420206	-0.429854	3.09094	-0.139069	0.889395	0.999725	0	0	0	0	0	0	0	0	0	0	0	0	0	0.798266	0	0	0	0	0	0	0	0.462352	0	0	0	0	0	0	0	0
hsa-miR-5695	MIMAT0022488	miRBase	miRNA	19	12920373	12920394	+	21	0.0420206	-0.429854	3.09094	-0.139069	0.889395	0.999725	0	0	0	0	0	0	0	0	0	0	0	0	0	0.798266	0	0	0	0	0	0	0	0.462352	0	0	0	0	0	0	0	0
hsa-miR-3680-5p	MIMAT0018106	miRBase	miRNA	16	21506101	21506122	-	21	0.0393477	-0.429854	3.09094	-0.139069	0.889395	0.999725	0	0	0	0	0	0	0	0	0	0	0	0	0	0	0	0	0	0	0	0	0	0.462352	0	0	0	0.71808	0	0	0	0
hsa-miR-6891-5p	MIMAT0027682	miRBase	miRNA	6	31355297	31355315	-	18	0.220333	0.195155	1.40415	0.138985	0.889462	0.999725	0	0.918266	0	0	0	0	0	0	0	0	1.57652	1.1	0	0	0.39047	1.44896	0	0	0	0	0	0	0.940336	0	0	0	0	0.235416	0	0
hsa-mir-31	MI0000089	miRBase	pre-miRNA	9	21512115	21512185	-	70	0.19968	-0.2186	1.57307	-0.138964	0.889479	0.999725	0	0	0	0	0	0	0	0	0	0	0	0	0	0	0	0.724482	0	0	1.46434	0	0	0.924704	0	0.999552	0	0	1.6419	0.235416	0	0
hsa-miR-200c-3p	MIMAT0000617	miRBase	miRNA	12	6963742	6963764	+	22	15.6632	-0.0388683	0.280315	-0.138659	0.889719	0.999725	20.9652	12.8557	9.56744	35.779	22.9884	9.41462	3.63692	33.502	18.641	4.26137	17.3418	14.3	17.6413	5.58786	16.7902	19.561	11.9035	21.3895	10.2504	8.08559	12.0562	24.967	12.2244	14.9933	4.33688	20.1062	18.0609	21.6582	7.43932	19.5911
hsa-miR-450b-5p	MIMAT0004909	miRBase	miRNA	X	134540231	134540252	-	21	2.81506	0.0779999	0.562629	0.138635	0.889739	0.999725	5.51715	10.1009	0.956744	0	1.83908	3.13821	3.63692	8.37549	1.28559	11.0796	3.15305	2.2	2.07545	3.99133	0.780939	0.724482	0	0.629103	0	0	1.09602	0.924704	1.88067	3.99821	4.33688	1.43616	6.56759	0.941663	2.47977	1.30608
hsa-miR-4526	MIMAT0019065	miRBase	miRNA	18	13611167	13611188	+	21	0.531475	0.145564	1.05068	0.138543	0.889811	0.999725	1.10343	0	0.956744	1.32515	0	1.5691	0	0	0.642794	0	0	0	1.03772	0	0	0	0	1.88731	0	0	0	0	0.940336	0	0	0.71808	3.2838	0	2.47977	0
hsa-miR-4659a-3p	MIMAT0019727	miRBase	miRNA	8	6745212	6745233	+	21	0.277651	0.191429	1.39787	0.136943	0.891076	0.999725	3.31029	0	0	0	0.919538	0	0	0	1.28559	0	0	1.1	0	0	0.780939	0	0	0	0	0	0	0.462352	0	0	0	0	0	0.470831	0	0
hsa-miR-4723-3p	MIMAT0019839	miRBase	miRNA	17	28360712	28360733	+	21	0.137996	-0.227163	1.66042	-0.136811	0.89118	0.999725	0	0	0	0	0	0	0	0	0	0	0	0	0	0	0.39047	0	0	0.629103	0	0	0	0.462352	0.940336	0.999552	0	0.71808	0	0	0	0
hsa-miR-6758-3p	MIMAT0027417	miRBase	miRNA	12	57512731	57512750	+	19	0.423992	-0.133336	0.97678	-0.136506	0.891422	0.999725	1.10343	0	0	0	0	0	0	0	0.642794	0.852274	0	1.1	0	3.19306	0.39047	0.724482	0	1.25821	0	0	0	0.924704	0	0	0	0	1.6419	0.235416	0	0.653038
hsa-miR-149-5p	MIMAT0000450	miRBase	miRNA	2	240456015	240456037	+	22	1.06342	-0.10145	0.755683	-0.134249	0.893205	0.999725	0	0.918266	0.956744	2.6503	0	0	3.63692	0	1.28559	2.55682	1.57652	0	1.03772	0.798266	0	0.724482	1.32261	0	1.46434	0	0	0	0.940336	2.99866	2.16844	1.43616	0	0.470831	4.95955	0
hsa-miR-3191-5p	MIMAT0022732	miRBase	miRNA	19	47226990	47227011	-	21	0.158561	0.41415	3.08871	0.134085	0.893335	0.999725	0	0	0	0	0	0	0	0	0	2.55682	0	2.2	0	0	0	0	0	0	0	0	0	0	0	0	0	0	0	0	0	0
hsa-miR-3150a-5p	MIMAT0019206	miRBase	miRNA	8	95072925	95072946	+	21	0.237345	-0.203251	1.53545	-0.132372	0.89469	0.999725	0	0	0	0	0.919538	0	0	0	0	0	0	0	1.03772	0	0	0.724482	0	0	0	1.61712	0	0	0	0	2.16844	0	0	0	0	0.653038
hsa-miR-192-3p	MIMAT0004543	miRBase	miRNA	11	64891159	64891180	-	21	0.323908	0.175783	1.33647	0.131527	0.895358	0.999725	2.20686	0	0	0	0	0	0	0	0.642794	0	0	0	0	0	0.39047	0	0	0.629103	0	0	0	0	0	0	0	0	0	0.235416	4.95955	0.653038
hsa-miR-4734	MIMAT0019859	miRBase	miRNA	17	38702270	38702291	-	21	0.16151	0.245206	1.86711	0.13133	0.895515	0.999725	0	0	0	0	0	0	0	0	0	0.852274	0.788262	0	1.03772	0	0	1.44896	0	0	0	0	0	0	0	0	0	0.71808	0	0	0	0
hsa-miR-664b-5p	MIMAT0022271	miRBase	miRNA	X	154768596	154768619	+	23	3.38085	0.0535491	0.410584	0.130422	0.896233	0.999725	2.20686	1.83653	1.91349	2.6503	5.51723	3.13821	1.81846	0	5.14235	4.26137	1.57652	3.3	1.03772	3.99133	7.80939	4.34689	2.64521	4.40372	0	8.08559	2.19204	6.01057	3.76134	3.99821	2.16844	2.87232	1.6419	9.18121	0	3.91823
hsa-miR-30b-3p	MIMAT0004589	miRBase	miRNA	8	134800532	134800553	-	21	0.0811817	0.323061	2.48047	0.130242	0.896375	0.999725	0	0	0.956744	0	0	0	0	0	0	0	0	0	0	0	0.780939	0	0	0	0	0	0	0.462352	0	0	0	0	0	0.235416	0	0
hsa-mir-4487	MI0016848	miRBase	pre-miRNA	11	47400970	47401042	+	72	0.173387	-0.328315	2.55375	-0.128562	0.897704	0.999725	0	0.918266	0	0	0	0	0	0	0	0	0	0	0	0	0	0	0	0	0	0	0	0	0	0.999552	0	0	3.2838	0	0	0
hsa-miR-668-3p	MIMAT0003881	miRBase	miRNA	14	101055300	101055322	+	22	0.111983	-0.369194	2.88901	-0.127792	0.898313	0.999725	0	0	0	0	0	0	0	0	0	0	0	0	0	0	0	0	0	0	1.46434	0	0	0	0	0	0	0.71808	0	1.17708	0	0
hsa-miR-4504	MIMAT0019040	miRBase	miRNA	14	50299871	50299892	-	21	0.326433	0.150791	1.18407	0.127349	0.898664	0.999725	1.10343	0.918266	0	0	0	0	0	4.18774	0.642794	0	0	0	0	0	0.39047	0	0	0	0	1.61712	0	0.462352	0	0	0	0	0	0.470831	0	0
hsa-miR-3667-3p	MIMAT0018090	miRBase	miRNA	22	49543401	49543422	-	21	0.190148	0.279691	2.20357	0.126927	0.898998	0.999725	0	0	0	0	0	0	0	0	0	0	0	0	0	0	0	0	0	2.51641	0	0	0	0	0	1.9991	0	0.71808	0	0.470831	0	0
hsa-miR-6798-3p	MIMAT0027497	miRBase	miRNA	19	49009952	49009972	+	20	0.155721	-0.328507	2.60704	-0.126008	0.899726	0.999725	1.10343	0	0	0	0	1.5691	0	0	0	0	0	0	0	0	0	0	0	0	0	0	0	0	0	1.9991	0	0	0	0	0	0
hsa-miR-6866-3p	MIMAT0027633	miRBase	miRNA	17	40161980	40162001	+	21	0.061827	0.389226	3.09001	0.125963	0.899761	0.999725	0	0	0	0	0	0	0	0	0	0	0	0	0	0	0.39047	0	0	0	1.46434	0	0	0	0	0	0	0	0	0	0	0
hsa-miR-1914-3p	MIMAT0007890	miRBase	miRNA	20	63941474	63941495	-	21	0.0669196	0.389226	3.09001	0.125963	0.899761	0.999725	0	0	0	0	0	0	0	0	0	0	0	0	0	0	0.39047	0	0	0	0	1.61712	0	0	0	0	0	0	0	0	0	0
hsa-miR-3938	MIMAT0018353	miRBase	miRNA	3	55852515	55852536	-	21	0.0571873	0.389226	3.09001	0.125963	0.899761	0.999725	0	0	0	1.32515	0	0	0	0	0	0	0	0	0	0	0.39047	0	0	0	0	0	0	0	0	0	0	0	0	0	0	0
hsa-mir-503	MI0003188	miRBase	pre-miRNA	X	134546328	134546398	-	70	0.0436245	0.389226	3.09001	0.125963	0.899761	0.999725	0	0.918266	0	0	0	0	0	0	0	0	0	0	0	0	0.39047	0	0	0	0	0	0	0	0	0	0	0	0	0	0	0
hsa-miR-548e-3p	MIMAT0005874	miRBase	miRNA	10	110988978	110988999	+	21	0.241375	0.160693	1.27592	0.125943	0.899777	0.999725	0	0.918266	0	0	0	1.5691	0	0	0.642794	0.852274	0	0	0	0	0.39047	0	0	0	1.46434	0	0	0.462352	0	0	0	0	0	0.941663	0	0
hsa-mir-10396a	MI0033420	miRBase	pre-miRNA	21	8987617	8987665	+	48	0.138604	0.240052	1.91235	0.125527	0.900106	0.999725	1.10343	0	0	0	0	0	0	0	0	0.852274	1.57652	0	0	0	0.39047	0	0	0	0	0	0	0	0	0	0	0	0	0.235416	0	0
hsa-mir-320c-2	MI0008191	miRBase	pre-miRNA	18	24321675	24321746	+	71	0.250586	-0.155969	1.25041	-0.124734	0.900734	0.999725	0	0	0.956744	0	1.83908	0	0	0	0	0.852274	0	0	0	0	0	0	1.32261	0	0	0	0	0	0.940336	0	0	0.71808	0	0.235416	0	0.653038
hsa-mir-181a-1	MI0000289	miRBase	pre-miRNA	1	198859044	198859153	-	109	0.136569	-0.328741	2.67711	-0.122797	0.902268	0.999725	0	0	0.956744	0	0	0	0	0	0	0	0	2.2	0	0	0	0	0	0	0	0	0	0	0.940336	0	0	0	0	0	0	0
hsa-miR-3151-5p	MIMAT0015024	miRBase	miRNA	8	103154623	103154643	+	20	0.0827212	0.352542	2.95833	0.119169	0.905141	0.999725	0	0	0	0	0	0	0	0	0	0	0	0	0	0	0	0	0	0.629103	0	1.61712	0	0	0	0	0	0	0	0.235416	0	0
hsa-mir-144	MI0000460	miRBase	pre-miRNA	17	28861533	28861618	-	85	0.272493	-0.152386	1.27973	-0.119077	0.905214	0.999725	0	0.918266	0	1.32515	1.83908	0	0	0	0.642794	0	0	0	0	0	0.39047	0	0	0.629103	0	0	0	0	0	0	0	0	0	0.470831	0	1.95911
hsa-mir-600	MI0003613	miRBase	pre-miRNA	9	123111546	123111643	-	97	0.116427	-0.329018	2.76803	-0.118863	0.905384	0.999725	0	0	0	0	0	0	0	0	0	0	0.788262	0	2.07545	0	0	0	0	0.629103	0	0	0	0	0	0	0	0	0	0	0	0
hsa-miR-6866-5p	MIMAT0027632	miRBase	miRNA	17	40161938	40161960	+	22	0.152435	-0.191672	1.63151	-0.117481	0.906479	0.999725	0	0	0	0	0	0	0	0	0.642794	0.852274	0	0	1.03772	0	0	0	0	0.629103	0	0	0	0	0.940336	0	0	0	0	0.470831	0	0
hsa-miR-323a-5p	MIMAT0004696	miRBase	miRNA	14	101025747	101025768	+	21	0.0765196	0.352639	3.00989	0.11716	0.906733	0.999725	1.10343	0	0.956744	0	0	0	0	0	0	0	0	0	0	0	0	0	0	0	0	0	0	0	0	0	0	0	0	0.235416	0	0
hsa-miR-4716-3p	MIMAT0019827	miRBase	miRNA	15	49169079	49169100	-	21	0.0765196	0.352639	3.00989	0.11716	0.906733	0.999725	1.10343	0	0.956744	0	0	0	0	0	0	0	0	0	0	0	0	0	0	0	0	0	0	0	0	0	0	0	0	0.235416	0	0
hsa-mir-1843	MI0032314	miRBase	pre-miRNA	1	175968370	175968479	-	109	0.681243	-0.119565	1.02189	-0.117004	0.906857	0.999725	0	0	0	0	0	0	1.81846	0	0.642794	1.70455	0	1.1	1.03772	0	0.780939	0.724482	0	0	4.39302	0	1.09602	0	0	0	0	5.02656	1.6419	0.470831	0	0
hsa-let-7c-5p	MIMAT0000064	miRBase	miRNA	21	16539838	16539859	+	21	485.672	-0.0152885	0.131389	-0.11636	0.907367	0.999725	351.994	674.926	433.405	492.955	437.7	608.812	631.005	663.757	367.678	604.262	472.957	544.499	433.768	404.721	301.833	391.22	513.172	476.231	531.555	528.798	393.472	350	397.762	439.803	600.658	532.097	714.226	362.54	414.122	500.227
hsa-miR-5583-3p	MIMAT0022282	miRBase	miRNA	18	39676719	39676740	-	21	0.263686	-0.152297	1.30937	-0.116313	0.907404	0.999725	0	0.918266	0	0	0	0	0	0	0	0	2.36479	0	0	0	1.17141	0	0	0.629103	0	0	0	0.462352	0.940336	0	0	0.71808	0	0.706247	0	0
hsa-miR-659-5p	MIMAT0022710	miRBase	miRNA	22	37847732	37847753	-	21	0.102596	-0.329218	2.84017	-0.115915	0.90772	0.999725	0	0	0	0	0.919538	0	0	0	0	0.852274	0	0	0	0	0	0	0	0	0	0	0	0	0	0	0	0	0	0	0	1.30608
hsa-miR-369-3p	MIMAT0000721	miRBase	miRNA	14	101065641	101065661	+	20	1.40149	0.107977	0.932308	0.115817	0.907797	0.999725	3.31029	0	0	1.32515	0.919538	1.5691	1.81846	10.4694	0	0.852274	0.788262	0	2.07545	0	3.51423	0	6.61304	0	0	0	2.19204	0	0	0	0	0.71808	1.6419	4.23748	0	0
hsa-miR-4686	MIMAT0019773	miRBase	miRNA	11	2173072	2173094	+	22	0.37282	0.179629	1.55108	0.115809	0.907804	0.999725	1.10343	0	0	0	0	4.70731	0	0	0	0	0	1.1	0	0	0	0	2.64521	0.629103	0	0	0	0	0	0.999552	0	0	0	0	0	0
hsa-miR-6861-3p	MIMAT0027624	miRBase	miRNA	12	112163265	112163282	-	17	0.0232589	-0.357792	3.09103	-0.115752	0.907849	0.999725	0	0	0	0	0	0	0	0	0	0	0	0	0	0	0	0	0	0	0	0	0	0.462352	0	0	0	0	0	0.235416	0	0
hsa-miR-6758-5p	MIMAT0027416	miRBase	miRNA	12	57512693	57512715	+	22	0.0296151	-0.357792	3.09103	-0.115752	0.907849	0.999725	0	0	0	0	0	0	0	0	0	0	0	0	0	0	0	0	0	0	0	0	0	0	0	0	0	0	0	0.235416	0	0.653038
hsa-miR-744-3p	MIMAT0004946	miRBase	miRNA	17	12081966	12081987	+	21	0.0296151	-0.357792	3.09103	-0.115752	0.907849	0.999725	0	0	0	0	0	0	0	0	0	0	0	0	0	0	0	0	0	0	0	0	0	0	0	0	0	0	0	0.235416	0	0.653038
hsa-miR-6853-3p	MIMAT0027607	miRBase	miRNA	9	35732974	35732995	+	21	0.0317832	-0.357792	3.09103	-0.115752	0.907849	0.999725	0	0	0	0	0	0	0	0	0	0	0	0	0	0	0	0	0	0	0	0	0	0	0	0	0	0.71808	0	0.235416	0	0
hsa-mir-30c-2	MI0000254	miRBase	pre-miRNA	6	71376960	71377031	-	71	0.0317832	-0.357792	3.09103	-0.115752	0.907849	0.999725	0	0	0	0	0	0	0	0	0	0	0	0	0	0	0	0	0	0	0	0	0	0	0	0	0	0.71808	0	0.235416	0	0
hsa-miR-6774-3p	MIMAT0027449	miRBase	miRNA	16	85918396	85918416	+	20	0.0341226	-0.357792	3.09103	-0.115752	0.907849	0.999725	0	0	0	0	0	0	0	0	0	0	0.788262	0	0	0	0	0	0	0	0	0	0	0	0	0	0	0	0	0.235416	0	0
hsa-miR-3117-3p	MIMAT0014979	miRBase	miRNA	1	66628485	66628505	+	20	0.0344561	-0.357792	3.09103	-0.115752	0.907849	0.999725	0	0	0	0	0	0	0	0	0	0	0	0	0	0.798266	0	0	0	0	0	0	0	0	0	0	0	0	0	0.235416	0	0
hsa-miR-5587-5p	MIMAT0022289	miRBase	miRNA	16	535316	535333	+	17	0.0344561	-0.357792	3.09103	-0.115752	0.907849	0.999725	0	0	0	0	0	0	0	0	0	0	0	0	0	0.798266	0	0	0	0	0	0	0	0	0	0	0	0	0	0.235416	0	0
hsa-miR-219b-5p	MIMAT0019747	miRBase	miRNA	9	128392634	128392655	+	21	0.0344561	-0.357792	3.09103	-0.115752	0.907849	0.999725	0	0	0	0	0	0	0	0	0	0	0	0	0	0.798266	0	0	0	0	0	0	0	0	0	0	0	0	0	0.235416	0	0
hsa-miR-652-5p	MIMAT0022709	miRBase	miRNA	X	110055349	110055373	+	24	0.0344561	-0.357792	3.09103	-0.115752	0.907849	0.999725	0	0	0	0	0	0	0	0	0	0	0	0	0	0.798266	0	0	0	0	0	0	0	0	0	0	0	0	0	0.235416	0	0
hsa-miR-580-3p	MIMAT0003245	miRBase	miRNA	5	36147907	36147928	-	21	0.0391917	-0.357792	3.09103	-0.115752	0.907849	0.999725	0	0	0	0	0	0	0	0	0	0	0	0	0	0	0	0	0	0	0	0	0	0	0.940336	0	0	0	0	0.235416	0	0
hsa-miR-3162-5p	MIMAT0015036	miRBase	miRNA	11	59595127	59595149	-	22	0.0411656	-0.357792	3.09103	-0.115752	0.907849	0.999725	0	0	0	0	0	0	0	0	0	0	0	0	0	0	0	0	0	0	0	0	0	0	0	0.999552	0	0	0	0.235416	0	0
hsa-miR-3663-5p	MIMAT0018084	miRBase	miRNA	10	117167734	117167754	-	20	0.0424379	-0.357792	3.09103	-0.115752	0.907849	0.999725	0	0	0	0	0	0	0	0	0	0	0	0	1.03772	0	0	0	0	0	0	0	0	0	0	0	0	0	0	0.235416	0	0
hsa-miR-5582-3p	MIMAT0022280	miRBase	miRNA	11	46753125	46753146	-	21	0.0424379	-0.357792	3.09103	-0.115752	0.907849	0.999725	0	0	0	0	0	0	0	0	0	0	0	0	1.03772	0	0	0	0	0	0	0	0	0	0	0	0	0	0	0.235416	0	0
hsa-miR-450a-2-3p	MIMAT0031074	miRBase	miRNA	X	134540529	134540550	-	21	0.0443813	-0.357792	3.09103	-0.115752	0.907849	0.999725	0	0	0	0	0	0	0	0	0	0	0	0	0	0	0	0	0	0	0	0	1.09602	0	0	0	0	0	0	0.235416	0	0
hsa-mir-4706	MI0017339	miRBase	pre-miRNA	14	65044688	65044769	+	81	0.0601507	-0.357792	3.09103	-0.115752	0.907849	0.999725	0	0	0	0	0	1.5691	0	0	0	0	0	0	0	0	0	0	0	0	0	0	0	0	0	0	0	0	0	0.235416	0	0
hsa-miR-4707-5p	MIMAT0019807	miRBase	miRNA	14	22956998	22957020	-	22	0.0684625	-0.357792	3.09103	-0.115752	0.907849	0.999725	0	0	0	0	0	0	1.81846	0	0	0	0	0	0	0	0	0	0	0	0	0	0	0	0	0	0	0	0	0.235416	0	0
hsa-miR-3187-5p	MIMAT0019216	miRBase	miRNA	19	813590	813612	+	22	0.0684625	-0.357792	3.09103	-0.115752	0.907849	0.999725	0	0	0	0	0	0	1.81846	0	0	0	0	0	0	0	0	0	0	0	0	0	0	0	0	0	0	0	0	0.235416	0	0
hsa-let-7d	MI0000065	miRBase	pre-miRNA	9	94178834	94178920	+	86	0.0684625	-0.357792	3.09103	-0.115752	0.907849	0.999725	0	0	0	0	0	0	1.81846	0	0	0	0	0	0	0	0	0	0	0	0	0	0	0	0	0	0	0	0	0.235416	0	0
hsa-mir-4526	MI0016893	miRBase	pre-miRNA	18	13611114	13611200	+	86	0.0703475	0.352742	3.06825	0.114965	0.908473	0.999725	0	0.918266	0.956744	0	0	0	0	0	0	0	0	0	0	0	0	0	0	0	0	0	0	0	0	0	0	0	0	0.235416	0	0
hsa-miR-365a-5p	MIMAT0009199	miRBase	miRNA	16	14309300	14309322	+	22	0.209719	-0.206621	1.80483	-0.114482	0.908855	0.999725	0	0	0	0	0	1.5691	0	0	0.642794	0	0	0	0	0	0	0	0	1.25821	0	0	0	0	0	0	2.16844	0	0	0	0	0.653038
hsa-miR-6754-5p	MIMAT0027408	miRBase	miRNA	11	71473508	71473529	+	21	0.0687776	0.352769	3.0842	0.11438	0.908937	0.999725	1.10343	0	0	0	0	0	0	0	0	0	0	0	0	0	0	0.724482	0	0	0	0	0	0	0	0	0	0	0	0.235416	0	0
hsa-miR-940	MIMAT0004983	miRBase	miRNA	16	2271806	2271826	+	20	0.0594262	0.352779	3.08975	0.114177	0.909097	0.999725	0	0.918266	0	0	0	0	0	0	0	0	0	0	0	0	0	0	0	0.629103	0	0	0	0	0	0	0	0	0	0.235416	0	0
hsa-mir-940	MI0005762	miRBase	pre-miRNA	16	2271747	2271840	+	93	0.0690649	0.352779	3.08975	0.114177	0.909097	0.999725	0	1.83653	0	0	0	0	0	0	0	0	0	0	0	0	0	0	0	0	0	0	0	0	0	0	0	0	0	0.235416	0	0
hsa-miR-30a-3p	MIMAT0000088	miRBase	miRNA	6	71403554	71403575	-	21	8.52136	-0.0303301	0.266563	-0.113782	0.909411	0.999725	6.62058	11.9375	6.69721	5.30059	9.19538	14.1219	5.45538	4.18774	11.5703	6.81819	7.88262	14.3	4.15089	9.57919	4.68564	11.5917	13.2261	8.80744	5.85736	11.3198	17.5364	4.62352	3.76134	7.99641	8.67376	7.89888	11.4933	4.94373	4.95955	10.4486
hsa-miR-3180	MIMAT0018178	miRBase	miRNA	16	2136076	2136094	-	18	0.364132	0.140648	1.23942	0.113479	0.90965	0.999725	0	0	1.91349	1.32515	1.83908	0	0	0	0	0	0	0	1.03772	0	0	0	0	0	1.46434	0	0	0	0.940336	0	2.16844	0	0	0.235416	0	0
hsa-miR-3180-3p	MIMAT0015058	miRBase	miRNA	16	18402189	18402210	-	21	0.364132	0.140648	1.23942	0.113479	0.90965	0.999725	0	0	1.91349	1.32515	1.83908	0	0	0	0	0	0	0	1.03772	0	0	0	0	0	1.46434	0	0	0	0.940336	0	2.16844	0	0	0.235416	0	0
hsa-miR-6729-3p	MIMAT0027360	miRBase	miRNA	1	12029202	12029222	+	20	0.184667	-0.206857	1.83086	-0.112984	0.910043	0.999725	0	0	0	0	0	0	0	0	0	0	0	0	2.07545	0	0	0	0	0.629103	1.46434	0	0	0	0	0	0	0.71808	0	0	0	0.653038
hsa-miR-6875-5p	MIMAT0027650	miRBase	miRNA	7	100868041	100868061	+	20	0.55325	-0.148208	1.34278	-0.110374	0.912113	0.999725	0	0	0	0	0	1.5691	0	2.09387	0	0	0	0	1.03772	0	0.780939	0	0	2.51641	0	0	0	0.924704	0	0	0	0	0	0.235416	7.43932	0
hsa-miR-455-3p	MIMAT0004784	miRBase	miRNA	9	114209487	114209507	+	20	0.14359	0.288111	2.62086	0.10993	0.912465	0.999725	1.10343	0	0	0	0	0	0	0	0	0	0	0	0	0	0	0.724482	0	0	0	0	0	0	0	0	0	0	0	0	2.47977	0
hsa-miR-6825-3p	MIMAT0027551	miRBase	miRNA	3	127575267	127575288	-	21	0.135571	-0.242855	2.21606	-0.109589	0.912736	0.999725	0	0	0	0	0	1.5691	0	0	0	0	0	0	0	0.798266	0	0	0	0	1.46434	0	0	0	0	0	0	0	0	0.235416	0	0
hsa-miR-129-5p	MIMAT0000242	miRBase	miRNA	11	43581408	43581428	+	20	0.96848	-0.0973327	0.891575	-0.109169	0.913068	0.999725	0	0.918266	0	2.6503	0	0	0	0	0	0	2.36479	1.1	6.22634	0.798266	0	2.89793	0	2.51641	1.46434	0	1.09602	0	1.88067	2.99866	0	1.43616	0	0.706247	0	0
hsa-miR-1273h-3p	MIMAT0030416	miRBase	miRNA	16	24203186	24203207	+	21	1.00008	0.0921105	0.846961	0.108754	0.913398	0.999725	0	2.7548	0	1.32515	1.83908	0	1.81846	2.09387	0.642794	1.70455	0	0	3.11317	0.798266	1.17141	3.62241	1.32261	0	0	0	0	0.462352	0	0	0	2.15424	0	5.17914	0	0
hsa-miR-942-3p	MIMAT0026734	miRBase	miRNA	1	117094695	117094716	+	21	0.135218	0.288107	2.65574	0.108485	0.913611	0.999725	0	0	0	0	0	0	0	0	0	0.852274	0	0	0	0	0	0.724482	0	0	0	0	0	0	0	0	0	0	0	0	2.47977	0
hsa-miR-6770-3p	MIMAT0027441	miRBase	miRNA	16	14930859	14930879	+	20	0.112094	-0.306852	2.85271	-0.107565	0.914341	0.999725	0	0	0	1.32515	0	0	0	0	0	0	0	0	0	0	0	0	0	0	0	0	1.09602	0	0	0	0	0	0	0.941663	0	0
hsa-miR-6511b-5p	MIMAT0025847	miRBase	miRNA	16	2106720	2106743	-	23	0.185359	-0.167803	1.56647	-0.107122	0.914692	0.999725	0	0	0	1.32515	0	0	0	0	0	0	0.788262	0	0	0	0.39047	0	0	0	0	0	0	0	0	0	2.16844	0	0	0.235416	0	0.653038
hsa-miR-6511a-5p	MIMAT0025478	miRBase	miRNA	16	18344053	18344075	-	22	0.185359	-0.167803	1.56647	-0.107122	0.914692	0.999725	0	0	0	1.32515	0	0	0	0	0	0	0.788262	0	0	0	0.39047	0	0	0	0	0	0	0	0	0	2.16844	0	0	0.235416	0	0.653038
hsa-miR-1250-5p	MIMAT0005902	miRBase	miRNA	17	81133265	81133285	-	20	0.248918	-0.148083	1.38333	-0.107049	0.91475	0.999725	0	1.83653	0	0	0	1.5691	0	0	0	0.852274	0	0	0	0	0	0	0	0	0	0	1.09602	0.924704	0	0	0	0.71808	0	0.470831	0	0
hsa-miR-6515-3p	MIMAT0025487	miRBase	miRNA	19	12940521	12940540	+	19	1.14806	-0.072748	0.68555	-0.106116	0.91549	0.999725	0	0	1.91349	2.6503	1.83908	0	5.45538	0	1.28559	0	0	0	1.03772	0.798266	2.73329	0	1.32261	1.25821	1.46434	0	2.19204	0	1.88067	0.999552	2.16844	0.71808	1.6419	0.470831	0	2.61215
hsa-miR-3065-3p	MIMAT0015378	miRBase	miRNA	17	81125926	81125948	+	22	0.0809385	-0.32444	3.05853	-0.106077	0.915521	0.999725	0	0	0	0	0	0	0	0	0	0	0	0	0	0	0.39047	0	0	0	0	0	1.09602	0	0	0	0	0	0	0.941663	0	0
hsa-miR-3916	MIMAT0018190	miRBase	miRNA	1	247202016	247202041	-	25	0.0888735	-0.310075	2.93054	-0.105808	0.915734	0.999725	0	0.918266	0	0	0	0	0	0	1.28559	0	0	0	0	0	0	0	0	0	0	0	0	0.462352	0	0	0	0	0	0	0	0
hsa-miR-933	MIMAT0004976	miRBase	miRNA	2	175167642	175167663	-	21	0.22532	0.164298	1.56078	0.105267	0.916164	0.999725	0	0	0	0	0	0	0	0	0.642794	0	0	0	2.07545	0	0	0.724482	0	0	1.46434	1.61712	0	0	0	0	0	0	0	0.235416	0	0
hsa-miR-4635	MIMAT0019692	miRBase	miRNA	5	1062904	1062924	-	20	0.0777895	-0.260809	2.48122	-0.105113	0.916286	0.999725	0	0	0	0	0.919538	0	0	0	0	0	0.788262	0	0	0	0.39047	0	0	0	0	0	0	0	0	0	0	0	0	0.235416	0	0
hsa-miR-133b	MIMAT0000770	miRBase	miRNA	6	52148988	52149009	+	21	0.113748	0.288097	2.75482	0.104579	0.91671	0.999725	0	0.918266	0	0	0	0	0	0	0	0.852274	0	0	0	0	0	0	0	0	0	0	0	0	0	0	0	0	1.6419	0	0	0
hsa-miR-548aw	MIMAT0022471	miRBase	miRNA	9	132945714	132945733	+	19	0.114325	0.288097	2.75786	0.104464	0.916801	0.999725	0	0	0	0	0	0	0	0	0.642794	0	0	0	0	0	0	0	1.32261	0	1.46434	0	0	0	0	0	0	0	0	0	0	0
hsa-miR-4787-3p	MIMAT0019957	miRBase	miRNA	3	50675130	50675153	+	23	0.106281	0.288093	2.80002	0.10289	0.918051	0.999725	0	0.918266	0	0	0	0	0	0	0	0	0	0	0	0	0	0	0	0	0	1.61712	0	0	0	0	0	0	0	0	0	0.653038
hsa-miR-3934-5p	MIMAT0018349	miRBase	miRNA	6	33698152	33698173	+	21	0.0744904	-0.312554	3.04965	-0.102488	0.918369	0.999725	0	0	0	0	0.919538	0	0	0	0	0	0	0	0	0	0.39047	0	0	0	0	0	0	0.924704	0	0	0	0	0	0	0	0
hsa-mir-7854	MI0025524	miRBase	pre-miRNA	16	81533902	81533966	+	64	0.163294	-0.189903	1.85378	-0.102441	0.918407	0.999725	0	0	0	0	0	0	0	0	0	0	0	0	0	0	0.780939	0	0	0	0	0	0	0.462352	0.940336	0	0	0	0	0.235416	2.47977	0
hsa-miR-6732-3p	MIMAT0027366	miRBase	miRNA	1	37480267	37480289	+	22	0.0966595	-0.242821	2.37402	-0.102283	0.918532	0.999725	0	0	0	0	0	0	0	0	0	0	0	0	0	0	0	0.724482	0	0	0	0	0	0	0.940336	0.999552	0	0	0	0.235416	0	0
hsa-mir-4449	MI0016792	miRBase	pre-miRNA	4	52712682	52712747	+	65	0.0943487	0.288088	2.8706	0.100358	0.92006	0.999725	0	0	0	1.32515	0	0	0	0	0	0.852274	0	0	0	0	0	0	0	0	0	0	0	0	0	0	0	0	0	0	0	0.653038
hsa-miR-30d-3p	MIMAT0004551	miRBase	miRNA	8	134804879	134804900	-	21	0.571174	-0.0998744	0.996705	-0.100205	0.920182	0.999725	0	0	0.956744	0	0	0	0	0	0	0	0	1.1	2.07545	0.798266	2.34282	0	0	0	1.46434	1.61712	0	0	0.940336	3.99821	0	0.71808	0	0.470831	0	0.653038
hsa-miR-581	MIMAT0003246	miRBase	miRNA	5	53951564	53951584	-	20	0.0871193	-0.242812	2.42446	-0.100151	0.920224	0.999725	0	0	0	0	0	0	0	0	0	0	0	0	0	0	0	0	0	0.629103	0	0	1.09602	0	0	0	0	0	0	0.235416	0	0.653038
hsa-mir-599	MI0003611	miRBase	pre-miRNA	8	99536636	99536730	-	94	0.0857439	-0.24281	2.43231	-0.099827	0.920482	0.999725	0	0	0	0	0.919538	0	0	0	0	0	0.788262	0	0	0	0	0	0	0.629103	0	0	0	0	0	0	0	0	0	0.235416	0	0
hsa-miR-1914-5p	MIMAT0007889	miRBase	miRNA	20	63941511	63941532	-	21	0.151298	-0.215813	2.21155	-0.0975846	0.922262	0.999725	0	0	0	0	0	0	0	0	0	0	0	0	0	0	0.780939	0	0	0	0	0	0	0	1.88067	0	0	0	1.6419	0.235416	0	0
hsa-miR-3190-3p	MIMAT0022839	miRBase	miRNA	19	47226988	47227010	+	22	0.0939547	-0.232261	2.38768	-0.0972748	0.922508	0.999725	0	0	0	0	0	0	0	0	0	0	0	0	0	0.798266	0	0	1.32261	0	0	0	0	0.462352	0	0	0	0	0	0.235416	0	0
hsa-mir-93	MI0000095	miRBase	pre-miRNA	7	100093768	100093847	-	79	0.0817861	0.288081	2.96485	0.0971654	0.922595	0.999725	0	0	0	0	0	0	0	0	0	0	0	1.1	0	0	0	0.724482	0	0.629103	0	0	0	0	0	0	0	0	0	0	0	0
hsa-miR-6874-3p	MIMAT0027649	miRBase	miRNA	7	5711840	5711862	-	22	0.0804687	0.28808	2.97573	0.0968099	0.922877	0.999725	0	0	0	0	0	0	0	0	0	0	0	0	0	0	0	0	1.32261	0.629103	0	0	0	0.462352	0	0	0	0	0	0	0	0
hsa-miR-4474-3p	MIMAT0019001	miRBase	miRNA	9	20502277	20502298	-	21	0.0800305	0.28808	2.97941	0.0966904	0.922972	0.999725	0	0	0	0	0.919538	0	0	0	0	0.852274	0	0	0	0	0	0	0	0.629103	0	0	0	0	0	0	0	0	0	0	0	0
hsa-miR-3199	MIMAT0015084	miRBase	miRNA	22	27920581	27920603	-	22	0.0799769	0.28808	2.97986	0.0966758	0.922984	0.999725	0	0	0.956744	0	0	0	0	0	0	0	0	0	0	0	0	0.724482	0	0	0	0	0	0	0	0	0	0.71808	0	0	0	0
hsa-miR-4511	MIMAT0019048	miRBase	miRNA	15	65719297	65719318	-	21	1.54459	0.0645749	0.668473	0.0966005	0.923044	0.999725	0	0.918266	4.78372	2.6503	7.3563	0	0	0	3.85676	0	2.36479	2.2	2.07545	0.798266	1.17141	2.89793	0	4.40372	1.46434	0	0	3.23646	0	0.999552	0	0.71808	0	1.17708	0	3.26519
hsa-miR-2116-5p	MIMAT0011160	miRBase	miRNA	15	59171229	59171249	-	20	0.206627	0.214134	2.23048	0.0960036	0.923518	0.999725	0	0	0	1.32515	0	0	0	0	0	0	0	0	0	0	0	0	0	0	0	3.23424	0	0.462352	0	0	0	0	0	1.17708	0	0
hsa-miR-517a-3p	MIMAT0002852	miRBase	miRNA	19	53712321	53712342	+	21	0.0746295	0.288077	3.02686	0.0951738	0.924177	0.999725	0	0	0.956744	0	0	0	0	0	0	0	0	0	0	0	0	0	0	0.629103	0	0	0	0	0	0	0	0	0	0	0	0.653038
hsa-miR-517b-3p	MIMAT0002857	miRBase	miRNA	19	53721118	53721139	+	21	0.0746295	0.288077	3.02686	0.0951738	0.924177	0.999725	0	0	0.956744	0	0	0	0	0	0	0	0	0	0	0	0	0	0	0.629103	0	0	0	0	0	0	0	0	0	0	0	0.653038
hsa-miR-6849-3p	MIMAT0027599	miRBase	miRNA	8	144400277	144400298	-	21	0.0746295	0.288077	3.02686	0.0951738	0.924177	0.999725	0	0	0.956744	0	0	0	0	0	0	0	0	0	0	0	0	0	0	0.629103	0	0	0	0	0	0	0	0	0	0	0	0.653038
hsa-miR-665	MIMAT0004952	miRBase	miRNA	14	100875075	100875094	+	19	0.0514717	0.293977	3.08993	0.0951402	0.924203	0.999725	0	0.918266	0	0	0	0	0	0	0	0	0	0	0	0	0.39047	0	0	0	0	0	0	0	0	0	0	0	0	0.235416	0	0
hsa-miR-4436b-3p	MIMAT0019941	miRBase	miRNA	2	110086443	110086464	-	21	0.049272	0.293977	3.08993	0.0951402	0.924203	0.999725	0	0	0	0	0	0	0	0	0	0.852274	0	0	0	0	0.39047	0	0	0	0	0	0	0	0	0	0	0	0	0.235416	0	0
hsa-miR-584-3p	MIMAT0022708	miRBase	miRNA	5	149062334	149062355	-	21	0.0514717	0.293977	3.08993	0.0951402	0.924203	0.999725	0	0.918266	0	0	0	0	0	0	0	0	0	0	0	0	0.39047	0	0	0	0	0	0	0	0	0	0	0	0	0.235416	0	0
hsa-miR-3136-5p	MIMAT0015003	miRBase	miRNA	3	69049004	69049026	-	22	0.152413	-0.1771	1.89212	-0.0935985	0.925428	0.999725	0	0	0	0	0	0	0	0	0	0	0	0	1.03772	0	0	0	0	1.25821	0	0	1.09602	0.462352	0	0	0	0.71808	0	0	0	0
hsa-miR-5697	MIMAT0022490	miRBase	miRNA	1	9967390	9967411	+	21	0.102555	0.288074	3.0897	0.0932368	0.925715	0.999725	0	0	0	0	0	0	1.81846	0	0	0	0	0	0	0	0	0	0	1.25821	0	0	0	0	0	0	0	0	0	0	0	0
hsa-miR-301a-5p	MIMAT0022696	miRBase	miRNA	17	59151187	59151208	-	21	0.07223	0.288074	3.0897	0.0932368	0.925715	0.999725	0	0	0	0	0	0	0	0	0	1.70455	0	0	0	0	0	0	0	0	0	0	0	0.462352	0	0	0	0	0	0	0	0
hsa-miR-1292-3p	MIMAT0022948	miRBase	miRNA	20	2652819	2652838	+	19	0.0637081	0.288074	3.0897	0.0932368	0.925715	0.999725	0	0	0	0	0	0	0	0	0	0	0	0	0	0	0	0	0	1.25821	0	0	0	0	0	0	0	0	0	0	0	0.653038
hsa-miR-455-5p	MIMAT0003150	miRBase	miRNA	9	114209449	114209470	+	21	0.0633666	0.288074	3.0897	0.0932368	0.925715	0.999725	0	0	0	0	0	0	0	0	0.642794	0	0	0	0	0	0	0	0	1.25821	0	0	0	0	0	0	0	0	0	0	0	0
hsa-mir-5696	MI0019303	miRBase	pre-miRNA	2	101309450	101309534	+	84	0.0668874	0.288074	3.0897	0.0932368	0.925715	0.999725	0	0	0	0	0	0	0	0	0	0	0	0	0	0	0	0.724482	0	0.629103	0	0	0	0	0	0	0	0	0	0	0	0.653038
hsa-miR-206	MIMAT0000462	miRBase	miRNA	6	52144401	52144422	+	21	16.4622	0.0309553	0.334258	0.092609	0.926214	0.999725	8.82744	11.0192	42.0967	19.8772	25.7471	10.9837	16.3661	6.28162	40.496	12.7841	12.6122	19.8	28.0185	14.3688	4.68564	11.5917	13.2261	20.1313	16.1077	24.2568	8.76818	6.47293	13.1647	22.9897	30.3582	5.02656	21.3447	5.17914	4.95955	16.3259
hsa-miR-4498	MIMAT0019033	miRBase	miRNA	12	120155473	120155494	-	21	0.0916727	0.267395	2.9111	0.0918536	0.926814	0.999725	0	0	0.956744	0	0	0	0	0	0	0	0	0	0	0	0	0	1.32261	0	0	0	0	0	0	0	0	0	0	0.470831	0	0
hsa-miR-208b-3p	MIMAT0004960	miRBase	miRNA	14	23417997	23418018	-	21	0.145952	0.245267	2.68484	0.0913526	0.927212	0.999725	0	0	0	0	0.919538	0	0	0	1.28559	0	0	0	0	0	0	2.17345	0	0	0	0	0	0	0	0	0	0	0	0	0	0
hsa-miR-6881-5p	MIMAT0027662	miRBase	miRNA	15	74411406	74411427	-	21	0.139241	0.199666	2.21421	0.0901746	0.928148	0.999725	0	0	0	1.32515	0	0	0	0	0	0	0	0	0	0	0	0	0	0	0	1.61712	0	0	0	0.999552	0	0	0	0.235416	0	0
hsa-let-7a-1	MI0000060	miRBase	pre-miRNA	9	94175957	94176036	+	79	0.416186	-0.0855799	0.959865	-0.0891583	0.928956	0.999725	1.10343	0	0.956744	1.32515	0	0	0	0	0	0	0.788262	1.1	0	1.59653	0.39047	0	0	0	0	1.61712	2.19204	0.462352	0	0	0	0.71808	0	0.235416	0	0
hsa-miR-20a-3p	MIMAT0004493	miRBase	miRNA	13	91351108	91351129	+	21	0.167423	-0.142508	1.65416	-0.0861518	0.931346	0.999725	1.10343	0	0	0	0	0	0	0	0.642794	0	0	1.1	0	0	0.780939	0	0	0	0	0	0	0.924704	0	0	0	0	0	0.470831	0	0
hsa-miR-1236-3p	MIMAT0005591	miRBase	miRNA	6	31956839	31956860	-	21	0.105287	-0.242752	2.82436	-0.0859494	0.931507	0.999725	0	0	0	0	0	0	0	0	0	0	0	0	0	0	0	0	0	0	0	1.61712	0	0	0	0	0	0	0	0.235416	0	1.30608
hsa-miR-3617-3p	MIMAT0022966	miRBase	miRNA	20	45705109	45705131	-	22	0.0687349	-0.261394	3.09039	-0.084583	0.932593	0.999725	0	0	0	0	0	0	0	0	0	0	0	0	0	0	0.39047	0	0	0	0	0	0	0	0	0	0	1.43616	0	0.235416	0	0
hsa-miR-4632-5p	MIMAT0022977	miRBase	miRNA	1	12191713	12191735	+	22	0.0917503	0.200362	2.39825	0.083545	0.933418	0.999725	0	0	0	0	0	0	0	0	0	0.852274	0	0	0	0	0	0.724482	0	0	0	0	0	0	0.940336	0	0	0	0	0.235416	0	0
hsa-miR-6730-5p	MIMAT0027361	miRBase	miRNA	1	12578996	12579018	-	22	0.131516	0.162587	1.9537	0.0832202	0.933676	0.999725	0	0	0	0	0	0	0	0	0	0	0.788262	0	1.03772	0	0.39047	0	0	1.25821	0	0	0	0	0	0	0	0	0	0.470831	0	0
hsa-miR-4653-3p	MIMAT0019719	miRBase	miRNA	7	101159524	101159546	+	22	0.233388	-0.133328	1.61688	-0.0824604	0.934281	0.999725	0	0	0	0	0	0	0	0	1.28559	0	0	0	1.03772	0	0	0	2.64521	0.629103	0	0	0	0.462352	0	0	0	0	0	0.941663	0	0
hsa-let-7e-3p	MIMAT0004485	miRBase	miRNA	19	51692838	51692859	+	21	0.47269	0.0912837	1.11611	0.081787	0.934816	0.999725	3.31029	0	0	0	0	1.5691	0	0	0.642794	0.852274	0	0	0	0	0.39047	0	0	0	0	1.61712	0	0	2.82101	0	0	1.43616	0	0.235416	0	1.30608
hsa-miR-501-3p	MIMAT0004774	miRBase	miRNA	X	50009772	50009793	+	21	52.8245	-0.0150805	0.185498	-0.0812973	0.935206	0.999725	47.4475	44.995	80.3665	64.9323	34.9424	67.4715	38.1876	56.5345	44.3528	45.1705	40.9896	33	37.358	76.6335	58.9609	57.2341	21.1617	38.3753	79.0744	35.5766	90.9699	48.5469	49.8378	45.9794	56.3794	48.8295	39.4055	48.4956	96.7112	56.8143
hsa-mir-27a	MI0000085	miRBase	pre-miRNA	19	13836440	13836517	-	77	0.131274	-0.159934	1.97005	-0.0811826	0.935297	0.999725	0	0	0	1.32515	0	0	0	0	0	0	0	0	0	0.798266	0.39047	0	0	0	0	0	0	0	0	0	0	0.71808	0	0.706247	0	0
hsa-miR-664b-3p	MIMAT0022272	miRBase	miRNA	X	154768635	154768656	+	21	0.781116	-0.0596116	0.740108	-0.0805445	0.935804	0.999725	0	0.918266	1.91349	0	0	0	0	2.09387	0	0	0.788262	0	1.03772	2.3948	1.17141	0	2.64521	0.629103	0	1.61712	1.09602	0.462352	0.940336	0.999552	0	1.43616	1.6419	1.64791	0	0
hsa-miR-96-5p	MIMAT0000095	miRBase	miRNA	7	129774739	129774761	-	22	62.0543	0.0288439	0.365563	0.0789027	0.93711	0.999725	26.4823	12.8557	103.328	53.0059	90.1147	20.3984	20.003	18.8448	36.6392	5.11364	45.7192	50.5999	60.1879	41.5098	37.0946	105.774	58.1947	66.6849	184.507	40.428	80.0096	63.3422	70.5252	110.95	62.8848	105.558	32.838	30.8395	86.7921	140.403
hsa-miR-4646-5p	MIMAT0019707	miRBase	miRNA	6	31701070	31701091	-	21	0.405663	0.0700553	0.900104	0.0778302	0.937963	0.999725	1.10343	0	1.91349	0	0.919538	0	0	0	0	0	0.788262	0	0	0.798266	0.780939	0	0	0.629103	0	0	0	0.462352	0	0.999552	2.16844	0.71808	0	0.235416	0	0.653038
hsa-miR-370-5p	MIMAT0026483	miRBase	miRNA	14	100911151	100911172	+	21	0.071627	-0.238183	3.09033	-0.0770738	0.938565	0.999725	0	0	0	0	0	0	0	0	0	0	0	0	0	0	0	0.724482	0	0	0	0	0	0	0	0	0	0.71808	0	0.706247	0	0
hsa-miR-193b-5p	MIMAT0004767	miRBase	miRNA	16	14303980	14304001	+	21	18.7107	-0.030746	0.402433	-0.0764003	0.939101	0.999725	25.3789	6.42786	12.4377	6.62574	14.7126	67.4715	18.1846	27.2203	4.49956	18.75	15.7652	14.3	37.358	25.5445	4.29517	11.5917	23.8069	20.7604	65.8953	6.46847	9.8642	10.1717	14.105	7.99641	10.8422	5.02656	36.1218	4.70831	17.3584	17.632
hsa-miR-6832-5p	MIMAT0027564	miRBase	miRNA	6	31633792	31633814	+	22	0.198537	-0.118745	1.5548	-0.0763731	0.939122	0.999725	0	0	0	1.32515	0	0	0	0	0.642794	0	0.788262	0	0	0	0	0	1.32261	0	0	0	0	0	0	0	0	0	1.6419	0.235416	0	0
hsa-miR-3161	MIMAT0015035	miRBase	miRNA	11	48096791	48096813	+	22	0.0760721	0.229442	3.01404	0.0761245	0.93932	0.999725	1.10343	0	0	0	0	0	0	0	0	0	0.788262	0	0	0	0.39047	0	0	0	0	0	0	0	0	0	0	0	0	0	0	0
hsa-miR-500b-3p	MIMAT0027032	miRBase	miRNA	X	50010722	50010741	+	19	0.294026	0.0938158	1.24386	0.0754234	0.939878	0.999725	2.20686	0	0	0	0	0	1.81846	0	0	0	0	0	1.03772	0.798266	0.39047	0	0	0.629103	0	0	0	0	0.940336	0.999552	0	0	0	0	0	0
hsa-miR-574-3p	MIMAT0003239	miRBase	miRNA	4	38868092	38868113	+	21	29.9914	0.0214001	0.284776	0.075147	0.940098	0.999725	49.6543	37.6489	35.3995	25.1778	26.6666	17.2601	9.09229	14.6571	57.2086	15.3409	20.4948	28.6	20.7545	19.1584	42.9517	28.2548	46.2913	25.1641	23.4294	8.08559	18.6324	27.2788	29.1504	37.983	28.1897	31.5955	27.9123	75.0976	9.91909	62.6916
hsa-miR-548ac	MIMAT0018938	miRBase	miRNA	1	116560038	116560059	-	21	0.157294	0.167549	2.23134	0.0750888	0.940144	0.999725	0	0	0	0	0	0	0	0	0	0	0	0	0	1.59653	0	0	0	1.88731	0	0	0	0	0	0.999552	0	0	0	0.235416	0	0
hsa-miR-4533	MIMAT0019072	miRBase	miRNA	20	60478119	60478140	+	21	0.132555	0.201181	2.68989	0.0747918	0.94038	0.999725	0	0	0	0	0	0	0	0	0	0	0	0	0	0	0	0	2.64521	0	0	0	1.09602	0	0	0	0	0	0	0.235416	0	0
hsa-miR-5189-3p	MIMAT0027088	miRBase	miRNA	16	88468984	88469004	+	20	2.64287	-0.0437531	0.58653	-0.0745965	0.940536	0.999725	1.10343	8.2644	5.74046	2.6503	0.919538	1.5691	0	0	2.57117	0	0.788262	5.49999	1.03772	0.798266	3.12376	0	0	2.51641	5.85736	0	9.8642	2.77411	0.940336	0.999552	4.33688	6.46272	1.6419	3.29582	0	6.53038
hsa-miR-6509-5p	MIMAT0025474	miRBase	miRNA	7	135207044	135207064	-	20	0.0493975	0.229272	3.08988	0.0742009	0.940851	0.999725	0	0	0	0	0	0	0	0	0	0	0	0	0	0	0.39047	0	0	0.629103	0	0	0	0.462352	0	0	0	0	0	0	0	0
hsa-miR-7114-3p	MIMAT0028126	miRBase	miRNA	9	137450026	137450046	-	20	0.117617	0.20134	2.76003	0.0729485	0.941847	0.999725	0	0	0	2.6503	0	0	0	0	0.642794	0	0	0	0	0	0	0	0	0	0	0	0	0	0	0	0	0	0	0.235416	0	0
hsa-mir-425	MI0001448	miRBase	pre-miRNA	3	49020148	49020234	-	86	0.178368	0.119786	1.71166	0.0699825	0.944208	0.999725	0	0	0	0	0	0	0	0	0	0	0.788262	0	0	0	0.780939	0	1.32261	0.629103	0	0	0	0	0	0	0	0	0	1.17708	0	0.653038
hsa-miR-10399-3p	MIMAT0041630	miRBase	miRNA	7	139044100	139044120	-	20	1.75056	0.0433711	0.63648	0.0681422	0.945672	0.999725	0	0	2.87023	3.97544	1.83908	0	0	0	4.49956	3.4091	3.15305	1.1	1.03772	0	1.17141	0	1.32261	2.51641	5.85736	0	1.09602	3.23646	1.88067	0.999552	0	3.5904	0	4.00207	4.95955	0
hsa-mir-4779	MI0017423	miRBase	pre-miRNA	2	86193026	86193108	-	82	0.114156	-0.17875	2.76052	-0.0647522	0.948371	0.999725	0	0	0	0	0	0	0	2.09387	0	0	0	0	0	0	0.39047	0	0	0	0	0	0	0	0.940336	0	0	0	0	0	0	0
hsa-miR-4753-5p	MIMAT0019890	miRBase	miRNA	1	235190086	235190107	-	21	0.176899	-0.117795	1.83437	-0.0642155	0.948799	0.999725	0	0.918266	0	0	0	0	0	0	0	0	0	1.1	0	0	0	0	0	0	0	1.61712	0	0	0	0	0	1.43616	0	0.235416	0	0
hsa-mir-6793	MI0022638	miRBase	pre-miRNA	19	10828973	10829035	+	62	0.163278	-0.139545	2.17868	-0.0640502	0.94893	0.999725	0	0	0	0	0.919538	0	0	0	0	0	0	0	0	0	0.780939	0	0	0	0	0	0	0	0	0	0	0.71808	0	0	2.47977	0
hsa-miR-146b-5p	MIMAT0002809	miRBase	miRNA	10	102436520	102436542	+	22	98.0599	0.0205561	0.3259	0.0630748	0.949707	0.999725	110.343	158.86	50.7074	83.4843	64.3676	59.626	94.5598	142.383	123.416	56.2501	52.8136	42.8999	78.8669	77.4318	209.682	105.774	128.293	81.7834	16.1077	88.9415	144.675	105.416	54.5395	64.9709	45.5372	110.584	55.8245	413.154	66.9539	53.5491
hsa-mir-10401	MI0033425	miRBase	pre-miRNA	21	8250772	8250827	+	55	0.149494	-0.117665	1.8854	-0.0624083	0.950238	0.999725	1.10343	0	0	0	0	0	0	0	0	0	1.57652	0	0	0	0	0	0	0.629103	0	0	0	0	0.940336	0	0	0	0	0.235416	0	0
hsa-miR-7851-3p	MIMAT0030426	miRBase	miRNA	12	42323740	42323761	-	21	0.340111	-0.0849001	1.36568	-0.062167	0.95043	0.999725	1.10343	0	0	0	0	0	0	0	0	0	0	0	1.03772	0	0	0.724482	0	0.629103	0	0	1.09602	0	0	0	0	0	0	0	4.95955	0.653038
hsa-miR-3121-3p	MIMAT0014983	miRBase	miRNA	1	180438323	180438344	-	21	0.151085	-0.160025	2.60185	-0.0615044	0.950957	0.999725	0	0	0.956744	0	0	0	0	0	0	0	0	0	0	0	0	0	0	0	0	0	1.09602	0	0	0	0	0	0	0	2.47977	0
hsa-miR-664a-3p	MIMAT0005949	miRBase	miRNA	1	220200549	220200571	-	22	1.91837	-0.0330344	0.542788	-0.0608605	0.95147	0.999725	1.10343	1.83653	0	1.32515	2.75861	1.5691	0	2.09387	2.57117	5.11364	2.36479	1.1	2.07545	0	4.29517	0.724482	1.32261	1.88731	0	3.23424	0	1.84941	1.88067	0	4.33688	1.43616	1.6419	6.59164	2.47977	1.95911
hsa-miR-6730-3p	MIMAT0027362	miRBase	miRNA	1	12578958	12578979	-	21	0.154654	-0.0977106	1.6196	-0.06033	0.951893	0.999725	0	0	0	0	0	0	0	0	0	0	0	1.1	0	0	0	0.724482	0	0	1.46434	0	0	0.462352	0	0	0	0	0	0.235416	0	0.653038
hsa-miR-1185-2-3p	MIMAT0022713	miRBase	miRNA	14	101044250	101044271	+	21	0.0444044	-0.186025	3.09053	-0.0601918	0.952003	0.999725	0	0	0	0	0	0	0	0	0	0	0	0	0	0	0.39047	0	0	0	0	0	0	0	0	0	0	0	0	0.941663	0	0
hsa-miR-500a-3p	MIMAT0002871	miRBase	miRNA	X	50008482	50008503	+	21	13.7339	-0.0138907	0.231712	-0.0599483	0.952197	0.999725	14.3446	11.0192	12.4377	22.5275	11.954	23.5366	5.45538	6.28162	16.7126	5.96592	11.0357	13.2	10.3772	11.1757	16.0093	15.2141	6.61304	15.7276	24.8938	6.46847	24.1125	23.1176	13.1647	13.9937	10.8422	7.89888	13.1352	11.7708	17.3584	15.6729
hsa-miR-4687-3p	MIMAT0019775	miRBase	miRNA	11	3856113	3856133	+	20	0.0625654	0.184219	3.09002	0.0596174	0.95246	0.999725	0	0	0	0	0	0	0	0	0	0	0	0	0	0	0.780939	0	0	0	0	0	1.09602	0	0	0	0	0	0	0	0	0
hsa-miR-4717-3p	MIMAT0019830	miRBase	miRNA	16	2274661	2274681	+	20	0.0866466	0.184219	3.09002	0.0596174	0.95246	0.999725	0	0	0	0	0	0	1.81846	0	0	0	0	0	0	0	0.780939	0	0	0	0	0	0	0	0	0	0	0	0	0	0	0
hsa-miR-548b-3p	MIMAT0003254	miRBase	miRNA	6	119069062	119069083	-	21	0.0523067	0.184219	3.09002	0.0596174	0.95246	0.999725	0	0	0	0	0	0	0	0	0	0	0.788262	0	0	0	0.780939	0	0	0	0	0	0	0	0	0	0	0	0	0	0	0
hsa-mir-7703	MI0025239	miRBase	pre-miRNA	14	24143489	24143565	-	76	0.041443	0.184219	3.09002	0.0596174	0.95246	0.999725	0	0	0	0	0	0	0	0	0	0	0	0	0	0	0.780939	0	0	0	0	0	0	0.462352	0	0	0	0	0	0	0	0
hsa-miR-4667-5p	MIMAT0019743	miRBase	miRNA	9	35608096	35608117	+	21	0.162644	0.126852	2.14918	0.0590235	0.952933	0.999725	0	0.918266	0	0	0	0	0	0	0	0.852274	0	0	0	0	0	0	0	0	0	0	0	0	0.940336	0	2.16844	0	0	0	0	0
hsa-mir-101-1	MI0000103	miRBase	pre-miRNA	1	65058434	65058508	-	74	0.158898	0.126842	2.15575	0.0588388	0.953081	0.999725	1.10343	0	0	0	0	0	0	0	0.642794	0.852274	0	0	0	0	0	0	0	0	0	0	0	0	0	0	2.16844	0	0	0	0	0
hsa-miR-877-3p	MIMAT0004950	miRBase	miRNA	6	30584397	30584417	+	20	1.0019	0.048239	0.823066	0.0586089	0.953264	0.999725	1.10343	0.918266	0	0	0.919538	0	0	0	0	0	0	0	2.07545	0	0.780939	2.17345	2.64521	3.14551	0	0	3.28807	0	1.88067	0	0	1.43616	0	2.11874	4.95955	2.61215
hsa-miR-6802-5p	MIMAT0027504	miRBase	miRNA	19	55239952	55239971	-	19	0.15196	0.126817	2.17182	0.0583922	0.953436	0.999725	0	0	0.956744	0	0	0	0	0	0	0	0	1.1	1.03772	0	0	0	0	0	1.46434	0	0	0	0	0	0	0	0	0	0	0
hsa-miR-6851-3p	MIMAT0027603	miRBase	miRNA	9	33467869	33467889	-	20	0.0677605	-0.179626	3.09054	-0.0581213	0.953652	0.999725	0	0	0	0	0	0	0	0	0.642794	0	0	0	0	0	0.39047	0	0	0	0	0	0	0	0	0.999552	0	0	0	0	0	0
hsa-mir-3166	MI0014196	miRBase	pre-miRNA	11	88176502	88176593	+	91	0.152607	-0.179626	3.09054	-0.0581213	0.953652	0.999725	0	0	0	0	0	0	0	4.18774	0	0	0	0	0	0	0.39047	0	0	0	0	0	0	0	0	0	0	0	0	0	0	0
hsa-mir-3188	MI0014232	miRBase	pre-miRNA	19	18282077	18282161	+	84	0.127606	0.130079	2.24462	0.0579515	0.953787	0.999725	0	0.918266	0	0	0	0	1.81846	0	0	0	0	0	0	0	0	0	0	0.629103	0	0	0	0.462352	0	0	0	0	0	0	0	0
hsa-miR-3202	MIMAT0015089	miRBase	miRNA	X	153981105	153981126	+	21	0.309179	0.0600745	1.03827	0.0578603	0.95386	0.999725	0	0.918266	0	0	0	1.5691	0	0	0	0.852274	0	0	0	0.798266	0.39047	0	0	0.629103	0	0	0	0.462352	0.940336	0	0	0	0	0.235416	2.47977	0
hsa-miR-6827-3p	MIMAT0027555	miRBase	miRNA	3	134367804	134367824	-	20	0.107315	-0.160449	2.7911	-0.057486	0.954158	0.999725	0	0	0	1.32515	0	0	0	0	0	0	0	0	0	0.798266	0	0	0	0	0	0	1.09602	0	0	0	0	0	0	0	0	0
hsa-mir-122	MI0000442	miRBase	pre-miRNA	18	58451074	58451158	+	84	0.106191	-0.160466	2.7997	-0.0573155	0.954294	0.999725	0	0	0	0	0	0	1.81846	0	0.642794	0	0	0	0	0	0	0.724482	0	0	0	0	0	0	0	0	0	0	0	0	0	0
hsa-miR-216a-5p	MIMAT0000273	miRBase	miRNA	2	55989020	55989041	-	21	0.104953	-0.160476	2.8048	-0.0572148	0.954374	0.999725	0	0	0	0	0	0	0	0	0	0	0.788262	0	1.03772	0	0	0	1.32261	0	0	0	0	0	0	0	0	0	0	0	0	0
hsa-miR-6880-3p	MIMAT0027661	miRBase	miRNA	12	124337181	124337201	-	20	0.0550362	-0.175793	3.09055	-0.0568808	0.95464	0.999725	0	0	0	0	0	0	0	0	0	0	0	0	0	0.798266	0.39047	0	0	0	0	0	0	0.462352	0	0	0	0	0	0	0	0
hsa-mir-671	MI0003760	miRBase	pre-miRNA	7	151238421	151238538	+	117	0.100104	-0.160532	2.83338	-0.0566574	0.954818	0.999725	0	0	0	0	0	0	0	0	0.642794	0	0	0	1.03772	0	0	0	1.32261	0	0	0	0	0	0	0	0	0	0	0	0	0
hsa-miR-34c-5p	MIMAT0000686	miRBase	miRNA	11	111513451	111513473	+	22	0.15063	0.107447	1.9119	0.0561991	0.955183	0.999725	0	0	0	0	0	0	0	0	1.28559	0	0.788262	0	0	0	0	0.724482	0	1.25821	0	0	0	0.462352	0	0	0	0	0	0	0	0
hsa-miR-219a-5p	MIMAT0000276	miRBase	miRNA	6	33207855	33207875	+	20	0.209777	0.0872042	1.55393	0.0561185	0.955247	0.999725	0	0	0.956744	0	0	1.5691	1.81846	0	0	0.852274	0	0	0	0	0.39047	0	0	0	0	0	0	0	0	0	0	0	0	0.706247	0	0
hsa-miR-450a-1-3p	MIMAT0022700	miRBase	miRNA	X	134540358	134540379	-	21	0.0952155	-0.160592	2.86525	-0.056048	0.955304	0.999725	1.10343	0	0	0	0	0	0	0	0	0	0	1.1	0	0	0	0	0	0	0	0	0	0	0	0	0	0	0	0	0	0.653038
hsa-miR-4655-5p	MIMAT0019721	miRBase	miRNA	7	1844223	1844244	-	21	0.100176	-0.1568	2.83336	-0.0553406	0.955867	0.999725	0	0	0	0	0	0	1.81846	0	0	0	0	0	0	0	0	0.724482	0	0	0	0	0	0.462352	0	0	0	0	0	0	0	0
hsa-miR-1537-3p	MIMAT0007399	miRBase	miRNA	1	235853000	235853021	-	21	0.087172	-0.160694	2.92268	-0.0549819	0.956153	0.999725	0	0	0.956744	0	0	0	0	0	0	0	0	0	0	0	0	0	0	0	0	0	0	0	0.940336	0	0	0.71808	0	0	0	0
hsa-miR-6884-3p	MIMAT0027669	miRBase	miRNA	17	40026334	40026356	-	22	0.366067	-0.0536506	0.981314	-0.0546722	0.9564	0.999725	0	0	1.91349	0	0.919538	3.13821	0	0	0.642794	0	0	0	1.03772	0	0.39047	0.724482	0	0.629103	0	0	0	0.462352	0	0	0	0	0	0.470831	0	0.653038
hsa-miR-4779	MIMAT0019938	miRBase	miRNA	2	86193037	86193058	-	21	0.102794	0.126592	2.3438	0.0540114	0.956926	0.999725	0	0.918266	0	0	0	0	0	0	0.642794	0	0	0	0	0.798266	0	0.724482	0	0	0	0	0	0	0	0	0	0	0	0	0	0
hsa-miR-4695-3p	MIMAT0019789	miRBase	miRNA	1	18883204	18883225	-	21	0.0795933	-0.160797	2.9839	-0.0538882	0.957024	0.999725	0	0	0.956744	0	0	0	0	0	0.642794	0	0.788262	0	0	0	0	0	0	0	0	0	0	0	0	0	0	0	0	0	0	0
hsa-miR-556-5p	MIMAT0003220	miRBase	miRNA	1	162342561	162342582	+	21	0.0417257	0.164153	3.09001	0.0531239	0.957633	0.999725	0	0	0	0	0	0	0	0	0	0	0	0	0	0	0.780939	0	0	0	0	0	0	0	0	0	0	0	0	0.470831	0	0
hsa-mir-4422	MI0016759	miRBase	pre-miRNA	1	55225641	55225723	+	82	0.0738033	-0.160879	3.03547	-0.0529996	0.957732	0.999725	0	0.918266	0	0	0	0	0	0	0.642794	0	0	0	0	0	0	0	0	0	0	0	0	0	0	0	0	0	0	0	0	0.653038
hsa-miR-4714-5p	MIMAT0019822	miRBase	miRNA	15	98784435	98784456	+	21	0.0730478	-0.16089	3.04272	-0.0528769	0.95783	0.999725	0	0	0	0	0.919538	0	0	0	0.642794	0	0	0	0	0	0	0	0	0.629103	0	0	0	0	0	0	0	0	0	0	0	0
hsa-miR-6829-5p	MIMAT0027558	miRBase	miRNA	3	195882371	195882390	-	19	0.0761287	-0.15704	3.01415	-0.0521008	0.958448	0.999725	1.10343	0	0	0	0	0	0	0	0	0	0	0	0	0	0	0	0	0	0	0	0	0.462352	0	0	0	0.71808	0	0	0	0
hsa-miR-6766-3p	MIMAT0027433	miRBase	miRNA	15	89326742	89326763	-	21	0.110114	-0.160961	3.09048	-0.0520829	0.958463	0.999725	1.10343	0	0	0	0	0	0	0	0	0	0	2.2	0	0	0	0	0	0	0	0	0	0	0	0	0	0	0	0	0	0
hsa-miR-194-3p	MIMAT0004671	miRBase	miRNA	11	64891368	64891389	-	21	0.0876069	-0.160961	3.09048	-0.0520829	0.958463	0.999725	0	0	0	0	0	0	0	0	0	0	0	0	0	0	0	0	0	0.629103	0	0	0	0	0	1.9991	0	0	0	0	0	0
hsa-miR-6765-5p	MIMAT0027430	miRBase	miRNA	14	105150840	105150864	-	24	0.0907862	-0.160961	3.09048	-0.0520829	0.958463	0.999725	0	0	0	0	0	0	0	0	0	0	0	0	0	0	0	0.724482	0	0	0	0	0	0	0	1.9991	0	0	0	0	0	0
hsa-miR-5088-5p	MIMAT0021080	miRBase	miRNA	19	49682122	49682145	+	23	0.0767002	-0.160961	3.09048	-0.0520829	0.958463	0.999725	0	0	0	0	0	0	0	0	0	0	1.57652	0	0	0	0	0.724482	0	0	0	0	0	0	0	0	0	0	0	0	0	0
hsa-miR-1224-3p	MIMAT0005459	miRBase	miRNA	3	184241469	184241489	+	20	0.101073	-0.160961	3.09048	-0.0520829	0.958463	0.999725	0	0	0.956744	0	0	0	0	0	0	0	0	0	2.07545	0	0	0	0	0	0	0	0	0	0	0	0	0	0	0	0	0
hsa-mir-6790	MI0022635	miRBase	pre-miRNA	19	6392921	6392983	-	62	0.0816269	-0.160961	3.09048	-0.0520829	0.958463	0.999725	0	0	0	0	0	0	0	0	0	0.852274	0	0	0	1.59653	0	0	0	0	0	0	0	0	0	0	0	0	0	0	0	0
hsa-mir-409	MI0001735	miRBase	pre-miRNA	14	101065300	101065378	+	78	0.631268	-0.0564829	1.08611	-0.0520045	0.958525	0.999725	0	0	0.956744	0	0	0	0	0	0	0.852274	0.788262	0	0	0.798266	0.39047	0	5.29043	0.629103	0	0	1.09602	0.462352	0	0	0	0.71808	0	5.64998	0	1.30608
hsa-miR-6847-5p	MIMAT0027594	miRBase	miRNA	8	144079879	144079901	+	22	0.0741519	-0.157061	3.03216	-0.0517984	0.958689	0.999725	0	0	0	0	0	0	0	0	0	0	0	0	1.03772	0	0	0.724482	0	0	0	0	0	0.462352	0	0	0	0	0	0	0	0
hsa-miR-195-5p	MIMAT0000461	miRBase	miRNA	17	7017667	7017687	-	20	7.99829	-0.0158432	0.311222	-0.0509063	0.9594	0.999725	14.3446	4.59133	8.6107	11.9263	8.27584	10.9837	9.09229	4.18774	7.71352	4.26137	13.4005	15.4	4.15089	3.19306	8.19986	5.07137	1.32261	8.17834	8.78604	9.70271	8.76818	3.69881	7.52269	5.99731	17.3475	5.74464	3.2838	2.82499	14.8786	8.48949
hsa-miR-6514-3p	MIMAT0025485	miRBase	miRNA	11	62792702	62792722	-	20	0.0609876	-0.157128	3.09048	-0.0508426	0.959451	0.999725	0	0	0	0	0	0	0	0	0.642794	0	0	0	0	0	0	0.724482	0	0	0	0	0	0.462352	0	0	0	0	0	0	0	0
hsa-miR-548ay-3p	MIMAT0025453	miRBase	miRNA	3	32506305	32506326	-	21	0.226766	0.0792723	1.56784	0.0505616	0.959675	0.999725	0	0	0	0	0.919538	0	0	0	0	0	0	0	0	1.59653	0	0	1.32261	0.629103	0	1.61712	0	0	0	0	0	0.71808	0	0	0	0
hsa-miR-493-3p	MIMAT0003161	miRBase	miRNA	14	100869116	100869137	+	21	2.82111	-0.0432653	0.863464	-0.0501067	0.960037	0.999725	3.31029	4.59133	0	2.6503	0.919538	0	0	2.09387	5.14235	4.26137	0	1.1	4.15089	0	6.63799	0	2.64521	1.25821	0	6.46847	5.48011	0	0	0	0	5.02656	1.6419	26.602	0	0.653038
hsa-miR-6782-5p	MIMAT0027464	miRBase	miRNA	17	44207810	44207834	-	24	0.160407	-0.0925739	1.85256	-0.0499708	0.960146	0.999725	0	0	0.956744	0	0	0	0	2.09387	0	0	0	0	0	0	0.39047	0	0	0	0	0	0	0	0	0	0	0.71808	0	0	0	0.653038
hsa-let-7b-3p	MIMAT0004482	miRBase	miRNA	22	46113745	46113766	+	21	7.0739	0.0130182	0.260854	0.049906	0.960197	0.999725	7.72401	3.67307	3.82698	10.6012	4.59769	12.5528	7.27383	8.37549	5.78514	7.67047	7.09436	4.39999	8.30178	7.98266	10.9332	3.62241	5.29043	6.29103	7.3217	11.3198	8.76818	4.62352	10.3437	9.99552	6.50532	2.87232	6.56759	8.23955	2.47977	7.18341
hsa-mir-3613	MI0016003	miRBase	pre-miRNA	13	49996415	49996501	-	86	0.0517935	-0.153973	3.09049	-0.0498215	0.960265	0.999725	0	0	0	0	0	0	0	0	0	0	0	0	0	0	0	0	0	0.629103	0	0	0	0.924704	0	0	0	0	0	0	0	0
hsa-miR-30a-5p	MIMAT0000087	miRBase	miRNA	6	71403595	71403616	-	21	155.72	0.00848315	0.173513	0.0488905	0.961007	0.999725	130.205	239.667	243.97	157.693	144.367	160.049	174.572	150.759	192.195	87.7842	178.147	145.2	130.753	145.284	103.474	137.652	123.002	128.966	226.973	135.838	123.851	78.5998	125.065	122.945	145.285	125.664	272.555	122.416	255.417	163.259
hsa-miR-3691-3p	MIMAT0019224	miRBase	miRNA	6	5148246	5148267	-	21	0.125849	0.126257	2.71915	0.0464325	0.962966	0.999725	0	0	0	0	0	0	0	0	0	0.852274	0	0	0	0	0	0	0	0	0	1.61712	0	0	0	0	0	0	0	0	0	1.30608
hsa-miR-4773	MIMAT0019928	miRBase	miRNA	2	151368381	151368402	+	21	0.104316	0.126186	2.8292	0.0446012	0.964425	0.999725	0	0	0	0	0	0	0	0	0.642794	0	0	0	1.03772	0	0	1.44896	0	0	0	0	0	0	0	0	0	0	0	0	0	0
hsa-miR-548at-5p	MIMAT0022277	miRBase	miRNA	17	42494773	42494794	+	21	0.55152	-0.0439077	0.985721	-0.0445438	0.964471	0.999725	0	0	1.91349	0	0	0	0	0	0.642794	0	1.57652	2.2	0	0	0	0.724482	0	1.88731	0	1.61712	1.09602	0	0.940336	0.999552	0	0	1.6419	0	0	1.30608
hsa-miR-6803-3p	MIMAT0027507	miRBase	miRNA	19	55245186	55245207	-	21	7.9781	-0.0156972	0.366689	-0.0428079	0.965855	0.999725	11.0343	4.59133	10.5242	5.30059	6.43676	4.70731	12.7292	0	8.99911	0	3.94131	12.1	7.26406	1.59653	6.24752	9.41827	11.9035	12.5821	7.3217	9.70271	7.67216	7.85998	7.52269	9.99552	8.67376	9.33504	8.20949	3.76665	2.47977	27.4276
hsa-mir-16-1	MI0000070	miRBase	pre-miRNA	13	50048973	50049061	-	88	0.963053	0.0352646	0.85657	0.0411695	0.967161	0.999725	1.10343	0	3.82698	3.97544	1.83908	0	3.63692	0	1.92838	0	3.94131	0	0	0	0.39047	0	1.32261	0.629103	0	0	0	0.462352	0	1.9991	0	0	1.6419	0.235416	0	1.95911
hsa-miR-939-5p	MIMAT0004982	miRBase	miRNA	8	144394193	144394216	-	23	1.28592	-0.0261018	0.637913	-0.0409175	0.967362	0.999725	0	0	0	3.97544	0	0	0	0	2.57117	0	3.94131	1.1	3.11317	0	1.56188	0.724482	2.64521	2.51641	2.92868	0	2.19204	0.924704	0.940336	1.9991	2.16844	1.43616	0	0.706247	2.47977	0.653038
hsa-miR-33b-5p	MIMAT0003301	miRBase	miRNA	17	17813897	17813916	-	19	0.152906	0.126049	3.08954	0.0407987	0.967456	0.999725	0	0	0	0	0	3.13821	0	0	0	0	0	0	0	0	0	1.44896	0	0	0	0	0	0	0	0	0	0	0	0	0	0
hsa-miR-130b-5p	MIMAT0004680	miRBase	miRNA	22	21653316	21653336	+	20	4.71396	-0.0144765	0.355218	-0.0407539	0.967492	0.999725	8.82744	11.0192	0.956744	5.30059	5.51723	6.27642	7.27383	4.18774	3.85676	4.26137	3.94131	3.3	4.15089	6.38613	9.37127	2.89793	2.64521	4.40372	0	1.61712	6.57613	7.39763	2.82101	2.99866	4.33688	3.5904	3.2838	9.65204	0	4.57126
hsa-miR-11401	MIMAT0044658	miRBase	miRNA	16	87853906	87853925	+	19	1.45956	-0.0291689	0.730982	-0.0399037	0.96817	0.999725	0	0.918266	0.956744	2.6503	0	1.5691	0	0	5.14235	0	0	0	3.11317	1.59653	1.95235	4.34689	0	1.88731	2.92868	0	1.09602	0.462352	4.70168	0	0	1.43616	3.2838	0	2.47977	3.26519
hsa-mir-3909	MI0016413	miRBase	pre-miRNA	22	35335640	35335758	+	118	0.330921	-0.0479332	1.24873	-0.0383855	0.96938	0.999725	0	0.918266	1.91349	0	0	1.5691	0	0	1.28559	0.852274	0	2.2	0	0	0	0	0	0	0	0	0	0	0	0	0	0.71808	0	0.470831	0	0
hsa-mir-1248	MI0006383	miRBase	pre-miRNA	3	186786672	186786777	+	105	0.310656	0.0774311	2.02043	0.038324	0.969429	0.999725	0	1.83653	0	0	0	0	0	0	0	0	0	0	0	0	0	0	0	0	0	1.61712	0	0	0.940336	0	0	0	4.92569	0	0	0
hsa-miR-495-5p	MIMAT0022924	miRBase	miRNA	14	101033768	101033789	+	21	0.0365572	-0.114204	3.09064	-0.0369517	0.970524	0.999725	0	0	0	0	0	0	0	0	0	0	0	0	0	0	0.39047	0	0	0	0	0	0	0	0	0	0	0	0	0.706247	0	0
hsa-mir-770	MI0005118	miRBase	pre-miRNA	14	100852390	100852487	+	97	0.0365572	-0.114204	3.09064	-0.0369517	0.970524	0.999725	0	0	0	0	0	0	0	0	0	0	0	0	0	0	0.39047	0	0	0	0	0	0	0	0	0	0	0	0	0.706247	0	0
hsa-miR-16-1-3p	MIMAT0004489	miRBase	miRNA	13	50048985	50049006	-	21	0.358009	-0.0344603	0.942831	-0.0365498	0.970844	0.999725	1.10343	0	0	0	0.919538	0	0	0	0	0	0	1.1	1.03772	0.798266	0.780939	0.724482	0	1.25821	0	0	0	0	0.940336	0	0	0.71808	0	0.706247	0	0.653038
hsa-miR-3682-3p	MIMAT0018110	miRBase	miRNA	2	53849136	53849156	-	20	0.910562	-0.0257346	0.740024	-0.0347753	0.972259	0.999725	0	0.918266	0.956744	1.32515	1.83908	1.5691	0	0	0	0	0.788262	1.1	0	2.3948	0.39047	1.44896	1.32261	0.629103	2.92868	0	0	0.462352	0	0	0	1.43616	0	0.235416	4.95955	2.61215
hsa-mir-4326	MI0015866	miRBase	pre-miRNA	20	63286808	63286866	+	58	0.510007	0.0517233	1.51236	0.0342004	0.972717	0.999725	0	0	0	1.32515	0	0	1.81846	0	0	0	0	0	0	0	3.9047	0.724482	0	0	0	0	0	0	0	0	0	2.87232	0	4.00207	0	0.653038
hsa-mir-191	MI0000465	miRBase	pre-miRNA	3	49020618	49020709	-	91	0.0731663	-0.103719	3.04175	-0.0340985	0.972799	0.999725	0	0	0	0	0	1.5691	0	0	0	0	0	0	0	0	0.39047	0	0	0	0	0	0	0	0	0	0	0	0	0.235416	0	0
hsa-miR-6505-3p	MIMAT0025467	miRBase	miRNA	12	48132847	48132867	+	20	0.0575295	-0.103731	3.09065	-0.0335628	0.973226	0.999725	0	0	0	0	0	0	0	0	0	0	0	1.1	0	0	0.39047	0	0	0	0	0	0	0	0	0	0	0	0	0.235416	0	0
hsa-miR-6832-3p	MIMAT0027565	miRBase	miRNA	6	31633839	31633858	+	19	0.0471383	-0.103731	3.09065	-0.0335628	0.973226	0.999725	0	0	0	0	0	0	0	0	0	0	0.788262	0	0	0	0.39047	0	0	0	0	0	0	0	0	0	0	0	0	0.235416	0	0
hsa-miR-6886-5p	MIMAT0027672	miRBase	miRNA	19	11113479	11113499	+	20	0.0422893	-0.103731	3.09065	-0.0335628	0.973226	0.999725	0	0	0	0	0	0	0	0	0.642794	0	0	0	0	0	0.39047	0	0	0	0	0	0	0	0	0	0	0	0	0.235416	0	0
hsa-miR-3909	MIMAT0018183	miRBase	miRNA	22	35335710	35335731	+	21	0.0362746	-0.103731	3.09065	-0.0335628	0.973226	0.999725	0	0	0	0	0	0	0	0	0	0	0	0	0	0	0.39047	0	0	0	0	0	0	0.462352	0	0	0	0	0	0.235416	0	0
hsa-miR-6890-5p	MIMAT0027680	miRBase	miRNA	3	49099889	49099909	-	20	0.157183	-0.0737812	2.19845	-0.0335605	0.973228	0.999725	0	0	1.91349	0	0	0	0	0	0	0	0	0	0	0	0	0	0	0	0	0	0	0.924704	0	0	0	0	1.6419	0.235416	0	0
hsa-miR-4676-3p	MIMAT0019759	miRBase	miRNA	10	72721072	72721093	+	21	0.241002	-0.0425678	1.30003	-0.0327437	0.973879	0.999725	1.10343	0.918266	0	0	0	0	0	0	0.642794	0.852274	0	0	0	0	0.39047	0	0	0	0	0	0	0.462352	0	0	0	2.15424	0	0.706247	0	0
hsa-mir-1229	MI0006319	miRBase	pre-miRNA	5	179798278	179798346	-	68	0.134032	-0.0853601	2.65803	-0.032114	0.974381	0.999725	0	0	0	0	0	0	0	0	0	0	0	0	0	0	0	0	0	0	0	1.61712	0	0	0	0	2.16844	0	0	0.235416	0	0
hsa-miR-181d-3p	MIMAT0026608	miRBase	miRNA	19	13874953	13874973	+	20	0.0445117	-0.0955391	3.09057	-0.0309131	0.975339	0.999725	0	0	0	0	0	0	0	0	0	0	0	0	0	0	0	0	0	0.629103	0	0	0	0	0	0	0	0	0	0.706247	0	0
hsa-miR-518c-3p	MIMAT0002848	miRBase	miRNA	19	53708796	53708818	+	22	0.0993581	-0.0852209	2.83822	-0.0300262	0.976046	0.999725	1.10343	0	0	0	0	0	0	0	0	0	0	0	0	0	0	0	0	0	0	0	0	0	0	0	0	0	1.6419	0.235416	0	0
hsa-miR-212-5p	MIMAT0022695	miRBase	miRNA	17	2050328	2050350	-	22	0.330175	-0.0428197	1.49003	-0.0287375	0.977074	0.999725	0	0.918266	0	0	0	0	0	6.28162	0	0	0	0	0	0	0.39047	0	0	0	0	1.61712	0	0.462352	0	0	0	0	0	0.235416	0	0
hsa-mir-4999	MI0017865	miRBase	pre-miRNA	19	8389290	8389380	-	90	0.0782942	-0.0851198	2.99513	-0.0284194	0.977328	0.999725	0	0	0	1.32515	0	0	0	0	0	0	0.788262	0	0	0	0	0	0	0	0	0	0	0	0	0	0	0	0	0.235416	0	0
hsa-miR-485-5p	MIMAT0002175	miRBase	miRNA	14	101055427	101055448	+	21	10.1857	0.0136416	0.481242	0.0283466	0.977386	0.999725	9.93087	15.6105	4.78372	11.9263	10.1149	4.70731	1.81846	8.37549	3.85676	10.2273	7.88262	7.69999	18.679	6.38613	13.6664	1.44896	30.42	3.14551	1.46434	12.9369	17.5364	0.924704	1.88067	4.99776	4.33688	23.6966	11.4933	46.6123	2.47977	6.53038
hsa-miR-9903	MIMAT0039323	miRBase	miRNA	8	98393667	98393688	-	21	0.0751227	-0.0851034	3.02313	-0.0281507	0.977542	0.999725	0	0.918266	0	0	0	0	0	0	0	0	0	1.1	0	0	0	0	0	0	0	0	0	0	0	0	0	0	0	0.235416	0	0
hsa-mir-374a	MI0000782	miRBase	pre-miRNA	X	74287286	74287357	-	71	0.0628652	-0.0850663	3.09058	-0.0275244	0.978041	0.999725	0	0	0	0	0	0	0	0	0	0.852274	0	0	0	0.798266	0	0	0	0	0	0	0	0	0	0	0	0	0	0.235416	0	0
hsa-mir-10396b	MI0033426	miRBase	pre-miRNA	21	8436324	8436374	+	50	0.0625317	-0.0850663	3.09058	-0.0275244	0.978041	0.999725	0	0	0	0	0	0	0	0	0	0.852274	0.788262	0	0	0	0	0	0	0	0	0	0	0	0	0	0	0	0	0.235416	0	0
hsa-miR-6796-3p	MIMAT0027493	miRBase	miRNA	19	40369887	40369907	+	20	0.0505852	-0.0850663	3.09058	-0.0275244	0.978041	0.999725	0	0	0	0	0	0	0	0	0	0	0	0	0	0	0	0	0	0.629103	0	0	0	0	0	0	0	0	0	0.235416	0	0.653038
hsa-miR-15a-3p	MIMAT0004488	miRBase	miRNA	13	50049130	50049151	-	21	0.0615066	-0.0850663	3.09058	-0.0275244	0.978041	0.999725	0	0	0.956744	0	0	0	0	0	0	0	0	0	0	0	0	0	0	0	0	0	0	0	0	0	0	0	0	0.235416	0	0.653038
hsa-miR-6796-5p	MIMAT0027492	miRBase	miRNA	19	40369851	40369873	+	22	0.0538678	-0.0850663	3.09058	-0.0275244	0.978041	0.999725	0	0.918266	0	0	0	0	0	0	0	0	0	0	0	0	0	0	0	0	0	0	0	0.462352	0	0	0	0	0	0.235416	0	0
hsa-miR-891a-5p	MIMAT0004902	miRBase	miRNA	X	146027841	146027862	-	21	0.0674305	-0.0850663	3.09058	-0.0275244	0.978041	0.999725	0	0	0	1.32515	0	0	0	0	0	0	0	0	0	0	0	0	0	0	0	0	0	0.462352	0	0	0	0	0	0.235416	0	0
hsa-mir-10395	MI0033419	miRBase	pre-miRNA	19	12703601	12703664	-	63	0.448491	0.0384635	1.40987	0.0272817	0.978235	0.999725	1.10343	1.83653	0	0	0.919538	0	0	4.18774	0	0.852274	0	0	2.07545	0	0	0	0	0	0	0	0	0	0	0	0	0	0	0	2.47977	0
hsa-miR-654-5p	MIMAT0003330	miRBase	miRNA	14	101040234	101040255	+	21	0.119148	0.0625807	2.29908	0.0272198	0.978284	0.999725	0	0	0	0	0	0	0	0	0	0	0	0	0	0	0.39047	0	0	0	0	1.61712	1.09602	0	0	0	0	0	0	0.470831	0	0
hsa-miR-487b-3p	MIMAT0003180	miRBase	miRNA	14	101046505	101046526	+	21	2.29846	0.0209656	0.842427	0.0248871	0.980145	0.999725	1.10343	4.59133	0.956744	0	0.919538	4.70731	1.81846	0	0	1.70455	1.57652	0	1.03772	0	6.63799	0	9.25825	0.629103	0	1.61712	4.38409	0.462352	0	0	0	4.30848	3.2838	19.3041	0	0.653038
hsa-miR-758-3p	MIMAT0003879	miRBase	miRNA	14	101026071	101026092	+	21	0.163967	0.0692829	2.7983	0.0247589	0.980247	0.999725	0	0	0	0	0	0	0	0	0	0	0	0	0	0	0.39047	0	2.64521	0	0	0	0	0	0	0	0	0	0	1.88333	0	0
hsa-miR-30b-5p	MIMAT0000420	miRBase	miRNA	8	134800570	134800591	-	21	6.62171	0.00828202	0.340918	0.0242933	0.980619	0.999725	6.62058	12.8557	5.74046	5.30059	2.75861	6.27642	1.81846	4.18774	10.9275	4.26137	2.36479	3.3	4.15089	7.18439	12.495	5.07137	7.93564	4.40372	7.3217	1.61712	5.48011	6.01057	9.40336	3.99821	6.50532	3.5904	6.56759	17.6562	12.3989	10.4486
hsa-miR-378a-3p	MIMAT0000732	miRBase	miRNA	5	149732867	149732888	+	21	89.2023	-0.00429843	0.178859	-0.0240324	0.980827	0.999725	107.033	78.9709	116.723	132.515	120.459	106.699	58.1907	79.5671	66.8505	61.3637	117.451	126.5	91.3196	85.4144	80.8272	74.6217	56.8721	101.915	120.076	43.6622	65.7613	69.8151	87.4513	100.955	108.422	46.6752	101.798	50.1435	136.388	81.6297
hsa-miR-542-3p	MIMAT0003389	miRBase	miRNA	X	134541364	134541385	-	21	2.9069	0.0128285	0.574625	0.0223249	0.982189	0.999725	5.51715	1.83653	0.956744	2.6503	0.919538	4.70731	1.81846	8.37549	2.57117	11.9318	2.36479	5.49999	3.11317	3.99133	1.95235	0.724482	0	3.77462	0	0	2.19204	0.924704	0	1.9991	0	0.71808	0	1.17708	14.8786	2.61215
hsa-miR-1233-3p	MIMAT0005588	miRBase	miRNA	15	34382069	34382088	-	19	0.0775216	0.0674266	3.02187	0.0223129	0.982198	0.999725	0	0	0	0	0	0	0	0	0	0	0	0	0	0	0.39047	0	0	0.629103	0	0	0	0	0	0	0	0	0	0	0	1.30608
hsa-miR-320a-5p	MIMAT0037311	miRBase	miRNA	8	22245007	22245028	-	21	0.127437	0.0415527	1.91906	0.0216527	0.982725	0.999725	0	0.918266	0	0	0	0	0	0	0	0	0	1.1	0	0	0	0	0	0.629103	0	0	0	0	0.940336	0	0	0	0	0.235416	0	0
hsa-miR-3173-3p	MIMAT0015048	miRBase	miRNA	14	95137923	95137944	-	21	0.161561	-0.0396555	1.84707	-0.0214694	0.982871	0.999725	1.10343	0	0	0	0	0	1.81846	0	0.642794	0	0	0	0	0	0	0	0	0.629103	0	0	0	0	0	0	0	0	0	0	0	0.653038
hsa-miR-1247-5p	MIMAT0005899	miRBase	miRNA	14	101560362	101560383	-	21	4.30208	0.00994588	0.464318	0.0214204	0.98291	0.999725	3.31029	5.5096	10.5242	5.30059	7.3563	9.41462	3.63692	2.09387	1.92838	2.55682	0.788262	6.59999	5.18861	3.19306	1.17141	1.44896	1.32261	1.25821	13.1791	1.61712	1.09602	1.38706	8.46303	2.99866	6.50532	4.30848	8.20949	0.470831	4.95955	3.26519
hsa-miR-4639-5p	MIMAT0019697	miRBase	miRNA	6	16141556	16141577	+	21	0.151766	-0.0397414	1.86227	-0.0213403	0.982974	0.999725	0	0	0	0	0	0	0	0	0	0	0.788262	0	0	0	0	0.724482	1.32261	0	0	0	0	0	0	0.999552	0	0.71808	0	0	0	0
hsa-miR-103a-3p	MIMAT0000101	miRBase	miRNA	5	168560904	168560926	-	22	1771.78	-0.00387232	0.181817	-0.021298	0.983008	0.999725	1552.53	1624.41	1364.32	1464.29	1148.5	1299.22	1511.14	1582.97	1808.18	1937.22	1238.36	1879.9	1194.42	1647.62	2744.61	2374.85	2190.24	1518.65	978.179	1709.29	1968.46	2530.45	1332.46	1803.19	1476.71	1602.04	1022.9	4003.71	2199.56	2444.97
hsa-miR-299-3p	MIMAT0000687	miRBase	miRNA	14	101023832	101023853	+	21	0.0384561	0.0657688	3.09069	0.0212796	0.983023	0.999725	0	0.918266	0	0	0	0	0	0	0	0	0	0	0	0	0	0	0	0	0	0	0	0	0	0	0	0	0	0.235416	0	0
hsa-miR-376a-5p	MIMAT0003386	miRBase	miRNA	14	101040788	101040809	+	21	0.0384561	0.0657688	3.09069	0.0212796	0.983023	0.999725	0	0.918266	0	0	0	0	0	0	0	0	0	0	0	0	0	0	0	0	0	0	0	0	0	0	0	0	0	0.235416	0	0
hsa-miR-4788	MIMAT0019958	miRBase	miRNA	3	134437836	134437857	+	21	0.0384561	0.0657688	3.09069	0.0212796	0.983023	0.999725	0	0.918266	0	0	0	0	0	0	0	0	0	0	0	0	0	0	0	0	0	0	0	0	0	0	0	0	0	0.235416	0	0
hsa-miR-6852-3p	MIMAT0027605	miRBase	miRNA	9	35710684	35710700	-	16	0.0362563	0.0657688	3.09069	0.0212796	0.983023	0.999725	0	0	0	0	0	0	0	0	0	0.852274	0	0	0	0	0	0	0	0	0	0	0	0	0	0	0	0	0	0.235416	0	0
hsa-miR-6858-3p	MIMAT0027617	miRBase	miRNA	X	154450361	154450382	+	21	0.0288173	0.0657688	3.09069	0.0212796	0.983023	0.999725	0	0	0	0	0	0	0	0	0	0	0	0	0	0	0	0	0	0.629103	0	0	0	0	0	0	0	0	0	0.235416	0	0
hsa-mir-615	MI0003628	miRBase	pre-miRNA	12	54033950	54034045	+	95	0.0288173	0.0657688	3.09069	0.0212796	0.983023	0.999725	0	0	0	0	0	0	0	0	0	0	0	0	0	0	0	0	0	0.629103	0	0	0	0	0	0	0	0	0	0.235416	0	0
hsa-miR-374b-5p	MIMAT0004955	miRBase	miRNA	X	74218587	74218608	-	21	3.53971	-0.0106928	0.513277	-0.0208323	0.983379	0.999725	7.72401	0	0.956744	5.30059	0.919538	1.5691	3.63692	0	5.14235	2.55682	2.36479	4.39999	2.07545	0.798266	7.02846	3.62241	2.64521	4.40372	0	6.46847	3.28807	10.1717	0.940336	4.99776	0	3.5904	0	12.7124	4.95955	3.91823
hsa-miR-6721-5p	MIMAT0025852	miRBase	miRNA	6	32170084	32170106	-	22	5.04108	0.00915247	0.453407	0.020186	0.983895	0.999725	8.82744	2.7548	1.91349	1.32515	0.919538	3.13821	12.7292	6.28162	0.642794	5.11364	3.15305	3.3	8.30178	9.57919	8.19986	8.69379	2.64521	5.66192	0	9.70271	6.57613	6.93528	0.940336	0	2.16844	3.5904	1.6419	12.0062	9.91909	4.57126
hsa-miR-217-5p	MIMAT0000274	miRBase	miRNA	2	55983020	55983042	-	22	0.162956	-0.0410773	2.17441	-0.0188912	0.984928	0.999725	0	0	0	0	0	0	0	0	0	0	0	0	0	0.798266	0	1.44896	0	0	0	0	0	0	0	0.999552	0	0	1.6419	0	0	0
hsa-miR-2115-3p	MIMAT0011159	miRBase	miRNA	3	48316381	48316402	-	21	0.121143	0.0428923	2.29121	0.0187204	0.985064	0.999725	0	1.83653	0	0	0.919538	0	0	0	0.642794	0	0	0	0	0	0	0	0	0	0	0	0	0	0	0	0	0	0	0.235416	0	0
hsa-miR-487a-5p	MIMAT0026559	miRBase	miRNA	14	101052458	101052479	+	21	0.167269	-0.0417036	2.22931	-0.018707	0.985075	0.999725	1.10343	0	0	0	0	0	0	0	0	0	0	0	0	0	0.780939	0	0	0	0	0	2.19204	0	0	0	0	0	0	0.941663	0	0
hsa-miR-6775-3p	MIMAT0027451	miRBase	miRNA	16	87834592	87834612	-	20	0.104008	-0.034963	2.01551	-0.0173469	0.98616	0.999725	0	0	0	0	0	0	0	0	0.642794	0	0	0	0	0	0	0.724482	0	0.629103	0	0	0	0	0	0	0	0	0	0.470831	0	0.653038
hsa-mir-26b	MI0000084	miRBase	pre-miRNA	2	218402646	218402722	+	76	0.22287	0.0264783	1.56921	0.0168737	0.986537	0.999725	0	0.918266	0	0	0	0	0	2.09387	0	0	0	0	0	0	0.39047	0	0	0.629103	0	0	2.19204	0.462352	0	0	0	0	0	0	0	0
hsa-miR-4742-5p	MIMAT0019872	miRBase	miRNA	1	224398289	224398311	-	22	0.0208628	0.0471039	3.09076	0.0152402	0.987841	0.999725	0	0	0	0	0	0	0	0	0	0	0	0	0	0	0.39047	0	0	0	0	0	0	0	0	0	0	0	0	0.235416	0	0
hsa-miR-3913-3p	MIMAT0019225	miRBase	miRNA	12	69584744	69584765	-	21	0.0208628	0.0471039	3.09076	0.0152402	0.987841	0.999725	0	0	0	0	0	0	0	0	0	0	0	0	0	0	0.39047	0	0	0	0	0	0	0	0	0	0	0	0	0.235416	0	0
hsa-miR-1197	MIMAT0005955	miRBase	miRNA	14	101025620	101025640	+	20	0.0208628	0.0471039	3.09076	0.0152402	0.987841	0.999725	0	0	0	0	0	0	0	0	0	0	0	0	0	0	0.39047	0	0	0	0	0	0	0	0	0	0	0	0	0.235416	0	0
hsa-miR-6877-3p	MIMAT0027655	miRBase	miRNA	9	133052035	133052055	+	20	0.0208628	0.0471039	3.09076	0.0152402	0.987841	0.999725	0	0	0	0	0	0	0	0	0	0	0	0	0	0	0.39047	0	0	0	0	0	0	0	0	0	0	0	0	0.235416	0	0
hsa-miR-369-5p	MIMAT0001621	miRBase	miRNA	14	101065606	101065627	+	21	4.02639	-0.00836854	0.613174	-0.0136479	0.989111	0.999725	3.31029	5.5096	1.91349	2.6503	3.67815	0	3.63692	0	1.92838	6.81819	3.15305	0	6.22634	0.798266	8.19986	0.724482	7.93564	0.629103	0	8.08559	5.48011	0.462352	2.82101	1.9991	2.16844	8.61696	9.85139	23.5416	0	0.653038
hsa-miR-496	MIMAT0002818	miRBase	miRNA	14	101060628	101060649	+	21	0.152467	0.0262553	1.9657	0.0133567	0.989343	0.999725	0	0	0	0	0	0	0	0	0	0	0.788262	1.1	0	0	1.56188	0	0	0	0	0	0	0	0	0	0	0	0	0.470831	0	0.653038
hsa-miR-4781-3p	MIMAT0019943	miRBase	miRNA	1	54054124	54054145	+	21	0.229786	-0.0167551	1.27328	-0.013159	0.989501	0.999725	0	0.918266	0	0	0.919538	0	0	0	0	0	0	0	0	0	0.780939	0	0	0.629103	0	0	0	0.462352	0	0	0	0	1.6419	0.235416	0	1.30608
hsa-miR-4429	MIMAT0018944	miRBase	miRNA	2	11540652	11540671	-	19	1.20564	-0.0104263	0.795629	-0.0131045	0.989544	0.999725	2.20686	0	0	0	0	3.13821	0	4.18774	0	2.55682	2.36479	2.2	0	0	1.56188	0	1.32261	0	2.92868	1.61712	1.09602	0.462352	2.82101	0	4.33688	0	0	0.235416	2.47977	0.653038
hsa-miR-6782-3p	MIMAT0027465	miRBase	miRNA	17	44207772	44207794	-	22	0.255135	-0.0168297	1.38752	-0.0121293	0.990322	0.999725	0	0	0.956744	0	0	0	0	0	0	0	0	0	1.03772	0	0	0	0	0.629103	1.46434	0	0	0.924704	0	0.999552	0	0	1.6419	0	0	0
hsa-miR-6777-5p	MIMAT0027454	miRBase	miRNA	17	17813518	17813540	-	22	0.140412	-0.0228301	1.88615	-0.0121041	0.990343	0.999725	0	0	0	1.32515	0.919538	0	0	0	0	0.852274	0	0	0	0	0	0	0	0	0	0	0	0.462352	0	0	0	0	0	0	0	0.653038
hsa-miR-424-5p	MIMAT0001341	miRBase	miRNA	X	134546680	134546701	-	21	6.63425	0.00382756	0.364488	0.0105012	0.991621	0.999725	5.51715	7.34613	8.6107	11.9263	2.75861	4.70731	9.09229	0	6.42794	1.70455	7.09436	8.79999	3.11317	8.78092	4.68564	5.07137	3.96782	5.03282	16.1077	3.23424	9.8642	0.924704	7.52269	11.9946	17.3475	2.15424	9.85139	3.76665	2.47977	9.14253
hsa-miR-320a-3p	MIMAT0000510	miRBase	miRNA	8	22244975	22244996	-	21	1667.94	-0.00137228	0.142609	-0.00962266	0.992322	0.999725	2042.45	1950.4	1812.07	1400.68	1662.52	2513.7	1602.06	1206.07	1131.32	1126.71	1706.59	1401.4	1384.32	1518.3	1732.9	1758.32	1498.51	1662.09	1899.25	1440.85	2055.04	1299.67	1461.28	1863.16	2758.26	1613.53	1338.15	1234.28	2745.11	1219.22
hsa-miR-148b-3p	MIMAT0000759	miRBase	miRNA	12	54337278	54337299	+	21	169.119	-0.00171235	0.18558	-0.00922699	0.992638	0.999725	218.479	76.2161	167.43	174.92	210.574	98.8536	85.4675	119.351	209.551	89.4888	189.183	276.1	179.526	185.198	245.996	189.814	220.875	178.665	171.328	129.369	132.619	130.383	212.516	137.938	219.012	151.515	154.338	197.749	89.2718	231.828
hsa-miR-1291	MIMAT0005881	miRBase	miRNA	12	48654494	48654517	-	23	0.506978	0.0131338	1.43413	0.00915803	0.992693	0.999725	0	0	0	0	0	0	0	0	0	0.852274	0	0	1.03772	0.798266	0	1.44896	0	0	1.46434	0	0	0	0	0	2.16844	0	0	0	7.43932	0
hsa-miR-3680-3p	MIMAT0018107	miRBase	miRNA	16	21506064	21506086	-	22	0.148376	-0.0231993	2.64655	-0.00876589	0.993006	0.999725	0	0	1.91349	0	0	0	0	0	0	0	0	0	2.07545	0	0	0	0	0	0	0	0	0.462352	0	0	0	0	0	0	0	0
hsa-mir-3199-2	MI0014248	miRBase	pre-miRNA	22	27920526	27920611	+	85	0.18149	-0.0130862	1.63718	-0.0079931	0.993622	0.999725	0	0	0	0	0	0	0	0	0	0	0.788262	0	0	0	0	0.724482	0	1.25821	0	0	1.09602	0.924704	0	0	0	0	0	0	0	0.653038
hsa-miR-3187-3p	MIMAT0015069	miRBase	miRNA	19	813627	813646	+	19	15.2808	-0.00134412	0.19804	-0.00678711	0.994585	0.999725	16.5514	22.0384	22.0051	13.2515	11.954	14.1219	5.45538	8.37549	16.7126	5.96592	19.7066	23.1	17.6413	15.1671	12.495	17.3876	14.5487	13.2112	20.5008	11.3198	17.5364	16.1823	14.105	21.9901	23.8528	8.61696	9.85139	14.3604	17.3584	13.0608
hsa-mir-4444-1	MI0016787	miRBase	pre-miRNA	2	177212726	177212799	+	73	0.40174	0.00673634	1.05422	0.00638988	0.994902	0.999725	0	0.918266	0	0	0	1.5691	0	0	0	0.852274	0.788262	1.1	0	0	0	0	0	0	2.92868	0	0	0.462352	0	0	0	0.71808	0	0.235416	2.47977	0
hsa-mir-4444-2	MI0019111	miRBase	pre-miRNA	3	75214476	75214549	+	73	0.40174	0.00673634	1.05422	0.00638988	0.994902	0.999725	0	0.918266	0	0	0	1.5691	0	0	0	0.852274	0.788262	1.1	0	0	0	0	0	0	2.92868	0	0	0.462352	0	0	0	0.71808	0	0.235416	2.47977	0
hsa-let-7f-2	MI0000068	miRBase	pre-miRNA	X	53557192	53557274	-	82	0.260055	-0.0113661	1.79211	-0.00634228	0.99494	0.999725	0	0	0	0	0	0	0	2.09387	1.28559	0.852274	0	0	0	0	0	0	2.64521	0	0	0	0	0.924704	0	0	0	0	0	0	0	0
hsa-miR-3620-3p	MIMAT0018001	miRBase	miRNA	1	228097320	228097341	+	21	0.702061	-0.00518265	0.819581	-0.00632354	0.994955	0.999725	0	0	1.91349	3.97544	0	0	1.81846	0	0.642794	0	1.57652	0	2.07545	0.798266	1.17141	1.44896	0	0	0	0	0	1.38706	0	0.999552	0	0.71808	0	1.88333	0	0.653038
hsa-miR-3175	MIMAT0015052	miRBase	miRNA	15	92904408	92904429	+	21	0.0524754	-0.0190019	3.09063	-0.00614825	0.995094	0.999725	1.10343	0	0	0	0	0	0	0	0	0	0	0	0	0	0	0	0	0	0	0	0	0	0	0	0	0	0	0.470831	0	0
hsa-mir-4638	MI0017265	miRBase	pre-miRNA	5	181222566	181222633	-	67	0.059866	-0.0190019	3.09063	-0.00614825	0.995094	0.999725	0	0	0	1.32515	0	0	0	0	0	0	0	0	0	0	0	0	0	0	0	0	0	0	0	0	0	0	0	0.470831	0	0
hsa-miR-6731-5p	MIMAT0027363	miRBase	miRNA	1	24919390	24919411	-	21	0.0974314	-0.0123686	2.01627	-0.00613441	0.995105	0.999725	0	0	0	0	0.919538	0	0	0	0	0	0	0	0	0	0.39047	0.724482	0	0	0	0	0	0	0	0	0	0	0	0.235416	0	0.653038
hsa-miR-345-3p	MIMAT0022698	miRBase	miRNA	14	100307912	100307933	+	21	0.0443602	-0.0176008	3.09071	-0.00569474	0.995456	0.999725	0	0	0	0	0	0	0	0	0	0	0	0	0	0	0.39047	0	0	0	0	0	0	0	0.940336	0	0	0	0	0	0	0
hsa-miR-548ag	MIMAT0018969	miRBase	miRNA	20	60564565	60564585	+	20	0.0392911	-0.0176008	3.09071	-0.00569474	0.995456	0.999725	0	0	0	0	0	0	0	0	0	0	0.788262	0	0	0	0.39047	0	0	0	0	0	0	0	0	0	0	0	0	0	0	0
hsa-miR-4637	MIMAT0019694	miRBase	miRNA	5	14825932	14825953	-	21	0.0396245	-0.0176008	3.09071	-0.00569474	0.995456	0.999725	0	0	0	0	0	0	0	0	0	0	0	0	0	0.798266	0.39047	0	0	0	0	0	0	0	0	0	0	0	0	0	0	0
hsa-miR-4804-3p	MIMAT0019985	miRBase	miRNA	5	72878635	72878655	+	20	0.0443602	-0.0176008	3.09071	-0.00569474	0.995456	0.999725	0	0	0	0	0	0	0	0	0	0	0	0	0	0	0.39047	0	0	0	0	0	0	0	0.940336	0	0	0	0	0	0	0
hsa-mir-7849	MI0025519	miRBase	pre-miRNA	4	146408583	146408688	+	105	0.0495497	-0.0176008	3.09071	-0.00569474	0.995456	0.999725	0	0	0	0	0	0	0	0	0	0	0	0	0	0	0.39047	0	0	0	0	0	1.09602	0	0	0	0	0	0	0	0	0
hsa-miR-4654	MIMAT0019720	miRBase	miRNA	1	162157116	162157137	+	21	0.0347836	-0.0176008	3.09071	-0.00569474	0.995456	0.999725	0	0	0	0	0	0	0	0	0	0	0	0	0	0	0.39047	0	0	0	0	0	0	0	0	0	0	0	0	0	0	0.653038
hsa-miR-6789-3p	MIMAT0027479	miRBase	miRNA	19	2235829	2235849	-	20	0.0347836	-0.0176008	3.09071	-0.00569474	0.995456	0.999725	0	0	0	0	0	0	0	0	0	0	0	0	0	0	0.39047	0	0	0	0	0	0	0	0	0	0	0	0	0	0	0.653038
hsa-miR-450a-5p	MIMAT0001545	miRBase	miRNA	X	134540393	134540414	-	21	0.0347836	-0.0176008	3.09071	-0.00569474	0.995456	0.999725	0	0	0	0	0	0	0	0	0	0	0	0	0	0	0.39047	0	0	0	0	0	0	0	0	0	0	0	0	0	0	0.653038
hsa-miR-4745-5p	MIMAT0019878	miRBase	miRNA	19	804941	804963	+	22	0.225245	0.00658576	1.3787	0.0047768	0.996189	0.999725	0	0	0	1.32515	0.919538	0	0	0	0	0	0	0	1.03772	0	0.39047	0.724482	0	0	0	0	0	0	0	0	0	0.71808	1.6419	0	0	0
hsa-miR-548e-5p	MIMAT0026736	miRBase	miRNA	10	110988940	110988961	+	21	0.313829	0.00618742	1.44444	0.0042836	0.996582	0.999725	0	1.83653	0	2.6503	0	0	0	0	1.92838	0	0.788262	0	0	0	0	0	0	0	0	0	1.09602	0.462352	0	0	0	0	0	0	0	0.653038
hsa-miR-151a-5p	MIMAT0004697	miRBase	miRNA	8	140732623	140732643	-	20	28.1288	-0.000703251	0.255113	-0.00275662	0.997801	0.999725	41.9303	12.8557	15.3079	22.5275	20.2298	15.691	16.3661	10.4694	25.7117	26.4205	28.3774	25.3	16.6036	23.948	46.8564	32.6017	41.0008	36.488	8.78604	27.491	38.3608	33.7517	28.2101	22.9897	28.1897	28.7232	29.5542	66.3872	19.8382	52.896
hsa-mir-3199-1	MI0014247	miRBase	pre-miRNA	22	27920525	27920612	-	87	0.0945316	-0.0070468	2.91168	-0.00242018	0.998069	0.999725	0	0	0	0	0	0	0	0	0	0	0	0	0	0	0	0	0	1.25821	0	0	0	0.924704	0	0	0	0	0	0	0	0.653038
hsa-miR-3611	MIMAT0017988	miRBase	miRNA	10	35079609	35079629	-	20	0.0651996	0.00106382	3.09064	0.000344206	0.999725	0.999725	0	0.918266	0	0	0	0	0	0	0	0	0	0	1.03772	0	0	0	0	0	0	0	0	0	0	0	0	0	0	0	0	0
hsa-miR-616-5p	MIMAT0003284	miRBase	miRNA	12	57519223	57519244	-	21	0.0612601	0.00106382	3.09064	0.000344206	0.999725	0.999725	0	0.918266	0	0	0.919538	0	0	0	0	0	0	0	0	0	0	0	0	0	0	0	0	0	0	0	0	0	0	0	0	0
hsa-miR-4523	MIMAT0019061	miRBase	miRNA	17	29390668	29390688	+	20	0.0460206	0.00106382	3.09064	0.000344206	0.999725	0.999725	0	0.918266	0	0	0	0	0	0	0	0	0	0	0	0	0	0	0	0	0	0	0	0.462352	0	0	0	0	0	0	0	0
hsa-miR-338-5p	MIMAT0004701	miRBase	miRNA	17	81125923	81125944	-	21	0.0733151	0.00106382	3.09064	0.000344206	0.999725	0.999725	1.10343	0	0	0	0	0	0	0	0	0	0	0	0	0	0	0	0	0	0	0	1.09602	0	0	0	0	0	0	0	0	0
hsa-miR-518f-3p	MIMAT0002842	miRBase	miRNA	19	53700067	53700087	+	20	0.0533179	0.00106382	3.09064	0.000344206	0.999725	0.999725	0	0	0.956744	0	0	0	0	0	0.642794	0	0	0	0	0	0	0	0	0	0	0	0	0	0	0	0	0	0	0	0	0
hsa-miR-6871-5p	MIMAT0027642	miRBase	miRNA	20	41169028	41169049	+	21	0.0595833	0.00106382	3.09064	0.000344206	0.999725	0.999725	0	0	0	1.32515	0	0	0	0	0	0	0	0	0	0	0	0	0	0	0	0	0	0.462352	0	0	0	0	0	0	0	0
hsa-miR-6816-3p	MIMAT0027533	miRBase	miRNA	22	20114693	20114710	-	17	0.0554939	0.00106382	3.09064	0.000344206	0.999725	0.999725	0	0	0	0	0	0	0	0	0	0	0	0	0	0	0	0.724482	0	0	0	0	0	0	0.940336	0	0	0	0	0	0	0
hsa-miR-4762-5p	MIMAT0019910	miRBase	miRNA	22	45760532	45760552	+	20	0.100405	0.00106382	3.09064	0.000344206	0.999725	0.999725	0	0.918266	0	0	0	0	0	2.09387	0	0	0	0	0	0	0	0	0	0	0	0	0	0	0	0	0	0	0	0	0	0
hsa-miR-6840-5p	MIMAT0027582	miRBase	miRNA	7	100356656	100356679	+	23	0.0672755	0.00106382	3.09064	0.000344206	0.999725	0.999725	0	0.918266	0	0	0	0	0	0	0	0	0	1.1	0	0	0	0	0	0	0	0	0	0	0	0	0	0	0	0	0	0
hsa-miR-3074-3p	MIMAT0015027	miRBase	miRNA	9	95086024	95086045	-	21	0.0520353	0.00106382	3.09064	0.000344206	0.999725	0.999725	0	0.918266	0	0	0	0	0	0	0.642794	0	0	0	0	0	0	0	0	0	0	0	0	0	0	0	0	0	0	0	0	0
hsa-miR-3911	MIMAT0018185	miRBase	miRNA	9	127690763	127690784	-	21	0.0572177	0.00106382	3.09064	0.000344206	0.999725	0.999725	0	0.918266	0	0	0	0	0	0	0	0	0	0	0	0.798266	0	0	0	0	0	0	0	0	0	0	0	0	0	0	0	0
hsa-miR-12136	MIMAT0049032	miRBase	miRNA	1	632668	632685	-	17	0.0574678	0.00106382	3.09064	0.000344206	0.999725	0.999725	0	0	0	0	0	0	0	0	0	0	0	0	0	0	0	0.724482	0	0	0	0	0	0	0	0.999552	0	0	0	0	0	0
hsa-miR-4421	MIMAT0018934	miRBase	miRNA	1	51059879	51059900	+	21	0.0438209	0.00106382	3.09064	0.000344206	0.999725	0.999725	0	0	0	0	0	0	0	0	0	0.852274	0	0	0	0	0	0	0	0	0	0	0	0.462352	0	0	0	0	0	0	0	0
hsa-miR-7155-5p	MIMAT0028220	miRBase	miRNA	11	64341886	64341904	-	18	0.0545449	0.00106382	3.09064	0.000344206	0.999725	0.999725	0	0.918266	0	0	0	0	0	0	0	0	0	0	0	0	0	0	0	0	0	0	0	0	0	0	0	0.71808	0	0	0	0
hsa-miR-1827	MIMAT0006767	miRBase	miRNA	12	100189932	100189949	+	17	0.0536594	0.00106382	3.09064	0.000344206	0.999725	0.999725	0	0	0.956744	0	0	0	0	0	0	0	0	0	0	0	0	0	0	0	0	0	0	0	0	0	0	0	0	0	0	0.653038
hsa-miR-1266-5p	MIMAT0005920	miRBase	miRNA	15	52277166	52277188	-	22	0.0363818	0.00106382	3.09064	0.000344206	0.999725	0.999725	0	0	0	0	0	0	0	0	0	0	0	0	0	0	0	0	0	0.629103	0	0	0	0.462352	0	0	0	0	0	0	0	0
hsa-miR-1910-5p	MIMAT0007884	miRBase	miRNA	16	85741669	85741689	-	20	0.0706958	0.00106382	3.09064	0.000344206	0.999725	0.999725	0	0	0	0	0	0	0	0	0	0	0	0	0	0.798266	0	0	1.32261	0	0	0	0	0	0	0	0	0	0	0	0	0
hsa-miR-561-5p	MIMAT0022706	miRBase	miRNA	2	188297517	188297538	+	21	0.0504248	0.00106382	3.09064	0.000344206	0.999725	0.999725	0	0	0	0	0	0	0	0	0	0	0.788262	0	0	0	0	0.724482	0	0	0	0	0	0	0	0	0	0	0	0	0	0
hsa-miR-6815-3p	MIMAT0027531	miRBase	miRNA	21	45478306	45478326	+	20	0.0504248	0.00106382	3.09064	0.000344206	0.999725	0.999725	0	0	0	0	0	0	0	0	0	0	0.788262	0	0	0	0	0.724482	0	0	0	0	0	0	0	0	0	0	0	0	0	0
hsa-miR-4797-3p	MIMAT0019973	miRBase	miRNA	3	197293888	197293908	-	20	0.0575042	0.00106382	3.09064	0.000344206	0.999725	0.999725	0	0	0	0	0	0	0	0	0	0	0	0	0	0	0	0	0	0.629103	0	0	1.09602	0	0	0	0	0	0	0	0	0
hsa-miR-4800-3p	MIMAT0019979	miRBase	miRNA	4	2250091	2250109	-	18	0.0545449	0.00106382	3.09064	0.000344206	0.999725	0.999725	0	0.918266	0	0	0	0	0	0	0	0	0	0	0	0	0	0	0	0	0	0	0	0	0	0	0	0.71808	0	0	0	0
hsa-miR-5003-3p	MIMAT0021026	miRBase	miRNA	5	172662222	172662242	+	20	0.0764529	0.00106382	3.09064	0.000344206	0.999725	0.999725	0	0	0	0	0	1.5691	0	0	0	0	0	0	0	0	0	0.724482	0	0	0	0	0	0	0	0	0	0	0	0	0	0
hsa-miR-182-3p	MIMAT0000260	miRBase	miRNA	7	129770406	129770426	-	20	0.0642231	0.00106382	3.09064	0.000344206	0.999725	0.999725	0	0	0	0	0	0	0	0	0	0	0	0	0	0	0	0	0	0	1.46434	0	0	0.462352	0	0	0	0	0	0	0	0
hsa-miR-6848-5p	MIMAT0027596	miRBase	miRNA	8	144317288	144317310	-	22	0.0516213	0.00106382	3.09064	0.000344206	0.999725	0.999725	0	0	0	0	0.919538	0	0	0	0	0	0	0	0	0	0	0	0	0.629103	0	0	0	0	0	0	0	0	0	0	0	0
hsa-mir-4426	MI0016765	miRBase	pre-miRNA	1	192716328	192716390	+	62	0.100405	0.00106382	3.09064	0.000344206	0.999725	0.999725	0	0.918266	0	0	0	0	0	2.09387	0	0	0	0	0	0	0	0	0	0	0	0	0	0	0	0	0	0	0	0	0	0
hsa-mir-3164	MI0014194	miRBase	pre-miRNA	11	69083176	69083258	+	82	0.0890844	0.00106382	3.09064	0.000344206	0.999725	0.999725	1.10343	0	0	0	0	1.5691	0	0	0	0	0	0	0	0	0	0	0	0	0	0	0	0	0	0	0	0	0	0	0	0
hsa-mir-4754	MI0017394	miRBase	pre-miRNA	19	58386770	58386858	-	88	0.0455759	0.00106382	3.09064	0.000344206	0.999725	0.999725	0	0	0	0	0	0	0	0	0.642794	0	0	0	0	0	0	0.724482	0	0	0	0	0	0	0	0	0	0	0	0	0	0
hsa-mir-101-2	MI0000739	miRBase	pre-miRNA	9	4850297	4850375	+	78	0.100405	0.00106382	3.09064	0.000344206	0.999725	0.999725	0	0.918266	0	0	0	0	0	2.09387	0	0	0	0	0	0	0	0	0	0	0	0	0	0	0	0	0	0	0	0	0	0
hsa-mir-92b	MI0003560	miRBase	pre-miRNA	1	155195177	155195272	+	95	0.0807535	0.00106382	3.09064	0.000344206	0.999725	0.999725	0	0	0	0	0	0	0	0	0	0	0	1.1	0	0	0	0	1.32261	0	0	0	0	0	0	0	0	0	0	0	0	0
hsa-mir-3922	MI0016429	miRBase	pre-miRNA	12	104591633	104591716	+	83	0.0581669	0.00106382	3.09064	0.000344206	0.999725	0.999725	0	0	0.956744	0	0	0	0	0	0	0	0.788262	0	0	0	0	0	0	0	0	0	0	0	0	0	0	0	0	0	0	0
hsa-mir-1238	MI0006328	miRBase	pre-miRNA	19	10552122	10552204	+	82	0.0523146	0.00106382	3.09064	0.000344206	0.999725	0.999725	0	0	0	0	0	0	0	0	0	0	0	0	0	0	0	0	0	0.629103	0	0	0	0	0.940336	0	0	0	0	0	0	0
hsa-mir-5695	MI0019302	miRBase	pre-miRNA	19	12920320	12920404	+	84	0.0606835	0.00106382	3.09064	0.000344206	0.999725	0.999725	0	0	0	0	0	0	0	0	0	0	0	0	0	0	0	0.724482	0	0	0	0	1.09602	0	0	0	0	0	0	0	0	0
hsa-mir-643	MI0003658	miRBase	pre-miRNA	19	52281797	52281893	+	96	0.0395611	0.00106382	3.09064	0.000344206	0.999725	0.999725	0	0	0	0	0	0	0	0	0	0	0	0	0	0	0	0.724482	0	0	0	0	0	0.462352	0	0	0	0	0	0	0	0
hsa-mir-4429	MI0016768	miRBase	pre-miRNA	2	11540605	11540677	-	72	0.042738	0.00106382	3.09064	0.000344206	0.999725	0.999725	0	0	0	0	0	0	0	0	0	0	0	0	0	0	0	0	0	0.629103	0	0	0	0	0	0	0	0	0	0	0	0.653038
hsa-mir-181b-2	MI0000683	miRBase	pre-miRNA	9	124693710	124693798	+	88	0.0504248	0.00106382	3.09064	0.000344206	0.999725	0.999725	0	0	0	0	0	0	0	0	0	0	0.788262	0	0	0	0	0.724482	0	0	0	0	0	0	0	0	0	0	0	0	0	0
hsa-mir-374b	MI0005566	miRBase	pre-miRNA	X	74218547	74218618	-	71	0.0652099	0.00106382	3.09064	0.000344206	0.999725	0.999725	0	0	0.956744	0	0	0	0	0	0	0	0	0	0	0	0	0	0	0	0	0	0	0	0	0.999552	0	0	0	0	0	0
hsa-miR-6771-5p	MIMAT0027442	miRBase	miRNA	16	50292621	50292642	+	21	0.13147	0.00106382	3.09064	0.000344206	0.999725	0.999725	0	0	0	0	0	0	0	0	0	0	0	0	0	0	0	0	0	0	1.46434	0	0	0	0	0	0	0	0	0	2.47977	0

## Sheet: Macromet vs Neg
Name	miRBase_Alias	Source	Biotype	Chr	Start	End	Strand	Size	baseMean	log2FoldChange	lfcSE	stat	pvalue	padj	p585.30239.001.Pos.Macro	p705.30239.002.Pos.Macro	p631.30239.003.Pos.Micro	p581.30239.004.Pos.Micro	p573.30239.005.Neg	p661.30239.006.Neg	p686.30239.007.Neg	p597.30239.008.Macro	p625.30239.009.Neg	p736.30239.010.Pos.Micro	p576.30239.011.Neg	p621.30239.012.Neg	p632.30239.013.Neg	p681.30239.014.Neg	p601.30239.015.Pos.Macro	p667.30239.016.Pos.Micro	p765.30239.017.Pos.Micro	p698.30239.018.Pos.Micro	p164.30239.019.Pos.Micro	p600.30239.020.Pos.Macro	p564.30239.021.Neg	p572.30239.022.Neg	p595.30239.023.Neg	p592.30239.024.Neg	p605.30239.025.Neg	p602.30239.026.Neg	p618.30239.027.Neg	p659.30239.028.Neg	p627.30239.029.Neg	p629.30239.030.Neg
hsa-mir-223	MI0000300	miRBase	pre-miRNA	X	66018870	66018979	+	109	6.61362	3.50524	0.869323	4.03215	5.52688e-05	0.0295688	2.20686	114.783	0	3.97544	6.43676	0	1.81846	6.28162	1.92838	9.37501	0.788262	1.1	2.07545	4.7896	2.34282	2.17345	9.25825	2.51641	1.46434	1.61712	2.19204	3.23646	0.940336	0	0	2.87232	4.92569	8.00413	0	1.30608
hsa-miR-4508	MIMAT0019045	miRBase	miRNA	15	23562107	23562123	-	16	8.3605	-2.12126	0.613451	-3.45792	0.000544373	0.0998178	3.31029	1.83653	7.65395	5.30059	11.0345	17.2601	7.27383	6.28162	6.42794	3.4091	11.0357	8.79999	14.5281	2.3948	3.12376	12.3162	6.61304	3.14551	4.39302	0	7.67216	3.23646	9.40336	23.9892	15.1791	5.74464	4.92569	4.70831	24.7977	15.0199
hsa-miR-7976	MIMAT0031179	miRBase	miRNA	3	127587158	127587176	-	18	5.11349	-2.72993	0.809339	-3.37304	0.000743444	0.0998178	1.10343	0	5.74046	2.6503	3.67815	6.27642	0	8.37549	8.35632	1.70455	7.09436	15.4	5.18861	4.7896	1.95235	2.17345	2.64521	6.29103	2.92868	0	1.09602	7.85998	16.9261	1.9991	4.33688	5.02656	9.85139	3.76665	2.47977	13.7138
hsa-let-7b-5p	MIMAT0000063	miRBase	miRNA	22	46113691	46113712	+	21	19050.1	-0.888716	0.263559	-3.37198	0.000746302	0.0998178	10816.9	10691.4	17122.8	13818.6	17863.9	15097.9	11110.8	16713.3	27509	12381	17132.1	34620.3	18653.1	12393.9	13584.4	16383.4	16967.7	28010.8	17229.4	10808.8	15814.5	29127.2	19111.4	33522	16569.1	21630	19433.5	19737.5	15635	42013.2
hsa-miR-324-5p	MIMAT0000761	miRBase	miRNA	17	7223343	7223364	-	21	72.6555	-1.83096	0.60559	-3.02344	0.00249923	0.177743	30.896	14.6923	93.7609	45.055	73.563	18.8292	9.09229	48.1591	180.625	12.7841	165.535	125.4	60.1879	68.6509	48.0278	74.6217	10.5809	72.9759	60.0379	6.46847	36.1687	137.781	86.5109	227.898	30.3582	86.8877	19.7028	80.2767	34.7168	219.421
hsa-miR-92b-3p	MIMAT0003218	miRBase	miRNA	1	155195237	155195258	+	21	192.144	-1.04447	0.346927	-3.01064	0.00260696	0.177743	148.963	67.0334	143.512	149.742	293.333	252.626	89.1045	236.608	225.621	34.9432	205.736	345.4	188.866	160.451	104.255	180.396	223.521	179.923	398.301	92.1757	185.228	165.522	250.129	210.905	227.686	161.568	170.757	93.46	220.7	357.865
hsa-miR-4732-3p	MIMAT0019856	miRBase	miRNA	17	28861668	28861688	-	20	160.395	-1.32541	0.441092	-3.00483	0.0026573	0.177743	119.17	26.6297	284.153	106.012	203.218	111.406	81.8306	73.2855	246.19	21.3068	160.806	261.8	210.658	138.898	95.6651	189.09	76.7112	212.637	216.722	45.2793	96.45	190.027	224.74	258.884	166.97	133.563	151.055	99.11	141.347	468.228
hsa-let-7a-5p	MIMAT0000062	miRBase	miRNA	9	94175962	94175983	+	21	13878.2	-0.757166	0.262275	-2.88691	0.00389041	0.177743	8068.28	7833.73	14769.3	11388.3	14116.7	8160.91	7108.35	11884.8	18500.9	10839.2	18811.1	20748.2	13117.9	10284.9	11529.8	14630.9	15971.8	18299.3	10581.3	7998.27	10651.1	24451	16122.1	21389.4	12429.5	12102.5	12246.9	18396.6	8674.25	25239.9
hsa-miR-486-5p	MIMAT0002177	miRBase	miRNA	8	41660484	41660505	-	21	145667	-0.778413	0.279225	-2.78776	0.00530735	0.177743	102193	78685.3	220675	160372	175344	134610	87644.2	87628.5	137951	53438.4	151184	187084	153716	183096	117005	181597	93897.2	152758	219338	61552.4	128322	153920	212513	200462	156503	115554	106792	96797.3	198657	260712
hsa-miR-628-3p	MIMAT0003297	miRBase	miRNA	15	55372954	55372974	-	20	24.0741	0.956697	0.343369	2.78621	0.00533282	0.177743	43.0337	32.1393	15.3079	19.8772	22.9884	4.70731	20.003	18.8448	17.3554	36.6478	22.0713	25.3	23.8676	23.948	59.7419	28.2548	25.1295	23.9059	7.3217	32.3424	24.1125	27.7411	21.6277	26.9879	6.50532	17.2339	8.20949	48.4956	12.3989	26.1215
hsa-miR-1180-3p	MIMAT0005825	miRBase	miRNA	17	19344513	19344534	-	21	100.851	-0.843073	0.304628	-2.76755	0.00564791	0.177743	54.068	42.2402	127.247	111.312	102.069	109.837	89.1045	140.289	106.704	25.5682	139.522	146.3	84.0555	123.731	96.0556	131.856	59.5173	88.7035	146.434	50.1307	105.218	147.49	85.5706	147.934	82.4007	73.2442	49.2569	76.7455	143.827	139.097
hsa-miR-2110	MIMAT0010133	miRBase	miRNA	10	114174151	114174172	-	21	32.2665	-1.00268	0.368354	-2.72204	0.00648794	0.181386	22.0686	18.3653	50.7074	37.1041	35.862	14.1219	14.5477	27.2203	43.0672	19.6023	29.954	62.6999	33.2071	37.5185	17.1807	36.2241	19.8391	56.6192	24.8938	11.3198	36.1687	22.6552	40.4345	81.9632	10.8422	25.1328	22.9866	34.6061	34.7168	46.3657
hsa-miR-126-3p	MIMAT0000445	miRBase	miRNA	9	136670653	136670674	+	21	4101.91	0.714347	0.264568	2.70005	0.00693292	0.181386	4586.96	6637.23	4553.14	3784.62	2867.12	3444.18	4235.19	2615.25	4261.08	4877.56	2256.8	3235.1	2851.66	3743.87	6782.85	4904.02	5506.01	3833.12	1925.61	6046.41	3623.45	2912.35	2936.67	2874.71	2612.97	5040.21	4149.08	9086.81	2569.05	4304.17
hsa-miR-451a	MIMAT0001631	miRBase	miRNA	17	28861403	28861424	-	21	4019.85	-1.40729	0.523289	-2.68933	0.0071596	0.181386	2589.75	611.565	4710.05	3665.36	4711.71	1693.06	669.193	1541.09	7148.51	257.387	6298.22	5516.49	3309.3	2572.01	3014.82	5500.99	2540.73	4084.13	5059.3	751.96	2176.7	3930.45	4756.22	9094.92	4226.29	4915.26	2338.06	4700.31	11540.9	6670.78
hsa-miR-144-3p	MIMAT0000436	miRBase	miRNA	17	28861548	28861567	-	19	48.8419	-1.4988	0.567887	-2.63927	0.00830857	0.181386	31.9995	5.5096	59.3181	43.7299	65.2872	18.8292	21.8215	33.502	133.701	5.11364	49.6605	189.2	42.5466	28.7376	32.0185	36.2241	26.4521	46.5536	29.2868	14.5541	23.0165	40.687	39.4941	108.951	75.8954	25.1328	37.7636	26.8374	17.3584	156.076
hsa-miR-25-3p	MIMAT0000081	miRBase	miRNA	7	100093571	100093592	-	21	4362.92	-1.14493	0.439831	-2.60311	0.00923816	0.181386	3368.77	1247.92	6333.64	4198.07	6255.61	2199.88	1152.9	1649.97	7073.3	830.967	5558.04	8539.29	4394.76	4388.07	2935.55	4812.73	2526.18	7056.65	5984.76	1065.68	2267.67	6745.71	6636.89	6947.88	3413.12	3076.97	3851.89	3694.61	3005.49	9674.75
hsa-miR-199a-3p	MIMAT0000232	miRBase	miRNA	19	10817429	10817450	-	21	742.031	0.704541	0.271284	2.59706	0.00940259	0.181386	1239.15	784.199	541.517	848.095	596.78	407.967	621.913	533.937	762.353	832.672	662.929	613.799	603.955	708.062	1492.38	1010.65	1125.54	732.905	423.194	763.28	499.786	601.52	642.25	496.777	600.658	1398.1	640.34	1199.44	530.672	346.11
hsa-miR-199b-3p	MIMAT0004563	miRBase	miRNA	9	128244745	128244766	-	21	742.057	0.70445	0.271285	2.59671	0.00941201	0.181386	1239.15	784.199	541.517	848.095	596.78	407.967	621.913	533.937	762.353	832.672	663.717	613.799	603.955	708.062	1492.38	1010.65	1125.54	732.905	423.194	763.28	499.786	601.52	642.25	496.777	600.658	1398.1	640.34	1199.44	530.672	346.11
hsa-miR-16-2-3p	MIMAT0004518	miRBase	miRNA	3	160404797	160404818	+	21	11.2076	-1.46802	0.569387	-2.57824	0.00993045	0.1832	6.62058	1.83653	13.3944	18.5521	12.8735	10.9837	9.09229	16.751	21.855	0.852274	10.2474	26.4	18.679	5.58786	5.07611	12.3162	3.96782	17.6149	11.7147	4.85135	5.48011	13.4082	8.46303	15.9928	4.33688	5.02656	0	8.9458	19.8382	25.4685
hsa-miR-339-3p	MIMAT0004702	miRBase	miRNA	7	1022955	1022977	-	22	21.4282	0.73128	0.285615	2.56037	0.0104561	0.186468	36.4132	18.3653	21.0484	7.95089	22.0689	21.9675	21.8215	37.6897	14.1415	27.2728	25.2244	15.4	16.6036	21.5532	40.2184	17.3876	37.033	14.4694	16.1077	33.9595	8.76818	20.3435	19.7471	28.987	17.3475	20.8243	6.56759	21.1874	17.3584	15.0199
hsa-miR-155-5p	MIMAT0000646	miRBase	miRNA	21	25573983	25574006	+	23	185.319	0.636579	0.251978	2.52633	0.0115263	0.186506	153.377	224.975	242.056	173.594	107.586	152.203	214.578	205.199	225.621	141.477	182.877	101.2	159.809	140.495	380.708	178.947	228.811	218.928	121.54	291.081	234.549	211.757	97.795	159.928	114.927	166.595	164.19	297.095	111.59	156.076
hsa-miR-106b-3p	MIMAT0004672	miRBase	miRNA	7	100094002	100094023	-	21	163.379	-1.25459	0.498115	-2.51869	0.0117793	0.186506	79.4469	89.9901	168.387	116.613	181.149	50.2113	60.0091	77.4733	417.173	75.8524	169.476	397.099	106.885	82.2214	103.865	139.101	54.2269	296.307	61.5023	50.1307	113.986	251.057	165.499	402.819	62.8848	190.291	123.142	238.005	86.7921	489.778
hsa-miR-196b-5p	MIMAT0001080	miRBase	miRNA	7	27169528	27169549	-	21	55.3136	-1.26473	0.502891	-2.51491	0.0119061	0.186506	29.7926	11.9375	55.4911	60.9568	84.5975	14.1219	27.2769	75.3794	112.489	18.75	103.262	139.7	33.2071	46.2994	44.904	56.5096	54.2269	91.2199	36.6085	16.1712	20.8244	96.6315	70.5252	94.9574	32.5266	40.2125	31.1961	28.2499	9.91909	121.465
hsa-miR-139-5p	MIMAT0000250	miRBase	miRNA	11	72615102	72615124	-	22	8.13554	0.843902	0.336949	2.50454	0.0122611	0.186506	5.51715	18.3653	11.4809	9.27604	1.83908	10.9837	7.27383	2.09387	8.99911	8.52274	3.15305	5.49999	5.18861	7.18439	12.8855	5.79586	13.2261	8.80744	10.2504	11.3198	3.28807	6.93528	7.52269	8.99597	13.0106	10.7712	6.56759	8.47496	4.95955	5.87734
hsa-miR-16-5p	MIMAT0000069	miRBase	miRNA	3	160404754	160404775	+	21	138036	-1.23526	0.501168	-2.46476	0.0137104	0.186506	109375	20653.6	188325	150329	223586	70189.2	27949.7	38893.7	233853	13769.3	218986	291808	150559	119491	101079	129261	97043.7	186244	158922	32971.4	77222.4	137505	205228	210382	168362	69818.2	156417	101361	101671	349828
hsa-miR-636	MIMAT0003306	miRBase	miRNA	17	76736466	76736488	-	22	13.1117	-1.14859	0.466351	-2.46293	0.0137806	0.186506	5.51715	5.5096	22.0051	6.62574	29.4252	18.8292	9.09229	12.5632	13.4987	3.4091	18.13	29.7	12.4527	17.5618	5.85705	18.1121	5.29043	12.5821	14.6434	11.3198	5.48011	11.5588	17.8664	10.9951	17.3475	9.33504	11.4933	5.41456	4.95955	26.7745
hsa-miR-1270	MIMAT0005924	miRBase	miRNA	19	20399320	20399342	-	22	5.73429	-1.41049	0.573675	-2.45869	0.0139443	0.186506	3.31029	2.7548	1.91349	2.6503	5.51723	1.5691	9.09229	4.18774	13.4987	1.70455	6.3061	3.3	7.26406	6.38613	2.34282	10.8672	3.96782	8.17834	7.3217	1.61712	5.48011	12.0211	4.70168	5.99731	4.33688	5.02656	13.1352	2.82499	4.95955	9.79556
hsa-miR-23a-3p	MIMAT0000078	miRBase	miRNA	19	13836595	13836615	-	20	370.548	0.502533	0.205714	2.44287	0.0145711	0.190135	494.336	527.085	360.692	322.011	354.022	359.325	370.966	274.297	357.393	510.512	292.445	372.899	309.241	331.28	554.857	394.118	441.751	308.889	319.226	367.086	326.615	272.325	299.027	256.885	329.603	371.248	282.406	750.034	381.885	223.992
hsa-miR-15b-5p	MIMAT0000417	miRBase	miRNA	3	160404607	160404628	+	21	437.654	-0.710955	0.293565	-2.4218	0.015444	0.193958	349.787	132.23	566.392	431.998	433.102	386	260.04	360.146	543.803	98.0115	524.195	635.799	348.675	448.625	459.973	439.036	351.814	383.753	538.877	231.248	451.561	447.094	537.872	591.735	683.059	446.646	331.663	405.386	664.579	646.507
hsa-miR-27a-3p	MIMAT0000084	miRBase	miRNA	19	13836447	13836467	-	20	69.4747	0.596995	0.248109	2.40618	0.0161202	0.193958	98.2052	95.4997	69.8423	63.6071	62.5286	48.6422	72.7383	100.506	62.9938	178.125	70.1554	63.7999	54.9993	52.6855	108.551	55.7851	59.5173	52.8446	57.1093	69.5361	47.129	48.5469	55.4798	43.9803	58.5479	71.0899	68.9597	86.1621	44.6359	62.0386
hsa-miR-101-3p	MIMAT0000099	miRBase	miRNA	9	4850345	4850365	+	20	870.469	-1.16733	0.487133	-2.39632	0.0165605	0.193958	713.919	152.432	1289.69	1208.54	1494.25	481.715	245.492	322.456	1489.35	132.102	1469.32	2372.7	929.799	755.159	598.2	765.053	480.106	1109.11	978.179	261.973	405.528	760.106	917.768	1174.47	975.798	410.742	907.969	382.08	882.799	2047.27
hsa-miR-625-3p	MIMAT0004808	miRBase	miRNA	14	65471153	65471174	+	21	215.067	0.833482	0.347983	2.39518	0.0166124	0.193958	275.857	524.33	146.382	83.4843	186.666	161.618	316.412	242.889	234.62	229.262	132.428	147.4	182.639	347.246	511.515	186.916	193.101	174.261	105.432	143.924	176.46	239.961	267.055	101.954	104.085	158.696	98.5139	425.161	89.2718	264.48
hsa-miR-20b-5p	MIMAT0001413	miRBase	miRNA	X	134169850	134169872	-	22	71.9385	-1.43123	0.5979	-2.39376	0.0166767	0.193958	51.8612	17.4471	102.372	108.662	119.54	34.5203	10.9108	14.6571	107.989	7.67047	63.8493	178.2	75.7537	78.2301	33.1899	68.1013	30.42	106.318	96.6465	16.1712	20.8244	88.3092	67.7042	123.944	54.211	15.7978	67.3178	40.4915	52.0752	304.969
hsa-miR-760	MIMAT0004957	miRBase	miRNA	1	93846880	93846899	+	19	15.823	0.783849	0.337144	2.32497	0.0200737	0.218197	29.7926	35.8124	7.65395	19.8772	11.0345	25.1057	16.3661	18.8448	17.3554	13.6364	9.45915	12.1	11.4149	11.1757	11.3236	21.01	31.7426	11.3238	10.2504	19.4054	16.4403	11.0964	11.284	11.9946	15.1791	7.89888	9.85139	24.7186	12.3989	9.14253
hsa-miR-1307-3p	MIMAT0005951	miRBase	miRNA	10	103394301	103394322	-	21	265.996	0.714488	0.30823	2.31804	0.0204473	0.218197	433.648	447.196	215.267	275.631	231.723	133.374	221.852	274.297	266.117	299.148	191.548	178.2	213.771	315.315	429.126	383.976	347.846	303.228	90.7891	250.653	278.39	298.679	228.502	247.889	106.254	298.003	165.832	547.812	106.63	199.176
hsa-miR-24-3p	MIMAT0000080	miRBase	miRNA	19	13836289	13836310	-	21	336.744	0.509593	0.220297	2.31321	0.0207112	0.218197	537.37	434.34	273.629	327.312	306.206	260.471	256.403	211.481	331.039	361.364	329.494	372.899	326.883	324.894	546.267	374.557	399.427	351.039	213.794	284.613	295.926	252.444	361.089	280.874	227.686	418.641	239.717	653.278	220.7	328.478
hsa-let-7d-5p	MIMAT0000065	miRBase	miRNA	9	94178841	94178862	+	21	857.045	-0.555292	0.243417	-2.28124	0.0225345	0.224027	790.056	280.989	781.66	777.862	908.503	877.129	465.525	785.202	890.269	361.364	1094.11	965.799	789.707	849.355	953.137	1031.66	986.665	876.34	989.894	467.347	744.199	1037.06	840.661	1143.49	1118.92	949.302	612.428	1177.78	1110.94	1054
hsa-miR-1294	MIMAT0005884	miRBase	miRNA	5	154347153	154347174	+	21	30.4449	-0.967929	0.425762	-2.27341	0.0230017	0.224027	25.3789	3.67307	59.3181	26.503	41.3792	32.9512	9.09229	18.8448	23.1406	6.81819	25.2244	50.5999	22.8299	31.1324	21.0854	31.8772	33.0652	43.4081	39.5372	14.5541	18.6324	39.2999	47.0168	42.9807	28.1897	14.3616	34.4799	16.4791	64.4741	47.0187
hsa-miR-199a-5p	MIMAT0000231	miRBase	miRNA	1	172144592	172144614	-	22	10.9567	1.0089	0.446199	2.26109	0.0237535	0.224027	19.8617	21.1201	6.69721	6.62574	9.19538	12.5528	7.27383	4.18774	10.9275	10.2273	4.72957	13.2	6.22634	7.98266	29.6757	12.3162	18.5165	10.0656	1.46434	8.08559	10.9602	7.85998	6.58235	3.99821	6.50532	25.8509	6.56759	24.9541	9.91909	4.57126
hsa-miR-152-3p	MIMAT0000438	miRBase	miRNA	17	48037174	48037194	-	20	26.9833	0.692467	0.307266	2.25364	0.0242188	0.224027	45.2406	17.4471	24.8753	22.5275	20.2298	15.691	23.64	16.751	30.2113	23.8637	18.13	16.5	20.7545	28.7376	40.2184	23.9079	71.4208	24.535	20.5008	51.7478	29.5926	18.9564	28.2101	16.9924	15.1791	20.1062	27.9123	44.9644	29.7573	20.8972
hsa-miR-92a-3p	MIMAT0000092	miRBase	miRNA	X	134169544	134169565	-	21	29101.7	-0.756624	0.33688	-2.24597	0.0247058	0.224027	28735.5	8326.84	43415.1	27743.3	46574.6	31474.7	20815.9	20189.1	30672.8	4461.65	35351.2	36474.8	34217.9	33276.5	22654.3	34160.1	23132.4	28538	50695.5	13511	26750.6	23979.9	36850.8	38430.8	30622.7	24508.8	18093.7	20597.7	31951.9	46843
hsa-let-7g-5p	MIMAT0000414	miRBase	miRNA	3	52268336	52268357	-	21	730.366	-0.884321	0.399432	-2.21394	0.0268326	0.235335	535.163	316.802	575.96	655.948	654.711	489.56	329.141	653.288	1488.71	336.648	732.296	1885.4	453.485	404.721	633.342	619.432	530.365	919.119	448.088	339.595	527.187	1064.33	803.047	1332.4	500.91	504.092	615.712	816.422	371.966	2373.14
hsa-miR-107	MIMAT0000104	miRBase	miRNA	10	89592756	89592778	-	22	639.673	-0.576879	0.261604	-2.20516	0.0274431	0.236807	516.405	255.278	685.985	674.5	595.86	605.674	545.538	529.75	559.873	354.546	812.699	573.099	516.786	668.149	586.095	732.451	477.461	520.897	793.672	488.37	688.302	565.919	638.488	811.636	1014.83	734.596	369.427	613.493	1658.97	601.448
hsa-miR-223-5p	MIMAT0004570	miRBase	miRNA	X	66018895	66018916	+	21	84.5052	0.799909	0.364058	2.1972	0.028006	0.236843	94.8949	221.302	66.9721	63.6071	75.4021	47.0731	63.646	90.0365	95.7763	109.091	73.3084	61.5999	84.0555	65.4578	138.617	94.9072	116.389	85.558	30.7511	76.0046	100.834	94.3198	90.2723	60.9727	43.3688	84.0154	29.5542	209.991	22.318	45.0596
hsa-miR-15a-5p	MIMAT0000068	miRBase	miRNA	13	50049167	50049188	-	21	338.612	-0.618136	0.281913	-2.19265	0.0283326	0.236843	317.788	119.375	308.072	340.563	324.597	440.918	236.4	309.893	340.681	155.966	403.59	373.999	228.299	368.001	319.404	326.017	314.781	239.059	427.587	210.225	352.919	278.336	340.402	360.838	624.511	348.269	213.447	309.572	872.88	351.987
hsa-miR-182-5p	MIMAT0000259	miRBase	miRNA	7	129770447	129770470	-	23	314.273	-1.09919	0.50339	-2.18357	0.0289937	0.238641	129.101	218.547	291.807	237.201	248.275	185.154	114.563	117.257	259.689	68.1819	207.313	581.899	265.657	158.057	162.045	419.475	232.779	232.139	272.367	177.883	375.936	498.878	315.013	693.689	288.403	349.705	164.19	255.426	133.908	1773.65
hsa-miR-191-3p	MIMAT0001618	miRBase	miRNA	3	49020631	49020652	-	21	9.91924	0.910321	0.419607	2.16946	0.0300476	0.243568	17.6549	15.6105	4.78372	5.30059	13.7931	6.27642	5.45538	8.37549	9.6419	14.4887	5.51784	6.59999	10.3772	13.5705	17.1807	13.0407	17.1939	12.5821	0	17.7883	9.8642	11.0964	6.58235	4.99776	4.33688	12.9254	1.6419	20.7166	4.95955	5.2243
hsa-miR-221-3p	MIMAT0000278	miRBase	miRNA	X	45746180	45746202	-	22	499.502	0.628454	0.29228	2.15018	0.0315411	0.248914	689.643	743.796	369.303	320.686	331.953	276.162	410.972	458.558	421.03	597.444	420.144	358.599	417.164	481.354	910.575	635.371	769.757	516.493	272.367	481.901	600.62	601.982	439.137	343.846	429.351	599.597	259.42	1141.53	441.4	244.889
hsa-miR-96-5p	MIMAT0000095	miRBase	miRNA	7	129774739	129774761	-	22	62.0543	-1.08054	0.50282	-2.14896	0.0316376	0.248914	26.4823	12.8557	103.328	53.0059	90.1147	20.3984	20.003	18.8448	36.6392	5.11364	45.7192	50.5999	60.1879	41.5098	37.0946	105.774	58.1947	66.6849	184.507	40.428	80.0096	63.3422	70.5252	110.95	62.8848	105.558	32.838	30.8395	86.7921	140.403
hsa-miR-486-3p	MIMAT0004762	miRBase	miRNA	8	41660443	41660463	-	20	75.9615	-1.24634	0.587047	-2.12306	0.0337484	0.261673	61.7921	14.6923	102.372	133.84	124.138	17.2601	10.9108	14.6571	89.9911	5.11364	98.5328	171.6	81.9801	55.0803	44.904	85.4889	33.0652	137.144	90.7891	16.1712	25.2085	81.8363	123.184	179.919	75.8954	39.4944	119.859	43.0811	42.1561	158.688
hsa-miR-10a-5p	MIMAT0000253	miRBase	miRNA	17	48579904	48579926	-	22	172.138	0.422427	0.200706	2.10471	0.0353169	0.262525	152.273	269.97	219.094	241.177	160	182.016	203.667	169.604	131.773	159.375	148.982	160.6	149.432	235.488	188.987	170.978	165.326	134.628	229.901	231.248	132.619	79.9869	124.124	129.942	182.149	140.744	180.609	179.387	198.382	111.669
hsa-miR-29b-3p	MIMAT0000100	miRBase	miRNA	1	207802450	207802472	-	22	52.7535	-0.73697	0.351113	-2.09895	0.0358212	0.262525	23.172	23.8749	75.5828	68.9077	61.609	28.2439	43.643	75.3794	109.275	36.6478	59.9079	81.3999	32.1694	29.5358	51.542	27.5303	27.7748	47.1827	26.3581	43.6622	49.321	60.5681	47.0168	86.961	28.1897	31.5955	60.7502	58.6185	84.3123	101.874
hsa-miR-671-3p	MIMAT0004819	miRBase	miRNA	7	151238488	151238508	+	20	10.8619	1.17637	0.56508	2.08177	0.0373635	0.270128	19.8617	26.6297	4.78372	5.30059	10.1149	4.70731	5.45538	14.6571	7.71352	38.3523	4.72957	7.69999	6.22634	7.18439	21.8663	10.1427	17.1939	8.80744	0	11.3198	8.76818	16.1823	4.70168	3.99821	2.16844	17.952	4.92569	28.0145	2.47977	3.91823
hsa-miR-5010-5p	MIMAT0021043	miRBase	miRNA	17	42514208	42514229	+	21	5.9561	-1.40494	0.688964	-2.03921	0.0414294	0.291641	3.31029	0.918266	8.6107	10.6012	3.67815	3.13821	1.81846	2.09387	4.49956	1.70455	0.788262	16.5	12.4527	7.98266	3.51423	4.34689	3.96782	11.953	4.39302	1.61712	0	9.24704	8.46303	4.99776	8.67376	1.43616	14.7771	5.17914	4.95955	13.0608
hsa-miR-194-5p	MIMAT0000460	miRBase	miRNA	11	64891404	64891425	-	21	99.9242	-0.86251	0.425592	-2.02661	0.0427022	0.293193	98.2052	13.774	162.646	115.288	137.931	75.317	43.643	67.0039	131.13	8.52274	205.736	134.2	111.036	88.6075	91.7604	81.142	88.6147	101.286	137.648	33.9595	69.0494	102.18	126.005	109.951	156.128	71.0899	88.6625	64.2685	119.029	163.912
hsa-miR-584-5p	MIMAT0003249	miRBase	miRNA	5	149062373	149062394	-	21	249.384	0.731468	0.361008	2.02618	0.0427459	0.293193	460.13	246.095	258.321	200.097	155.402	161.618	174.572	152.853	205.051	180.682	178.936	205.7	231.412	375.185	546.267	515.107	395.46	244.092	149.363	184.351	284.966	266.777	299.027	191.914	108.422	389.918	105.081	363.482	52.0752	199.176
hsa-miR-532-5p	MIMAT0002888	miRBase	miRNA	X	50003167	50003188	+	21	103.332	-0.726508	0.360347	-2.01613	0.0437862	0.296527	88.2744	44.0768	187.522	127.214	128.735	58.0568	32.7323	52.3468	159.413	28.9773	104.839	163.9	92.3573	104.573	81.2177	85.4889	63.4851	145.952	150.827	46.8964	69.0494	125.76	111.9	136.939	119.264	71.0899	101.798	87.5746	123.989	205.707
hsa-miR-7-5p	MIMAT0000252	miRBase	miRNA	9	83969811	83969834	-	23	86.4464	-1.00439	0.512824	-1.95855	0.0501654	0.320739	57.3783	44.995	126.29	136.49	87.3561	42.3658	16.3661	29.3142	202.48	12.7841	117.451	239.8	84.0555	53.4838	54.2753	47.8158	35.7104	152.872	43.9302	37.1937	36.1687	122.523	149.513	115.948	65.0532	45.2391	88.6625	83.5726	64.4741	199.83
hsa-miR-11400	MIMAT0044657	miRBase	miRNA	7	142474537	142474557	+	20	7.85924	1.49199	0.762423	1.9569	0.050359	0.320739	13.2412	5.5096	2.87023	2.6503	0.919538	1.5691	3.63692	6.28162	5.78514	13.6364	3.15305	6.59999	11.4149	11.1757	44.1231	13.0407	11.9035	13.8403	0	4.85135	2.19204	13.8706	1.88067	6.99686	0	3.5904	0	27.779	0	3.26519
hsa-miR-296-5p	MIMAT0000690	miRBase	miRNA	20	58817661	58817681	-	20	15.3677	-1.39457	0.716139	-1.94734	0.0514935	0.321512	9.93087	1.83653	39.2265	23.8527	36.7815	12.5528	0	0	43.0672	0	20.4948	23.1	13.4904	8.78092	6.63799	7.24482	11.9035	25.7932	4.39302	8.08559	13.1523	14.7953	10.3437	30.9861	15.1791	11.4893	4.92569	9.18121	7.43932	46.3657
hsa-miR-139-3p	MIMAT0004552	miRBase	miRNA	11	72615066	72615088	-	22	68.9446	0.597834	0.310326	1.92647	0.0540456	0.323723	88.2744	144.168	57.4046	41.0796	35.862	97.2844	70.9199	85.8488	64.9222	55.3978	34.6835	52.7999	65.3765	33.5272	67.5513	58.6831	129.616	102.544	52.7162	80.8559	86.5858	74.4386	73.3462	49.9776	43.3688	113.457	57.4664	76.2747	22.318	51.59
hsa-miR-29c-3p	MIMAT0000681	miRBase	miRNA	1	207801865	207801886	-	21	367.736	-0.434528	0.225898	-1.92356	0.0544103	0.323723	356.408	157.024	471.675	473.078	450.573	381.292	241.855	458.558	369.606	412.501	379.154	448.799	255.28	350.439	307.69	321.67	370.33	262.336	508.126	282.996	330.999	246.896	297.146	462.792	552.952	266.408	302.109	290.503	607.544	415.332
hsa-miR-1307-5p	MIMAT0022727	miRBase	miRNA	10	103394341	103394361	-	20	5.57601	0.82152	0.432266	1.9005	0.0573678	0.323723	11.0343	10.1009	3.82698	2.6503	5.51723	3.13821	3.63692	8.37549	4.49956	5.11364	4.72957	6.59999	5.18861	6.38613	12.1046	6.52034	5.29043	8.80744	0	3.23424	2.19204	2.77411	4.70168	1.9991	4.33688	8.61696	9.85139	10.8291	0	5.2243
hsa-miR-192-5p	MIMAT0000222	miRBase	miRNA	11	64891203	64891223	-	20	223.699	-0.891946	0.469996	-1.89777	0.0577262	0.323723	246.065	52.3412	298.504	263.704	346.666	193	87.286	92.1304	309.827	40.0569	366.542	404.799	182.639	170.031	139.398	144.172	104.486	308.889	414.408	85.7073	98.642	182.629	257.652	340.847	151.791	130.691	545.11	122.887	148.786	481.289
hsa-miR-93-5p	MIMAT0000093	miRBase	miRNA	7	100093815	100093837	-	22	2688.68	-0.873868	0.460513	-1.8976	0.0577491	0.323723	2065.62	1058.76	3646.15	2686.08	3211.94	1289.8	791.029	831.267	4723.89	543.751	2852.72	5933.39	2480.16	2540.88	2428.33	2821.86	1554.06	4160.26	2773.46	884.564	1566.22	3821.34	3394.61	4401.03	1834.5	1130.98	2692.71	3075	1584.58	7881.51
hsa-miR-3613-5p	MIMAT0017990	miRBase	miRNA	13	49996465	49996486	-	21	92.8171	-0.997168	0.526202	-1.89503	0.0580886	0.323723	105.929	12.8557	129.16	125.889	150.804	61.1951	38.1876	39.7836	189.624	6.81819	178.936	289.3	85.0932	104.573	65.2084	92.7337	72.7434	73.605	82.003	25.8739	51.5131	94.7821	144.812	112.949	88.906	39.4944	70.6016	24.7186	76.873	149.546
hsa-miR-99b-3p	MIMAT0004678	miRBase	miRNA	19	51692656	51692677	+	21	4.18684	1.09919	0.590472	1.86154	0.0626677	0.334819	1.10343	9.18266	3.82698	5.30059	1.83908	1.5691	5.45538	2.09387	5.14235	4.26137	3.94131	3.3	4.15089	0.798266	5.07611	5.07137	15.8713	1.25821	1.46434	14.5541	3.28807	2.31176	1.88067	1.9991	0	6.46272	0	8.00413	2.47977	3.91823
hsa-miR-326	MIMAT0000756	miRBase	miRNA	11	75335108	75335127	-	19	22.9041	0.946991	0.509037	1.86036	0.0628347	0.334819	31.9995	49.5864	11.4809	11.9263	12.8735	7.84552	20.003	16.751	24.4262	66.4774	11.0357	8.79999	18.679	19.1584	40.9993	32.6017	27.7748	22.6477	10.2504	25.8739	23.0165	24.967	17.8664	7.99641	6.50532	37.3402	9.85139	74.1559	2.47977	11.7547
hsa-miR-3158-3p	MIMAT0015032	miRBase	miRNA	10	101601466	101601487	+	21	4.33663	-1.53526	0.825924	-1.85883	0.0630507	0.334819	3.31029	0.918266	5.74046	5.30059	6.43676	1.5691	1.81846	0	10.2847	0	9.45915	8.79999	5.18861	4.7896	1.56188	0.724482	1.32261	11.953	2.92868	1.61712	2.19204	6.01057	4.70168	11.9946	0	0.71808	4.92569	2.11874	0	13.7138
hsa-miR-4685-3p	MIMAT0019772	miRBase	miRNA	10	98431292	98431313	-	21	6.28894	-1.12257	0.604471	-1.85712	0.0632944	0.334819	3.31029	0	6.69721	9.27604	3.67815	6.27642	1.81846	2.09387	7.71352	0	5.51784	14.3	11.4149	3.99133	2.34282	8.69379	5.29043	5.66192	13.1791	8.08559	4.38409	4.62352	4.70168	8.99597	2.16844	6.46272	3.2838	3.76665	19.8382	11.1016
hsa-miR-425-5p	MIMAT0003393	miRBase	miRNA	3	49020199	49020221	-	22	1713.84	-0.599518	0.323481	-1.85333	0.0638346	0.334819	1176.26	1033.97	2044.56	1350.33	2424.82	1057.58	632.824	1023.9	2775.58	1049.15	3121.52	2043.8	1546.21	1617.29	2074.18	2298.06	1195.64	1832.58	1423.34	620.973	1607.86	2609.98	2011.38	2163.03	1288.05	1362.2	1040.96	2632.18	1324.2	3032.71
hsa-miR-885-3p	MIMAT0004948	miRBase	miRNA	3	10394499	10394520	-	21	7.17366	-1.69186	0.921114	-1.83675	0.0662463	0.33616	7.72401	0	12.4377	0	8.27584	6.27642	1.81846	6.28162	8.35632	0	21.2831	12.1	28.0185	6.38613	2.34282	1.44896	3.96782	19.5022	11.7147	0	0	2.31176	6.58235	6.99686	2.16844	0.71808	11.4933	1.41249	9.91909	15.6729
hsa-miR-183-5p	MIMAT0000261	miRBase	miRNA	7	129774967	129774988	-	21	196.79	-0.856348	0.467281	-1.83262	0.0668592	0.33616	97.1018	177.225	221.008	164.318	228.045	103.561	78.1937	60.7223	167.126	55.3978	188.395	308	235.563	101.38	121.436	256.467	105.809	206.975	231.366	90.5586	192.9	288.508	220.039	309.861	158.296	286.514	113.291	129.243	84.3123	922.089
hsa-miR-15b-3p	MIMAT0004586	miRBase	miRNA	3	160404645	160404666	+	21	21.125	-0.775423	0.423998	-1.82884	0.0674239	0.33616	20.9652	8.2644	25.8321	35.779	27.5861	14.1219	1.81846	14.6571	30.8541	22.1591	29.1657	39.5999	14.5281	19.9566	16.7902	18.1121	9.25825	29.5678	33.6798	3.23424	15.3443	24.5046	21.6277	26.9879	32.5266	15.0797	6.56759	12.2416	19.8382	43.1005
hsa-miR-92b-5p	MIMAT0004792	miRBase	miRNA	1	155195196	155195217	+	21	22.8357	-0.735964	0.40282	-1.82703	0.0676956	0.33616	19.8617	10.1009	28.7023	15.9018	27.5861	15.691	20.003	18.8448	14.1415	0.852274	19.7066	31.9	41.5089	19.9566	17.5711	17.3876	7.93564	23.2768	21.9651	16.1712	21.9204	28.6658	25.3891	51.9767	26.0213	17.952	18.0609	15.5374	42.1561	48.3248
hsa-miR-142-5p	MIMAT0000433	miRBase	miRNA	17	58331283	58331303	-	20	902.811	-0.509563	0.27907	-1.82593	0.0678604	0.33616	891.571	355.369	1126.09	973.984	1200	541.341	367.329	992.495	1421.22	962.217	1262.01	1345.3	800.084	685.71	1004.29	707.095	591.205	848.03	872.747	452.793	613.773	829.921	1136.87	1026.54	845.692	956.483	842.294	782.051	969.591	1680.27
hsa-miR-142-3p	MIMAT0000434	miRBase	miRNA	17	58331245	58331267	-	22	958.622	0.674136	0.370296	1.82054	0.0686775	0.337087	620.127	1664.82	769.222	825.567	499.309	670.007	1003.79	1536.9	746.926	2048.01	725.201	557.699	694.236	915.611	1689.95	833.154	1584.48	1163.21	254.795	1376.17	969.98	1488.31	537.872	453.797	732.933	733.16	1032.75	1697.11	433.96	499.574
hsa-miR-339-5p	MIMAT0000764	miRBase	miRNA	7	1022990	1023012	-	22	150.063	0.874059	0.4816	1.8149	0.0695385	0.33821	187.583	224.975	84.1935	71.558	104.827	89.4389	100.015	217.763	134.344	400.569	91.4384	57.1999	121.414	161.25	402.965	148.519	193.101	154.759	38.0728	135.838	116.178	221.929	102.497	70.9682	34.695	164.44	80.453	458.119	44.6359	88.1601
hsa-miR-30e-3p	MIMAT0000693	miRBase	miRNA	1	40754413	40754434	+	21	15.8119	0.622828	0.344638	1.80719	0.070732	0.340915	14.3446	34.8941	12.4377	15.9018	12.8735	15.691	20.003	6.28162	19.9266	17.8978	9.45915	16.5	11.4149	17.5618	29.2852	18.8365	9.25825	17.6149	2.92868	14.5541	21.9204	15.2576	4.70168	10.9951	8.67376	17.952	9.85139	27.779	17.3584	22.2033
hsa-miR-28-3p	MIMAT0004502	miRBase	miRNA	3	188688834	188688855	+	21	116.533	0.73568	0.411987	1.78569	0.07415	0.350184	184.273	146.004	96.6311	79.5089	93.7928	59.626	85.4675	131.914	113.774	213.068	73.3084	73.6999	98.5836	126.924	251.072	141.998	144.164	101.915	46.8589	114.815	123.851	146.566	63.9429	66.97	26.0213	145.052	77.1692	366.778	42.1561	60.0795
hsa-miR-3200-3p	MIMAT0015085	miRBase	miRNA	22	30731610	30731631	+	21	3.60778	-1.54254	0.87303	-1.76688	0.0772483	0.357845	2.20686	0	10.5242	2.6503	3.67815	1.5691	0	2.09387	6.42794	0.852274	7.88262	4.39999	2.07545	5.58786	3.12376	4.34689	0	2.51641	0	0	1.09602	7.39763	7.52269	7.99641	0	1.43616	3.2838	1.41249	2.47977	15.6729
hsa-miR-423-3p	MIMAT0001340	miRBase	miRNA	17	30117131	30117153	+	22	271.023	0.641607	0.364206	1.76166	0.0781267	0.357845	252.685	539.022	183.695	182.87	199.54	156.91	192.757	385.272	180.625	900.001	203.372	189.2	185.752	284.981	414.288	257.916	342.555	227.106	190.364	240.951	231.261	299.604	213.456	200.91	119.264	310.211	151.055	518.856	96.7112	279.5
hsa-miR-744-5p	MIMAT0004945	miRBase	miRNA	17	12081909	12081930	+	21	210.889	0.73349	0.42087	1.74279	0.0813697	0.368922	456.82	214.874	143.512	152.392	156.321	76.8861	123.655	113.069	163.912	178.125	102.474	158.4	176.413	227.506	402.184	331.813	390.169	219.557	77.61	182.734	215.916	214.069	178.664	183.918	101.917	304.466	183.893	648.335	44.6359	202.442
hsa-miR-185-5p	MIMAT0000455	miRBase	miRNA	22	20033153	20033174	+	21	777.528	-0.965937	0.557072	-1.73395	0.0829263	0.37282	743.711	217.629	1620.72	853.395	1005.97	251.057	194.575	134.008	1209.09	58.8069	1014.49	2090	644.426	642.604	539.629	759.982	309.49	1383.4	651.631	219.928	360.591	927.478	1189.53	1812.19	572.468	357.604	840.652	585.479	540.591	1594.72
hsa-miR-122-5p	MIMAT0000421	miRBase	miRNA	18	58451088	58451109	+	21	8308.36	-1.15254	0.66963	-1.72116	0.0852227	0.379951	10840.1	1119.37	7653.95	3632.23	10437.7	16828.6	2238.52	1750.48	6217.74	1279.26	18299.5	9105.79	21934.3	6360.58	2246.76	3116	10091.5	20425.7	15434.1	2024.63	3022.83	3451.92	6427.2	4703.89	2795.12	1072.09	32838	2407.6	7781.53	13713.8
hsa-miR-25-5p	MIMAT0004498	miRBase	miRNA	7	100093610	100093630	-	20	20.7443	-0.598535	0.35225	-1.69918	0.089286	0.389944	16.5514	17.4471	22.9619	22.5275	24.8275	17.2601	10.9108	25.1265	24.4262	5.11364	23.6479	37.3999	28.0185	19.9566	16.0093	25.3569	23.8069	28.3096	14.6434	8.08559	13.1523	30.0529	24.4487	30.9861	15.1791	7.1808	18.0609	18.127	14.8786	37.8762
hsa-miR-17-5p	MIMAT0000070	miRBase	miRNA	13	91350618	91350640	+	22	82.2799	-0.913119	0.537396	-1.69915	0.0892901	0.389944	76.1366	24.7932	88.9772	55.6562	102.988	28.2439	30.9138	23.0326	163.27	33.2387	78.038	266.2	70.5651	48.6942	65.2084	68.8258	38.3556	125.821	55.6449	35.5766	42.7449	101.255	103.437	132.94	41.2004	33.0317	88.6625	82.3955	22.318	340.233
hsa-miR-1224-5p	MIMAT0005458	miRBase	miRNA	3	184241405	184241423	+	18	3.41319	-1.77892	1.0505	-1.6934	0.0903795	0.389944	1.10343	0	0.956744	2.6503	2.75861	0	0	6.28162	0	0	5.51784	2.2	0	3.19306	1.56188	1.44896	0	10.6947	11.7147	1.61712	1.09602	8.78468	4.70168	11.9946	6.50532	5.02656	0	1.88333	7.43932	3.26519
hsa-miR-140-3p	MIMAT0004597	miRBase	miRNA	16	69933142	69933162	+	20	884.137	-0.470758	0.280682	-1.67719	0.0935052	0.398293	707.298	415.975	1051.46	905.076	832.182	535.064	438.248	540.219	1037.47	406.535	1041.29	766.699	787.631	907.628	1092.14	1006.31	797.532	1043.05	1139.26	443.09	770.504	1142.01	1012.74	981.56	865.208	785.58	712.584	1767.5	1351.48	1240.77
hsa-miR-532-3p	MIMAT0004780	miRBase	miRNA	X	50003204	50003225	+	21	63.5196	-0.451627	0.270922	-1.667	0.0955149	0.398293	54.068	53.2594	59.3181	34.4538	57.0113	51.7804	32.7323	148.665	68.1361	53.6933	68.5788	53.8999	64.3388	69.4491	54.2753	67.3768	78.0338	44.0372	95.1821	32.3424	82.2017	57.3316	66.7639	62.9718	56.3794	78.2708	26.2704	56.0289	89.2718	89.4662
hsa-miR-6852-5p	MIMAT0027604	miRBase	miRNA	9	35710716	35710736	-	20	5.50564	0.948487	0.571615	1.65931	0.0970531	0.398293	9.93087	10.1009	0.956744	3.97544	4.59769	0	0	8.37549	3.85676	10.2273	0.788262	4.39999	6.22634	7.18439	9.76174	7.9693	6.61304	8.17834	2.92868	8.08559	6.57613	8.32233	0.940336	1.9991	0	8.61696	6.56759	13.4187	0	4.57126
hsa-miR-130b-5p	MIMAT0004680	miRBase	miRNA	22	21653316	21653336	+	20	4.71396	0.692619	0.42141	1.64357	0.100264	0.398293	8.82744	11.0192	0.956744	5.30059	5.51723	6.27642	7.27383	4.18774	3.85676	4.26137	3.94131	3.3	4.15089	6.38613	9.37127	2.89793	2.64521	4.40372	0	1.61712	6.57613	7.39763	2.82101	2.99866	4.33688	3.5904	3.2838	9.65204	0	4.57126
hsa-miR-484	MIMAT0002174	miRBase	miRNA	16	15643301	15643322	+	21	754.893	-0.462951	0.282307	-1.63988	0.10103	0.398293	677.506	655.642	1114.61	734.132	1145.74	659.024	583.725	607.223	892.198	305.114	952.221	975.699	904.894	716.843	545.096	836.777	477.461	819.092	1335.48	376.789	487.73	656.54	1067.28	1120.5	782.807	609.65	375.995	449.879	825.765	955.394
hsa-miR-3173-5p	MIMAT0019214	miRBase	miRNA	14	95137961	95137982	-	21	10.1315	-0.785587	0.479101	-1.63971	0.101066	0.398293	6.62058	3.67307	10.5242	5.30059	11.954	10.9837	1.81846	6.28162	16.0698	1.70455	12.6122	25.3	12.4527	3.99133	8.19986	12.3162	9.25825	13.2112	11.7147	8.08559	4.38409	8.78468	15.0454	10.9951	13.0106	7.89888	13.1352	8.71038	2.47977	27.4276
hsa-miR-6511a-3p	MIMAT0025479	miRBase	miRNA	16	14925980	14926001	+	21	3.58603	-1.32216	0.806844	-1.63868	0.10128	0.398293	3.31029	0	2.87023	3.97544	6.43676	9.41462	0	0	7.07073	0	2.36479	9.89999	4.15089	0.798266	3.12376	5.79586	0	4.40372	1.46434	0	1.09602	5.08587	0.940336	3.99821	2.16844	5.02656	3.2838	4.70831	2.47977	13.7138
hsa-miR-19a-3p	MIMAT0000073	miRBase	miRNA	13	91350939	91350961	+	22	35.3033	-0.853599	0.522599	-1.63337	0.102391	0.398293	41.9303	7.34613	62.1884	47.7053	59.7699	15.691	3.63692	27.2203	48.2095	6.81819	60.6962	87.9999	34.2448	27.9393	24.2091	33.3262	18.5165	46.5536	29.2868	11.3198	16.4403	31.9023	50.7782	51.9767	28.1897	8.61696	24.6285	19.3041	59.5146	73.1402
hsa-mir-30d	MI0000255	miRBase	pre-miRNA	8	134804876	134804945	-	69	7.73144	0.941974	0.591132	1.59351	0.111046	0.409723	12.1377	11.9375	1.91349	1.32515	5.51723	3.13821	0	4.18774	5.14235	11.9318	5.51784	4.39999	4.15089	6.38613	14.4474	5.79586	23.8069	10.0656	1.46434	14.5541	17.5364	10.6341	3.76134	2.99866	4.33688	7.89888	4.92569	23.5416	0	8.48949
hsa-miR-671-5p	MIMAT0003880	miRBase	miRNA	7	151238449	151238471	+	22	20.2985	0.554657	0.346788	1.59942	0.109728	0.409723	14.3446	59.6873	22.0051	26.503	22.9884	21.9675	29.0953	37.6897	18.641	20.4546	25.2244	14.3	6.22634	19.9566	19.5235	19.561	18.5165	15.7276	11.7147	16.1712	17.5364	12.0211	16.9261	16.9924	23.8528	22.9786	9.85139	22.1291	19.8382	6.53038
hsa-miR-363-3p	MIMAT0000707	miRBase	miRNA	X	134169382	134169403	-	21	104.005	-0.615594	0.385684	-1.59611	0.110465	0.409723	87.1709	20.2019	112.896	119.263	132.413	130.236	47.2799	62.8162	115.703	12.7841	105.627	133.1	105.848	145.284	118.312	101.427	95.2277	100.027	164.006	64.6847	84.3937	92.008	86.5109	133.94	160.465	95.5047	44.3312	92.7538	158.706	197.217
hsa-miR-320d	MIMAT0006764	miRBase	miRNA	X	140926172	140926190	-	18	71.2708	0.671018	0.427877	1.56825	0.116823	0.424241	75.0332	150.596	48.7939	78.1837	42.2987	130.236	69.1014	98.412	26.9973	307.671	71.7319	46.1999	57.0747	50.2907	68.3322	49.2648	80.679	50.3282	55.6449	71.1532	64.6653	41.6117	40.4345	37.983	73.727	30.1594	103.44	25.6603	66.9539	25.4685
hsa-miR-3615	MIMAT0017994	miRBase	miRNA	17	74748663	74748683	+	20	623.485	0.496616	0.316734	1.56793	0.116898	0.424241	534.06	1557.38	757.741	282.257	387.125	966.568	654.645	866.863	514.235	1212.79	709.436	439.999	644.426	541.224	695.817	503.515	521.107	383.753	821.495	465.73	555.683	477.147	643.19	418.812	568.131	474.651	285.69	316.163	838.163	666.751
hsa-miR-151a-3p	MIMAT0000757	miRBase	miRNA	8	140732587	140732607	-	20	757.697	0.632428	0.403862	1.56595	0.11736	0.424241	1275.56	683.19	569.263	557.887	621.607	238.504	454.615	450.182	856.201	978.41	565.972	830.499	576.974	680.123	1650.91	1000.51	1126.86	977.626	226.973	648.464	572.124	1016.25	722.178	562.748	290.571	1076.4	528.691	1876.73	181.023	933.844
hsa-miR-491-5p	MIMAT0002807	miRBase	miRNA	9	20716120	20716141	+	21	3.62064	0.854637	0.550785	1.55167	0.120741	0.425343	5.51715	10.1009	0.956744	3.97544	2.75861	4.70731	3.63692	2.09387	3.85676	3.4091	2.36479	3.3	1.03772	0.798266	6.63799	7.24482	7.93564	5.03282	1.46434	0	1.09602	4.62352	3.76134	2.99866	0	4.30848	0	7.29789	2.47977	5.2243
hsa-miR-20a-5p	MIMAT0000075	miRBase	miRNA	13	91351072	91351094	+	22	145.534	-0.821291	0.529922	-1.54983	0.121182	0.425343	158.894	55.096	213.354	174.92	286.896	42.3658	34.5507	31.4081	250.047	43.466	167.9	406.999	143.206	98.985	106.598	118.815	71.4208	220.815	133.255	40.428	58.0892	160.898	198.411	221.9	127.938	48.1114	172.399	116.295	57.0348	405.536
hsa-miR-1976	MIMAT0009451	miRBase	miRNA	1	26554574	26554593	+	19	19.4358	-0.658594	0.424972	-1.54974	0.121205	0.425343	11.0343	8.2644	39.2265	7.95089	20.2298	9.41462	7.27383	29.3142	29.5685	5.11364	14.977	19.8	19.7167	17.5618	16.0093	22.4589	15.8713	14.4694	35.1442	17.7883	17.5364	31.9023	21.6277	27.9875	8.67376	17.2339	8.20949	17.4208	22.318	48.9778
hsa-miR-19b-3p	MIMAT0000074	miRBase	miRNA	13	91351245	91351267	+	22	178.493	-0.6968	0.456485	-1.52645	0.126898	0.42705	203.031	53.2594	318.596	226.6	318.16	61.1951	36.3692	75.3794	314.326	46.8751	249.091	324.5	136.979	157.258	151.893	164.457	117.712	193.764	226.973	58.2163	86.5858	202.972	263.294	211.905	208.17	66.0634	188.818	151.372	178.544	362.436
hsa-miR-660-5p	MIMAT0003338	miRBase	miRNA	X	50013256	50013277	+	21	244.14	-0.496574	0.325382	-1.52613	0.126978	0.42705	243.858	56.9325	299.461	231.901	294.252	279.301	145.477	188.448	217.907	77.5569	254.609	272.8	244.903	323.298	282.31	259.365	166.649	242.205	569.628	126.135	252.085	240.423	292.445	314.859	294.908	315.955	157.622	145.958	243.018	289.949
hsa-miR-942-5p	MIMAT0004985	miRBase	miRNA	1	117094655	117094676	+	21	34.9193	-0.542564	0.356676	-1.52117	0.128217	0.42705	23.172	33.0576	40.1832	23.8527	49.655	28.2439	10.9108	27.2203	52.7091	20.4546	39.4131	50.5999	22.8299	28.7376	36.3137	26.0814	22.4843	45.9245	21.9651	14.5541	33.9767	62.4175	46.0765	45.9794	17.3475	28.7232	27.9123	66.6226	19.8382	80.3236
hsa-miR-10527-5p	MIMAT0041997	miRBase	miRNA	12	63823663	63823685	+	22	4.53328	-0.837198	0.555751	-1.50643	0.131957	0.428285	2.20686	0.918266	0.956744	1.32515	11.0345	6.27642	5.45538	2.09387	3.21397	4.26137	4.72957	7.69999	3.11317	4.7896	3.12376	3.62241	1.32261	3.14551	10.2504	6.46847	1.09602	7.39763	3.76134	8.99597	2.16844	2.87232	9.85139	3.53123	2.47977	7.83645
hsa-miR-30e-5p	MIMAT0000692	miRBase	miRNA	1	40754371	40754392	+	21	1163.17	-0.476468	0.31895	-1.49386	0.135211	0.428285	1255.7	614.32	1458.08	1184.68	1806.89	795.536	500.076	594.66	1730.4	808.808	1582.83	2559.7	1211.02	1005.81	1060.13	1199.74	870.276	1527.46	880.068	614.505	793.52	1184.08	1543.09	1363.39	1062.54	799.941	1011.41	993.689	669.539	2213.14
hsa-miR-7706	MIMAT0030021	miRBase	miRNA	15	85380639	85380662	+	23	6.95999	-0.848761	0.569759	-1.48968	0.136307	0.428285	8.82744	3.67307	6.69721	1.32515	9.19538	6.27642	1.81846	8.37549	10.9275	0	3.94131	23.1	7.26406	6.38613	5.46658	8.69379	2.64521	6.92013	4.39302	0	6.57613	5.08587	15.0454	12.9942	8.67376	5.74464	3.2838	3.53123	4.95955	16.979
hsa-miR-144-5p	MIMAT0004600	miRBase	miRNA	17	28861583	28861604	-	21	33.3686	-0.655789	0.442987	-1.48038	0.138772	0.428285	22.0686	19.2836	44.0102	56.9814	20.2298	25.1057	12.7292	14.6571	46.9239	5.96592	26.0127	83.5999	23.8676	24.7462	16.7902	27.5303	14.5487	19.5022	38.0728	37.1937	21.9204	40.687	30.0908	56.9745	32.5266	25.8509	26.2704	32.7228	71.9134	82.2827
hsa-miR-550a-3p	MIMAT0003257	miRBase	miRNA	7	29680748	29680769	-	21	3.33163	-1.18326	0.799561	-1.47989	0.138904	0.428285	4.41372	0	7.65395	0	2.75861	1.5691	1.81846	2.09387	7.71352	0	7.88262	5.49999	4.15089	3.19306	1.56188	4.34689	1.32261	0.629103	2.92868	1.61712	1.09602	4.62352	8.46303	13.9937	2.16844	0.71808	1.6419	2.82499	0	3.26519
hsa-miR-1301-3p	MIMAT0005797	miRBase	miRNA	2	25328651	25328674	-	23	20.6246	0.791101	0.535904	1.4762	0.13989	0.428285	36.4132	25.7115	7.65395	10.6012	14.7126	4.70731	18.1846	14.6571	15.427	17.8978	7.09436	11	14.5281	23.1497	44.1231	30.4282	37.033	21.3895	8.78604	25.8739	25.2085	27.2788	16.9261	7.99641	6.50532	38.7763	16.419	79.8059	0	10.4486
hsa-miR-328-3p	MIMAT0000752	miRBase	miRNA	16	67202327	67202348	-	21	348.901	0.436103	0.299786	1.45472	0.145748	0.443041	596.955	253.441	302.331	202.748	329.194	258.902	403.698	427.15	345.823	296.591	181.3	238.7	348.675	367.202	528.696	485.403	566.076	334.683	209.401	412.365	426.353	329.194	333.819	248.888	138.78	562.257	231.508	598.427	176.064	332.396
hsa-miR-335-3p	MIMAT0004703	miRBase	miRNA	7	130496162	130496183	+	21	6.46189	1.06793	0.739335	1.44445	0.148612	0.449194	5.51715	15.6105	4.78372	0	3.67815	0	7.27383	6.28162	3.85676	21.3068	3.15305	1.1	7.26406	7.18439	22.6472	5.79586	9.25825	6.29103	1.46434	1.61712	3.28807	8.78468	4.70168	2.99866	2.16844	8.61696	0	26.602	0	2.61215
hsa-miR-4433b-5p	MIMAT0030413	miRBase	miRNA	2	64340809	64340829	-	20	225.734	0.865633	0.60343	1.43452	0.151423	0.452578	676.402	120.293	44.967	222.625	76.3216	86.3007	385.513	127.726	117.631	29.8296	67.0023	192.5	254.242	280.191	306.128	578.137	519.785	188.731	70.2883	316.955	301.406	79.0622	141.991	123.944	123.601	736.032	231.508	260.605	49.5955	62.6916
hsa-miR-148a-3p	MIMAT0000243	miRBase	miRNA	7	25949922	25949943	-	21	783.814	-0.392111	0.275892	-1.42125	0.155245	0.461424	848.537	496.782	734.779	808.34	1020.69	644.902	330.959	548.594	944.907	642.615	1444.1	1230.9	817.725	803.055	766.102	711.441	595.173	852.434	815.637	425.302	460.329	630.648	1236.54	650.708	815.334	504.092	1088.58	652.101	659.62	1333.5
hsa-miR-222-3p	MIMAT0000279	miRBase	miRNA	X	45747036	45747056	-	20	64.1663	0.369531	0.262042	1.4102	0.158482	0.4648	67.3092	90.9084	39.2265	37.1041	57.0113	37.6585	50.9168	87.9426	65.565	120.171	55.9666	50.5999	51.8861	53.4838	86.6843	70.2748	103.163	61.023	46.8589	63.0676	76.7216	77.6751	52.6588	49.9776	69.3901	58.1645	29.5542	90.3996	81.8325	41.7944
hsa-miR-342-3p	MIMAT0000753	miRBase	miRNA	14	100109715	100109737	+	22	1523.99	0.433561	0.307821	1.40848	0.158988	0.4648	1556.94	1829.19	1328.92	1160.83	1017.01	986.966	1254.74	3561.68	1972.73	2082.11	1560.76	741.399	1009.7	1483.98	3150.31	1275.81	1137.44	1655.17	1148.04	1416.6	1858.85	1360.24	1333.4	1210.46	791.481	1520.89	985.139	2897.03	967.112	1464.76
hsa-miR-193b-5p	MIMAT0004767	miRBase	miRNA	16	14303980	14304001	+	21	18.7107	-0.824377	0.587955	-1.40211	0.160883	0.465255	25.3789	6.42786	12.4377	6.62574	14.7126	67.4715	18.1846	27.2203	4.49956	18.75	15.7652	14.3	37.358	25.5445	4.29517	11.5917	23.8069	20.7604	65.8953	6.46847	9.8642	10.1717	14.105	7.99641	10.8422	5.02656	36.1218	4.70831	17.3584	17.632
hsa-miR-1908-5p	MIMAT0007881	miRBase	miRNA	11	61815209	61815229	-	20	18.7916	0.434159	0.312429	1.38962	0.164643	0.471122	35.3097	24.7932	20.0916	21.2024	19.3103	23.5366	10.9108	12.5632	20.5694	5.11364	17.3418	16.5	21.7922	17.5618	25.3805	27.5303	19.8391	26.4223	7.3217	12.9369	16.4403	22.6552	17.8664	20.9906	8.67376	21.5424	4.92569	27.5436	14.8786	22.2033
hsa-miR-1287-5p	MIMAT0005878	miRBase	miRNA	10	98395271	98395292	-	21	4.7747	-0.788876	0.56862	-1.38735	0.165335	0.471122	3.31029	0	3.82698	3.97544	8.27584	3.13821	3.63692	8.37549	4.49956	0	10.2474	3.3	5.18861	2.3948	6.63799	3.62241	3.96782	8.80744	1.46434	1.61712	8.76818	8.78468	6.58235	4.99776	2.16844	9.33504	6.56759	5.17914	0	4.57126
hsa-miR-375-3p	MIMAT0000728	miRBase	miRNA	2	219001648	219001669	-	21	61.9712	-0.635605	0.473186	-1.34324	0.179193	0.499882	49.6543	17.4471	53.5777	106.012	73.563	47.0731	32.7323	98.412	43.0672	28.9773	122.969	75.8999	60.1879	77.4318	39.4374	120.989	38.3556	69.8304	71.7527	56.5991	27.4006	18.0317	95.9143	43.9803	136.612	17.952	123.142	13.1833	66.9539	31.9988
hsa-miR-4732-5p	MIMAT0019855	miRBase	miRNA	17	28861700	28861722	-	22	313.798	-0.32806	0.244755	-1.34036	0.180129	0.499882	332.132	143.25	367.39	184.196	331.034	436.211	327.323	345.489	215.979	153.409	305.058	378.399	304.053	235.488	297.147	297.762	264.521	275.547	443.695	292.698	344.151	331.969	352.626	328.853	526.931	317.391	223.298	189.274	389.324	479.33
hsa-miR-146a-5p	MIMAT0000449	miRBase	miRNA	5	160485372	160485393	+	21	1562.21	0.498208	0.37187	1.33974	0.180331	0.499882	2695.68	1298.43	1105.04	1323.82	1201.84	1165.84	1101.99	2280.23	1213.59	1920.17	1091.74	1173.7	1338.66	1523.09	3024.58	1978.56	3044.64	1394.72	653.096	1106.11	2114.23	1573.85	1169.78	845.621	923.756	1481.4	886.625	4531.05	1061.34	643.242
hsa-miR-22-3p	MIMAT0000077	miRBase	miRNA	17	1713914	1713935	-	21	299.395	-0.339004	0.256531	-1.3215	0.186336	0.50342	307.857	161.615	315.725	378.992	443.217	420.52	181.846	324.55	205.694	135.512	431.968	321.2	288.487	328.886	331.118	260.089	264.521	279.322	306.047	200.523	316.75	231.176	401.524	338.848	427.183	261.381	160.906	190.451	453.799	312.152
hsa-miR-1306-3p	MIMAT0005950	miRBase	miRNA	22	20086112	20086129	+	17	4.07626	-0.912305	0.691028	-1.32021	0.186763	0.50342	4.41372	2.7548	4.78372	5.30059	2.75861	4.70731	0	2.09387	1.92838	0.852274	4.72957	14.3	4.15089	10.3775	1.95235	5.79586	0	4.40372	1.46434	1.61712	6.57613	12.9459	4.70168	6.99686	0	5.02656	1.6419	4.70831	0	1.30608
hsa-miR-3605-3p	MIMAT0017982	miRBase	miRNA	1	33332405	33332427	-	22	22.7596	-0.413566	0.31337	-1.31974	0.186922	0.50342	17.6549	8.2644	36.3563	23.8527	26.6666	32.9512	23.64	16.751	23.1406	19.6023	22.0713	34.1	18.679	28.7376	24.2091	24.6324	13.2261	18.244	33.6798	17.7883	12.0562	17.107	26.3294	13.9937	23.8528	24.4147	13.1352	12.7124	39.6764	35.264
hsa-miR-381-3p	MIMAT0000736	miRBase	miRNA	14	101045968	101045989	+	21	6.65095	1.10098	0.834869	1.31875	0.187253	0.50342	13.2412	12.8557	0	2.6503	4.59769	3.13821	9.09229	2.09387	4.49956	8.52274	1.57652	2.2	11.4149	1.59653	14.8378	1.44896	22.4843	1.25821	0	11.3198	8.76818	2.31176	2.82101	0.999552	0	11.4893	6.56759	35.7832	0	1.95911
hsa-mir-12136	MI0039740	miRBase	pre-miRNA	1	632615	632685	-	70	77.3818	0.64811	0.494467	1.31072	0.189952	0.504929	143.446	89.9901	133.944	15.9018	40.4597	48.6422	138.203	27.2203	17.3554	30.6819	56.7549	36.2999	67.452	95.7919	60.5228	99.9785	128.293	143.435	23.4294	140.689	133.715	69.3528	41.3748	42.9807	110.59	64.6272	78.8111	134.422	12.3989	94.6905
hsa-miR-502-3p	MIMAT0004775	miRBase	miRNA	X	50014649	50014670	+	21	10.4979	-0.449369	0.342083	-1.31363	0.188972	0.504929	3.31029	9.18266	8.6107	10.6012	16.5517	15.691	5.45538	6.28162	14.7843	4.26137	10.2474	9.89999	9.3395	13.5705	12.495	14.4896	6.61304	11.953	14.6434	4.85135	17.5364	12.4835	8.46303	12.9942	15.1791	9.33504	8.20949	8.71038	7.43932	11.7547
hsa-let-7i-5p	MIMAT0000415	miRBase	miRNA	12	62603691	62603712	+	21	5366.54	-0.323051	0.246854	-1.30867	0.190646	0.504929	4979.78	2688.68	5489.8	5234.33	5380.21	4184.8	2827.7	3735.47	6540.43	2485.23	5519.41	7999.19	4748.62	5301.28	6552.86	6363.13	6237.42	5663.18	4428.16	3798.61	4832.36	7477.62	5645.78	5727.43	5453.63	5319.54	3983.24	8595.26	4919.87	8883.27
hsa-miR-140-5p	MIMAT0000431	miRBase	miRNA	16	69933103	69933124	+	21	22.9188	-0.464807	0.357601	-1.29979	0.193672	0.510418	12.1377	29.3845	15.3079	21.2024	18.3908	9.41462	16.3661	31.4081	40.496	23.8637	33.107	51.6999	30.094	13.5705	21.4758	18.1121	14.5487	23.2768	8.78604	11.3198	19.7284	26.8164	20.6874	36.9834	10.8422	25.1328	29.5542	30.3686	4.95955	38.5292
hsa-miR-342-5p	MIMAT0004694	miRBase	miRNA	14	100109673	100109693	+	20	6.16091	0.632816	0.490645	1.28976	0.197132	0.516989	8.82744	7.34613	2.87023	3.97544	0.919538	4.70731	10.9108	8.37549	6.42794	5.96592	0.788262	1.1	2.07545	5.58786	9.37127	7.9693	7.93564	10.6947	5.85736	9.70271	5.48011	7.85998	4.70168	1.9991	4.33688	7.1808	11.4933	13.1833	0	7.18341
hsa-miR-190a-5p	MIMAT0000458	miRBase	miRNA	15	62823971	62823992	+	21	23.3125	-0.489856	0.383181	-1.27839	0.201111	0.524849	14.3446	14.6923	18.1781	31.8036	23.908	23.5366	20.003	18.8448	31.4969	19.6023	10.2474	29.7	15.5658	19.1584	23.4282	39.8465	30.42	17.6149	5.85736	17.7883	26.3045	60.1057	18.8067	16.9924	23.8528	13.6435	21.3447	27.779	14.8786	49.6309
hsa-miR-6734-5p	MIMAT0027369	miRBase	miRNA	1	43364688	43364710	-	22	3.33926	-0.865862	0.68034	-1.27269	0.203128	0.524993	2.20686	1.83653	3.82698	0	3.67815	7.84552	1.81846	0	2.57117	2.55682	1.57652	9.89999	1.03772	5.58786	2.34282	2.17345	0	3.14551	1.46434	3.23424	4.38409	3.69881	10.3437	3.99821	2.16844	1.43616	1.6419	3.29582	0	12.4077
hsa-miR-26b-3p	MIMAT0004500	miRBase	miRNA	2	218402692	218402712	+	20	4.40589	0.694984	0.552487	1.25792	0.208421	0.536082	5.51715	7.34613	2.87023	1.32515	1.83908	1.5691	3.63692	8.37549	7.07073	5.96592	3.94131	6.59999	4.15089	1.59653	11.7141	3.62241	6.61304	3.77462	5.85736	1.61712	2.19204	6.93528	2.82101	0.999552	0	7.1808	0	11.3	2.47977	3.26519
hsa-miR-224-5p	MIMAT0000281	miRBase	miRNA	X	151958628	151958652	-	24	104.397	0.844376	0.684935	1.23278	0.217657	0.549275	176.549	57.8508	19.1349	43.7299	11.0345	14.1219	83.6491	18.8448	68.7789	607.671	37.0483	81.3999	136.979	110.959	276.453	38.3976	137.551	96.2527	19.0364	85.7073	73.4335	113.276	47.0168	76.9655	56.3794	165.877	67.3178	313.338	14.8786	82.2827
hsa-miR-345-5p	MIMAT0000772	miRBase	miRNA	14	100307876	100307897	+	21	27.6687	0.387448	0.315693	1.22729	0.219712	0.551859	27.5857	47.7498	20.0916	11.9263	22.0689	25.1057	21.8215	33.502	36.6392	55.3978	26.8009	9.89999	13.4904	30.3341	39.4374	31.1527	22.4843	25.1641	24.8938	22.6397	28.4966	19.4188	24.4487	31.9857	21.6844	30.8775	21.3447	51.7914	32.2371	19.5911
hsa-miR-126-5p	MIMAT0000444	miRBase	miRNA	9	136670616	136670636	+	20	584.275	0.242199	0.198508	1.2201	0.222428	0.555396	796.676	536.268	669.721	616.194	577.47	455.04	552.811	443.901	857.487	408.239	438.274	777.699	478.39	510.092	750.483	576.688	679.82	541.657	475.911	622.591	321.135	459.115	476.75	631.717	490.067	616.113	633.773	803.238	500.914	830.011
hsa-miR-34a-5p	MIMAT0000255	miRBase	miRNA	1	9151735	9151756	-	21	13.0093	-0.60584	0.497376	-1.21807	0.223196	0.555396	12.1377	10.1009	18.1781	17.2269	11.0345	9.41462	5.45538	2.09387	11.5703	6.81819	5.51784	16.5	38.3957	6.38613	6.24752	9.41827	14.5487	21.3895	10.2504	8.08559	12.0562	7.85998	13.1647	7.99641	13.0106	7.89888	11.4933	42.6102	22.318	11.1016
hsa-miR-421	MIMAT0003339	miRBase	miRNA	X	74218392	74218414	-	22	14.7538	-0.528923	0.435474	-1.21459	0.224522	0.555599	17.6549	9.18266	21.0484	22.5275	11.954	7.84552	3.63692	6.28162	26.9973	9.37501	18.9183	31.9	18.679	11.974	10.1522	19.561	6.61304	26.4223	5.85736	6.46847	7.67216	24.0423	24.4487	15.9928	13.0106	12.2074	9.85139	17.6562	2.47977	22.2033
hsa-miR-941	MIMAT0004984	miRBase	miRNA	20	63919551	63919573	+	22	59.6824	0.49942	0.419862	1.18949	0.234248	0.57225	50.7578	185.49	60.2749	49.0305	63.4481	54.9186	32.7323	46.0652	88.7055	63.0683	40.2014	23.1	34.2448	43.9046	39.047	63.0299	51.5817	67.314	32.2155	50.1307	48.225	96.6315	76.1672	59.9731	39.0319	76.1165	32.838	144.781	4.95955	72.4872
hsa-miR-146b-5p	MIMAT0002809	miRBase	miRNA	10	102436520	102436542	+	22	98.0599	0.538899	0.455049	1.18427	0.236307	0.572974	110.343	158.86	50.7074	83.4843	64.3676	59.626	94.5598	142.383	123.416	56.2501	52.8136	42.8999	78.8669	77.4318	209.682	105.774	128.293	81.7834	16.1077	88.9415	144.675	105.416	54.5395	64.9709	45.5372	110.584	55.8245	413.154	66.9539	53.5491
hsa-miR-503-5p	MIMAT0002874	miRBase	miRNA	X	134546371	134546393	-	22	15.8208	-0.640546	0.542353	-1.18105	0.237583	0.572974	16.5514	13.774	22.9619	5.30059	7.3563	7.84552	18.1846	6.28162	19.2838	0.852274	5.51784	41.7999	18.679	11.974	10.9332	14.4896	9.25825	28.3096	17.5721	3.23424	18.6324	15.2576	16.9261	22.9897	17.3475	5.02656	27.9123	21.6582	4.95955	43.7535
hsa-miR-323a-3p	MIMAT0000755	miRBase	miRNA	14	101025782	101025802	+	20	4.60668	0.818421	0.693218	1.18061	0.237757	0.572974	7.72401	2.7548	1.91349	6.62574	0.919538	1.5691	3.63692	4.18774	3.85676	4.26137	2.36479	4.39999	5.18861	0.798266	10.5427	1.44896	10.5809	3.77462	1.46434	9.70271	10.9602	1.38706	1.88067	1.9991	0	4.30848	6.56759	21.4228	0	1.95911
hsa-miR-26a-5p	MIMAT0000082	miRBase	miRNA	12	57824658	57824679	-	21	1236.63	0.337767	0.292445	1.15497	0.248101	0.58905	1370.46	1389.34	951.003	985.91	839.538	815.934	1001.97	1084.63	2296.7	1311.65	940.397	1509.2	805.273	935.568	2122.2	1293.93	1675.74	1207.25	505.197	1250.03	1245.08	1179	904.603	1389.38	709.08	1356.45	957.226	2556.14	748.892	1761.24
hsa-miR-361-5p	MIMAT0000703	miRBase	miRNA	X	85903681	85903702	-	21	124.947	0.290277	0.251717	1.15319	0.248832	0.58905	135.722	189.163	141.598	107.337	108.505	130.236	76.3753	129.82	135.629	296.591	124.545	134.2	91.3196	105.371	156.969	102.876	117.712	109.464	146.434	76.0046	84.3937	91.0833	122.244	150.932	91.0745	117.047	101.798	197.043	74.3932	102.527
hsa-miR-23b-3p	MIMAT0000418	miRBase	miRNA	9	95085265	95085287	+	22	77.6361	0.215719	0.19018	1.13429	0.256672	0.601944	86.0675	92.7449	86.107	79.5089	70.8044	76.8861	107.289	85.8488	66.8505	94.6024	44.931	89.0999	57.0747	74.2387	88.2462	70.9992	80.679	79.2669	73.217	79.2388	93.1619	67.5034	74.2866	50.9771	49.8741	89.042	55.8245	117.708	84.3123	62.6916
hsa-miR-320b	MIMAT0005792	miRBase	miRNA	1	224257049	224257070	-	21	222.738	0.355665	0.314212	1.13193	0.257665	0.601944	260.409	389.345	184.652	226.6	169.195	390.707	240.037	230.326	113.774	548.864	248.303	200.2	209.62	187.592	181.568	156.488	234.101	191.876	234.294	205.374	230.165	131.77	163.618	150.932	314.424	111.302	270.913	100.993	285.174	119.506
hsa-miR-365a-3p	MIMAT0000710	miRBase	miRNA	16	14309340	14309361	+	21	4.91168	-0.63456	0.563244	-1.12662	0.259905	0.601944	2.20686	5.5096	10.5242	2.6503	10.1149	3.13821	1.81846	4.18774	3.21397	1.70455	10.2474	4.39999	7.26406	7.18439	4.29517	6.52034	1.32261	6.29103	10.2504	0	4.38409	2.77411	4.70168	2.99866	0	5.74464	13.1352	4.23748	0	6.53038
hsa-miR-365b-3p	MIMAT0022834	miRBase	miRNA	17	31575478	31575499	+	21	4.91168	-0.63456	0.563244	-1.12662	0.259905	0.601944	2.20686	5.5096	10.5242	2.6503	10.1149	3.13821	1.81846	4.18774	3.21397	1.70455	10.2474	4.39999	7.26406	7.18439	4.29517	6.52034	1.32261	6.29103	10.2504	0	4.38409	2.77411	4.70168	2.99866	0	5.74464	13.1352	4.23748	0	6.53038
hsa-miR-378a-5p	MIMAT0000731	miRBase	miRNA	5	149732829	149732850	+	21	4.74104	-0.600018	0.541991	-1.10706	0.268267	0.615979	5.51715	4.59133	4.78372	2.6503	0.919538	9.41462	3.63692	4.18774	8.99911	0.852274	5.51784	3.3	9.3395	1.59653	3.9047	5.79586	2.64521	6.29103	1.46434	0	5.48011	6.47293	4.70168	6.99686	2.16844	2.87232	3.2838	6.82705	4.95955	13.0608
hsa-miR-191-5p	MIMAT0000440	miRBase	miRNA	3	49020672	49020694	-	22	2036.75	0.41759	0.38572	1.08263	0.278974	0.637826	2046.86	2733.68	1502.09	1216.49	1229.42	1164.28	1374.75	1319.14	2139.86	1780.4	1130.37	1766.6	1315.83	1503.13	4019.1	2903	2490.47	1657.06	834.674	1895.26	2373.98	2349.21	1373.83	1650.26	990.977	2318.68	1352.92	7296.47	1693.69	3679.87
hsa-let-7e-5p	MIMAT0000066	miRBase	miRNA	19	51692793	51692814	+	21	88.9099	0.361323	0.338104	1.06867	0.285216	0.649322	61.7921	123.966	72.7125	75.5334	68.0458	84.7316	103.652	48.1591	52.0663	95.4547	58.3314	56.0999	54.9993	83.8179	96.8365	90.5603	222.198	90.5908	64.431	135.838	107.41	79.5245	39.4941	42.9807	78.0638	120.637	123.142	199.397	66.9539	69.875
hsa-miR-190b-5p	MIMAT0004929	miRBase	miRNA	1	154193712	154193733	-	21	11.6554	-0.505274	0.47453	-1.06479	0.286972	0.65055	12.1377	7.34613	13.3944	19.8772	15.6321	3.13821	14.5477	18.8448	15.427	0.852274	14.977	13.2	11.4149	15.9653	10.5427	21.01	9.25825	20.1313	1.46434	3.23424	1.09602	13.8706	9.40336	16.9924	8.67376	10.0531	14.7771	10.5937	7.43932	14.3668
hsa-miR-221-5p	MIMAT0004568	miRBase	miRNA	X	45746221	45746242	-	21	3.82544	0.711222	0.672404	1.05773	0.290179	0.652292	2.20686	9.18266	0.956744	3.97544	0.919538	0	3.63692	2.09387	2.57117	11.0796	3.15305	3.3	1.03772	3.99133	9.76174	4.34689	5.29043	3.14551	0	1.61712	4.38409	6.01057	4.70168	0.999552	0	5.02656	4.92569	13.1833	0	3.26519
hsa-mir-142	MI0000458	miRBase	pre-miRNA	17	58331232	58331318	-	86	4.26771	0.55375	0.533942	1.0371	0.29969	0.661455	3.31029	11.0192	8.6107	2.6503	1.83908	10.9837	1.81846	6.28162	1.92838	7.67047	4.72957	2.2	6.22634	1.59653	2.73329	0.724482	3.96782	5.03282	4.39302	4.85135	5.48011	3.23646	0.940336	4.99776	2.16844	2.87232	3.2838	1.64791	4.95955	5.87734
hsa-miR-106b-5p	MIMAT0000680	miRBase	miRNA	7	100094043	100094063	-	20	8.20591	-0.579146	0.558031	-1.03784	0.299345	0.661455	11.0343	2.7548	6.69721	5.30059	16.5517	3.13821	5.45538	2.09387	24.4262	3.4091	8.67089	16.5	5.18861	8.78092	6.63799	4.34689	3.96782	10.6947	2.92868	6.46847	5.48011	9.24704	9.40336	13.9937	2.16844	3.5904	3.2838	5.17914	7.43932	31.3458
hsa-miR-130b-3p	MIMAT0000691	miRBase	miRNA	22	21653354	21653375	+	21	24.841	0.283632	0.274718	1.03245	0.301862	0.661455	25.3789	31.2211	39.2265	22.5275	22.0689	17.2601	18.1846	14.6571	13.4987	23.8637	17.3418	31.9	18.679	23.1497	32.7995	24.6324	34.3878	22.6477	17.5721	22.6397	46.0329	17.107	45.1361	20.9906	26.0213	22.9786	16.419	22.5999	34.7168	19.5911
hsa-miR-548j-5p	MIMAT0005875	miRBase	miRNA	22	26555274	26555295	-	21	8.56295	0.724554	0.703356	1.03014	0.302945	0.661455	8.82744	16.5288	0.956744	11.9263	2.75861	3.13821	7.27383	6.28162	6.42794	28.125	3.94131	2.2	9.3395	10.3775	17.1807	10.1427	19.8391	8.80744	2.92868	3.23424	16.4403	14.3329	0.940336	0.999552	0	6.46272	8.20949	27.3082	0	1.95911
hsa-miR-193a-5p	MIMAT0004614	miRBase	miRNA	17	31560016	31560037	+	21	107.501	-0.385326	0.37485	-1.02795	0.303974	0.661455	108.136	130.394	126.29	76.8586	97.471	298.13	83.6491	83.7549	77.778	138.921	165.535	97.8999	202.356	86.2127	44.1231	76.7951	126.97	90.5908	174.256	51.7478	81.1057	70.7398	126.945	113.949	104.085	31.5955	105.081	38.3728	114.07	101.221
hsa-miR-576-5p	MIMAT0003241	miRBase	miRNA	4	109488713	109488734	+	21	34.5881	-0.459312	0.446983	-1.02758	0.304146	0.661455	35.3097	17.4471	35.3995	18.5521	38.6206	34.5203	10.9108	12.5632	69.4217	12.7841	55.9666	82.4999	25.9431	25.5445	42.9517	32.6017	14.5487	40.2626	52.7162	14.5541	28.4966	35.1387	39.4941	18.9915	19.516	25.8509	21.3447	49.6727	24.7977	101.221
hsa-miR-320c	MIMAT0005793	miRBase	miRNA	18	21683559	21683578	+	19	8.38251	0.389846	0.380439	1.02473	0.305491	0.661692	11.0343	11.9375	3.82698	3.97544	2.75861	7.84552	9.09229	4.18774	5.78514	9.37501	4.72957	5.49999	5.18861	7.18439	6.24752	9.41827	6.61304	10.0656	4.39302	14.5541	14.2483	6.93528	10.3437	6.99686	21.6844	10.0531	16.419	6.59164	9.91909	4.57126
hsa-miR-505-5p	MIMAT0004776	miRBase	miRNA	X	139924196	139924217	-	21	14.3247	-0.485125	0.477167	-1.01668	0.309307	0.667256	18.7583	4.59133	18.1781	9.27604	10.1149	7.84552	3.63692	8.37549	14.7843	2.55682	16.5535	22	19.7167	11.1757	18.3521	19.561	15.8713	21.3895	5.85736	1.61712	9.8642	26.3541	17.8664	23.9892	10.8422	7.89888	16.419	23.0707	9.91909	33.3049
hsa-miR-206	MIMAT0000462	miRBase	miRNA	6	52144401	52144422	+	21	16.4622	-0.493183	0.489601	-1.00731	0.313784	0.671054	8.82744	11.0192	42.0967	19.8772	25.7471	10.9837	16.3661	6.28162	40.496	12.7841	12.6122	19.8	28.0185	14.3688	4.68564	11.5917	13.2261	20.1313	16.1077	24.2568	8.76818	6.47293	13.1647	22.9897	30.3582	5.02656	21.3447	5.17914	4.95955	16.3259
hsa-miR-223-3p	MIMAT0000280	miRBase	miRNA	X	66018937	66018958	+	21	5755.09	0.507074	0.504482	1.00514	0.314831	0.671054	5716.87	10943	3167.78	2760.28	4604.12	2348.95	4124.26	9621.34	6430.51	9479.84	4041.42	3996.29	4021.17	4327.4	11169.8	6254.45	6480.78	4674.23	1006	4143.06	6956.45	6926.03	5337.35	3855.27	1617.66	7975	2251.04	22962.7	1034.07	4425.64
hsa-miR-885-5p	MIMAT0004947	miRBase	miRNA	3	10394531	10394552	-	21	5.97979	-0.74634	0.763518	-0.977502	0.328321	0.691542	13.2412	0.918266	7.65395	5.30059	1.83908	17.2601	3.63692	2.09387	3.21397	1.70455	11.8239	11	15.5658	7.98266	1.56188	2.89793	1.32261	3.14551	16.1077	0	0	1.84941	6.58235	2.99866	6.50532	1.43616	16.419	1.88333	4.95955	8.48949
hsa-miR-125a-5p	MIMAT0000443	miRBase	miRNA	19	51693268	51693291	+	23	1090.61	0.213182	0.223259	0.954865	0.339646	0.712591	861.778	1676.75	1521.22	1103.85	858.848	1035.61	1511.14	1086.72	1090.82	885.513	740.178	772.199	676.595	1164.67	1012.1	1277.26	1569.93	840.481	1332.55	1195.05	960.116	695.377	870.751	862.613	730.764	1719.8	1229.78	1491.12	981.99	962.577
hsa-miR-196a-5p	MIMAT0000226	miRBase	miRNA	12	53991762	53991783	+	21	5.2259	-0.656113	0.71774	-0.914137	0.360645	0.741699	4.41372	4.59133	6.69721	3.97544	4.59769	6.27642	1.81846	6.28162	3.85676	5.11364	2.36479	12.1	2.07545	0.798266	3.9047	7.9693	2.64521	6.29103	0	1.61712	1.09602	3.69881	7.52269	1.9991	0	2.15424	16.419	6.59164	2.47977	27.4276
hsa-miR-186-5p	MIMAT0000456	miRBase	miRNA	1	71067681	71067702	-	21	94.1401	-0.370556	0.40637	-0.911868	0.361838	0.741699	87.1709	65.1969	93.7609	54.3311	89.1952	39.2276	47.2799	54.4407	190.267	85.2274	114.298	194.7	85.0932	45.5012	110.893	102.152	78.0338	133.999	33.6798	51.7478	80.0096	137.781	72.4059	150.932	34.695	92.6324	70.6016	200.81	44.6359	183.504
hsa-miR-361-3p	MIMAT0004682	miRBase	miRNA	X	85903641	85903663	-	22	182.297	0.30313	0.333635	0.908569	0.363578	0.74242	177.652	272.725	198.046	112.638	115.862	138.081	165.48	326.644	257.76	231.819	158.441	155.1	115.187	179.61	312.376	141.274	167.971	177.407	139.112	124.518	155.635	300.991	134.468	181.918	52.0426	221.169	132.994	385.375	69.4337	167.178
hsa-miR-134-5p	MIMAT0000447	miRBase	miRNA	14	101054694	101054715	+	21	55.5742	0.60288	0.665919	0.905336	0.365287	0.743075	50.7578	68.87	32.5293	62.282	28.5057	29.813	41.8245	46.0652	24.4262	43.466	69.3671	7.69999	114.149	16.7636	90.1985	11.5917	212.94	19.5022	17.5721	98.6442	123.851	26.3541	23.5084	14.9933	28.1897	120.637	31.1961	192.335	7.43932	11.7547
hsa-miR-483-3p	MIMAT0002173	miRBase	miRNA	11	2134142	2134162	-	20	61.7564	-0.563344	0.631296	-0.892361	0.372199	0.754267	70.6195	11.0192	84.1935	68.9077	80.9193	61.1951	32.7323	8.37549	31.4969	4.26137	47.2957	96.7999	125.564	39.115	13.276	47.8158	55.5495	79.2669	61.5023	87.3244	26.3045	12.9459	132.587	103.953	65.0532	20.8243	203.595	7.06247	71.9134	101.221
hsa-miR-32-5p	MIMAT0000090	miRBase	miRNA	9	109046272	109046293	-	21	77.7105	-0.310622	0.354958	-0.875096	0.381522	0.764208	97.1018	29.3845	77.4963	66.2574	75.4021	98.8536	69.1014	134.008	103.49	54.5455	117.451	91.2999	53.9616	80.6249	70.2846	65.2034	82.0016	34.6007	125.933	66.3019	62.4733	60.1057	62.0622	67.9695	95.4114	55.2922	18.0609	41.1977	198.382	77.0584
hsa-miR-431-5p	MIMAT0001625	miRBase	miRNA	14	100881026	100881046	+	20	31.3397	0.774052	0.887052	0.872612	0.382875	0.764208	25.3789	46.8316	13.3944	25.1778	11.0345	14.1219	23.64	33.502	13.4987	35.7955	18.9183	4.39999	21.7922	6.38613	94.4937	5.07137	113.744	5.03282	0	30.7252	50.417	6.93528	3.76134	5.99731	13.0106	76.1165	9.85139	219.407	0	11.7547
hsa-miR-432-5p	MIMAT0002814	miRBase	miRNA	14	100884496	100884518	+	22	215.825	0.701785	0.804589	0.872228	0.383084	0.764208	167.721	207.528	85.1502	166.969	122.299	80.0243	163.661	154.947	88.0627	221.591	78.8262	31.9	189.903	55.0803	508.392	42.02	923.18	70.4595	16.1077	380.023	485.538	59.181	45.1361	41.9812	117.096	552.922	190.46	1122.93	2.47977	103.18
hsa-miR-323b-3p	MIMAT0015050	miRBase	miRNA	14	101056269	101056290	+	21	7.76328	0.61017	0.703046	0.867894	0.385452	0.764208	4.41372	15.6105	2.87023	2.6503	5.51723	10.9837	1.81846	8.37549	1.28559	11.0796	7.88262	1.1	18.679	6.38613	13.6664	2.17345	21.1617	2.51641	2.92868	12.9369	16.4403	3.69881	2.82101	3.99821	0	20.8243	4.92569	23.5416	0	2.61215
hsa-miR-382-5p	MIMAT0000737	miRBase	miRNA	14	101054316	101054337	+	21	154.008	0.611669	0.718031	0.85187	0.394286	0.766208	135.722	151.514	49.7507	140.466	77.2412	72.1788	94.5598	119.351	58.4942	182.387	157.652	28.6	347.637	52.6855	301.833	42.02	612.367	44.0372	24.8938	270.059	307.982	51.321	34.7924	33.9848	82.4007	346.115	95.2301	645.039	14.8786	45.0596
hsa-miR-483-5p	MIMAT0004761	miRBase	miRNA	11	2134181	2134202	-	21	191.964	0.419771	0.492849	0.851724	0.394367	0.766208	319.995	348.023	166.473	132.515	146.206	489.56	170.935	48.1591	70.7073	113.352	264.068	125.4	396.41	170.829	89.808	113.744	219.553	140.919	367.549	231.248	144.675	58.7187	193.709	141.936	192.991	52.4199	474.508	42.3748	200.862	131.261
hsa-miR-6721-5p	MIMAT0025852	miRBase	miRNA	6	32170084	32170106	-	22	5.04108	0.527283	0.62946	0.837675	0.402213	0.766208	8.82744	2.7548	1.91349	1.32515	0.919538	3.13821	12.7292	6.28162	0.642794	5.11364	3.15305	3.3	8.30178	9.57919	8.19986	8.69379	2.64521	5.66192	0	9.70271	6.57613	6.93528	0.940336	0	2.16844	3.5904	1.6419	12.0062	9.91909	4.57126
hsa-miR-99a-5p	MIMAT0000097	miRBase	miRNA	21	16539101	16539122	+	21	38.5786	-0.257033	0.308262	-0.833812	0.404387	0.766208	26.4823	34.8941	38.2698	25.1778	27.5861	67.4715	50.9168	48.1591	34.0681	30.6819	52.0253	27.5	42.5466	37.5185	31.628	32.6017	30.42	32.7133	90.7891	35.5766	33.9767	24.5046	29.1504	22.9897	39.0319	25.1328	36.1218	32.7228	89.2718	27.4276
hsa-miR-30b-5p	MIMAT0000420	miRBase	miRNA	8	134800570	134800591	-	21	6.62171	0.38831	0.465829	0.83359	0.404512	0.766208	6.62058	12.8557	5.74046	5.30059	2.75861	6.27642	1.81846	4.18774	10.9275	4.26137	2.36479	3.3	4.15089	7.18439	12.495	5.07137	7.93564	4.40372	7.3217	1.61712	5.48011	6.01057	9.40336	3.99821	6.50532	3.5904	6.56759	17.6562	12.3989	10.4486
hsa-miR-181a-3p	MIMAT0000270	miRBase	miRNA	1	198859069	198859090	-	21	9.92237	0.347737	0.417221	0.833461	0.404585	0.766208	8.82744	11.0192	8.6107	6.62574	8.27584	6.27642	7.27383	16.751	10.9275	21.3068	6.3061	3.3	8.30178	10.3775	18.7425	8.69379	6.61304	7.54923	10.2504	9.70271	10.9602	13.4082	7.52269	3.99821	15.1791	12.9254	6.56759	23.5416	0	7.83645
hsa-miR-454-3p	MIMAT0003885	miRBase	miRNA	17	59137787	59137809	-	22	63.5166	-0.39424	0.473705	-0.832248	0.405269	0.766208	28.6892	74.3796	44.967	51.6808	22.9884	37.6585	41.8245	58.6284	103.49	38.3523	37.8366	119.9	25.9431	42.3081	72.2369	65.9279	59.5173	53.4737	21.9651	42.0451	75.6255	145.641	32.9118	114.948	32.5266	43.0848	34.4799	128.066	29.7573	224.645
hsa-miR-454-5p	MIMAT0003884	miRBase	miRNA	17	59137828	59137849	-	21	4.0704	0.443289	0.534009	0.830115	0.406474	0.766208	6.62058	3.67307	0	3.97544	5.51723	6.27642	0	2.09387	2.57117	8.52274	2.36479	2.2	9.3395	3.19306	7.02846	5.07137	2.64521	4.40372	0	4.85135	4.38409	4.16117	2.82101	1.9991	2.16844	5.74464	0	8.47496	7.43932	4.57126
hsa-miR-589-5p	MIMAT0004799	miRBase	miRNA	7	5495873	5495894	-	21	13.2374	0.394791	0.477699	0.826444	0.408552	0.766208	15.448	25.7115	14.3512	14.5766	5.51723	6.27642	10.9108	6.28162	17.3554	48.5796	11.8239	8.79999	6.22634	10.3775	17.1807	18.1121	5.29043	14.4694	5.85736	1.61712	21.9204	17.5694	8.46303	7.99641	10.8422	5.74464	9.85139	24.2478	7.43932	18.2851
hsa-miR-664b-5p	MIMAT0022271	miRBase	miRNA	X	154768596	154768619	+	23	3.38085	0.459212	0.560148	0.819805	0.412327	0.766208	2.20686	1.83653	1.91349	2.6503	5.51723	3.13821	1.81846	0	5.14235	4.26137	1.57652	3.3	1.03772	3.99133	7.80939	4.34689	2.64521	4.40372	0	8.08559	2.19204	6.01057	3.76134	3.99821	2.16844	2.87232	1.6419	9.18121	0	3.91823
hsa-miR-1306-5p	MIMAT0022726	miRBase	miRNA	22	20086072	20086093	+	21	70.5819	-0.3521	0.431098	-0.816752	0.41407	0.766208	109.24	27.548	99.5014	82.1592	114.023	37.6585	54.5538	33.502	75.2069	12.7841	40.9896	177.1	78.8669	69.4491	39.047	109.397	85.9695	94.3654	35.1442	51.7478	59.1852	49.4716	124.124	90.9592	69.3901	45.2391	78.8111	28.2499	34.7168	109.057
hsa-miR-409-3p	MIMAT0001639	miRBase	miRNA	14	101065346	101065367	+	21	170.034	0.607869	0.749684	0.810834	0.417461	0.766208	132.412	202.937	73.6693	103.362	94.7124	64.3333	138.203	173.791	81.6348	285.512	118.239	31.9	260.468	75.8353	355.718	43.4689	530.365	54.1028	19.0364	279.761	430.737	57.3316	31.0311	30.9861	73.727	380.583	70.6016	837.609	4.95955	63.9977
hsa-miR-205-5p	MIMAT0000266	miRBase	miRNA	1	209432166	209432187	+	21	28.2502	-0.322148	0.397362	-0.810716	0.417529	0.766208	14.3446	25.7115	26.7888	38.4293	26.6666	51.7804	43.643	54.4407	37.282	21.3068	33.107	27.5	20.7545	45.5012	34.3613	20.2855	14.5487	19.5022	29.2868	19.4054	20.8244	7.85998	26.3294	18.9915	21.6844	26.569	18.0609	11.3	76.873	14.3668
hsa-miR-93-3p	MIMAT0004509	miRBase	miRNA	7	100093777	100093798	-	21	21.0184	-0.395912	0.495215	-0.799474	0.424016	0.767276	14.3446	14.6923	22.0051	15.9018	18.3908	12.5528	9.09229	10.4694	43.0672	15.3409	18.13	42.8999	17.6413	18.3601	23.0377	22.4589	6.61304	36.488	4.39302	19.4054	18.6324	28.6658	16.9261	30.9861	2.16844	16.5158	11.4933	47.7894	7.43932	64.6507
hsa-miR-184	MIMAT0000454	miRBase	miRNA	15	79209840	79209861	+	21	8.90722	0.366838	0.461701	0.794537	0.426883	0.767276	7.72401	13.774	7.65395	14.5766	5.51723	7.84552	25.4584	16.751	8.35632	3.4091	7.09436	8.79999	4.15089	14.3688	8.59033	7.24482	6.61304	5.03282	14.6434	12.9369	9.8642	2.77411	13.1647	8.99597	8.67376	2.87232	8.20949	2.58957	4.95955	4.57126
hsa-miR-370-3p	MIMAT0000722	miRBase	miRNA	14	100911186	100911207	+	21	30.6689	0.720296	0.909635	0.791851	0.428447	0.767276	12.1377	44.0768	3.82698	18.5521	16.5517	21.9675	23.64	25.1265	13.4987	57.9546	12.6122	1.1	31.1317	3.99133	80.0463	7.24482	96.5503	9.43654	0	51.7478	77.8176	9.24704	9.40336	0.999552	15.1791	71.0899	14.7771	180.564	0	9.79556
hsa-let-7b-3p	MIMAT0004482	miRBase	miRNA	22	46113745	46113766	+	21	7.0739	0.278329	0.352772	0.788977	0.430125	0.767276	7.72401	3.67307	3.82698	10.6012	4.59769	12.5528	7.27383	8.37549	5.78514	7.67047	7.09436	4.39999	8.30178	7.98266	10.9332	3.62241	5.29043	6.29103	7.3217	11.3198	8.76818	4.62352	10.3437	9.99552	6.50532	2.87232	6.56759	8.23955	2.47977	7.18341
hsa-miR-1296-5p	MIMAT0005794	miRBase	miRNA	10	63373012	63373033	-	21	3.31894	0.576213	0.733006	0.786095	0.431812	0.767276	5.51715	6.42786	2.87023	3.97544	0.919538	1.5691	7.27383	2.09387	6.42794	11.0796	0	5.49999	4.15089	2.3948	5.85705	2.89793	2.64521	3.14551	0	0	3.28807	2.77411	0	0.999552	0	3.5904	0	8.9458	0	5.2243
hsa-miR-625-5p	MIMAT0003294	miRBase	miRNA	14	65471116	65471136	+	20	5.58399	0.3953	0.505868	0.781428	0.434551	0.767276	3.31029	9.18266	5.74046	5.30059	5.51723	4.70731	0	0	9.6419	2.55682	8.67089	2.2	7.26406	3.99133	9.76174	4.34689	10.5809	8.17834	2.92868	6.46847	4.38409	5.54822	11.284	5.99731	4.33688	0.71808	1.6419	11.7708	4.95955	6.53038
hsa-mir-140	MI0000456	miRBase	pre-miRNA	16	69933081	69933180	+	99	3.56149	-0.455825	0.59834	-0.761816	0.44617	0.781697	1.10343	2.7548	4.78372	3.97544	4.59769	0	1.81846	0	6.42794	1.70455	2.36479	1.1	2.07545	3.19306	5.07611	4.34689	3.96782	5.66192	1.46434	1.61712	4.38409	6.01057	4.70168	4.99776	2.16844	2.15424	6.56759	10.1229	2.47977	5.2243
hsa-miR-340-5p	MIMAT0004692	miRBase	miRNA	5	180015361	180015382	-	21	13.6544	0.245887	0.322379	0.762726	0.445627	0.781697	19.8617	8.2644	9.56744	9.27604	21.1494	7.84552	14.5477	16.751	17.3554	15.3409	12.6122	17.6	13.4904	15.1671	24.2091	16.6631	18.5165	13.8403	5.85736	11.3198	13.1523	10.6341	8.46303	13.9937	2.16844	13.6435	13.1352	14.1249	4.95955	26.1215
hsa-miR-197-3p	MIMAT0000227	miRBase	miRNA	1	109598940	109598961	+	21	104.816	0.192994	0.253854	0.760256	0.447102	0.781697	178.756	111.11	112.896	76.8586	121.379	83.1625	81.8306	92.1304	144.629	31.5341	95.3798	121	100.659	105.371	106.598	114.468	130.938	93.1072	87.8604	90.5586	99.738	66.1163	132.587	125.944	86.7376	109.866	59.1083	177.739	96.7112	109.71
hsa-miR-1247-5p	MIMAT0005899	miRBase	miRNA	14	101560362	101560383	-	21	4.30208	-0.523335	0.705986	-0.741282	0.458522	0.793882	3.31029	5.5096	10.5242	5.30059	7.3563	9.41462	3.63692	2.09387	1.92838	2.55682	0.788262	6.59999	5.18861	3.19306	1.17141	1.44896	1.32261	1.25821	13.1791	1.61712	1.09602	1.38706	8.46303	2.99866	6.50532	4.30848	8.20949	0.470831	4.95955	3.26519
hsa-miR-218-5p	MIMAT0000275	miRBase	miRNA	5	168768211	168768231	-	20	4.73992	0.370674	0.513497	0.721863	0.470379	0.808054	4.41372	5.5096	10.5242	5.30059	5.51723	7.84552	5.45538	4.18774	3.21397	4.26137	4.72957	5.49999	3.11317	6.38613	3.51423	2.89793	9.25825	3.14551	4.39302	8.08559	4.38409	1.84941	4.70168	0	6.50532	2.87232	9.85139	1.64791	2.47977	0.653038
hsa-miR-99b-5p	MIMAT0000689	miRBase	miRNA	19	51692618	51692639	+	21	154.007	0.298408	0.414188	0.720465	0.471239	0.808054	77.2401	293.845	128.204	95.4107	70.8044	125.528	256.403	150.759	113.132	217.33	83.5558	46.1999	74.716	166.838	159.312	186.192	349.168	117.013	95.1821	176.266	225.781	115.588	110.96	76.9655	97.5798	221.887	129.71	427.279	119.029	112.322
hsa-mir-451a	MI0001729	miRBase	pre-miRNA	17	28861369	28861440	-	71	16.79	0.279134	0.412877	0.67607	0.498996	0.808538	9.93087	34.8941	28.7023	46.3802	34.0229	25.1057	12.7292	14.6571	10.9275	4.26137	17.3418	22	9.3395	13.5705	10.9332	10.1427	22.4843	20.1313	19.0364	16.1712	10.9602	10.6341	15.9857	10.9951	17.3475	10.0531	13.1352	9.88746	4.95955	16.979
hsa-miR-98-5p	MIMAT0000096	miRBase	miRNA	X	53556299	53556320	-	21	72.1776	-0.254136	0.354674	-0.716534	0.473662	0.808538	69.5161	54.1777	60.2749	53.0059	53.3332	32.9512	36.3692	58.6284	126.63	64.7728	70.9436	148.5	60.1879	58.2734	82.7796	73.1727	116.389	96.8818	30.7511	45.2793	61.3773	120.211	69.5849	87.9606	41.2004	50.2656	67.3178	130.42	27.2775	116.894
hsa-miR-378a-3p	MIMAT0000732	miRBase	miRNA	5	149732867	149732888	+	21	89.2023	-0.184645	0.26067	-0.708346	0.47873	0.808538	107.033	78.9709	116.723	132.515	120.459	106.699	58.1907	79.5671	66.8505	61.3637	117.451	126.5	91.3196	85.4144	80.8272	74.6217	56.8721	101.915	120.076	43.6622	65.7613	69.8151	87.4513	100.955	108.422	46.6752	101.798	50.1435	136.388	81.6297
hsa-miR-379-5p	MIMAT0000733	miRBase	miRNA	14	101022071	101022091	+	20	16.2209	0.574335	0.822088	0.69863	0.484783	0.808538	14.3446	18.3653	4.78372	11.9263	7.3563	6.27642	14.5477	0	12.2131	14.4887	9.45915	4.39999	18.679	7.98266	46.8564	3.62241	70.0982	3.77462	5.85736	9.70271	48.225	8.32233	1.88067	0.999552	8.67376	21.5424	24.6285	82.3955	0	5.2243
hsa-miR-10b-5p	MIMAT0000254	miRBase	miRNA	2	176150329	176150351	+	22	173.159	0.197875	0.287343	0.688636	0.491052	0.808538	113.653	235.994	246.84	355.14	155.402	216.536	170.935	188.448	162.627	142.33	168.688	193.6	141.13	205.154	145.645	149.243	117.712	127.079	263.581	240.951	138.099	67.9657	138.229	162.927	242.865	161.568	206.879	72.7434	166.145	96.6496
hsa-miR-374b-5p	MIMAT0004955	miRBase	miRNA	X	74218587	74218608	-	21	3.53971	0.489787	0.713787	0.686181	0.492599	0.808538	7.72401	0	0.956744	5.30059	0.919538	1.5691	3.63692	0	5.14235	2.55682	2.36479	4.39999	2.07545	0.798266	7.02846	3.62241	2.64521	4.40372	0	6.46847	3.28807	10.1717	0.940336	4.99776	0	3.5904	0	12.7124	4.95955	3.91823
hsa-miR-369-5p	MIMAT0001621	miRBase	miRNA	14	101065606	101065627	+	21	4.02639	0.588947	0.860637	0.684315	0.493776	0.808538	3.31029	5.5096	1.91349	2.6503	3.67815	0	3.63692	0	1.92838	6.81819	3.15305	0	6.22634	0.798266	8.19986	0.724482	7.93564	0.629103	0	8.08559	5.48011	0.462352	2.82101	1.9991	2.16844	8.61696	9.85139	23.5416	0	0.653038
hsa-miR-132-3p	MIMAT0000426	miRBase	miRNA	17	2049929	2049950	-	21	4.01207	0.325763	0.481058	0.67718	0.498292	0.808538	7.72401	1.83653	2.87023	9.27604	4.59769	3.13821	3.63692	0	7.71352	0	5.51784	2.2	4.15089	3.19306	6.24752	1.44896	3.96782	3.77462	0	6.46847	4.38409	5.08587	4.70168	3.99821	2.16844	5.02656	4.92569	4.4729	0	7.83645
hsa-miR-485-3p	MIMAT0002176	miRBase	miRNA	14	101055464	101055485	+	21	45.7189	0.508234	0.760302	0.668464	0.503837	0.808538	31.9995	30.3028	11.4809	27.8281	18.3908	26.6748	30.9138	20.9387	21.2122	12.7841	32.3188	11	92.3573	16.7636	91.3699	9.41827	138.874	13.2112	7.3217	113.198	119.466	12.4835	13.1647	12.9942	19.516	112.739	27.9123	264.372	2.47977	28.0806
hsa-miR-100-5p	MIMAT0000098	miRBase	miRNA	11	122152275	122152296	-	21	24.3764	-0.356517	0.533629	-0.668098	0.504071	0.808538	20.9652	14.6923	22.0051	30.4784	22.0689	25.1057	23.64	29.3142	14.1415	14.4887	14.1887	16.5	19.7167	30.3341	30.8471	18.8365	7.93564	8.17834	49.7876	12.9369	99.738	6.47293	15.0454	5.99731	36.8635	18.6701	34.4799	7.06247	64.4741	16.3259
hsa-miR-651-5p	MIMAT0003321	miRBase	miRNA	X	8126980	8127001	+	21	3.77514	-0.376511	0.563672	-0.667962	0.504158	0.808538	2.20686	2.7548	4.78372	5.30059	4.59769	4.70731	5.45538	4.18774	5.14235	4.26137	1.57652	3.3	4.15089	1.59653	3.12376	5.79586	3.96782	1.88731	4.39302	1.61712	1.09602	2.31176	1.88067	0.999552	4.33688	2.87232	6.56759	1.41249	12.3989	4.57126
hsa-miR-210-3p	MIMAT0000267	miRBase	miRNA	11	568112	568133	-	21	11.1004	-0.301245	0.452051	-0.666397	0.505157	0.808538	13.2412	2.7548	18.1781	14.5766	8.27584	10.9837	1.81846	4.18774	17.9982	1.70455	18.13	22	12.4527	5.58786	12.495	15.2141	9.25825	20.1313	13.1791	6.46847	5.48011	10.6341	15.0454	7.99641	8.67376	10.0531	14.7771	7.29789	7.43932	16.979
hsa-miR-18a-5p	MIMAT0000072	miRBase	miRNA	13	91350756	91350778	+	22	13.6438	-0.384235	0.57811	-0.66464	0.506281	0.808538	19.8617	5.5096	7.65395	17.2269	11.954	9.41462	9.09229	2.09387	25.069	6.81819	14.1887	50.5999	16.6036	7.98266	12.495	7.9693	15.8713	25.7932	2.92868	8.08559	9.8642	8.32233	13.1647	21.9901	0	10.0531	16.419	15.0666	0	37.2231
hsa-miR-18a-3p	MIMAT0002891	miRBase	miRNA	13	91350797	91350819	+	22	8.21385	-0.331559	0.508074	-0.65258	0.514027	0.811259	9.93087	4.59133	5.74046	5.30059	8.27584	6.27642	1.81846	2.09387	12.8559	7.67047	5.51784	16.5	7.26406	6.38613	7.80939	9.41827	1.32261	13.8403	10.2504	6.46847	4.38409	6.01057	16.9261	14.9933	2.16844	7.1808	6.56759	8.9458	2.47977	27.4276
hsa-miR-181b-5p	MIMAT0000257	miRBase	miRNA	1	198858925	198858947	-	22	34.951	0.140802	0.215773	0.652544	0.51405	0.811259	28.6892	27.548	34.4428	41.0796	34.9424	34.5203	30.9138	39.7836	48.8523	28.125	44.931	34.1	29.0562	38.3168	58.5705	39.8465	11.9035	33.3424	26.3581	38.8108	37.2648	30.5152	28.2101	35.9839	45.5372	38.0583	26.2704	38.8436	29.7573	33.958
hsa-miR-181a-2-3p	MIMAT0004558	miRBase	miRNA	9	124692518	124692539	+	21	19.061	0.23992	0.417392	0.574809	0.565421	0.866762	6.62058	12.8557	23.9186	15.9018	13.7931	12.5528	9.09229	20.9387	26.3545	19.6023	16.5535	17.6	15.5658	19.1584	46.0754	22.4589	15.8713	10.6947	5.85736	25.8739	26.3045	22.6552	16.9261	18.9915	6.50532	20.8243	8.20949	56.7352	22.318	15.0199
hsa-miR-501-3p	MIMAT0004774	miRBase	miRNA	X	50009772	50009793	+	21	52.8245	-0.154349	0.272316	-0.566803	0.570848	0.870778	47.4475	44.995	80.3665	64.9323	34.9424	67.4715	38.1876	56.5345	44.3528	45.1705	40.9896	33	37.358	76.6335	58.9609	57.2341	21.1617	38.3753	79.0744	35.5766	90.9699	48.5469	49.8378	45.9794	56.3794	48.8295	39.4055	48.4956	96.7112	56.8143
hsa-miR-1843	MIMAT0039764	miRBase	miRNA	1	175968440	175968459	-	19	8.52696	-0.248299	0.439183	-0.565365	0.571826	0.870778	5.51715	5.5096	14.3512	15.9018	2.75861	4.70731	5.45538	6.28162	14.1415	5.96592	6.3061	5.49999	4.15089	10.3775	12.495	10.8672	6.61304	13.2112	4.39302	3.23424	5.48011	12.4835	7.52269	9.99552	8.67376	6.46272	13.1352	16.9499	4.95955	12.4077
hsa-miR-424-5p	MIMAT0001341	miRBase	miRNA	X	134546680	134546701	-	21	6.63425	-0.293724	0.545263	-0.538683	0.590106	0.888706	5.51715	7.34613	8.6107	11.9263	2.75861	4.70731	9.09229	0	6.42794	1.70455	7.09436	8.79999	3.11317	8.78092	4.68564	5.07137	3.96782	5.03282	16.1077	3.23424	9.8642	0.924704	7.52269	11.9946	17.3475	2.15424	9.85139	3.76665	2.47977	9.14253
hsa-miR-204-5p	MIMAT0000265	miRBase	miRNA	9	70810031	70810052	-	21	5.10922	-0.235936	0.44625	-0.528709	0.597007	0.892176	5.51715	8.2644	4.78372	3.97544	5.51723	9.41462	3.63692	8.37549	5.14235	7.67047	6.3061	4.39999	6.22634	7.98266	2.34282	4.34689	3.96782	5.03282	7.3217	1.61712	9.8642	3.23646	3.76134	5.99731	2.16844	2.15424	6.56759	3.76665	0	3.91823
hsa-miR-133a-3p	MIMAT0000427	miRBase	miRNA	18	21825712	21825733	-	21	18.7374	0.259665	0.503366	0.515858	0.605954	0.895651	37.5166	19.2836	23.9186	11.9263	6.43676	12.5528	14.5477	29.3142	33.4253	46.8751	7.09436	11	21.7922	27.141	13.276	12.3162	14.5487	10.0656	14.6434	17.7883	14.2483	11.5588	21.6277	14.9933	10.8422	48.1114	8.20949	38.8436	4.95955	3.26519
hsa-miR-195-5p	MIMAT0000461	miRBase	miRNA	17	7017667	7017687	-	20	7.99829	0.226314	0.439294	0.515176	0.60643	0.895651	14.3446	4.59133	8.6107	11.9263	8.27584	10.9837	9.09229	4.18774	7.71352	4.26137	13.4005	15.4	4.15089	3.19306	8.19986	5.07137	1.32261	8.17834	8.78604	9.70271	8.76818	3.69881	7.52269	5.99731	17.3475	5.74464	3.2838	2.82499	14.8786	8.48949
hsa-miR-574-3p	MIMAT0003239	miRBase	miRNA	4	38868092	38868113	+	21	29.9914	0.208828	0.412906	0.505752	0.613031	0.899949	49.6543	37.6489	35.3995	25.1778	26.6666	17.2601	9.09229	14.6571	57.2086	15.3409	20.4948	28.6	20.7545	19.1584	42.9517	28.2548	46.2913	25.1641	23.4294	8.08559	18.6324	27.2788	29.1504	37.983	28.1897	31.5955	27.9123	75.0976	9.91909	62.6916
hsa-miR-151a-5p	MIMAT0004697	miRBase	miRNA	8	140732623	140732643	-	20	28.1288	0.185779	0.36832	0.504395	0.613984	0.899949	41.9303	12.8557	15.3079	22.5275	20.2298	15.691	16.3661	10.4694	25.7117	26.4205	28.3774	25.3	16.6036	23.948	46.8564	32.6017	41.0008	36.488	8.78604	27.491	38.3608	33.7517	28.2101	22.9897	28.1897	28.7232	29.5542	66.3872	19.8382	52.896
hsa-miR-320a-3p	MIMAT0000510	miRBase	miRNA	8	22244975	22244996	-	21	1667.94	0.103826	0.207919	0.499359	0.617526	0.902668	2042.45	1950.4	1812.07	1400.68	1662.52	2513.7	1602.06	1206.07	1131.32	1126.71	1706.59	1401.4	1384.32	1518.3	1732.9	1758.32	1498.51	1662.09	1899.25	1440.85	2055.04	1299.67	1461.28	1863.16	2758.26	1613.53	1338.15	1234.28	2745.11	1219.22
hsa-miR-21-5p	MIMAT0000076	miRBase	miRNA	17	59841273	59841294	+	21	1566.8	-0.107552	0.217547	-0.494383	0.621036	0.905324	1800.8	1058.76	1402.59	1651.13	1902.52	1782.5	1305.65	2242.54	1744.54	2184.38	2371.88	2130.7	1606.39	1677.95	1866.84	1475.77	1272.35	1230.52	1540.49	1193.43	1161.78	1312.62	1388.88	1338.4	2003.64	897.6	1024.54	1267.48	2030.93	1136.29
hsa-miR-485-5p	MIMAT0002175	miRBase	miRNA	14	101055427	101055448	+	21	10.1857	0.339763	0.695316	0.488646	0.625093	0.905339	9.93087	15.6105	4.78372	11.9263	10.1149	4.70731	1.81846	8.37549	3.85676	10.2273	7.88262	7.69999	18.679	6.38613	13.6664	1.44896	30.42	3.14551	1.46434	12.9369	17.5364	0.924704	1.88067	4.99776	4.33688	23.6966	11.4933	46.6123	2.47977	6.53038
hsa-miR-1226-3p	MIMAT0005577	miRBase	miRNA	3	47849608	47849629	+	21	4.52542	0.239899	0.501306	0.478548	0.63226	0.910398	1.10343	7.34613	2.87023	1.32515	0.919538	4.70731	3.63692	2.09387	3.21397	3.4091	3.94131	4.39999	2.07545	3.19306	3.9047	7.9693	9.25825	6.29103	2.92868	9.70271	6.57613	3.69881	4.70168	6.99686	4.33688	2.15424	6.56759	7.29789	0	9.14253
hsa-miR-874-3p	MIMAT0004911	miRBase	miRNA	5	137647582	137647603	-	21	14.1882	-0.178921	0.379126	-0.47193	0.636977	0.910398	15.448	11.9375	10.5242	17.2269	23.908	6.27642	14.5477	29.3142	14.7843	24.7159	12.6122	12.1	19.7167	14.3688	11.3236	8.69379	9.25825	11.953	26.3581	9.70271	8.76818	10.1717	17.8664	15.9928	6.50532	11.4893	3.2838	6.59164	29.7573	10.4486
hsa-miR-505-3p	MIMAT0002876	miRBase	miRNA	X	139924160	139924181	-	21	3.58585	0.311685	0.665374	0.468436	0.639473	0.910398	3.31029	2.7548	2.87023	3.97544	1.83908	1.5691	0	0	1.92838	3.4091	5.51784	5.49999	3.11317	7.98266	9.37127	7.24482	2.64521	7.54923	0	1.61712	4.38409	6.01057	2.82101	1.9991	0	5.02656	1.6419	11.5354	0	1.95911
hsa-let-7d-3p	MIMAT0004484	miRBase	miRNA	9	94178895	94178916	+	21	218.45	0.097747	0.208911	0.467888	0.639865	0.910398	210.755	198.346	219.094	174.92	162.758	225.951	240.037	272.203	215.979	431.251	219.925	183.7	197.167	208.347	301.052	276.028	187.81	189.989	162.542	190.82	247.701	179.392	250.129	180.919	182.149	217.578	119.859	300.39	173.584	233.134
hsa-miR-145-5p	MIMAT0000437	miRBase	miRNA	5	149430661	149430683	+	22	15.3386	0.145817	0.313321	0.46539	0.641653	0.910398	18.7583	20.2019	13.3944	13.2515	17.4712	18.8292	16.3661	6.28162	17.3554	23.0114	23.6479	13.2	13.4904	16.7636	16.3997	15.9386	19.8391	9.43654	10.2504	11.3198	14.2483	7.85998	8.46303	8.99597	15.1791	17.2339	13.1352	25.8957	24.7977	9.14253
hsa-let-7f-5p	MIMAT0000067	miRBase	miRNA	9	94176353	94176374	+	21	4327.78	-0.126965	0.277507	-0.457518	0.647299	0.910398	3003.54	3405.85	3723.65	4270.95	3102.52	3318.65	3249.59	4648.4	5677.15	4331.26	4120.25	5217.29	2911.85	3224.2	5717.65	5132.96	5729.53	4596.22	2007.61	4044.41	4692.07	8418.04	3882.65	4527.97	3053.16	3609.79	3273.94	7918.21	2353.31	6670.78
hsa-miR-146b-3p	MIMAT0004766	miRBase	miRNA	10	102436557	102436578	+	21	7.70171	0.246297	0.553375	0.445081	0.656261	0.910398	3.31029	7.34613	0.956744	2.6503	6.43676	1.5691	21.8215	25.1265	12.2131	11.9318	3.15305	1.1	5.18861	4.7896	15.2283	5.07137	3.96782	11.3238	4.39302	11.3198	5.48011	8.32233	5.64202	5.99731	8.67376	10.0531	4.92569	16.0083	2.47977	4.57126
hsa-miR-150-3p	MIMAT0004610	miRBase	miRNA	19	49500797	49500818	-	21	16.3581	0.237678	0.542821	0.437856	0.66149	0.910398	13.2412	10.1009	12.4377	10.6012	9.19538	4.70731	18.1846	64.91	11.5703	85.2274	19.7066	6.59999	8.30178	12.7723	18.3521	5.79586	7.93564	15.0985	17.5721	24.2568	9.8642	16.6447	12.2244	11.9946	8.67376	7.89888	9.85139	13.6541	14.8786	8.48949
hsa-miR-4669	MIMAT0019749	miRBase	miRNA	9	134379449	134379470	+	21	4.69793	0.504267	1.15333	0.437227	0.661947	0.910398	1.10343	5.5096	19.1349	1.32515	2.75861	0	0	6.28162	6.42794	0	11.8239	0	4.15089	0	9.76174	7.9693	3.96782	11.953	1.46434	4.85135	0	0	2.82101	0	0	7.89888	21.3447	0.470831	9.91909	0
hsa-miR-324-3p	MIMAT0000762	miRBase	miRNA	17	7223308	7223330	-	22	21.2061	-0.167025	0.384136	-0.434808	0.663702	0.910398	23.172	17.4471	27.7456	5.30059	27.5861	9.41462	14.5477	33.502	25.7117	21.3068	31.5305	26.4	11.4149	29.5358	28.5043	29.7038	9.25825	23.2768	19.0364	9.70271	10.9602	32.827	19.7471	22.9897	8.67376	28.0051	4.92569	28.7207	17.3584	37.8762
hsa-miR-500a-3p	MIMAT0002871	miRBase	miRNA	X	50008482	50008503	+	21	13.7339	-0.148372	0.343142	-0.432391	0.665457	0.910398	14.3446	11.0192	12.4377	22.5275	11.954	23.5366	5.45538	6.28162	16.7126	5.96592	11.0357	13.2	10.3772	11.1757	16.0093	15.2141	6.61304	15.7276	24.8938	6.46847	24.1125	23.1176	13.1647	13.9937	10.8422	7.89888	13.1352	11.7708	17.3584	15.6729
hsa-miR-10401-3p	MIMAT0041634	miRBase	miRNA	21	8250807	8250827	+	20	4.7692	-0.291852	0.679022	-0.429812	0.667333	0.910398	6.62058	0	8.6107	5.30059	4.59769	3.13821	3.63692	0	7.07073	0	2.36479	5.49999	8.30178	5.58786	1.56188	7.9693	6.61304	6.29103	7.3217	8.08559	6.57613	1.38706	10.3437	5.99731	2.16844	3.5904	0	0.470831	7.43932	6.53038
hsa-miR-4446-3p	MIMAT0018965	miRBase	miRNA	3	113594918	113594939	+	21	5.49892	0.29967	0.705175	0.424958	0.670867	0.910398	5.51715	6.42786	0.956744	2.6503	0	1.5691	9.09229	0	4.49956	8.52274	0.788262	5.49999	4.15089	8.78092	8.19986	12.3162	10.5809	4.40372	1.46434	6.46847	3.28807	8.32233	7.52269	7.99641	0	17.2339	3.2838	14.1249	0	1.30608
hsa-miR-1292-5p	MIMAT0005943	miRBase	miRNA	20	2652779	2652803	+	24	6.24129	-0.186191	0.440797	-0.422395	0.672737	0.910398	6.62058	5.5096	4.78372	3.97544	2.75861	9.41462	1.81846	2.09387	6.42794	1.70455	4.72957	3.3	10.3772	7.18439	6.24752	7.9693	3.96782	8.17834	5.85736	4.85135	5.48011	7.85998	9.40336	11.9946	6.50532	1.43616	6.56759	5.41456	12.3989	12.4077
hsa-miR-378c	MIMAT0016847	miRBase	miRNA	10	130962634	130962658	-	24	5.12147	-0.213938	0.519161	-0.412085	0.680277	0.910398	2.20686	3.67307	9.56744	7.95089	5.51723	10.9837	3.63692	6.28162	3.85676	5.96592	2.36479	5.49999	2.07545	3.19306	5.07611	2.89793	1.32261	3.77462	16.1077	3.23424	4.38409	2.31176	0.940336	4.99776	6.50532	4.30848	4.92569	3.76665	12.3989	3.91823
hsa-miR-1-3p	MIMAT0000416	miRBase	miRNA	18	21829015	21829036	-	21	31.1392	0.175813	0.427575	0.411187	0.680935	0.910398	43.0337	20.2019	21.0484	113.963	25.7471	50.2113	45.4615	35.5958	41.7816	39.2046	13.4005	17.6	18.679	27.141	19.914	22.4589	30.42	20.1313	23.4294	43.6622	39.4568	12.9459	15.0454	22.9897	54.211	31.5955	18.0609	16.0083	39.6764	11.1016
[truncated: 42 more rows]

## Sheet: Micromet vs Neg
Name	miRBase_Alias	Source	Biotype	Chr	Start	End	Strand	Size	baseMean	log2FoldChange	lfcSE	stat	pvalue	padj	p585.30239.001.Pos.Macro	p705.30239.002.Pos.Macro	p631.30239.003.Pos.Micro	p581.30239.004.Pos.Micro	p573.30239.005.Neg	p661.30239.006.Neg	p686.30239.007.Neg	p597.30239.008.Macro	p625.30239.009.Neg	p736.30239.010.Pos.Micro	p576.30239.011.Neg	p621.30239.012.Neg	p632.30239.013.Neg	p681.30239.014.Neg	p601.30239.015.Pos.Macro	p667.30239.016.Pos.Micro	p765.30239.017.Pos.Micro	p698.30239.018.Pos.Micro	p164.30239.019.Pos.Micro	p600.30239.020.Pos.Macro	p564.30239.021.Neg	p572.30239.022.Neg	p595.30239.023.Neg	p592.30239.024.Neg	p605.30239.025.Neg	p602.30239.026.Neg	p618.30239.027.Neg	p659.30239.028.Neg	p627.30239.029.Neg	p629.30239.030.Neg
[truncated: 399 more rows]

[truncated: 1 more sheets: Luminal A vs B]
