# Supplementary material for: Circulating miRNA Expression Is Inversely Correlated with Tumor Tissue or Sentinel Lymph Nodes in Estrogen Receptor-Positive Early Breast Cancer Patients
Source: Int J Mol Sci. 2023 Aug 27;24(17):13293. doi: 10.3390/ijms241713293 (PMC10487825; doi:10.3390/ijms241713293)
Supplement: Supplementary file 1 [file ijms-24-13293-s001.zip › Escuin_Table_S4.xlsx]

## Sheet: Pos vs Neg
database	mature_mirna_acc	mature_mirna_id	target_symbol	target_entrez	target_ensembl	experiment	support_type	pubmed_id	type
mirecords	MIMAT0000445	hsa-miR-126-3p	VCAM1	7412	ENSG00000162692	Western blot//activity assay//Luciferase activity assay		18227515	validated
mirecords	MIMAT0000084	hsa-miR-27a-3p	SP1	6667	ENSG00000185591	Western blot		18006846	validated
mirecords	MIMAT0000084	hsa-miR-27a-3p	SP3	6670	ENSG00000172845	Western blot		18006846	validated
mirecords	MIMAT0000084	hsa-miR-27a-3p	SP4	6671	ENSG00000105866	Western blot		18006846	validated
mirecords	MIMAT0000084	hsa-miR-27a-3p	PHB	5245	ENSG00000167085	EGFP fluorescence intensity		18789835	validated
mirecords	MIMAT0000445	hsa-miR-126-3p	PIK3R2	5296	ENSG00000105647	Western blot//Luciferase activity assay		18663744	validated
mirecords	MIMAT0000445	hsa-miR-126-3p	CRKL	1399	ENSG00000099942	Western blot		18602365	validated
mirecords	MIMAT0000084	hsa-miR-27a-3p	RUNX1	861	ENSG00000159216	Western blot		19114653	validated
mirecords	MIMAT0000445	hsa-miR-126-3p	IRS1	3667	ENSG00000169047	Western blot//Luciferase activity assay		18834857	validated
mirecords	MIMAT0000445	hsa-miR-126-3p	VEGFA	7422	ENSG00000112715	Luciferase activity assay		19223090	validated
mirecords	MIMAT0000084	hsa-miR-27a-3p	FOXO1	2308	ENSG00000150907	Western blot		20028871	validated
mirecords	MIMAT0000445	hsa-miR-126-3p	TOM1	10043	ENSG00000100284	Western blot		20083669	validated
mirecords	MIMAT0000084	hsa-miR-27a-3p	FADD	8772	ENSG00000168040	Western blot		19513126	validated
mirecords	MIMAT0000084	hsa-miR-27a-3p	GCA	25801	ENSG00000115271			19440384	validated
mirecords	MIMAT0000084	hsa-miR-27a-3p	PEX7	5191	ENSG00000112357			19440384	validated
mirecords	MIMAT0004513	hsa-miR-101-5p	PRKDC	5591	ENSG00000253729	Luciferase activity assay		20617180	validated
mirecords	MIMAT0004513	hsa-miR-101-5p	ATM	472	ENSG00000149311	Luciferase activity assay		20617180	validated
mirecords	MIMAT0000445	hsa-miR-126-3p	VEGFA	7422	ENSG00000112715	Western blot		21249429	validated
mirecords	MIMAT0000445	hsa-miR-126-3p	PIK3R2	5296	ENSG00000105647	Western blot		21249429	validated
mirecords	MIMAT0000084	hsa-miR-27a-3p	FBXW7	55294	ENSG00000109670	Western blot//Luciferase activity assay		21460851	validated
mirtarbase	MIMAT0000084	hsa-miR-27a-3p	ABCA1	19	ENSG00000165029	Luciferase reporter assay	Functional MTI	23451058	validated
mirtarbase	MIMAT0000084	hsa-miR-27a-3p	ABCA1	19	ENSG00000165029	Luciferase reporter assay//qRT-PCR//Western blot	Functional MTI	24608080	validated
mirtarbase	MIMAT0006764	hsa-miR-320d	ABCA2	20	ENSG00000107331	HITS-CLIP	Functional MTI (Weak)	23706177	validated
mirtarbase	MIMAT0019045	hsa-miR-4508	ABL1	25	ENSG00000097007	PAR-CLIP	Functional MTI (Weak)	26701625	validated
mirtarbase	MIMAT0000084	hsa-miR-27a-3p	ABL2	27	ENSG00000143322	HITS-CLIP	Functional MTI (Weak)	22473208	validated
mirtarbase	MIMAT0004792	hsa-miR-92b-5p	ACOX1	51	ENSG00000161533	CLASH	Functional MTI (Weak)	23622248	validated
mirtarbase	MIMAT0006764	hsa-miR-320d	ACPP	55	ENSG00000014257	PAR-CLIP	Functional MTI (Weak)	22100165	validated
mirtarbase	MIMAT0000445	hsa-miR-126-3p	ACVR2B	93	ENSG00000114739	HITS-CLIP	Functional MTI (Weak)	23824327	validated
mirtarbase	MIMAT0025856	hsa-miR-6724-5p	ACVRL1	94	ENSG00000139567	HITS-CLIP	Functional MTI (Weak)	19536157	validated
mirtarbase	MIMAT0004985	hsa-miR-942-5p	ACVRL1	94	ENSG00000139567	HITS-CLIP	Functional MTI (Weak)	19536157	validated
mirtarbase	MIMAT0000084	hsa-miR-27a-3p	ADAR	103	ENSG00000160710	HITS-CLIP	Functional MTI (Weak)	22473208	validated
mirtarbase	MIMAT0019045	hsa-miR-4508	ADCY9	115	ENSG00000162104	HITS-CLIP	Functional MTI (Weak)	23313552	validated
mirtarbase	MIMAT0000084	hsa-miR-27a-3p	ADD1	118	ENSG00000087274	PAR-CLIP	Functional MTI (Weak)	24398324	validated
mirtarbase	MIMAT0004985	hsa-miR-942-5p	ADD1	118	ENSG00000087274	HITS-CLIP	Functional MTI (Weak)	23824327	validated
mirtarbase	MIMAT0006764	hsa-miR-320d	ADD1	118	ENSG00000087274	PAR-CLIP	Functional MTI (Weak)	26701625	validated
mirtarbase	MIMAT0000445	hsa-miR-126-3p	ADM	133	ENSG00000148926	Luciferase reporter assay	Functional MTI	24037526	validated
mirtarbase	MIMAT0000084	hsa-miR-27a-3p	ADORA2B	136	ENSG00000170425	PAR-CLIP	Functional MTI (Weak)	21572407	validated
mirtarbase	MIMAT0004985	hsa-miR-942-5p	ADPRH	141	ENSG00000144843	HITS-CLIP	Functional MTI (Weak)	23824327	validated
mirtarbase	MIMAT0020924	hsa-miR-642a-3p	ABCA12	26154	ENSG00000144452	HITS-CLIP	Functional MTI (Weak)	23824327	validated
mirtarbase	MIMAT0000084	hsa-miR-27a-3p	AP1G1	164	ENSG00000166747	PAR-CLIP	Functional MTI (Weak)	23592263	validated
mirtarbase	MIMAT0000084	hsa-miR-27a-3p	AP1G1	164	ENSG00000166747	PAR-CLIP	Functional MTI (Weak)	24398324	validated
mirtarbase	MIMAT0000084	hsa-miR-27a-3p	AP1G1	164	ENSG00000166747	PAR-CLIP	Functional MTI (Weak)	22012620	validated
mirtarbase	MIMAT0000084	hsa-miR-27a-3p	AP1G1	164	ENSG00000166747	PAR-CLIP	Functional MTI (Weak)	21572407	validated
mirtarbase	MIMAT0019873	hsa-miR-4742-3p	AKT1	207	ENSG00000142208	PAR-CLIP	Functional MTI (Weak)	22100165	validated
mirtarbase	MIMAT0000445	hsa-miR-126-3p	AKT1	207	ENSG00000142208	qRT-PCR//Western blot	Functional MTI	26659078	validated
mirtarbase	MIMAT0004792	hsa-miR-92b-5p	AKT2	208	ENSG00000105221	PAR-CLIP	Functional MTI (Weak)	20371350	validated
mirtarbase	MIMAT0000445	hsa-miR-126-3p	AKT2	208	ENSG00000105221	PAR-CLIP	Functional MTI (Weak)	20371350	validated
mirtarbase	MIMAT0000084	hsa-miR-27a-3p	ALDH9A1	223	ENSG00000143149	Sequencing	Functional MTI (Weak)	20371350	validated
mirtarbase	MIMAT0000084	hsa-miR-27a-3p	ALDOA	226	ENSG00000149925	PAR-CLIP	Functional MTI (Weak)	20371350	validated
mirtarbase	MIMAT0004985	hsa-miR-942-5p	ALDOA	226	ENSG00000149925	HITS-CLIP	Functional MTI (Weak)	19536157	validated
mirtarbase	MIMAT0027369	hsa-miR-6734-5p	ALDOC	230	ENSG00000109107	HITS-CLIP	Functional MTI (Weak)	23824327	validated
mirtarbase	MIMAT0019045	hsa-miR-4508	AMH	268	ENSG00000104899	PAR-CLIP	Functional MTI (Weak)	26701625	validated
mirtarbase	MIMAT0004985	hsa-miR-942-5p	ANK1	286	ENSG00000029534	HITS-CLIP	Functional MTI (Weak)	19536157	validated
mirtarbase	MIMAT0000084	hsa-miR-27a-3p	APBB2	323	ENSG00000163697	CLASH	Functional MTI (Weak)	23622248	validated
mirtarbase	MIMAT0000084	hsa-miR-27a-3p	APC	324	ENSG00000134982	Luciferase reporter assay//Western blot	Functional MTI	22018270	validated
mirtarbase	MIMAT0000084	hsa-miR-27a-3p	APC	324	ENSG00000134982	Luciferase reporter assay//qRT-PCR//Western blot	Functional MTI	24487055	validated
mirtarbase	MIMAT0000084	hsa-miR-27a-3p	APEX1	328	ENSG00000100823	HITS-CLIP	Functional MTI (Weak)	22473208	validated
mirtarbase	MIMAT0000084	hsa-miR-27a-3p	APEX1	328	ENSG00000100823	PAR-CLIP	Functional MTI (Weak)	23592263	validated
mirtarbase	MIMAT0000084	hsa-miR-27a-3p	APEX1	328	ENSG00000100823	PAR-CLIP	Functional MTI (Weak)	20371350	validated
mirtarbase	MIMAT0027369	hsa-miR-6734-5p	APEX1	328	ENSG00000100823	PAR-CLIP	Functional MTI (Weak)	26701625	validated
mirtarbase	MIMAT0004610	hsa-miR-150-3p	XIAP	331	ENSG00000101966	PAR-CLIP	Functional MTI (Weak)	23592263	validated
mirtarbase	MIMAT0000084	hsa-miR-27a-3p	TRIM23	373	ENSG00000113595	HITS-CLIP	Functional MTI (Weak)	22473208	validated
mirtarbase	MIMAT0006764	hsa-miR-320d	ARF1	375	ENSG00000143761	PAR-CLIP	Functional MTI (Weak)	21572407	validated
mirtarbase	MIMAT0019045	hsa-miR-4508	ARHGDIA	396	ENSG00000141522	PAR-CLIP	Functional MTI (Weak)	26701625	validated
mirtarbase	MIMAT0006764	hsa-miR-320d	ARL3	403	ENSG00000138175	HITS-CLIP	Functional MTI (Weak)	23824327	validated
mirtarbase	MIMAT0000084	hsa-miR-27a-3p	ARNTL	406	ENSG00000133794	PAR-CLIP	Functional MTI (Weak)	22012620	validated
mirtarbase	MIMAT0000084	hsa-miR-27a-3p	ARNTL	406	ENSG00000133794	PAR-CLIP	Functional MTI (Weak)	21572407	validated
mirtarbase	MIMAT0027369	hsa-miR-6734-5p	ARRB2	409	ENSG00000141480	PAR-CLIP	Functional MTI (Weak)	23592263	validated
mirtarbase	MIMAT0004985	hsa-miR-942-5p	ASCL1	429	ENSG00000139352	HITS-CLIP	Functional MTI (Weak)	23824327	validated
mirtarbase	MIMAT0027369	hsa-miR-6734-5p	ASPH	444	ENSG00000198363	PAR-CLIP	Functional MTI (Weak)	23592263	validated
mirtarbase	MIMAT0027369	hsa-miR-6734-5p	ASTN1	460	ENSG00000152092	PAR-CLIP	Functional MTI (Weak)	22100165	validated
mirtarbase	MIMAT0027384	hsa-miR-6741-3p	SERPINC1	462	ENSG00000117601	HITS-CLIP	Functional MTI (Weak)	23824327	validated
mirtarbase	MIMAT0000084	hsa-miR-27a-3p	ZFHX3	463	ENSG00000140836	PAR-CLIP	Functional MTI (Weak)	22012620	validated
mirtarbase	MIMAT0000084	hsa-miR-27a-3p	ZFHX3	463	ENSG00000140836	PAR-CLIP	Functional MTI (Weak)	26701625	validated
mirtarbase	MIMAT0004985	hsa-miR-942-5p	ATIC	471	ENSG00000138363	PAR-CLIP	Functional MTI (Weak)	22100165	validated
mirtarbase	MIMAT0004513	hsa-miR-101-5p	ATM	472	ENSG00000149311	Luciferase reporter assay//qRT-PCR	Non-Functional MTI	20617180	validated
mirtarbase	MIMAT0004985	hsa-miR-942-5p	ATP1A3	478	ENSG00000105409	HITS-CLIP	Functional MTI (Weak)	23824327	validated
mirtarbase	MIMAT0019873	hsa-miR-4742-3p	FXYD2	486	ENSG00000137731	PAR-CLIP	Functional MTI (Weak)	22100165	validated
mirtarbase	MIMAT0000084	hsa-miR-27a-3p	ATP5MC3	518	ENSG00000154518	HITS-CLIP	Functional MTI (Weak)	22473208	validated
mirtarbase	MIMAT0000084	hsa-miR-27a-3p	ATP7B	540	ENSG00000123191	CLASH	Functional MTI (Weak)	23622248	validated
mirtarbase	MIMAT0027369	hsa-miR-6734-5p	BAK1	578	ENSG00000030110	PAR-CLIP	Functional MTI (Weak)	20371350	validated
mirtarbase	MIMAT0000084	hsa-miR-27a-3p	CCND1	595	ENSG00000110092	Luciferase reporter assay//qRT-PCR//Western blot	Functional MTI	21569481	validated
mirtarbase	MIMAT0000445	hsa-miR-126-3p	BCL2	596	ENSG00000171791	In situ hybridization//Luciferase reporter assay//Microarray//Northern blot//qRT-PCR//Western blot	Functional MTI	23603512	validated
mirtarbase	MIMAT0004513	hsa-miR-101-5p	BLMH	642	ENSG00000108578	PAR-CLIP	Functional MTI (Weak)	21572407	validated
mirtarbase	MIMAT0004672	hsa-miR-106b-3p	BMI1	648	ENSG00000168283	CLASH	Functional MTI (Weak)	23622248	validated
mirtarbase	MIMAT0000084	hsa-miR-27a-3p	BMI1	648	ENSG00000168283	CLASH	Functional MTI (Weak)	23622248	validated
mirtarbase	MIMAT0004672	hsa-miR-106b-3p	BMP2	650	ENSG00000125845	qRT-PCR//Western blot	Functional MTI	28108317	validated
mirtarbase	MIMAT0000084	hsa-miR-27a-3p	BMPR2	659	ENSG00000204217	HITS-CLIP	Functional MTI (Weak)	22473208	validated
mirtarbase	MIMAT0000084	hsa-miR-27a-3p	BNIP3	664	ENSG00000176171	Microarray//qRT-PCR	Functional MTI (Weak)	22815788	validated
mirtarbase	MIMAT0000084	hsa-miR-27a-3p	ZFP36L1	677	ENSG00000185650	PAR-CLIP	Functional MTI (Weak)	23592263	validated
mirtarbase	MIMAT0000084	hsa-miR-27a-3p	ZFP36L1	677	ENSG00000185650	PAR-CLIP	Functional MTI (Weak)	24398324	validated
mirtarbase	MIMAT0000084	hsa-miR-27a-3p	ZFP36L1	677	ENSG00000185650	PAR-CLIP	Functional MTI (Weak)	20371350	validated
mirtarbase	MIMAT0000084	hsa-miR-27a-3p	ZFP36L2	678	ENSG00000152518	HITS-CLIP	Functional MTI (Weak)	22473208	validated
mirtarbase	MIMAT0027384	hsa-miR-6741-3p	C3	718	ENSG00000125730	HITS-CLIP	Functional MTI (Weak)	23824327	validated
mirtarbase	MIMAT0025856	hsa-miR-6724-5p	VPS51	738	ENSG00000149823	PAR-CLIP	Functional MTI (Weak)	23708386	validated
mirtarbase	MIMAT0020924	hsa-miR-642a-3p	ABHD17B	51104	ENSG00000107362	HITS-CLIP	Functional MTI (Weak)	23824327	validated
mirtarbase	MIMAT0004672	hsa-miR-106b-3p	CACNA1E	777	ENSG00000198216	HITS-CLIP	Functional MTI (Weak)	19536157	validated
mirtarbase	MIMAT0019873	hsa-miR-4742-3p	CALM3	808	ENSG00000160014	PAR-CLIP	Functional MTI (Weak)	23592263	validated
mirtarbase	MIMAT0027369	hsa-miR-6734-5p	CALM3	808	ENSG00000160014	PAR-CLIP	Functional MTI (Weak)	23446348	validated
mirtarbase	MIMAT0027369	hsa-miR-6734-5p	CALM3	808	ENSG00000160014	PAR-CLIP	Functional MTI (Weak)	26701625	validated
mirtarbase	MIMAT0004792	hsa-miR-92b-5p	CALU	813	ENSG00000128595	HITS-CLIP	Functional MTI (Weak)	19536157	validated
mirtarbase	MIMAT0019045	hsa-miR-4508	CAPNS1	826	ENSG00000126247	PAR-CLIP	Functional MTI (Weak)	26701625	validated
mirtarbase	MIMAT0019045	hsa-miR-4508	CAPNS1	826	ENSG00000126247	PAR-CLIP	Functional MTI (Weak)	27292025	validated
mirtarbase	MIMAT0027384	hsa-miR-6741-3p	CAPZA2	830	ENSG00000198898	HITS-CLIP	Functional MTI (Weak)	23824327	validated
mirtarbase	MIMAT0000084	hsa-miR-27a-3p	RUNX1	861	ENSG00000159216	HITS-CLIP	Functional MTI (Weak)	23313552	validated
mirtarbase	MIMAT0004985	hsa-miR-942-5p	CBLB	868	ENSG00000114423	HITS-CLIP	Functional MTI (Weak)	19536157	validated
mirtarbase	MIMAT0004672	hsa-miR-106b-3p	CBS	875	ENSG00000160200	CLASH	Functional MTI (Weak)	23622248	validated
mirtarbase	MIMAT0000084	hsa-miR-27a-3p	CCNT2	905	ENSG00000082258	HITS-CLIP	Functional MTI (Weak)	22473208	validated
mirtarbase	MIMAT0025856	hsa-miR-6724-5p	CD3D	915	ENSG00000167286	HITS-CLIP	Functional MTI (Weak)	23824327	validated
mirtarbase	MIMAT0000445	hsa-miR-126-3p	ADGRE5	976	ENSG00000123146	FACS//Flow//GFP reporter assay//Luciferase reporter assay//qRT-PCR	Functional MTI	24274104	validated
mirtarbase	MIMAT0020924	hsa-miR-642a-3p	ACAP2	23527	ENSG00000114331	HITS-CLIP	Functional MTI (Weak)	23824327	validated
mirtarbase	MIMAT0000084	hsa-miR-27a-3p	CDC27	996	ENSG00000004897	Luciferase reporter assay//Western blot	Functional MTI	25943633	validated
mirtarbase	MIMAT0000084	hsa-miR-27a-3p	CDH6	1004	ENSG00000113361	PAR-CLIP	Functional MTI (Weak)	22100165	validated
mirtarbase	MIMAT0027369	hsa-miR-6734-5p	CDH7	1005	ENSG00000081138	PAR-CLIP	Functional MTI (Weak)	22100165	validated
mirtarbase	MIMAT0027384	hsa-miR-6741-3p	CDH8	1006	ENSG00000150394	HITS-CLIP	Functional MTI (Weak)	23824327	validated
mirtarbase	MIMAT0031179	hsa-miR-7976	CDK2	1017	ENSG00000123374	PAR-CLIP	Functional MTI (Weak)	26701625	validated
mirtarbase	MIMAT0027384	hsa-miR-6741-3p	CDK4	1019	ENSG00000135446	HITS-CLIP	Functional MTI (Weak)	23824327	validated
mirtarbase	MIMAT0004985	hsa-miR-942-5p	CDK6	1021	ENSG00000105810	PAR-CLIP	Functional MTI (Weak)	21572407	validated
mirtarbase	MIMAT0004985	hsa-miR-942-5p	CDK6	1021	ENSG00000105810	PAR-CLIP	Functional MTI (Weak)	20371350	validated
mirtarbase	MIMAT0004985	hsa-miR-942-5p	CDKN1A	1026	ENSG00000124762	qRT-PCR//Luciferase reporter assay//Western blot	Non-Functional MTI	20190813	validated
mirtarbase	MIMAT0020924	hsa-miR-642a-3p	AFF4	27125	ENSG00000072364	PAR-CLIP	Functional MTI (Weak)	23592263	validated
mirtarbase	MIMAT0027384	hsa-miR-6741-3p	CDKN3	1033	ENSG00000100526	HITS-CLIP	Functional MTI (Weak)	23824327	validated
mirtarbase	MIMAT0004610	hsa-miR-150-3p	CENPCP1	1061	NA	PAR-CLIP	Functional MTI (Weak)	23446348	validated
mirtarbase	MIMAT0020924	hsa-miR-642a-3p	AFF4	27125	ENSG00000072364	PAR-CLIP	Functional MTI (Weak)	21572407	validated
mirtarbase	MIMAT0020924	hsa-miR-642a-3p	AGPAT5	55326	ENSG00000155189	PAR-CLIP	Functional MTI (Weak)	22012620	validated
mirtarbase	MIMAT0006764	hsa-miR-320d	CKS1B	1163	ENSG00000173207	PAR-CLIP	Functional MTI (Weak)	22100165	validated
mirtarbase	MIMAT0027369	hsa-miR-6734-5p	CLCN7	1186	ENSG00000103249	PAR-CLIP	Functional MTI (Weak)	23592263	validated
mirtarbase	MIMAT0004672	hsa-miR-106b-3p	CLIC1	1192	ENSG00000213719	CLASH	Functional MTI (Weak)	23622248	validated
mirtarbase	MIMAT0004792	hsa-miR-92b-5p	TPP1	1200	ENSG00000166340	PAR-CLIP	Functional MTI (Weak)	27292025	validated
mirtarbase	MIMAT0004610	hsa-miR-150-3p	CCR6	1235	ENSG00000112486	Western blot	Functional MTI	27935859	validated
mirtarbase	MIMAT0004985	hsa-miR-942-5p	CMKLR1	1240	ENSG00000174600	HITS-CLIP	Functional MTI (Weak)	19536157	validated
mirtarbase	MIMAT0000084	hsa-miR-27a-3p	CNN3	1266	ENSG00000117519	Microarray//qRT-PCR	Functional MTI (Weak)	22815788	validated
mirtarbase	MIMAT0031179	hsa-miR-7976	COX6C	1345	ENSG00000164919	PAR-CLIP	Functional MTI (Weak)	26701625	validated
mirtarbase	MIMAT0031179	hsa-miR-7976	CPS1	1373	ENSG00000021826	HITS-CLIP	Functional MTI (Weak)	23313552	validated
mirtarbase	MIMAT0027369	hsa-miR-6734-5p	CREB1	1385	ENSG00000118260	PAR-CLIP	Functional MTI (Weak)	22291592	validated
mirtarbase	MIMAT0004985	hsa-miR-942-5p	CREBBP	1387	ENSG00000005339	PAR-CLIP	Functional MTI (Weak)	24398324	validated
mirtarbase	MIMAT0004513	hsa-miR-101-5p	CREBL2	1389	ENSG00000111269	HITS-CLIP	Functional MTI (Weak)	23824327	validated
mirtarbase	MIMAT0000445	hsa-miR-126-3p	CRK	1398	ENSG00000167193	Luciferase reporter assay//Western blot//qRT-PCR	Functional MTI	18602365	validated
mirtarbase	MIMAT0000445	hsa-miR-126-3p	CRK	1398	ENSG00000167193	Western blot	Functional MTI	19767772	validated
mirtarbase	MIMAT0000445	hsa-miR-126-3p	CRK	1398	ENSG00000167193	Immunohistochemistry//Luciferase reporter assay//Western blot	Functional MTI	20619534	validated
mirtarbase	MIMAT0000445	hsa-miR-126-3p	CRK	1398	ENSG00000167193	Sequencing	Functional MTI (Weak)	20371350	validated
mirtarbase	MIMAT0000445	hsa-miR-126-3p	CRK	1398	ENSG00000167193	qRT-PCR//Western blot	Functional MTI	24969300	validated
mirtarbase	MIMAT0000445	hsa-miR-126-3p	CRK	1398	ENSG00000167193	qRT-PCR//Western blot	Functional MTI	25027343	validated
mirtarbase	MIMAT0000445	hsa-miR-126-3p	CRK	1398	ENSG00000167193	qRT-PCR	Functional MTI (Weak)	27785060	validated
mirtarbase	MIMAT0004672	hsa-miR-106b-3p	CRK	1398	ENSG00000167193	CLASH	Functional MTI (Weak)	23622248	validated
mirtarbase	MIMAT0027384	hsa-miR-6741-3p	CRK	1398	ENSG00000167193	PAR-CLIP	Functional MTI (Weak)	21572407	validated
mirtarbase	MIMAT0006764	hsa-miR-320d	CRK	1398	ENSG00000167193	PAR-CLIP	Functional MTI (Weak)	20371350	validated
mirtarbase	MIMAT0000445	hsa-miR-126-3p	CRKL	1399	ENSG00000099942	Immunohistochemistry//Luciferase reporter assay//qRT-PCR//Western blot	Functional MTI	24055140	validated
mirtarbase	MIMAT0000084	hsa-miR-27a-3p	MAPK14	1432	ENSG00000112062	LacZ reporter assay	Functional MTI	27165190	validated
mirtarbase	MIMAT0004792	hsa-miR-92b-5p	CSK	1445	ENSG00000103653	PAR-CLIP	Functional MTI (Weak)	26701625	validated
mirtarbase	MIMAT0004985	hsa-miR-942-5p	CSNK1A1	1452	ENSG00000113712	HITS-CLIP	Functional MTI (Weak)	19536157	validated
mirtarbase	MIMAT0000084	hsa-miR-27a-3p	CSRP2	1466	ENSG00000175183	PAR-CLIP	Functional MTI (Weak)	23592263	validated
mirtarbase	MIMAT0000084	hsa-miR-27a-3p	CSRP2	1466	ENSG00000175183	PAR-CLIP	Functional MTI (Weak)	21572407	validated
mirtarbase	MIMAT0027369	hsa-miR-6734-5p	CSTF1	1477	ENSG00000101138	PAR-CLIP	Functional MTI (Weak)	23592263	validated
mirtarbase	MIMAT0019045	hsa-miR-4508	CSTF1	1477	ENSG00000101138	HITS-CLIP	Functional MTI (Weak)	23824327	validated
mirtarbase	MIMAT0004610	hsa-miR-150-3p	CTNNB1	1499	ENSG00000168036	Immunoblot//Luciferase reporter assay//qRT-PCR	Functional MTI	26935950	validated
mirtarbase	MIMAT0000084	hsa-miR-27a-3p	CTNND1	1500	ENSG00000198561	PAR-CLIP	Functional MTI (Weak)	23592263	validated
mirtarbase	MIMAT0000084	hsa-miR-27a-3p	CTNND1	1500	ENSG00000198561	PAR-CLIP	Functional MTI (Weak)	26701625	validated
mirtarbase	MIMAT0004985	hsa-miR-942-5p	CYLD	1540	ENSG00000083799	HITS-CLIP	Functional MTI (Weak)	23824327	validated
mirtarbase	MIMAT0000084	hsa-miR-27a-3p	CYP1B1	1545	ENSG00000138061	PAR-CLIP	Functional MTI (Weak)	23592263	validated
mirtarbase	MIMAT0031179	hsa-miR-7976	DAB2	1601	ENSG00000153071	HITS-CLIP	Functional MTI (Weak)	23824327	validated
mirtarbase	MIMAT0004985	hsa-miR-942-5p	CD55	1604	ENSG00000196352	HITS-CLIP	Functional MTI (Weak)	23824327	validated
mirtarbase	MIMAT0004792	hsa-miR-92b-5p	DDT	1652	ENSG00000099977	CLASH	Functional MTI (Weak)	23622248	validated
mirtarbase	MIMAT0004792	hsa-miR-92b-5p	DLST	1743	ENSG00000119689	CLASH	Functional MTI (Weak)	23622248	validated
mirtarbase	MIMAT0000445	hsa-miR-126-3p	DNMT1	1786	ENSG00000130816	Flow//Luciferase reporter assay//Microarray//qRT-PCR//Western blot	Functional MTI	21538319	validated
mirtarbase	MIMAT0004672	hsa-miR-106b-3p	DPH1	1801	ENSG00000108963	CLASH	Functional MTI (Weak)	23622248	validated
mirtarbase	MIMAT0000084	hsa-miR-27a-3p	DPYD	1806	ENSG00000188641	Luciferase reporter assay	Functional MTI	24401318	validated
mirtarbase	MIMAT0004985	hsa-miR-942-5p	DR1	1810	ENSG00000117505	HITS-CLIP	Functional MTI (Weak)	23824327	validated
mirtarbase	MIMAT0000084	hsa-miR-27a-3p	ATN1	1822	ENSG00000111676	CLASH	Functional MTI (Weak)	23622248	validated
mirtarbase	MIMAT0027384	hsa-miR-6741-3p	DSG3	1830	ENSG00000134757	HITS-CLIP	Functional MTI (Weak)	23824327	validated
mirtarbase	MIMAT0000084	hsa-miR-27a-3p	SLC26A2	1836	ENSG00000155850	HITS-CLIP	Functional MTI (Weak)	23824327	validated
mirtarbase	MIMAT0004985	hsa-miR-942-5p	DTX1	1840	ENSG00000135144	HITS-CLIP	Functional MTI (Weak)	19536157	validated
mirtarbase	MIMAT0019873	hsa-miR-4742-3p	DUSP2	1844	ENSG00000158050	PAR-CLIP	Functional MTI (Weak)	23592263	validated
mirtarbase	MIMAT0019873	hsa-miR-4742-3p	DUSP2	1844	ENSG00000158050	PAR-CLIP	Functional MTI (Weak)	22012620	validated
mirtarbase	MIMAT0004513	hsa-miR-101-5p	DUSP3	1845	ENSG00000108861	PAR-CLIP	Functional MTI (Weak)	21572407	validated
mirtarbase	MIMAT0000084	hsa-miR-27a-3p	DUSP5	1847	ENSG00000138166	CLASH	Functional MTI (Weak)	23622248	validated
mirtarbase	MIMAT0000445	hsa-miR-126-3p	E2F1	1869	ENSG00000101412	qRT-PCR	Non-Functional MTI (Weak)	18521848	validated
mirtarbase	MIMAT0027369	hsa-miR-6734-5p	E2F3	1871	ENSG00000112242	PAR-CLIP	Functional MTI (Weak)	23592263	validated
mirtarbase	MIMAT0000084	hsa-miR-27a-3p	ECT2	1894	ENSG00000114346	Sequencing	Functional MTI (Weak)	20371350	validated
mirtarbase	MIMAT0004985	hsa-miR-942-5p	EDN2	1907	ENSG00000127129	HITS-CLIP	Functional MTI (Weak)	19536157	validated
mirtarbase	MIMAT0000084	hsa-miR-27a-3p	PHC2	1912	ENSG00000134686	HITS-CLIP	Functional MTI (Weak)	22473208	validated
mirtarbase	MIMAT0000084	hsa-miR-27a-3p	EGFR	1956	ENSG00000146648	Luciferase reporter assay	Functional MTI	23559009	validated
mirtarbase	MIMAT0000084	hsa-miR-27a-3p	EGFR	1956	ENSG00000146648	Luciferase reporter assay//qRT-PCR//Western blot	Functional MTI	23650389	validated
mirtarbase	MIMAT0000084	hsa-miR-27a-3p	EIF5	1983	ENSG00000100664	PAR-CLIP	Functional MTI (Weak)	23446348	validated
mirtarbase	MIMAT0025856	hsa-miR-6724-5p	ELAVL3	1995	ENSG00000196361	HITS-CLIP	Functional MTI (Weak)	23824327	validated
mirtarbase	MIMAT0004985	hsa-miR-942-5p	ELAVL3	1995	ENSG00000196361	HITS-CLIP	Functional MTI (Weak)	23824327	validated
mirtarbase	MIMAT0004672	hsa-miR-106b-3p	ELF2	1998	ENSG00000109381	PAR-CLIP	Functional MTI (Weak)	23446348	validated
mirtarbase	MIMAT0004610	hsa-miR-150-3p	EMP1	2012	ENSG00000134531	PAR-CLIP	Functional MTI (Weak)	23446348	validated
mirtarbase	MIMAT0004610	hsa-miR-150-3p	EMP1	2012	ENSG00000134531	PAR-CLIP	Functional MTI (Weak)	20371350	validated
mirtarbase	MIMAT0004610	hsa-miR-150-3p	EMP1	2012	ENSG00000134531	HITS-CLIP	Functional MTI (Weak)	23706177	validated
mirtarbase	MIMAT0027384	hsa-miR-6741-3p	EMX2	2018	ENSG00000170370	HITS-CLIP	Functional MTI (Weak)	23824327	validated
mirtarbase	MIMAT0027384	hsa-miR-6741-3p	EMX2	2018	ENSG00000170370	HITS-CLIP	Functional MTI (Weak)	27418678	validated
mirtarbase	MIMAT0004985	hsa-miR-942-5p	EMX2	2018	ENSG00000170370	HITS-CLIP	Functional MTI (Weak)	23824327	validated
mirtarbase	MIMAT0000084	hsa-miR-27a-3p	EN2	2020	ENSG00000164778	PAR-CLIP	Functional MTI (Weak)	21572407	validated
mirtarbase	MIMAT0027384	hsa-miR-6741-3p	ENSA	2029	ENSG00000143420	HITS-CLIP	Functional MTI (Weak)	23824327	validated
mirtarbase	MIMAT0027384	hsa-miR-6741-3p	EPHX2	2053	ENSG00000120915	HITS-CLIP	Functional MTI (Weak)	23824327	validated
mirtarbase	MIMAT0004985	hsa-miR-942-5p	EPHX2	2053	ENSG00000120915	HITS-CLIP	Functional MTI (Weak)	23824327	validated
mirtarbase	MIMAT0019873	hsa-miR-4742-3p	CLN8	2055	ENSG00000182372	HITS-CLIP	Functional MTI (Weak)	23824327	validated
mirtarbase	MIMAT0019873	hsa-miR-4742-3p	CLN8	2055	ENSG00000182372	HITS-CLIP	Functional MTI (Weak)	23313552	validated
mirtarbase	MIMAT0019873	hsa-miR-4742-3p	CLN8	2055	ENSG00000182372	HITS-CLIP	Functional MTI (Weak)	22927820	validated
mirtarbase	MIMAT0019873	hsa-miR-4742-3p	ETV3	2117	ENSG00000117036	PAR-CLIP	Functional MTI (Weak)	23592263	validated
mirtarbase	MIMAT0027384	hsa-miR-6741-3p	ETV3	2117	ENSG00000117036	PAR-CLIP	Functional MTI (Weak)	23592263	validated
mirtarbase	MIMAT0000445	hsa-miR-126-3p	EZH2	2146	ENSG00000106462	Luciferase reporter assay//qRT-PCR//Western blot	Functional MTI	27622325	validated
mirtarbase	MIMAT0000084	hsa-miR-27a-3p	EZH2	2146	ENSG00000106462	Chromatin immunoprecipitation//Immunohistochemistry//qRT-PCR	Functional MTI (Weak)	26746204	validated
mirtarbase	MIMAT0004513	hsa-miR-101-5p	EZH2	2146	ENSG00000106462	qRT-PCR//Western blot	Functional MTI	28000868	validated
mirtarbase	MIMAT0004985	hsa-miR-942-5p	F2RL1	2150	ENSG00000164251	HITS-CLIP	Functional MTI (Weak)	19536157	validated
mirtarbase	MIMAT0000084	hsa-miR-27a-3p	FARSA	2193	ENSG00000179115	HITS-CLIP	Functional MTI (Weak)	22473208	validated
mirtarbase	MIMAT0004985	hsa-miR-942-5p	FASN	2194	ENSG00000169710	CLASH	Functional MTI (Weak)	23622248	validated
mirtarbase	MIMAT0004985	hsa-miR-942-5p	FCGR3B	2215	ENSG00000162747	PAR-CLIP	Functional MTI (Weak)	22012620	validated
mirtarbase	MIMAT0004513	hsa-miR-101-5p	FDX1	2230	ENSG00000137714	PAR-CLIP	Functional MTI (Weak)	23592263	validated
mirtarbase	MIMAT0004513	hsa-miR-101-5p	FDX1	2230	ENSG00000137714	PAR-CLIP	Functional MTI (Weak)	20371350	validated
mirtarbase	MIMAT0004513	hsa-miR-101-5p	FDX1	2230	ENSG00000137714	PAR-CLIP	Functional MTI (Weak)	27292025	validated
mirtarbase	MIMAT0004985	hsa-miR-942-5p	FGF9	2254	ENSG00000102678	HITS-CLIP	Functional MTI (Weak)	23824327	validated
mirtarbase	MIMAT0027384	hsa-miR-6741-3p	FGFR1	2260	ENSG00000077782	HITS-CLIP	Functional MTI (Weak)	23824327	validated
mirtarbase	MIMAT0004985	hsa-miR-942-5p	GPC5	2262	ENSG00000179399	HITS-CLIP	Functional MTI (Weak)	23824327	validated
mirtarbase	MIMAT0000084	hsa-miR-27a-3p	FHL2	2274	ENSG00000115641	PAR-CLIP	Functional MTI (Weak)	23592263	validated
mirtarbase	MIMAT0000084	hsa-miR-27a-3p	FHL2	2274	ENSG00000115641	PAR-CLIP	Functional MTI (Weak)	23446348	validated
mirtarbase	MIMAT0000084	hsa-miR-27a-3p	FOXO1	2308	ENSG00000150907	qRT-PCR//Luciferase reporter assay//Western blot	Functional MTI	19574223	validated
mirtarbase	MIMAT0000084	hsa-miR-27a-3p	FOXO1	2308	ENSG00000150907	Immunohistochemistry//Northern blot//qRT-PCR//Western blot	Functional MTI	20028871	validated
mirtarbase	MIMAT0000084	hsa-miR-27a-3p	FOXO1	2308	ENSG00000150907	Immunohistochemistry//qRT-PCR//Western blot	Functional MTI	22213032	validated
mirtarbase	MIMAT0000084	hsa-miR-27a-3p	FOXO1	2308	ENSG00000150907	Immunohistochemistry//In situ hybridization//Microarray//qRT-PCR	Functional MTI (Weak)	24746199	validated
mirtarbase	MIMAT0004672	hsa-miR-106b-3p	FOXO1	2308	ENSG00000150907	CLASH	Functional MTI (Weak)	23622248	validated
mirtarbase	MIMAT0004985	hsa-miR-942-5p	FOXO1	2308	ENSG00000150907	HITS-CLIP	Functional MTI (Weak)	23824327	validated
mirtarbase	MIMAT0000445	hsa-miR-126-3p	FOXO3	2309	ENSG00000118689	In situ hybridization//Luciferase reporter assay//Northern blot//qRT-PCR//Western blot	Functional MTI	23603512	validated
tarbase	MIMAT0020924	hsa-miR-642a-3p	AIG1	51390	ENSG00000146416	Degradome sequencing	positive		validated
mirtarbase	MIMAT0004513	hsa-miR-101-5p	FOS	2353	ENSG00000170345	Luciferase reporter assay//qRT-PCR//Western blot	Functional MTI	27485165	validated
mirtarbase	MIMAT0027384	hsa-miR-6741-3p	FXN	2395	ENSG00000165060	HITS-CLIP	Functional MTI (Weak)	23824327	validated
mirtarbase	MIMAT0004672	hsa-miR-106b-3p	KDSR	2531	ENSG00000119537	HITS-CLIP	Functional MTI (Weak)	27418678	validated
mirtarbase	MIMAT0027384	hsa-miR-6741-3p	G6PC	2538	ENSG00000131482	HITS-CLIP	Functional MTI (Weak)	23824327	validated
mirtarbase	MIMAT0004672	hsa-miR-106b-3p	GAPDH	2597	ENSG00000111640	CLASH	Functional MTI (Weak)	23622248	validated
mirtarbase	MIMAT0000084	hsa-miR-27a-3p	GATA2	2624	ENSG00000179348	Luciferase reporter assay	Functional MTI	23322776	validated
mirtarbase	MIMAT0000084	hsa-miR-27a-3p	GATA3	2625	ENSG00000107485	Luciferase reporter assay	Functional MTI	26834155	validated
mirtarbase	MIMAT0027384	hsa-miR-6741-3p	GATA6	2627	ENSG00000141448	HITS-CLIP	Functional MTI (Weak)	23824327	validated
mirtarbase	MIMAT0004792	hsa-miR-92b-5p	GCK	2645	ENSG00000106633	PAR-CLIP	Functional MTI (Weak)	23592263	validated
mirtarbase	MIMAT0004792	hsa-miR-92b-5p	GCK	2645	ENSG00000106633	PAR-CLIP	Functional MTI (Weak)	20371350	validated
mirtarbase	MIMAT0004985	hsa-miR-942-5p	GFRA1	2674	ENSG00000151892	HITS-CLIP	Functional MTI (Weak)	23824327	validated
mirtarbase	MIMAT0025856	hsa-miR-6724-5p	B4GALT1	2683	ENSG00000086062	HITS-CLIP	Functional MTI (Weak)	23313552	validated
mirtarbase	MIMAT0004985	hsa-miR-942-5p	GJB1	2705	ENSG00000169562	HITS-CLIP	Functional MTI (Weak)	19536157	validated
mirtarbase	MIMAT0004672	hsa-miR-106b-3p	GMPR	2766	ENSG00000137198	HITS-CLIP	Functional MTI (Weak)	19536157	validated
mirtarbase	MIMAT0006764	hsa-miR-320d	GNAI1	2770	ENSG00000127955	Luciferase reporter assay//Western blot//Immunohistochemical (IHC) staining	Functional MTI	23691483	validated
mirtarbase	MIMAT0004792	hsa-miR-92b-5p	GNAI2	2771	ENSG00000114353	PAR-CLIP	Functional MTI (Weak)	26701625	validated
mirtarbase	MIMAT0004792	hsa-miR-92b-5p	GPI	2821	ENSG00000105220	CLASH	Functional MTI (Weak)	23622248	validated
mirtarbase	MIMAT0000084	hsa-miR-27a-3p	MKNK2	2872	ENSG00000099875	Sequencing	Functional MTI (Weak)	20371350	validated
mirtarbase	MIMAT0000084	hsa-miR-27a-3p	MKNK2	2872	ENSG00000099875	PAR-CLIP	Functional MTI (Weak)	23592263	validated
mirtarbase	MIMAT0004610	hsa-miR-150-3p	MKNK2	2872	ENSG00000099875	PAR-CLIP	Functional MTI (Weak)	23592263	validated
mirtarbase	MIMAT0004610	hsa-miR-150-3p	MKNK2	2872	ENSG00000099875	PAR-CLIP	Functional MTI (Weak)	22012620	validated
mirtarbase	MIMAT0004610	hsa-miR-150-3p	MKNK2	2872	ENSG00000099875	PAR-CLIP	Functional MTI (Weak)	20371350	validated
mirtarbase	MIMAT0019873	hsa-miR-4742-3p	MKNK2	2872	ENSG00000099875	PAR-CLIP	Functional MTI (Weak)	23592263	validated
mirtarbase	MIMAT0000084	hsa-miR-27a-3p	GRB2	2885	ENSG00000177885	ChIP-seq//qRT-PCR//Luciferase reporter assay//Western blot	Functional MTI	24725595	validated
mirtarbase	MIMAT0004985	hsa-miR-942-5p	RAPGEF1	2889	ENSG00000107263	HITS-CLIP	Functional MTI (Weak)	23824327	validated
mirtarbase	MIMAT0000445	hsa-miR-126-3p	GRIN2B	2904	ENSG00000273079	HITS-CLIP	Functional MTI (Weak)	23824327	validated
mirtarbase	MIMAT0004672	hsa-miR-106b-3p	GRINA	2907	ENSG00000178719	CLASH	Functional MTI (Weak)	23622248	validated
mirtarbase	MIMAT0000084	hsa-miR-27a-3p	GSK3B	2932	ENSG00000082701	ChIP//Luciferase reporter assay//qRT-PCR//Western blot	Functional MTI	28122350	validated
mirtarbase	MIMAT0004985	hsa-miR-942-5p	GSK3B	2932	ENSG00000082701	Luciferase reporter assay//Western blot	Functional MTI	25844602	validated
mirtarbase	MIMAT0027369	hsa-miR-6734-5p	GSN	2934	ENSG00000148180	HITS-CLIP	Functional MTI (Weak)	23313552	validated
mirtarbase	MIMAT0027384	hsa-miR-6741-3p	GSTM3	2947	ENSG00000134202	HITS-CLIP	Functional MTI (Weak)	23824327	validated
mirtarbase	MIMAT0019873	hsa-miR-4742-3p	GTF2B	2959	ENSG00000137947	PAR-CLIP	Functional MTI (Weak)	21572407	validated
mirtarbase	MIMAT0019873	hsa-miR-4742-3p	GTF2B	2959	ENSG00000137947	HITS-CLIP	Functional MTI (Weak)	23706177	validated
mirtarbase	MIMAT0019873	hsa-miR-4742-3p	GTF2B	2959	ENSG00000137947	PAR-CLIP	Functional MTI (Weak)	27292025	validated
mirtarbase	MIMAT0000084	hsa-miR-27a-3p	GYS1	2997	ENSG00000104812	HITS-CLIP	Functional MTI (Weak)	22473208	validated
mirtarbase	MIMAT0004792	hsa-miR-92b-5p	HCFC1	3054	ENSG00000172534	PAR-CLIP	Functional MTI (Weak)	27292025	validated
mirtarbase	MIMAT0004672	hsa-miR-106b-3p	HIF1A	3091	ENSG00000100644	CLASH	Functional MTI (Weak)	23622248	validated
mirtarbase	MIMAT0000084	hsa-miR-27a-3p	HIF1A	3091	ENSG00000100644	ChIP-seq//Luciferase reporter assay//qRT-PCR//Western blot	Functional MTI	26292288	validated
tarbase	MIMAT0020924	hsa-miR-642a-3p	ATPAF1	64756	ENSG00000123472	Degradome sequencing	positive		validated
mirtarbase	MIMAT0000084	hsa-miR-27a-3p	HINT1	3094	ENSG00000169567	HITS-CLIP	Functional MTI (Weak)	23824327	validated
mirtarbase	MIMAT0027369	hsa-miR-6734-5p	HLA-DOA	3111	ENSG00000204252	PAR-CLIP	Functional MTI (Weak)	23592263	validated
mirtarbase	MIMAT0000084	hsa-miR-27a-3p	HLA-DRA	3122	ENSG00000204287	PAR-CLIP	Functional MTI (Weak)	23592263	validated
mirtarbase	MIMAT0020924	hsa-miR-642a-3p	ATXN3	4287	ENSG00000066427	HITS-CLIP	Functional MTI (Weak)	23824327	validated
mirtarbase	MIMAT0020924	hsa-miR-642a-3p	BAZ2A	11176	ENSG00000076108	HITS-CLIP	Functional MTI (Weak)	23824327	validated
mirtarbase	MIMAT0027384	hsa-miR-6741-3p	HMGB1	3146	ENSG00000189403	HITS-CLIP	Functional MTI (Weak)	23824327	validated
mirtarbase	MIMAT0000084	hsa-miR-27a-3p	HMGN1	3150	ENSG00000205581	PAR-CLIP	Functional MTI (Weak)	23592263	validated
mirtarbase	MIMAT0000084	hsa-miR-27a-3p	HMGN1	3150	ENSG00000205581	HITS-CLIP	Functional MTI (Weak)	23313552	validated
mirtarbase	MIMAT0000084	hsa-miR-27a-3p	HMGCR	3156	ENSG00000113161	Luciferase reporter assay//Next Generation Sequencing (NGS)//qRT-PCR	Functional MTI	26646011	validated
mirtarbase	MIMAT0031179	hsa-miR-7976	HMOX1	3162	ENSG00000100292	PAR-CLIP	Functional MTI (Weak)	23592263	validated
mirtarbase	MIMAT0004985	hsa-miR-942-5p	HNRNPA1	3178	ENSG00000135486	HITS-CLIP	Functional MTI (Weak)	23313552	validated
mirtarbase	MIMAT0000084	hsa-miR-27a-3p	HNRNPF	3185	ENSG00000169813	HITS-CLIP	Functional MTI (Weak)	22473208	validated
mirtarbase	MIMAT0000084	hsa-miR-27a-3p	HNRNPF	3185	ENSG00000169813	PAR-CLIP	Functional MTI (Weak)	20371350	validated
mirtarbase	MIMAT0004672	hsa-miR-106b-3p	HNRNPK	3190	ENSG00000165119	CLASH	Functional MTI (Weak)	23622248	validated
mirtarbase	MIMAT0020924	hsa-miR-642a-3p	BAZ2A	11176	ENSG00000076108	HITS-CLIP	Functional MTI (Weak)	22927820	validated
mirtarbase	MIMAT0000445	hsa-miR-126-3p	HOXA9	3205	ENSG00000078399	GFP reporter assay//qRT-PCR//Western blot//Luciferase reporter assay	Functional MTI	18474618	validated
mirtarbase	MIMAT0000084	hsa-miR-27a-3p	HOXA10	3206	ENSG00000253293	Luciferase reporter assay//qRT-PCR//Western blot	Functional MTI	23246964	validated
mirtarbase	MIMAT0000084	hsa-miR-27a-3p	HOXA10	3206	ENSG00000253293	PAR-CLIP	Functional MTI (Weak)	23446348	validated
mirtarbase	MIMAT0000084	hsa-miR-27a-3p	HOXA10	3206	ENSG00000253293	PAR-CLIP	Functional MTI (Weak)	21572407	validated
mirtarbase	MIMAT0000084	hsa-miR-27a-3p	HOXA10	3206	ENSG00000253293	PAR-CLIP	Functional MTI (Weak)	20371350	validated
mirtarbase	MIMAT0000084	hsa-miR-27a-3p	HOXB3	3213	ENSG00000120093	PAR-CLIP	Functional MTI (Weak)	21572407	validated
mirtarbase	MIMAT0004985	hsa-miR-942-5p	HOXB5	3215	ENSG00000120075	HITS-CLIP	Functional MTI (Weak)	23824327	validated
mirtarbase	MIMAT0000084	hsa-miR-27a-3p	HOXC6	3223	ENSG00000197757	Sequencing	Functional MTI (Weak)	20371350	validated
mirtarbase	MIMAT0000084	hsa-miR-27a-3p	HOXC11	3227	ENSG00000123388	PAR-CLIP	Functional MTI (Weak)	26701625	validated
mirtarbase	MIMAT0000084	hsa-miR-27a-3p	HOXC11	3227	ENSG00000123388	PAR-CLIP	Functional MTI (Weak)	27292025	validated
mirtarbase	MIMAT0000084	hsa-miR-27a-3p	HOXD11	3237	ENSG00000128713	PAR-CLIP	Functional MTI (Weak)	21572407	validated
mirtarbase	MIMAT0019873	hsa-miR-4742-3p	HPGD	3248	ENSG00000164120	HITS-CLIP	Functional MTI (Weak)	19536157	validated
mirtarbase	MIMAT0019873	hsa-miR-4742-3p	HSBP1	3281	ENSG00000230989	HITS-CLIP	Functional MTI (Weak)	19536157	validated
mirtarbase	MIMAT0004985	hsa-miR-942-5p	HSPA4	3308	ENSG00000170606	CLASH	Functional MTI (Weak)	23622248	validated
mirtarbase	MIMAT0000084	hsa-miR-27a-3p	FOXN2	3344	ENSG00000170802	PAR-CLIP	Functional MTI (Weak)	23592263	validated
mirtarbase	MIMAT0000084	hsa-miR-27a-3p	FOXN2	3344	ENSG00000170802	PAR-CLIP	Functional MTI (Weak)	21572407	validated
mirtarbase	MIMAT0000084	hsa-miR-27a-3p	ID4	3400	ENSG00000172201	Sequencing//PAR-CLIP	Functional MTI (Weak)	20371350	validated
mirtarbase	MIMAT0004985	hsa-miR-942-5p	IFI27	3429	ENSG00000165949	Flow//Luciferase reporter assay//qRT-PCR//Western blot	Functional MTI	24970806	validated
mirtarbase	MIMAT0004985	hsa-miR-942-5p	IFI27	3429	ENSG00000165949	Flow//Immunofluorescence//Luciferase reporter assay//qRT-PCR//Western blot	Functional MTI	24727952	validated
mirtarbase	MIMAT0027384	hsa-miR-6741-3p	SP110	3431	ENSG00000135899	HITS-CLIP	Functional MTI (Weak)	23824327	validated
mirtarbase	MIMAT0000084	hsa-miR-27a-3p	IFNG	3458	ENSG00000111537	ChIP-seq//qRT-PCR//Luciferase reporter assay//Western blot	Functional MTI	24725595	validated
mirtarbase	MIMAT0000084	hsa-miR-27a-3p	IFNR	3466	NA	Luciferase reporter assay//qRT-PCR	Functional MTI	25030422	validated
mirtarbase	MIMAT0000084	hsa-miR-27a-3p	IGF1	3479	ENSG00000017427	Luciferase reporter assay//ELISA//GFP reporter assay//Immunoblot//Immunoprecipitaion//qRT-PCR//Western blot	Functional MTI	21643012	validated
mirtarbase	MIMAT0004610	hsa-miR-150-3p	IGF1R	3480	ENSG00000140443	Chip//Luciferase assay//Microarray//QRTPCR//Western blot	Functional MTI	23675407	validated
mirtarbase	MIMAT0019045	hsa-miR-4508	IGF1R	3480	ENSG00000140443	HITS-CLIP	Functional MTI (Weak)	23313552	validated
mirtarbase	MIMAT0006764	hsa-miR-320d	IGF2	3481	ENSG00000167244	PAR-CLIP	Functional MTI (Weak)	23592263	validated
mirtarbase	MIMAT0019873	hsa-miR-4742-3p	IGF2R	3482	ENSG00000197081	HITS-CLIP	Functional MTI (Weak)	19536157	validated
mirtarbase	MIMAT0000445	hsa-miR-126-3p	IGFBP2	3485	ENSG00000115457	ELISA//Flow//Immunohistochemistry//Luciferase reporter assay//Microarray//qRT-PCR//Western blot	Functional MTI	22170610	validated
mirtarbase	MIMAT0006764	hsa-miR-320d	RBPJ	3516	ENSG00000168214	PAR-CLIP	Functional MTI (Weak)	26701625	validated
mirtarbase	MIMAT0027384	hsa-miR-6741-3p	IL6R	3570	ENSG00000160712	HITS-CLIP	Functional MTI (Weak)	23313552	validated
mirtarbase	MIMAT0027384	hsa-miR-6741-3p	IL10RB	3588	ENSG00000243646	HITS-CLIP	Functional MTI (Weak)	23824327	validated
mirtarbase	MIMAT0000084	hsa-miR-27a-3p	IMPA1	3612	ENSG00000133731	CLASH	Functional MTI (Weak)	23622248	validated
mirtarbase	MIMAT0020924	hsa-miR-642a-3p	BHLHB9	80823	ENSG00000198908	PAR-CLIP	Functional MTI (Weak)	21572407	validated
mirtarbase	MIMAT0000445	hsa-miR-126-3p	IRS1	3667	ENSG00000169047	qRT-PCR//Luciferase reporter assay//Western blot	Functional MTI	18834857	validated
mirtarbase	MIMAT0000445	hsa-miR-126-3p	IRS1	3667	ENSG00000169047	Luciferase reporter assay	Functional MTI	21464990	validated
mirtarbase	MIMAT0000445	hsa-miR-126-3p	IRS1	3667	ENSG00000169047	Luciferase reporter assay//Northern blot//qRT-PCR//Western blot	Functional MTI	23603512	validated
mirtarbase	MIMAT0000445	hsa-miR-126-3p	IRS1	3667	ENSG00000169047	Luciferase reporter assay//qRT-PCR//Western blot	Functional MTI	23893300	validated
mirtarbase	MIMAT0000445	hsa-miR-126-3p	IRS1	3667	ENSG00000169047	Luciferase reporter assay	Functional MTI	26893711	validated
mirtarbase	MIMAT0000445	hsa-miR-126-3p	IRS1	3667	ENSG00000169047	Luciferase reporter assay//qRT-PCR//Western blot	Functional MTI	26617742	validated
mirtarbase	MIMAT0000445	hsa-miR-126-3p	IRS1	3667	ENSG00000169047	Microarray//qRT-PCR//Western blot	Functional MTI	27119351	validated
mirtarbase	MIMAT0000445	hsa-miR-126-3p	KCNJ1	3758	ENSG00000151704	PAR-CLIP	Functional MTI (Weak)	22012620	validated
mirtarbase	MIMAT0027384	hsa-miR-6741-3p	KCNJ6	3763	ENSG00000157542	HITS-CLIP	Functional MTI (Weak)	23824327	validated
mirtarbase	MIMAT0020924	hsa-miR-642a-3p	BRWD1	54014	ENSG00000185658	HITS-CLIP	Functional MTI (Weak)	23313552	validated
mirtarbase	MIMAT0000084	hsa-miR-27a-3p	TNPO1	3842	ENSG00000083312	HITS-CLIP	Functional MTI (Weak)	22473208	validated
mirtarbase	MIMAT0000084	hsa-miR-27a-3p	TNPO1	3842	ENSG00000083312	PAR-CLIP	Functional MTI (Weak)	23592263	validated
mirtarbase	MIMAT0019873	hsa-miR-4742-3p	TNPO1	3842	ENSG00000083312	HITS-CLIP	Functional MTI (Weak)	19536157	validated
mirtarbase	MIMAT0004985	hsa-miR-942-5p	TNPO1	3842	ENSG00000083312	HITS-CLIP	Functional MTI (Weak)	19536157	validated
mirtarbase	MIMAT0000445	hsa-miR-126-3p	KRAS	3845	ENSG00000133703	Immunohistochemistry//Luciferase reporter assay//Microarray//qRT-PCR//Western blot	Functional MTI	22384141	validated
mirtarbase	MIMAT0000084	hsa-miR-27a-3p	KRAS	3845	ENSG00000133703	Luciferase reporter assay	Functional MTI	24154848	validated
mirtarbase	MIMAT0000084	hsa-miR-27a-3p	KRAS	3845	ENSG00000133703	qRT-PCR//Luciferase reporter assay//Western blot	Functional MTI	25436011	validated
mirtarbase	MIMAT0031179	hsa-miR-7976	KRTAP5-9	3846	ENSG00000254997	HITS-CLIP	Functional MTI (Weak)	23824327	validated
mirtarbase	MIMAT0000084	hsa-miR-27a-3p	LAMP2	3920	ENSG00000005893	Luciferase reporter assay	Functional MTI	26993299	validated
mirtarbase	MIMAT0004513	hsa-miR-101-5p	STMN1	3925	ENSG00000117632	Immunofluorescence//Luciferase reporter assay//qRT-PCR//Western blot	Functional MTI	25607713	validated
mirtarbase	MIMAT0027369	hsa-miR-6734-5p	LASP1	3927	ENSG00000002834	PAR-CLIP	Functional MTI (Weak)	23592263	validated
mirtarbase	MIMAT0027369	hsa-miR-6734-5p	LASP1	3927	ENSG00000002834	PAR-CLIP	Functional MTI (Weak)	26701625	validated
mirtarbase	MIMAT0000084	hsa-miR-27a-3p	LBR	3930	ENSG00000143815	Sequencing	Functional MTI (Weak)	20371350	validated
mirtarbase	MIMAT0000084	hsa-miR-27a-3p	LBR	3930	ENSG00000143815	HITS-CLIP	Functional MTI (Weak)	22473208	validated
mirtarbase	MIMAT0019873	hsa-miR-4742-3p	LBR	3930	ENSG00000143815	PAR-CLIP	Functional MTI (Weak)	20371350	validated
mirtarbase	MIMAT0000084	hsa-miR-27a-3p	LDLR	3949	ENSG00000130164	Flow cytometry//Immunocytochemistry//qRT-PCR//Western blot	Functional MTI	24824429	validated
mirtarbase	MIMAT0000084	hsa-miR-27a-3p	LDLR	3949	ENSG00000130164	HITS-CLIP	Functional MTI (Weak)	23313552	validated
mirtarbase	MIMAT0027384	hsa-miR-6741-3p	LDLR	3949	ENSG00000130164	HITS-CLIP	Functional MTI (Weak)	23824327	validated
mirtarbase	MIMAT0019873	hsa-miR-4742-3p	LETM1	3954	ENSG00000168924	HITS-CLIP	Functional MTI (Weak)	27418678	validated
mirtarbase	MIMAT0000084	hsa-miR-27a-3p	LFNG	3955	ENSG00000106003	PAR-CLIP	Functional MTI (Weak)	23592263	validated
mirtarbase	MIMAT0000084	hsa-miR-27a-3p	LIFR	3977	ENSG00000113594	Sequencing	Functional MTI (Weak)	20371350	validated
mirtarbase	MIMAT0000084	hsa-miR-27a-3p	LIFR	3977	ENSG00000113594	PAR-CLIP	Functional MTI (Weak)	21572407	validated
mirtarbase	MIMAT0027384	hsa-miR-6741-3p	LIMS1	3987	ENSG00000169756	HITS-CLIP	Functional MTI (Weak)	23824327	validated
mirtarbase	MIMAT0004513	hsa-miR-101-5p	LIPA	3988	ENSG00000107798	PAR-CLIP	Functional MTI (Weak)	27292025	validated
mirtarbase	MIMAT0004672	hsa-miR-106b-3p	PRICKLE3	4007	ENSG00000012211	CLASH	Functional MTI (Weak)	23622248	validated
mirtarbase	MIMAT0004985	hsa-miR-942-5p	LPP	4026	ENSG00000145012	HITS-CLIP	Functional MTI (Weak)	23824327	validated
mirtarbase	MIMAT0000445	hsa-miR-126-3p	LRP6	4040	ENSG00000070018	Luciferase reporter assay//qRT-PCR//Western blot	Functional MTI	23811937	validated
mirtarbase	MIMAT0000445	hsa-miR-126-3p	LRP6	4040	ENSG00000070018	Luciferase reporter assay//qRT-PCR//Western blot	Functional MTI	26239517	validated
mirtarbase	MIMAT0004985	hsa-miR-942-5p	LSAMP	4045	ENSG00000185565	PAR-CLIP	Functional MTI (Weak)	22012620	validated
mirtarbase	MIMAT0019873	hsa-miR-4742-3p	LSAMP	4045	ENSG00000185565	HITS-CLIP	Functional MTI (Weak)	23824327	validated
mirtarbase	MIMAT0004985	hsa-miR-942-5p	LTF	4057	ENSG00000012223	HITS-CLIP	Functional MTI (Weak)	23824327	validated
mirtarbase	MIMAT0004985	hsa-miR-942-5p	CAPRIN1	4076	ENSG00000135387	HITS-CLIP	Functional MTI (Weak)	23824327	validated
mirtarbase	MIMAT0000084	hsa-miR-27a-3p	SMAD2	4087	ENSG00000175387	HITS-CLIP	Functional MTI (Weak)	22473208	validated
mirtarbase	MIMAT0000084	hsa-miR-27a-3p	SMAD2	4087	ENSG00000175387	Luciferase reporter assay//qRT-PCR//Western blot	Functional MTI	28370334	validated
mirtarbase	MIMAT0000084	hsa-miR-27a-3p	SMAD4	4089	ENSG00000141646	HITS-CLIP	Functional MTI (Weak)	23824327	validated
mirtarbase	MIMAT0000084	hsa-miR-27a-3p	SMAD4	4089	ENSG00000141646	ChIP-seq//Immunohistochemistry	Functional MTI (Weak)	26600197	validated
mirtarbase	MIMAT0000084	hsa-miR-27a-3p	SMAD4	4089	ENSG00000141646	Luciferase reporter assay//qRT-PCR//Western blot	Functional MTI	28370334	validated
mirtarbase	MIMAT0019873	hsa-miR-4742-3p	SMAD5	4090	ENSG00000113658	PAR-CLIP	Functional MTI (Weak)	20371350	validated
mirtarbase	MIMAT0000084	hsa-miR-27a-3p	SMAD5	4090	ENSG00000113658	Luciferase reporter assay//qRT-PCR//Western blot	Functional MTI	26400397	validated
mirtarbase	MIMAT0027384	hsa-miR-6741-3p	MAGEB4	4115	ENSG00000120289	HITS-CLIP	Functional MTI (Weak)	23824327	validated
mirtarbase	MIMAT0000084	hsa-miR-27a-3p	MAP1B	4131	ENSG00000131711	PAR-CLIP	Functional MTI (Weak)	20371350	validated
mirtarbase	MIMAT0004513	hsa-miR-101-5p	MAT2A	4144	ENSG00000168906	PAR-CLIP	Functional MTI (Weak)	21572407	validated
mirtarbase	MIMAT0004513	hsa-miR-101-5p	MAT2A	4144	ENSG00000168906	PAR-CLIP	Functional MTI (Weak)	20371350	validated
mirtarbase	MIMAT0006764	hsa-miR-320d	MAX	4149	ENSG00000125952	PAR-CLIP	Functional MTI (Weak)	23592263	validated
mirtarbase	MIMAT0006764	hsa-miR-320d	MCL1	4170	ENSG00000143384	PAR-CLIP	Functional MTI (Weak)	26701625	validated
mirtarbase	MIMAT0027384	hsa-miR-6741-3p	MCM4	4173	ENSG00000104738	HITS-CLIP	Functional MTI (Weak)	23824327	validated
mirtarbase	MIMAT0004610	hsa-miR-150-3p	CD46	4179	ENSG00000117335	PAR-CLIP	Functional MTI (Weak)	21572407	validated
mirtarbase	MIMAT0006764	hsa-miR-320d	MDK	4192	ENSG00000110492	PAR-CLIP	Functional MTI (Weak)	27292025	validated
mirtarbase	MIMAT0004985	hsa-miR-942-5p	MDM4	4194	ENSG00000198625	PAR-CLIP	Functional MTI (Weak)	27292025	validated
mirtarbase	MIMAT0004985	hsa-miR-942-5p	MECP2	4204	ENSG00000169057	HITS-CLIP	Functional MTI (Weak)	23824327	validated
mirtarbase	MIMAT0020924	hsa-miR-642a-3p	BZW1	9689	ENSG00000082153	PAR-CLIP	Functional MTI (Weak)	26701625	validated
mirtarbase	MIMAT0020924	hsa-miR-642a-3p	BZW1	9689	ENSG00000082153	PAR-CLIP	Functional MTI (Weak)	27292025	validated
mirtarbase	MIMAT0020924	hsa-miR-642a-3p	C5orf15	56951	ENSG00000113583	HITS-CLIP	Functional MTI (Weak)	23313552	validated
mirtarbase	MIMAT0031179	hsa-miR-7976	RAB8A	4218	ENSG00000167461	PAR-CLIP	Functional MTI (Weak)	20371350	validated
mirtarbase	MIMAT0019873	hsa-miR-4742-3p	MEOX2	4223	ENSG00000106511	HITS-CLIP	Functional MTI (Weak)	19536157	validated
mirtarbase	MIMAT0000084	hsa-miR-27a-3p	MET	4233	ENSG00000105976	Luciferase reporter assay//qRT-PCR//Western blot	Functional MTI	23650389	validated
mirtarbase	MIMAT0020924	hsa-miR-642a-3p	CACNA1B	774	ENSG00000148408	HITS-CLIP	Functional MTI (Weak)	23824327	validated
mirtarbase	MIMAT0000084	hsa-miR-27a-3p	MKLN1	4289	ENSG00000128585	Sequencing	Functional MTI (Weak)	20371350	validated
mirtarbase	MIMAT0027369	hsa-miR-6734-5p	MAP3K9	4293	ENSG00000006432	PAR-CLIP	Functional MTI (Weak)	23592263	validated
mirtarbase	MIMAT0019873	hsa-miR-4742-3p	MAP3K9	4293	ENSG00000006432	HITS-CLIP	Functional MTI (Weak)	19536157	validated
mirtarbase	MIMAT0000084	hsa-miR-27a-3p	KMT2A	4297	ENSG00000118058	HITS-CLIP	Functional MTI (Weak)	22473208	validated
mirtarbase	MIMAT0000445	hsa-miR-126-3p	MMP7	4316	ENSG00000137673	Luciferase reporter assay	Functional MTI	23437250	validated
mirtarbase	MIMAT0000084	hsa-miR-27a-3p	MMP13	4322	ENSG00000137745	qRT-PCR	Functional MTI (Weak)	19948051	validated
mirtarbase	MIMAT0027369	hsa-miR-6734-5p	MMP17	4326	ENSG00000198598	PAR-CLIP	Functional MTI (Weak)	20371350	validated
mirtarbase	MIMAT0004792	hsa-miR-92b-5p	MNT	4335	ENSG00000070444	PAR-CLIP	Functional MTI (Weak)	20371350	validated
mirtarbase	MIMAT0004985	hsa-miR-942-5p	CD200	4345	ENSG00000091972	HITS-CLIP	Functional MTI (Weak)	23824327	validated
tarbase	MIMAT0020924	hsa-miR-642a-3p	CBL	867	ENSG00000110395	Degradome sequencing	positive		validated
mirtarbase	MIMAT0000084	hsa-miR-27a-3p	MRC1	4360	ENSG00000260314	ELISA//Flow//qRT-PCR//Western blot	Functional MTI	26527689	validated
mirtarbase	MIMAT0019873	hsa-miR-4742-3p	MSH3	4437	ENSG00000113318	PAR-CLIP	Functional MTI (Weak)	22100165	validated
mirtarbase	MIMAT0027369	hsa-miR-6734-5p	MSN	4478	ENSG00000147065	PAR-CLIP	Functional MTI (Weak)	26701625	validated
mirtarbase	MIMAT0019873	hsa-miR-4742-3p	MSX2	4488	ENSG00000120149	HITS-CLIP	Functional MTI (Weak)	19536157	validated
mirtarbase	MIMAT0000084	hsa-miR-27a-3p	MYO1F	4542	ENSG00000142347	HITS-CLIP	Functional MTI (Weak)	23824327	validated
mirtarbase	MIMAT0000084	hsa-miR-27a-3p	MYO1F	4542	ENSG00000142347	HITS-CLIP	Functional MTI (Weak)	23313552	validated
mirtarbase	MIMAT0000084	hsa-miR-27a-3p	MYO1F	4542	ENSG00000142347	HITS-CLIP	Functional MTI (Weak)	27418678	validated
mirtarbase	MIMAT0027384	hsa-miR-6741-3p	MYO1F	4542	ENSG00000142347	HITS-CLIP	Functional MTI (Weak)	23824327	validated
mirtarbase	MIMAT0020924	hsa-miR-642a-3p	CDC25B	994	ENSG00000101224	PAR-CLIP	Functional MTI (Weak)	23592263	validated
mirtarbase	MIMAT0004610	hsa-miR-150-3p	MYB	4602	ENSG00000118513	Flow//Luciferase reporter assay//Microarray//qRT-PCR//Western blot	Functional MTI	22025269	validated
mirtarbase	MIMAT0004672	hsa-miR-106b-3p	MYH10	4628	ENSG00000133026	CLASH	Functional MTI (Weak)	23622248	validated
mirtarbase	MIMAT0000084	hsa-miR-27a-3p	MYO1C	4641	ENSG00000197879	CLASH	Functional MTI (Weak)	23622248	validated
mirtarbase	MIMAT0000084	hsa-miR-27a-3p	MYO9A	4649	ENSG00000066933	Sequencing	Functional MTI (Weak)	20371350	validated
mirtarbase	MIMAT0000084	hsa-miR-27a-3p	MYT1	4661	ENSG00000196132	Western blot//Luciferase reporter assay	Functional MTI	18006846	validated
mirtarbase	MIMAT0004985	hsa-miR-942-5p	NCK1	4690	ENSG00000158092	HITS-CLIP	Functional MTI (Weak)	23824327	validated
mirtarbase	MIMAT0027369	hsa-miR-6734-5p	NDUFA5	4698	ENSG00000128609	PAR-CLIP	Functional MTI (Weak)	23592263	validated
mirtarbase	MIMAT0020924	hsa-miR-642a-3p	CDKN1A	1026	ENSG00000124762	PAR-CLIP	Functional MTI (Weak)	26701625	validated
mirtarbase	MIMAT0031179	hsa-miR-7976	NDUFV3	4731	ENSG00000160194	HITS-CLIP	Functional MTI (Weak)	19536157	validated
mirtarbase	MIMAT0000084	hsa-miR-27a-3p	NF1	4763	ENSG00000196712	HITS-CLIP	Functional MTI (Weak)	22473208	validated
mirtarbase	MIMAT0000084	hsa-miR-27a-3p	NFE2L2	4780	ENSG00000116044	Luciferase reporter assay	Functional MTI	23236440	validated
mirtarbase	MIMAT0000084	hsa-miR-27a-3p	NFE2L2	4780	ENSG00000116044	HITS-CLIP	Functional MTI (Weak)	22473208	validated
mirtarbase	MIMAT0000084	hsa-miR-27a-3p	NFE2L2	4780	ENSG00000116044	Western blot//Luciferase reporter assay//ChIP-seq//	Functional MTI	25226451	validated
mirtarbase	MIMAT0004672	hsa-miR-106b-3p	NFE2L2	4780	ENSG00000116044	CLASH	Functional MTI (Weak)	23622248	validated
mirtarbase	MIMAT0004792	hsa-miR-92b-5p	NFIC	4782	ENSG00000141905	PAR-CLIP	Functional MTI (Weak)	26701625	validated
mirtarbase	MIMAT0000445	hsa-miR-126-3p	NFKBIA	4792	ENSG00000100906	Immunofluorescence//Luciferase reporter assay//qRT-PCR//Western blot	Functional MTI	23285182	validated
mirtarbase	MIMAT0004985	hsa-miR-942-5p	NFKBIA	4792	ENSG00000100906	Luciferase reporter assay//Microarray//Western blot	Functional MTI	27440900	validated
mirtarbase	MIMAT0000084	hsa-miR-27a-3p	NME2	4831	ENSG00000243678	CLASH	Functional MTI (Weak)	23622248	validated
mirtarbase	MIMAT0027384	hsa-miR-6741-3p	NQO2	4835	ENSG00000124588	HITS-CLIP	Functional MTI (Weak)	23824327	validated
mirtarbase	MIMAT0006764	hsa-miR-320d	NQO2	4835	ENSG00000124588	HITS-CLIP	Functional MTI (Weak)	19536157	validated
mirtarbase	MIMAT0000084	hsa-miR-27a-3p	NRAS	4893	ENSG00000213281	PAR-CLIP	Functional MTI (Weak)	23592263	validated
mirtarbase	MIMAT0000084	hsa-miR-27a-3p	NRAS	4893	ENSG00000213281	PAR-CLIP	Functional MTI (Weak)	24398324	validated
tarbase	MIMAT0020924	hsa-miR-642a-3p	CDKN1A	1026	ENSG00000124762	Degradome sequencing//Degradome sequencing	positive		validated
mirtarbase	MIMAT0031179	hsa-miR-7976	DDR2	4921	ENSG00000162733	HITS-CLIP	Functional MTI (Weak)	23824327	validated
mirtarbase	MIMAT0027369	hsa-miR-6734-5p	OLR1	4973	ENSG00000173391	PAR-CLIP	Functional MTI (Weak)	23592263	validated
mirtarbase	MIMAT0000084	hsa-miR-27a-3p	OLR1	4973	ENSG00000173391	HITS-CLIP	Functional MTI (Weak)	23706177	validated
mirtarbase	MIMAT0027384	hsa-miR-6741-3p	OXA1L	5018	ENSG00000155463	HITS-CLIP	Functional MTI (Weak)	23824327	validated
mirtarbase	MIMAT0019873	hsa-miR-4742-3p	PAFAH1B1	5048	ENSG00000007168	HITS-CLIP	Functional MTI (Weak)	23824327	validated
mirtarbase	MIMAT0031179	hsa-miR-7976	PAK2	5062	ENSG00000180370	HITS-CLIP	Functional MTI (Weak)	23313552	validated
mirtarbase	MIMAT0000084	hsa-miR-27a-3p	PAK2	5062	ENSG00000180370	HITS-CLIP	Functional MTI (Weak)	22473208	validated
mirtarbase	MIMAT0004513	hsa-miR-101-5p	PAWR	5074	ENSG00000177425	PAR-CLIP	Functional MTI (Weak)	21572407	validated
mirtarbase	MIMAT0000084	hsa-miR-27a-3p	PAX3	5077	ENSG00000135903	Luciferase reporter assay//Reporter assay;Other	Functional MTI	19666532	validated
mirtarbase	MIMAT0004513	hsa-miR-101-5p	PAX9	5083	ENSG00000198807	PAR-CLIP	Functional MTI (Weak)	21572407	validated
mirtarbase	MIMAT0004672	hsa-miR-106b-3p	PCMT1	5110	ENSG00000120265	CLASH	Functional MTI (Weak)	23622248	validated
mirtarbase	MIMAT0031179	hsa-miR-7976	CDK16	5127	ENSG00000102225	PAR-CLIP	Functional MTI (Weak)	26701625	validated
mirtarbase	MIMAT0004513	hsa-miR-101-5p	CDK17	5128	ENSG00000059758	PAR-CLIP	Functional MTI (Weak)	21572407	validated
mirtarbase	MIMAT0004985	hsa-miR-942-5p	PDE3A	5139	ENSG00000172572	HITS-CLIP	Functional MTI (Weak)	23824327	validated
mirtarbase	MIMAT0020924	hsa-miR-642a-3p	CMTM6	54918	ENSG00000091317	HITS-CLIP	Functional MTI (Weak)	28735896	validated
mirtarbase	MIMAT0000084	hsa-miR-27a-3p	PDK1	5163	ENSG00000152256	HITS-CLIP	Functional MTI (Weak)	22473208	validated
mirtarbase	MIMAT0000084	hsa-miR-27a-3p	PFAS	5198	ENSG00000178921	CLASH	Functional MTI (Weak)	23622248	validated
mirtarbase	MIMAT0006764	hsa-miR-320d	PFN1	5216	ENSG00000108518	PAR-CLIP	Functional MTI (Weak)	26701625	validated
mirtarbase	MIMAT0000445	hsa-miR-126-3p	PGR	5241	ENSG00000082175	Reporter assay;Western blot	Functional MTI	21526342	validated
mirtarbase	MIMAT0000084	hsa-miR-27a-3p	PHB	5245	ENSG00000167085	qRT-PCR//GFP reporter assay//Western blot	Functional MTI	18789835	validated
mirtarbase	MIMAT0000084	hsa-miR-27a-3p	PHB	5245	ENSG00000167085	ChIP-seq//Luciferase reporter assay//Northern blot//qRT-PCR//Western blot	Functional MTI	22505583	validated
mirtarbase	MIMAT0000084	hsa-miR-27a-3p	PHB	5245	ENSG00000167085	Luciferase reporter assay	Functional MTI	24133204	validated
mirtarbase	MIMAT0000084	hsa-miR-27a-3p	PHB	5245	ENSG00000167085	Luciferase reporter assay//Microarray//qRT-PCR	Functional MTI	25915942	validated
mirtarbase	MIMAT0000084	hsa-miR-27a-3p	PHB	5245	ENSG00000167085	Luciferase reporter assay	Functional MTI	25777779	validated
mirtarbase	MIMAT0000445	hsa-miR-126-3p	PIK3CG	5294	ENSG00000105851	Immunocytochemistry//Luciferase reporter assay//qRT-PCR//Western blot	Functional MTI	22900072	validated
mirtarbase	MIMAT0000445	hsa-miR-126-3p	PIK3CG	5294	ENSG00000105851	Microarray//qRT-PCR//Western blot//SILAC (Stable Isotope Labeling of Amino acids in Culture)	Functional MTI	23142521	validated
mirtarbase	MIMAT0000445	hsa-miR-126-3p	PIK3CG	5294	ENSG00000105851	Luciferase reporter assay	Functional MTI	27729613	validated
mirtarbase	MIMAT0000445	hsa-miR-126-3p	PIK3CG	5294	ENSG00000105851	qRT-PCR//Western blot	Functional MTI	26659078	validated
mirtarbase	MIMAT0000084	hsa-miR-27a-3p	PIK3CG	5294	ENSG00000105851	Luciferase reporter assay//qRT-PCR	Functional MTI	24086481	validated
mirtarbase	MIMAT0000445	hsa-miR-126-3p	PIK3R1	5295	ENSG00000145675	PAR-CLIP	Functional MTI (Weak)	26701625	validated
mirtarbase	MIMAT0000445	hsa-miR-126-3p	PIK3R2	5296	ENSG00000105647	Luciferase reporter assay//Western blot	Functional MTI	18987025	validated
mirtarbase	MIMAT0000445	hsa-miR-126-3p	PIK3R2	5296	ENSG00000105647	Western blot//qRT-PCR//Luciferase reporter assay	Functional MTI	18663744	validated
mirtarbase	MIMAT0000445	hsa-miR-126-3p	PIK3R2	5296	ENSG00000105647	Luciferase reporter assay//Western blot//Reporter assay;Western blot	Functional MTI	21249429	validated
mirtarbase	MIMAT0000445	hsa-miR-126-3p	PIK3R2	5296	ENSG00000105647	qRT-PCR//Western blot	Functional MTI	24969300	validated
mirtarbase	MIMAT0000445	hsa-miR-126-3p	PIK3R2	5296	ENSG00000105647	Immunohistochemistry//In situ hybridization//qRT-PCR//Western blot	Functional MTI	26381870	validated
mirtarbase	MIMAT0000445	hsa-miR-126-3p	PIK3R2	5296	ENSG00000105647	Luciferase reporter assay//qRT-PCR//Western blot	Functional MTI	27191494	validated
mirtarbase	MIMAT0000084	hsa-miR-27a-3p	PKNOX1	5316	ENSG00000160199	PAR-CLIP	Functional MTI (Weak)	20371350	validated
mirtarbase	MIMAT0000084	hsa-miR-27a-3p	PLAG1	5324	ENSG00000181690	Sequencing	Functional MTI (Weak)	20371350	validated
mirtarbase	MIMAT0000084	hsa-miR-27a-3p	PLAG1	5324	ENSG00000181690	Luciferase reporter assay	Functional MTI	27013583	validated
mirtarbase	MIMAT0000084	hsa-miR-27a-3p	PLAGL2	5326	ENSG00000126003	PAR-CLIP	Functional MTI (Weak)	24398324	validated
mirtarbase	MIMAT0000084	hsa-miR-27a-3p	PLAGL2	5326	ENSG00000126003	PAR-CLIP	Functional MTI (Weak)	20371350	validated
mirtarbase	MIMAT0027369	hsa-miR-6734-5p	PLAGL2	5326	ENSG00000126003	PAR-CLIP	Functional MTI (Weak)	20371350	validated
mirtarbase	MIMAT0027369	hsa-miR-6734-5p	PLAGL2	5326	ENSG00000126003	PAR-CLIP	Functional MTI (Weak)	26701625	validated
mirtarbase	MIMAT0000445	hsa-miR-126-3p	PLAGL2	5326	ENSG00000126003	PAR-CLIP	Functional MTI (Weak)	27292025	validated
mirtarbase	MIMAT0000084	hsa-miR-27a-3p	PMAIP1	5366	ENSG00000141682	HITS-CLIP	Functional MTI (Weak)	22473208	validated
mirtarbase	MIMAT0004513	hsa-miR-101-5p	PMAIP1	5366	ENSG00000141682	PAR-CLIP	Functional MTI (Weak)	23446348	validated
mirtarbase	MIMAT0004513	hsa-miR-101-5p	PMAIP1	5366	ENSG00000141682	PAR-CLIP	Functional MTI (Weak)	22012620	validated
mirtarbase	MIMAT0004513	hsa-miR-101-5p	PMAIP1	5366	ENSG00000141682	PAR-CLIP	Functional MTI (Weak)	21572407	validated
mirtarbase	MIMAT0004513	hsa-miR-101-5p	PMAIP1	5366	ENSG00000141682	PAR-CLIP	Functional MTI (Weak)	20371350	validated
mirtarbase	MIMAT0027384	hsa-miR-6741-3p	EXOSC10	5394	ENSG00000171824	HITS-CLIP	Functional MTI (Weak)	23824327	validated
mirtarbase	MIMAT0006764	hsa-miR-320d	PNN	5411	ENSG00000100941	PAR-CLIP	Functional MTI (Weak)	22012620	validated
mirtarbase	MIMAT0004985	hsa-miR-942-5p	POU2F1	5451	ENSG00000143190	HITS-CLIP	Functional MTI (Weak)	23824327	validated
mirtarbase	MIMAT0004985	hsa-miR-942-5p	POU2F1	5451	ENSG00000143190	HITS-CLIP	Functional MTI (Weak)	19536157	validated
mirtarbase	MIMAT0004513	hsa-miR-101-5p	PPA1	5464	ENSG00000180817	PAR-CLIP	Functional MTI (Weak)	20371350	validated
mirtarbase	MIMAT0000084	hsa-miR-27a-3p	PPARG	5468	ENSG00000132170	Luciferase reporter assay//qRT-PCR//Western blot	Functional MTI	24244514	validated
mirtarbase	MIMAT0000084	hsa-miR-27a-3p	PPARG	5468	ENSG00000132170	qRT-PCR	Functional MTI (Weak)	25510894	validated
mirtarbase	MIMAT0027369	hsa-miR-6734-5p	PPIB	5479	ENSG00000166794	PAR-CLIP	Functional MTI (Weak)	26701625	validated
mirtarbase	MIMAT0000084	hsa-miR-27a-3p	PPIC	5480	ENSG00000168938	PAR-CLIP	Functional MTI (Weak)	21572407	validated
mirtarbase	MIMAT0000084	hsa-miR-27a-3p	PPIC	5480	ENSG00000168938	PAR-CLIP	Functional MTI (Weak)	27292025	validated
mirtarbase	MIMAT0004513	hsa-miR-101-5p	PPP2R5E	5529	ENSG00000154001	PAR-CLIP	Functional MTI (Weak)	23592263	validated
mirtarbase	MIMAT0000084	hsa-miR-27a-3p	PRKAA2	5563	ENSG00000162409	Luciferase reporter assay//Western blot	Functional MTI	27779715	validated
mirtarbase	MIMAT0019873	hsa-miR-4742-3p	PRKCB	5579	ENSG00000166501	HITS-CLIP	Functional MTI (Weak)	24906430	validated
mirtarbase	MIMAT0019873	hsa-miR-4742-3p	PRKCB	5579	ENSG00000166501	HITS-CLIP	Functional MTI (Weak)	27418678	validated
mirtarbase	MIMAT0004985	hsa-miR-942-5p	PRKD1	5587	ENSG00000184304	PAR-CLIP	Functional MTI (Weak)	20371350	validated
mirtarbase	MIMAT0004513	hsa-miR-101-5p	PRKDC	5591	ENSG00000253729	Luciferase reporter assay//qRT-PCR	Functional MTI	20617180	validated
mirtarbase	MIMAT0027384	hsa-miR-6741-3p	MAPK1	5594	ENSG00000100030	HITS-CLIP	Functional MTI (Weak)	23824327	validated
mirtarbase	MIMAT0027369	hsa-miR-6734-5p	MAP2K6	5608	ENSG00000108984	PAR-CLIP	Functional MTI (Weak)	20371350	validated
mirtarbase	MIMAT0000084	hsa-miR-27a-3p	PSAP	5660	ENSG00000197746	Luciferase reporter assay//Microarray//qRT-PCR//Western blot	Functional MTI	24966325	validated
mirtarbase	MIMAT0027384	hsa-miR-6741-3p	PSMB2	5690	ENSG00000126067	HITS-CLIP	Functional MTI (Weak)	23824327	validated
mirtarbase	MIMAT0027384	hsa-miR-6741-3p	PSMB5	5693	ENSG00000100804	HITS-CLIP	Functional MTI (Weak)	23824327	validated
mirtarbase	MIMAT0004672	hsa-miR-106b-3p	PTEN	5728	ENSG00000171862	qRT-PCR//Western blot	Functional MTI	28288092	validated
mirtarbase	MIMAT0004672	hsa-miR-106b-3p	PTEN	5728	ENSG00000171862	Immunohistochemistry//Luciferase reporter assay//qRT-PCR//Western blot	Functional MTI	26318586	validated
mirtarbase	MIMAT0019045	hsa-miR-4508	PTGIS	5740	ENSG00000124212	HITS-CLIP	Functional MTI (Weak)	23824327	validated
mirtarbase	MIMAT0031179	hsa-miR-7976	PTGS1	5742	ENSG00000095303	HITS-CLIP	Functional MTI (Weak)	19536157	validated
mirtarbase	MIMAT0000445	hsa-miR-126-3p	TWF1	5756	ENSG00000151239	Luciferase reporter assay//Microarray//Northern blot//qRT-PCR//Western blot	Non-Functional MTI	20571053	validated
mirtarbase	MIMAT0000445	hsa-miR-126-3p	PTPN7	5778	ENSG00000143851	Flow//Immunoprecipitaion//Luciferase reporter assay//qRT-PCR//Western blot	Functional MTI	21163928	validated
mirtarbase	MIMAT0004985	hsa-miR-942-5p	PTPN11	5781	ENSG00000179295	HITS-CLIP	Functional MTI (Weak)	19536157	validated
mirtarbase	MIMAT0027369	hsa-miR-6734-5p	PTPRE	5791	ENSG00000132334	PAR-CLIP	Functional MTI (Weak)	23592263	validated
mirtarbase	MIMAT0004513	hsa-miR-101-5p	RAB1A	5861	ENSG00000138069	Luciferase reporter assay//qRT-PCR//Western blot	Functional MTI	25850725	validated
mirtarbase	MIMAT0019873	hsa-miR-4742-3p	RAB3B	5865	ENSG00000169213	HITS-CLIP	Functional MTI (Weak)	23824327	validated
mirtarbase	MIMAT0031179	hsa-miR-7976	RAB4A	5867	ENSG00000168118	PAR-CLIP	Functional MTI (Weak)	23446348	validated
mirtarbase	MIMAT0027384	hsa-miR-6741-3p	RAB27A	5873	ENSG00000069974	HITS-CLIP	Functional MTI (Weak)	23824327	validated
mirtarbase	MIMAT0004513	hsa-miR-101-5p	RAC1	5879	ENSG00000136238	Luciferase reporter assay//qRT-PCR//Western blot	Functional MTI	26697839	validated
mirtarbase	MIMAT0004672	hsa-miR-106b-3p	RANBP2	5903	ENSG00000153201	CLASH	Functional MTI (Weak)	23622248	validated
mirtarbase	MIMAT0020924	hsa-miR-642a-3p	COX18	285521	ENSG00000163626	HITS-CLIP	Functional MTI (Weak)	23824327	validated
mirtarbase	MIMAT0000084	hsa-miR-27a-3p	RAP1B	5908	ENSG00000127314	PAR-CLIP	Functional MTI (Weak)	23592263	validated
mirtarbase	MIMAT0004985	hsa-miR-942-5p	RAP2B	5912	ENSG00000181467	HITS-CLIP	Functional MTI (Weak)	23824327	validated
mirtarbase	MIMAT0000084	hsa-miR-27a-3p	RARA	5914	ENSG00000131759	Luciferase reporter assay//Microarray//qRT-PCR	Functional MTI	25915942	validated
mirtarbase	MIMAT0027384	hsa-miR-6741-3p	KDM5A	5927	ENSG00000073614	HITS-CLIP	Functional MTI (Weak)	23824327	validated
mirtarbase	MIMAT0000084	hsa-miR-27a-3p	RBBP5	5929	ENSG00000117222	HITS-CLIP	Functional MTI (Weak)	23824327	validated
mirtarbase	MIMAT0019873	hsa-miR-4742-3p	RBBP7	5931	ENSG00000102054	PAR-CLIP	Functional MTI (Weak)	21572407	validated
mirtarbase	MIMAT0019873	hsa-miR-4742-3p	REL	5966	ENSG00000162924	PAR-CLIP	Functional MTI (Weak)	21572407	validated
mirtarbase	MIMAT0031179	hsa-miR-7976	REL	5966	ENSG00000162924	HITS-CLIP	Functional MTI (Weak)	23313552	validated
mirtarbase	MIMAT0004985	hsa-miR-942-5p	TRIM27	5987	ENSG00000204713	HITS-CLIP	Functional MTI (Weak)	19536157	validated
mirtarbase	MIMAT0000084	hsa-miR-27a-3p	TRIM27	5987	ENSG00000204713	Luciferase reporter assay//Microarray//qRT-PCR//Western blot	Functional MTI	26700765	validated
mirtarbase	MIMAT0000445	hsa-miR-126-3p	RGS3	5998	ENSG00000138835	Luciferase reporter assay	Non-Functional MTI	18834857	validated
mirtarbase	MIMAT0000445	hsa-miR-126-3p	RGS3	5998	ENSG00000138835	Reporter assay	Non-Functional MTI	21249429	validated
mirtarbase	MIMAT0000445	hsa-miR-126-3p	RGS3	5998	ENSG00000138835	Immunohistochemistry//Luciferase reporter assay//qRT-PCR//Western blot	Functional MTI	27754994	validated
mirtarbase	MIMAT0019873	hsa-miR-4742-3p	RLN1	6013	ENSG00000107018	HITS-CLIP	Functional MTI (Weak)	19536157	validated
mirtarbase	MIMAT0019873	hsa-miR-4742-3p	RLN2	6019	ENSG00000107014	HITS-CLIP	Functional MTI (Weak)	19536157	validated
mirtarbase	MIMAT0000445	hsa-miR-126-3p	ROCK1	6093	ENSG00000067900	Luciferase reporter assay//qRT-PCR//Western blot	Functional MTI	27108693	validated
mirtarbase	MIMAT0004985	hsa-miR-942-5p	RORA	6095	ENSG00000069667	HITS-CLIP	Functional MTI (Weak)	23824327	validated
mirtarbase	MIMAT0004610	hsa-miR-150-3p	RPL11	6135	ENSG00000142676	Luciferase reporter assay//qRT-PCR//Western blot//Immuno-precipitation	Functional MTI	26606907	validated
mirtarbase	MIMAT0020924	hsa-miR-642a-3p	COX18	285521	ENSG00000163626	HITS-CLIP	Functional MTI (Weak)	23313552	validated
mirtarbase	MIMAT0000084	hsa-miR-27a-3p	RPL19	6143	ENSG00000108298	CLASH	Functional MTI (Weak)	23622248	validated
mirtarbase	MIMAT0019873	hsa-miR-4742-3p	RPL28	6158	ENSG00000108107	PAR-CLIP	Functional MTI (Weak)	22012620	validated
mirtarbase	MIMAT0027384	hsa-miR-6741-3p	RPL34	6164	ENSG00000109475	HITS-CLIP	Functional MTI (Weak)	23824327	validated
mirtarbase	MIMAT0004672	hsa-miR-106b-3p	RPL37A	6168	ENSG00000197756	CLASH	Functional MTI (Weak)	23622248	validated
mirtarbase	MIMAT0004672	hsa-miR-106b-3p	RPS3	6188	ENSG00000149273	CLASH	Functional MTI (Weak)	23622248	validated
mirtarbase	MIMAT0006764	hsa-miR-320d	RPS6KA1	6195	ENSG00000117676	HITS-CLIP	Functional MTI (Weak)	19536157	validated
mirtarbase	MIMAT0000084	hsa-miR-27a-3p	RPS18	6222	ENSG00000231500	CLASH	Functional MTI (Weak)	23622248	validated
mirtarbase	MIMAT0000084	hsa-miR-27a-3p	RPS24	6229	ENSG00000138326	CLASH	Functional MTI (Weak)	23622248	validated
mirtarbase	MIMAT0000084	hsa-miR-27a-3p	RREB1	6239	ENSG00000124782	PAR-CLIP	Functional MTI (Weak)	23592263	validated
mirtarbase	MIMAT0000084	hsa-miR-27a-3p	RREB1	6239	ENSG00000124782	PAR-CLIP	Functional MTI (Weak)	26701625	validated
mirtarbase	MIMAT0004985	hsa-miR-942-5p	RREB1	6239	ENSG00000124782	PAR-CLIP	Functional MTI (Weak)	22291592	validated
mirtarbase	MIMAT0000084	hsa-miR-27a-3p	RXRA	6256	ENSG00000186350	Luciferase reporter assay//Microarray//qRT-PCR	Functional MTI	25915942	validated
mirtarbase	MIMAT0025856	hsa-miR-6724-5p	S100A2	6273	ENSG00000196754	PAR-CLIP	Functional MTI (Weak)	22012620	validated
mirtarbase	MIMAT0004672	hsa-miR-106b-3p	SALL2	6297	ENSG00000165821	CLASH	Functional MTI (Weak)	23622248	validated
mirtarbase	MIMAT0004792	hsa-miR-92b-5p	SBF1	6305	ENSG00000100241	PAR-CLIP	Functional MTI (Weak)	26701625	validated
mirtarbase	MIMAT0031179	hsa-miR-7976	ATXN1	6310	ENSG00000124788	PAR-CLIP	Functional MTI (Weak)	20371350	validated
mirtarbase	MIMAT0004985	hsa-miR-942-5p	ATXN1	6310	ENSG00000124788	HITS-CLIP	Functional MTI (Weak)	23824327	validated
mirtarbase	MIMAT0027384	hsa-miR-6741-3p	SCO1	6341	ENSG00000133028	HITS-CLIP	Functional MTI (Weak)	23824327	validated
mirtarbase	MIMAT0004985	hsa-miR-942-5p	CCL16	6360	ENSG00000275152	HITS-CLIP	Functional MTI (Weak)	23824327	validated
mirtarbase	MIMAT0004985	hsa-miR-942-5p	CXCL5	6374	ENSG00000163735	PAR-CLIP	Functional MTI (Weak)	26701625	validated
mirtarbase	MIMAT0000445	hsa-miR-126-3p	CXCL12	6387	ENSG00000107562	Luciferase reporter assay	Functional MTI	23396050	validated
mirtarbase	MIMAT0019873	hsa-miR-4742-3p	SELE	6401	ENSG00000007908	HITS-CLIP	Functional MTI (Weak)	19536157	validated
mirtarbase	MIMAT0000084	hsa-miR-27a-3p	MAP2K4	6416	ENSG00000065559	Luciferase reporter assay//Western blot	Functional MTI	24556602	validated
mirtarbase	MIMAT0000084	hsa-miR-27a-3p	MAP2K4	6416	ENSG00000065559	Luciferase reporter assay//qRT-PCR//Western blot	Functional MTI	27594411	validated
mirtarbase	MIMAT0000084	hsa-miR-27a-3p	SFRP1	6422	ENSG00000104332	Luciferase reporter assay//qRT-PCR//Western blot	Functional MTI	28099945	validated
mirtarbase	MIMAT0000084	hsa-miR-27a-3p	SFRP1	6422	ENSG00000104332	Immunohistochemistry//Luciferase reporter assay//qRT-PCR//Western blot	Functional MTI	28401000	validated
mirtarbase	MIMAT0004985	hsa-miR-942-5p	SFRP4	6424	ENSG00000106483	Luciferase reporter assay//Western blot	Functional MTI	25844602	validated
mirtarbase	MIMAT0000084	hsa-miR-27a-3p	SRSF1	6426	ENSG00000136450	PAR-CLIP	Functional MTI (Weak)	23592263	validated
mirtarbase	MIMAT0000084	hsa-miR-27a-3p	SRSF1	6426	ENSG00000136450	PAR-CLIP	Functional MTI (Weak)	21572407	validated
mirtarbase	MIMAT0006764	hsa-miR-320d	SRSF7	6432	ENSG00000115875	PAR-CLIP	Functional MTI (Weak)	21572407	validated
mirtarbase	MIMAT0020924	hsa-miR-642a-3p	CRTC3	64784	ENSG00000140577	HITS-CLIP	Functional MTI (Weak)	23313552	validated
mirtarbase	MIMAT0027369	hsa-miR-6734-5p	SHMT1	6470	ENSG00000176974	PAR-CLIP	Functional MTI (Weak)	23592263	validated
mirtarbase	MIMAT0027369	hsa-miR-6734-5p	SHMT1	6470	ENSG00000176974	PAR-CLIP	Functional MTI (Weak)	22012620	validated
mirtarbase	MIMAT0027369	hsa-miR-6734-5p	SHMT1	6470	ENSG00000176974	PAR-CLIP	Functional MTI (Weak)	27292025	validated
mirtarbase	MIMAT0027384	hsa-miR-6741-3p	ST3GAL2	6483	ENSG00000157350	HITS-CLIP	Functional MTI (Weak)	23824327	validated
mirtarbase	MIMAT0019873	hsa-miR-4742-3p	SLC1A5	6510	ENSG00000105281	PAR-CLIP	Functional MTI (Weak)	23446348	validated
mirtarbase	MIMAT0027384	hsa-miR-6741-3p	SLC1A5	6510	ENSG00000105281	HITS-CLIP	Functional MTI (Weak)	23824327	validated
mirtarbase	MIMAT0027369	hsa-miR-6734-5p	SLC2A5	6518	ENSG00000142583	HITS-CLIP	Functional MTI (Weak)	23313552	validated
mirtarbase	MIMAT0000084	hsa-miR-27a-3p	SLC6A8	6535	ENSG00000130821	Luciferase reporter assay	Functional MTI	26913609	validated
mirtarbase	MIMAT0000084	hsa-miR-27a-3p	SLC7A2	6542	ENSG00000003989	PAR-CLIP	Functional MTI (Weak)	20371350	validated
mirtarbase	MIMAT0000084	hsa-miR-27a-3p	SLC16A1	6566	ENSG00000155380	PAR-CLIP	Functional MTI (Weak)	26701625	validated
mirtarbase	MIMAT0019873	hsa-miR-4742-3p	HLTF	6596	ENSG00000071794	HITS-CLIP	Functional MTI (Weak)	19536157	validated
mirtarbase	MIMAT0000084	hsa-miR-27a-3p	SIGLEC1	6614	ENSG00000088827	Luciferase reporter assay//Microarray//qRT-PCR//Western blot	Functional MTI	26700765	validated
mirtarbase	MIMAT0019873	hsa-miR-4742-3p	SNAPC1	6617	ENSG00000023608	PAR-CLIP	Functional MTI (Weak)	27292025	validated
mirtarbase	MIMAT0000084	hsa-miR-27a-3p	SNCG	6623	ENSG00000173267	PAR-CLIP	Functional MTI (Weak)	26701625	validated
tarbase	MIMAT0020924	hsa-miR-642a-3p	CYFIP1	23191	ENSG00000273749	Degradome sequencing	positive		validated
mirtarbase	MIMAT0027384	hsa-miR-6741-3p	SNRPD1	6632	ENSG00000167088	HITS-CLIP	Functional MTI (Weak)	23824327	validated
mirtarbase	MIMAT0004610	hsa-miR-150-3p	SOD2	6648	ENSG00000112096	HITS-CLIP	Functional MTI (Weak)	23824327	validated
mirtarbase	MIMAT0000084	hsa-miR-27a-3p	CAPN15	6650	ENSG00000103326	PAR-CLIP	Functional MTI (Weak)	26701625	validated
mirtarbase	MIMAT0019045	hsa-miR-4508	CAPN15	6650	ENSG00000103326	PAR-CLIP	Functional MTI (Weak)	26701625	validated
mirtarbase	MIMAT0004985	hsa-miR-942-5p	SORD	6652	ENSG00000140263	HITS-CLIP	Functional MTI (Weak)	23824327	validated
mirtarbase	MIMAT0000084	hsa-miR-27a-3p	SOS1	6654	ENSG00000115904	HITS-CLIP	Functional MTI (Weak)	23313552	validated
mirtarbase	MIMAT0000445	hsa-miR-126-3p	SOX2	6657	ENSG00000181449	Immunohistochemistry//Luciferase reporter assay//Microarray//qRT-PCR//Western blot	Functional MTI	21304604	validated
mirtarbase	MIMAT0000445	hsa-miR-126-3p	SOX2	6657	ENSG00000181449	Luciferase reporter assay	Functional MTI	24384842	validated
mirtarbase	MIMAT0004513	hsa-miR-101-5p	SOX9	6662	ENSG00000125398	Luciferase reporter assay//qRT-PCR//Western blot	Functional MTI	27911279	validated
mirtarbase	MIMAT0025856	hsa-miR-6724-5p	SOX12	6666	ENSG00000177732	PAR-CLIP	Functional MTI (Weak)	23592263	validated
mirtarbase	MIMAT0000084	hsa-miR-27a-3p	SP1	6667	ENSG00000185591	Western blot	Functional MTI	18006846	validated
mirtarbase	MIMAT0000084	hsa-miR-27a-3p	SP1	6667	ENSG00000185591	Western blot;qRT-PCR	Functional MTI	20382698	validated
mirtarbase	MIMAT0000084	hsa-miR-27a-3p	SP1	6667	ENSG00000185591	Luciferase reporter assay//Western blot	Functional MTI	23918807	validated
mirtarbase	MIMAT0000084	hsa-miR-27a-3p	SP1	6667	ENSG00000185591	HITS-CLIP	Functional MTI (Weak)	23313552	validated
mirtarbase	MIMAT0027369	hsa-miR-6734-5p	SP1	6667	ENSG00000185591	PAR-CLIP	Functional MTI (Weak)	23592263	validated
mirtarbase	MIMAT0025856	hsa-miR-6724-5p	SP2	6668	ENSG00000167182	PAR-CLIP	Functional MTI (Weak)	23592263	validated
mirtarbase	MIMAT0000084	hsa-miR-27a-3p	SP3	6670	ENSG00000172845	Western blot	Functional MTI	18006846	validated
mirtarbase	MIMAT0000084	hsa-miR-27a-3p	SP3	6670	ENSG00000172845	Western blot;qRT-PCR	Functional MTI	20382698	validated
mirtarbase	MIMAT0000084	hsa-miR-27a-3p	SP4	6671	ENSG00000105866	Western blot	Functional MTI	18006846	validated
mirtarbase	MIMAT0000084	hsa-miR-27a-3p	SP4	6671	ENSG00000105866	Western blot;qRT-PCR	Functional MTI	20382698	validated
mirtarbase	MIMAT0000084	hsa-miR-27a-3p	SPIB	6689	ENSG00000269404	HITS-CLIP	Functional MTI (Weak)	23824327	validated
mirtarbase	MIMAT0004985	hsa-miR-942-5p	SPIB	6689	ENSG00000269404	HITS-CLIP	Functional MTI (Weak)	23824327	validated
mirtarbase	MIMAT0027384	hsa-miR-6741-3p	AKR1D1	6718	ENSG00000122787	HITS-CLIP	Functional MTI (Weak)	23824327	validated
mirtarbase	MIMAT0027369	hsa-miR-6734-5p	SRM	6723	ENSG00000116649	PAR-CLIP	Functional MTI (Weak)	23446348	validated
mirtarbase	MIMAT0027369	hsa-miR-6734-5p	SRM	6723	ENSG00000116649	PAR-CLIP	Functional MTI (Weak)	21572407	validated
mirtarbase	MIMAT0027369	hsa-miR-6734-5p	SRM	6723	ENSG00000116649	PAR-CLIP	Functional MTI (Weak)	20371350	validated
mirtarbase	MIMAT0027369	hsa-miR-6734-5p	SRM	6723	ENSG00000116649	PAR-CLIP	Functional MTI (Weak)	26701625	validated
mirtarbase	MIMAT0004985	hsa-miR-942-5p	SRM	6723	ENSG00000116649	HITS-CLIP	Functional MTI (Weak)	23824327	validated
mirtarbase	MIMAT0000084	hsa-miR-27a-3p	RO60	6738	ENSG00000116747	PAR-CLIP	Functional MTI (Weak)	20371350	validated
mirtarbase	MIMAT0004672	hsa-miR-106b-3p	SSB	6741	ENSG00000138385	CLASH	Functional MTI (Weak)	23622248	validated
mirtarbase	MIMAT0020924	hsa-miR-642a-3p	EOGT	285203	ENSG00000163378	PAR-CLIP	Functional MTI (Weak)	23592263	validated
mirtarbase	MIMAT0027369	hsa-miR-6734-5p	STAT5B	6777	ENSG00000173757	PAR-CLIP	Functional MTI (Weak)	22291592	validated
mirtarbase	MIMAT0004672	hsa-miR-106b-3p	STAT5B	6777	ENSG00000173757	HITS-CLIP	Functional MTI (Weak)	23824327	validated
mirtarbase	MIMAT0000084	hsa-miR-27a-3p	STAU1	6780	ENSG00000124214	Sequencing	Functional MTI (Weak)	20371350	validated
mirtarbase	MIMAT0019873	hsa-miR-4742-3p	HSPA13	6782	ENSG00000155304	PAR-CLIP	Functional MTI (Weak)	23446348	validated
mirtarbase	MIMAT0019873	hsa-miR-4742-3p	HSPA13	6782	ENSG00000155304	PAR-CLIP	Functional MTI (Weak)	21572407	validated
mirtarbase	MIMAT0027369	hsa-miR-6734-5p	STIM1	6786	ENSG00000167323	PAR-CLIP	Functional MTI (Weak)	27292025	validated
mirtarbase	MIMAT0004513	hsa-miR-101-5p	STK4	6789	ENSG00000101109	PAR-CLIP	Functional MTI (Weak)	26701625	validated
mirtarbase	MIMAT0027369	hsa-miR-6734-5p	AURKA	6790	ENSG00000087586	PAR-CLIP	Functional MTI (Weak)	20371350	validated
mirtarbase	MIMAT0027384	hsa-miR-6741-3p	STXBP2	6813	ENSG00000076944	HITS-CLIP	Functional MTI (Weak)	23824327	validated
mirtarbase	MIMAT0004985	hsa-miR-942-5p	SURF4	6836	ENSG00000148248	HITS-CLIP	Functional MTI (Weak)	19536157	validated
mirtarbase	MIMAT0020924	hsa-miR-642a-3p	EOGT	285203	ENSG00000163378	PAR-CLIP	Functional MTI (Weak)	21572407	validated
mirtarbase	MIMAT0020924	hsa-miR-642a-3p	EOGT	285203	ENSG00000163378	PAR-CLIP	Functional MTI (Weak)	27292025	validated
mirtarbase	MIMAT0027369	hsa-miR-6734-5p	TACR3	6870	ENSG00000169836	PAR-CLIP	Functional MTI (Weak)	23592263	validated
mirtarbase	MIMAT0004985	hsa-miR-942-5p	TADA2A	6871	ENSG00000276234	HITS-CLIP	Functional MTI (Weak)	23824327	validated
mirtarbase	MIMAT0019045	hsa-miR-4508	TAF1	6872	ENSG00000147133	HITS-CLIP	Functional MTI (Weak)	23824327	validated
mirtarbase	MIMAT0006764	hsa-miR-320d	TAL1	6886	ENSG00000162367	PAR-CLIP	Functional MTI (Weak)	22291592	validated
mirtarbase	MIMAT0000445	hsa-miR-126-3p	TCF4	6925	ENSG00000196628	Luciferase reporter assay	Functional MTI	24190507	validated
mirtarbase	MIMAT0004610	hsa-miR-150-3p	GCFC2	6936	ENSG00000005436	PAR-CLIP	Functional MTI (Weak)	27292025	validated
mirtarbase	MIMAT0027369	hsa-miR-6734-5p	PPP1R11	6992	ENSG00000204619	PAR-CLIP	Functional MTI (Weak)	27292025	validated
mirtarbase	MIMAT0004513	hsa-miR-101-5p	TEAD1	7003	ENSG00000187079	PAR-CLIP	Functional MTI (Weak)	20371350	validated
mirtarbase	MIMAT0000084	hsa-miR-27a-3p	TMBIM6	7009	ENSG00000139644	HITS-CLIP	Functional MTI (Weak)	22473208	validated
mirtarbase	MIMAT0000084	hsa-miR-27a-3p	TMBIM6	7009	ENSG00000139644	PAR-CLIP	Functional MTI (Weak)	23446348	validated
mirtarbase	MIMAT0000084	hsa-miR-27a-3p	TMBIM6	7009	ENSG00000139644	PAR-CLIP	Functional MTI (Weak)	20371350	validated
mirtarbase	MIMAT0000084	hsa-miR-27a-3p	TMBIM6	7009	ENSG00000139644	PAR-CLIP	Functional MTI (Weak)	26701625	validated
mirtarbase	MIMAT0000084	hsa-miR-27a-3p	TMBIM6	7009	ENSG00000139644	PAR-CLIP	Functional MTI (Weak)	27292025	validated
mirtarbase	MIMAT0027369	hsa-miR-6734-5p	TMBIM6	7009	ENSG00000139644	PAR-CLIP	Functional MTI (Weak)	23592263	validated
mirtarbase	MIMAT0027369	hsa-miR-6734-5p	TMBIM6	7009	ENSG00000139644	PAR-CLIP	Functional MTI (Weak)	23446348	validated
mirtarbase	MIMAT0000445	hsa-miR-126-3p	TEK	7010	ENSG00000120156	Luciferase reporter assay//qRT-PCR//Western blot	Functional MTI	22867989	validated
mirtarbase	MIMAT0027384	hsa-miR-6741-3p	TEP1	7011	ENSG00000129566	HITS-CLIP	Functional MTI (Weak)	23824327	validated
mirtarbase	MIMAT0004513	hsa-miR-101-5p	TFAM	7019	ENSG00000108064	PAR-CLIP	Functional MTI (Weak)	23592263	validated
mirtarbase	MIMAT0004513	hsa-miR-101-5p	TFAM	7019	ENSG00000108064	PAR-CLIP	Functional MTI (Weak)	23446348	validated
mirtarbase	MIMAT0004513	hsa-miR-101-5p	TFAM	7019	ENSG00000108064	PAR-CLIP	Functional MTI (Weak)	20371350	validated
mirtarbase	MIMAT0004513	hsa-miR-101-5p	TFAM	7019	ENSG00000108064	HITS-CLIP	Functional MTI (Weak)	21572407	validated
mirtarbase	MIMAT0000084	hsa-miR-27a-3p	NR2F2	7026	ENSG00000185551	HITS-CLIP	Functional MTI (Weak)	23824327	validated
mirtarbase	MIMAT0000084	hsa-miR-27a-3p	TFPI	7035	ENSG00000003436	ELISA//Luciferase reporter assay//qRT-PCR	Functional MTI	26999003	validated
mirtarbase	MIMAT0000084	hsa-miR-27a-3p	TGFBR1	7046	ENSG00000106799	PAR-CLIP	Functional MTI (Weak)	23592263	validated
mirtarbase	MIMAT0000084	hsa-miR-27a-3p	TGFBR3	7049	ENSG00000069702	PAR-CLIP	Functional MTI (Weak)	23592263	validated
mirtarbase	MIMAT0027384	hsa-miR-6741-3p	THBS2	7058	ENSG00000186340	HITS-CLIP	Functional MTI (Weak)	19536157	validated
mirtarbase	MIMAT0000084	hsa-miR-27a-3p	THRB	7068	ENSG00000151090	Luciferase reporter assay//Northern blot//Western blot	Functional MTI	21149577	validated
mirtarbase	MIMAT0000084	hsa-miR-27a-3p	THRB	7068	ENSG00000151090	qRT-PCR	Functional MTI (Weak)	25156012	validated
mirtarbase	MIMAT0006764	hsa-miR-320d	THRB	7068	ENSG00000151090	HITS-CLIP	Functional MTI (Weak)	28735896	validated
mirtarbase	MIMAT0000084	hsa-miR-27a-3p	TIAL1	7073	ENSG00000151923	Sequencing	Functional MTI (Weak)	20371350	validated
mirtarbase	MIMAT0004672	hsa-miR-106b-3p	TKT	7086	ENSG00000163931	CLASH	Functional MTI (Weak)	23622248	validated
mirtarbase	MIMAT0004985	hsa-miR-942-5p	TLE1	7088	ENSG00000196781	Luciferase reporter assay//Western blot	Functional MTI	25844602	validated
mirtarbase	MIMAT0004513	hsa-miR-101-5p	TLR2	7097	ENSG00000137462	ELISA//Luciferase reporter assay//qRT-PCR//Western blot	Functional MTI	26022377	validated
mirtarbase	MIMAT0004985	hsa-miR-942-5p	TLR4	7099	ENSG00000136869	HITS-CLIP	Functional MTI (Weak)	19536157	validated
mirtarbase	MIMAT0019873	hsa-miR-4742-3p	TLR4	7099	ENSG00000136869	HITS-CLIP	Functional MTI (Weak)	19536157	validated
mirtarbase	MIMAT0027369	hsa-miR-6734-5p	TLR5	7100	ENSG00000187554	PAR-CLIP	Functional MTI (Weak)	23592263	validated
mirtarbase	MIMAT0027384	hsa-miR-6741-3p	TSPAN6	7105	ENSG00000000003	HITS-CLIP	Functional MTI (Weak)	23824327	validated
mirtarbase	MIMAT0004985	hsa-miR-942-5p	TNS1	7145	ENSG00000079308	HITS-CLIP	Functional MTI (Weak)	23824327	validated
mirtarbase	MIMAT0004985	hsa-miR-942-5p	TNS1	7145	ENSG00000079308	HITS-CLIP	Functional MTI (Weak)	19536157	validated
mirtarbase	MIMAT0000084	hsa-miR-27a-3p	TP53	7157	ENSG00000141510	qRT-PCR	Non-Functional MTI (Weak)	20542001	validated
mirtarbase	MIMAT0000084	hsa-miR-27a-3p	TP53	7157	ENSG00000141510	Luciferase reporter assay	Functional MTI	26687066	validated
mirtarbase	MIMAT0004610	hsa-miR-150-3p	TP53	7157	ENSG00000141510	qRT-PCR//Western blot	Functional MTI	27081855	validated
mirtarbase	MIMAT0006764	hsa-miR-320d	TP73	7161	ENSG00000078900	HITS-CLIP	Functional MTI (Weak)	23824327	validated
mirtarbase	MIMAT0027369	hsa-miR-6734-5p	TPD52	7163	ENSG00000076554	PAR-CLIP	Functional MTI (Weak)	22100165	validated
mirtarbase	MIMAT0006764	hsa-miR-320d	TPD52	7163	ENSG00000076554	PAR-CLIP	Functional MTI (Weak)	23446348	validated
mirtarbase	MIMAT0000084	hsa-miR-27a-3p	TPT1	7178	ENSG00000133112	HITS-CLIP	Functional MTI (Weak)	22473208	validated
mirtarbase	MIMAT0000084	hsa-miR-27a-3p	CRISP2	7180	ENSG00000124490	Microarray//qRT-PCR	Functional MTI (Weak)	22815788	validated
mirtarbase	MIMAT0000084	hsa-miR-27a-3p	TSPYL1	7259	ENSG00000189241	HITS-CLIP	Functional MTI (Weak)	22473208	validated
mirtarbase	MIMAT0000084	hsa-miR-27a-3p	TSPYL1	7259	ENSG00000189241	PAR-CLIP	Functional MTI (Weak)	24398324	validated
mirtarbase	MIMAT0000084	hsa-miR-27a-3p	TTC3	7267	ENSG00000182670	HITS-CLIP	Functional MTI (Weak)	22473208	validated
mirtarbase	MIMAT0004513	hsa-miR-101-5p	TXK	7294	ENSG00000074966	HITS-CLIP	Functional MTI (Weak)	23313552	validated
mirtarbase	MIMAT0000084	hsa-miR-27a-3p	UBE2D1	7321	ENSG00000072401	PAR-CLIP	Functional MTI (Weak)	24398324	validated
mirtarbase	MIMAT0000084	hsa-miR-27a-3p	UBE2D1	7321	ENSG00000072401	PAR-CLIP	Functional MTI (Weak)	21572407	validated
mirtarbase	MIMAT0000084	hsa-miR-27a-3p	UBE2D1	7321	ENSG00000072401	PAR-CLIP	Functional MTI (Weak)	20371350	validated
mirtarbase	MIMAT0004985	hsa-miR-942-5p	UBE2D3	7323	ENSG00000109332	PAR-CLIP	Functional MTI (Weak)	26701625	validated
mirtarbase	MIMAT0000084	hsa-miR-27a-3p	UBE2G1	7326	ENSG00000132388	HITS-CLIP	Functional MTI (Weak)	22473208	validated
mirtarbase	MIMAT0031179	hsa-miR-7976	UBE2V1	7335	ENSG00000244687	PAR-CLIP	Functional MTI (Weak)	23592263	validated
mirtarbase	MIMAT0000084	hsa-miR-27a-3p	UGCG	7357	ENSG00000148154	PAR-CLIP	Functional MTI (Weak)	23592263	validated
mirtarbase	MIMAT0000084	hsa-miR-27a-3p	UGCG	7357	ENSG00000148154	HITS-CLIP	Functional MTI (Weak)	23824327	validated
mirtarbase	MIMAT0004985	hsa-miR-942-5p	UQCRB	7381	ENSG00000156467	HITS-CLIP	Functional MTI (Weak)	23824327	validated
mirtarbase	MIMAT0000445	hsa-miR-126-3p	VCAM1	7412	ENSG00000162692	Luciferase reporter assay//Western blot//Reporter assay;Other	Functional MTI	18227515	validated
mirtarbase	MIMAT0004985	hsa-miR-942-5p	VDR	7421	ENSG00000111424	HITS-CLIP	Functional MTI (Weak)	19536157	validated
mirtarbase	MIMAT0000445	hsa-miR-126-3p	VEGFA	7422	ENSG00000112715	Luciferase reporter assay//Reporter assay	Functional MTI	19223090	validated
mirtarbase	MIMAT0000445	hsa-miR-126-3p	VEGFA	7422	ENSG00000112715	Luciferase reporter assay//qRT-PCR//Western blot	Functional MTI	22510476	validated
mirtarbase	MIMAT0000445	hsa-miR-126-3p	VEGFA	7422	ENSG00000112715	Luciferase reporter assay//Western blot//Reporter assay;Western blot	Functional MTI	21249429	validated
mirtarbase	MIMAT0000445	hsa-miR-126-3p	VEGFA	7422	ENSG00000112715	Luciferase reporter assay//qRT-PCR//Western blot	Functional MTI	25428912	validated
mirtarbase	MIMAT0000445	hsa-miR-126-3p	VEGFA	7422	ENSG00000112715	PAR-CLIP	Functional MTI (Weak)	21572407	validated
mirtarbase	MIMAT0000445	hsa-miR-126-3p	VEGFA	7422	ENSG00000112715	Luciferase reporter assay	Functional MTI	24140635	validated
mirtarbase	MIMAT0000445	hsa-miR-126-3p	VEGFA	7422	ENSG00000112715	Luciferase reporter assay//qRT-PCR//Western blot	Functional MTI	23900443	validated
mirtarbase	MIMAT0004513	hsa-miR-101-5p	VEGFA	7422	ENSG00000112715	Luciferase reporter assay//qRT-PCR//Western blot	Functional MTI	26870229	validated
mirtarbase	MIMAT0000084	hsa-miR-27a-3p	WEE1	7465	ENSG00000166483	GFP reporter assay//Luciferase reporter assay//qRT-PCR	Functional MTI	21358821	validated
mirtarbase	MIMAT0000084	hsa-miR-27a-3p	WEE1	7465	ENSG00000166483	PAR-CLIP	Functional MTI (Weak)	23592263	validated
mirtarbase	MIMAT0000084	hsa-miR-27a-3p	WEE1	7465	ENSG00000166483	PAR-CLIP	Functional MTI (Weak)	26701625	validated
mirtarbase	MIMAT0000084	hsa-miR-27a-3p	WNT9B	7484	ENSG00000158955	HITS-CLIP	Functional MTI (Weak)	23824327	validated
mirtarbase	MIMAT0019045	hsa-miR-4508	YES1	7525	ENSG00000176105	HITS-CLIP	Functional MTI (Weak)	23824327	validated
mirtarbase	MIMAT0027369	hsa-miR-6734-5p	YWHAE	7531	ENSG00000108953	PAR-CLIP	Functional MTI (Weak)	23592263	validated
mirtarbase	MIMAT0000084	hsa-miR-27a-3p	YWHAZ	7534	ENSG00000164924	Luciferase reporter assay//Microarray//qRT-PCR//Western blot	Functional MTI	23236401	validated
mirtarbase	MIMAT0000084	hsa-miR-27a-3p	ZFP36	7538	ENSG00000128016	PAR-CLIP	Functional MTI (Weak)	23446348	validated
mirtarbase	MIMAT0000084	hsa-miR-27a-3p	ZFP36	7538	ENSG00000128016	HITS-CLIP	Functional MTI (Weak)	23313552	validated
mirtarbase	MIMAT0000084	hsa-miR-27a-3p	ZFP36	7538	ENSG00000128016	PAR-CLIP	Functional MTI (Weak)	26701625	validated
mirtarbase	MIMAT0004985	hsa-miR-942-5p	ZFX	7543	ENSG00000005889	HITS-CLIP	Functional MTI (Weak)	23824327	validated
mirtarbase	MIMAT0000084	hsa-miR-27a-3p	ZFX	7543	ENSG00000005889	HITS-CLIP	Functional MTI (Weak)	22473208	validated
mirtarbase	MIMAT0004792	hsa-miR-92b-5p	CNBP	7555	ENSG00000169714	PAR-CLIP	Functional MTI (Weak)	23592263	validated
mirtarbase	MIMAT0004792	hsa-miR-92b-5p	CNBP	7555	ENSG00000169714	PAR-CLIP	Functional MTI (Weak)	20371350	validated
mirtarbase	MIMAT0027384	hsa-miR-6741-3p	CNBP	7555	ENSG00000169714	HITS-CLIP	Functional MTI (Weak)	23824327	validated
mirtarbase	MIMAT0004985	hsa-miR-942-5p	ZNF22	7570	ENSG00000165512	HITS-CLIP	Functional MTI (Weak)	23824327	validated
mirtarbase	MIMAT0019873	hsa-miR-4742-3p	ZNF35	7584	ENSG00000169981	PAR-CLIP	Functional MTI (Weak)	20371350	validated
mirtarbase	MIMAT0027384	hsa-miR-6741-3p	ZBTB25	7597	ENSG00000089775	HITS-CLIP	Functional MTI (Weak)	23824327	validated
mirtarbase	MIMAT0027384	hsa-miR-6741-3p	ZNF85	7639	ENSG00000105750	HITS-CLIP	Functional MTI (Weak)	23824327	validated
mirtarbase	MIMAT0000084	hsa-miR-27a-3p	ZNF148	7707	ENSG00000163848	PAR-CLIP	Functional MTI (Weak)	23592263	validated
mirtarbase	MIMAT0031179	hsa-miR-7976	ZNF148	7707	ENSG00000163848	PAR-CLIP	Functional MTI (Weak)	22012620	validated
mirtarbase	MIMAT0006764	hsa-miR-320d	ZNF148	7707	ENSG00000163848	PAR-CLIP	Functional MTI (Weak)	22012620	validated
mirtarbase	MIMAT0000084	hsa-miR-27a-3p	ZNF175	7728	ENSG00000105497	HITS-CLIP	Functional MTI (Weak)	23824327	validated
mirtarbase	MIMAT0027384	hsa-miR-6741-3p	ZNF207	7756	ENSG00000010244	HITS-CLIP	Functional MTI (Weak)	23824327	validated
mirtarbase	MIMAT0004985	hsa-miR-942-5p	ZNF208	7757	ENSG00000160321	HITS-CLIP	Functional MTI (Weak)	23313552	validated
mirtarbase	MIMAT0019873	hsa-miR-4742-3p	ZFAND5	7763	ENSG00000107372	PAR-CLIP	Functional MTI (Weak)	22100165	validated
mirtarbase	MIMAT0019873	hsa-miR-4742-3p	ZFAND5	7763	ENSG00000107372	PAR-CLIP	Functional MTI (Weak)	23708386	validated
mirtarbase	MIMAT0019873	hsa-miR-4742-3p	ZFAND5	7763	ENSG00000107372	PAR-CLIP	Functional MTI (Weak)	23446348	validated
mirtarbase	MIMAT0004672	hsa-miR-106b-3p	PRDM2	7799	ENSG00000116731	CLASH	Functional MTI (Weak)	23622248	validated
mirtarbase	MIMAT0004672	hsa-miR-106b-3p	PTP4A1	7803	ENSG00000112245	CLASH	Functional MTI (Weak)	23622248	validated
mirtarbase	MIMAT0000445	hsa-miR-126-3p	EVI5	7813	ENSG00000067208	PAR-CLIP	Functional MTI (Weak)	26701625	validated
mirtarbase	MIMAT0000084	hsa-miR-27a-3p	BTG2	7832	ENSG00000159388	PAR-CLIP	Functional MTI (Weak)	24398324	validated
mirtarbase	MIMAT0000084	hsa-miR-27a-3p	BTG2	7832	ENSG00000159388	Flow//Luciferase reporter assay//qRT-PCR//Western blot	Functional MTI	27409164	validated
mirtarbase	MIMAT0000084	hsa-miR-27a-3p	BTG2	7832	ENSG00000159388	qRT-PCR	Functional MTI (Weak)	25626081	validated
mirtarbase	MIMAT0000445	hsa-miR-126-3p	CXCR4	7852	ENSG00000121966	qRT-PCR//Western blot	Functional MTI	24532280	validated
mirtarbase	MIMAT0000445	hsa-miR-126-3p	CXCR4	7852	ENSG00000121966	Luciferase reporter assay	Functional MTI	24189753	validated
mirtarbase	MIMAT0000445	hsa-miR-126-3p	CXCR4	7852	ENSG00000121966	Luciferase reporter assay//Western blot	Functional MTI	23744532	validated
mirtarbase	MIMAT0031179	hsa-miR-7976	IFRD2	7866	ENSG00000214706	PAR-CLIP	Functional MTI (Weak)	20371350	validated
mirtarbase	MIMAT0019873	hsa-miR-4742-3p	DEK	7913	ENSG00000124795	PAR-CLIP	Functional MTI (Weak)	20371350	validated
mirtarbase	MIMAT0000084	hsa-miR-27a-3p	PDHX	8050	ENSG00000110435	PAR-CLIP	Functional MTI (Weak)	23592263	validated
mirtarbase	MIMAT0027369	hsa-miR-6734-5p	MLF2	8079	ENSG00000089693	PAR-CLIP	Functional MTI (Weak)	26701625	validated
mirtarbase	MIMAT0027369	hsa-miR-6734-5p	MLF2	8079	ENSG00000089693	PAR-CLIP	Functional MTI (Weak)	27292025	validated
mirtarbase	MIMAT0000084	hsa-miR-27a-3p	KMT2D	8085	ENSG00000167548	CLASH	Functional MTI (Weak)	23622248	validated
mirtarbase	MIMAT0004513	hsa-miR-101-5p	PABPN1	8106	ENSG00000100836	PAR-CLIP	Functional MTI (Weak)	23592263	validated
mirtarbase	MIMAT0004985	hsa-miR-942-5p	DPF3	8110	ENSG00000205683	HITS-CLIP	Functional MTI (Weak)	23824327	validated
mirtarbase	MIMAT0000084	hsa-miR-27a-3p	AP3B2	8120	ENSG00000103723	PAR-CLIP	Functional MTI (Weak)	24398324	validated
mirtarbase	MIMAT0000084	hsa-miR-27a-3p	AP3B2	8120	ENSG00000103723	PAR-CLIP	Functional MTI (Weak)	23446348	validated
mirtarbase	MIMAT0000084	hsa-miR-27a-3p	AP3B2	8120	ENSG00000103723	PAR-CLIP	Functional MTI (Weak)	20371350	validated
mirtarbase	MIMAT0000445	hsa-miR-126-3p	SLC7A5	8140	ENSG00000103257	Immunohistochemistry//Luciferase reporter assay//qRT-PCR//Western blot	Functional MTI	21439283	validated
mirtarbase	MIMAT0000445	hsa-miR-126-3p	SLC7A5	8140	ENSG00000103257	PAR-CLIP	Functional MTI (Weak)	20371350	validated
mirtarbase	MIMAT0000445	hsa-miR-126-3p	SLC7A5	8140	ENSG00000103257	Flow//Immunohistochemistry//Luciferase reporter assay//qRT-PCR//Western blot	Functional MTI	26054677	validated
mirtarbase	MIMAT0000445	hsa-miR-126-3p	SLC7A5	8140	ENSG00000103257	Luciferase reporter assay//Western blot	Functional MTI	26244545	validated
mirtarbase	MIMAT0004792	hsa-miR-92b-5p	SLC7A5	8140	ENSG00000103257	PAR-CLIP	Functional MTI (Weak)	23592263	validated
mirtarbase	MIMAT0004792	hsa-miR-92b-5p	SLC7A5	8140	ENSG00000103257	PAR-CLIP	Functional MTI (Weak)	24398324	validated
mirtarbase	MIMAT0004792	hsa-miR-92b-5p	SLC7A5	8140	ENSG00000103257	PAR-CLIP	Functional MTI (Weak)	22012620	validated
mirtarbase	MIMAT0004792	hsa-miR-92b-5p	SLC7A5	8140	ENSG00000103257	PAR-CLIP	Functional MTI (Weak)	20371350	validated
mirtarbase	MIMAT0004792	hsa-miR-92b-5p	SLC7A5	8140	ENSG00000103257	PAR-CLIP	Functional MTI (Weak)	26701625	validated
mirtarbase	MIMAT0027369	hsa-miR-6734-5p	SLC7A5	8140	ENSG00000103257	PAR-CLIP	Functional MTI (Weak)	20371350	validated
mirtarbase	MIMAT0025856	hsa-miR-6724-5p	SLC7A5	8140	ENSG00000103257	PAR-CLIP	Functional MTI (Weak)	26701625	validated
mirtarbase	MIMAT0004985	hsa-miR-942-5p	GATD3A	8209	ENSG00000160221	HITS-CLIP	Functional MTI (Weak)	23824327	validated
mirtarbase	MIMAT0000084	hsa-miR-27a-3p	FZD9	8326	ENSG00000188763	PAR-CLIP	Functional MTI (Weak)	23446348	validated
mirtarbase	MIMAT0000084	hsa-miR-27a-3p	FZD9	8326	ENSG00000188763	PAR-CLIP	Functional MTI (Weak)	21572407	validated
mirtarbase	MIMAT0000084	hsa-miR-27a-3p	FZD9	8326	ENSG00000188763	PAR-CLIP	Functional MTI (Weak)	20371350	validated
mirtarbase	MIMAT0004985	hsa-miR-942-5p	SPOP	8405	ENSG00000121067	HITS-CLIP	Functional MTI (Weak)	23824327	validated
mirtarbase	MIMAT0006764	hsa-miR-320d	ULK1	8408	ENSG00000177169	PAR-CLIP//HITS-CLIP	Functional MTI (Weak)	21572407	validated
mirtarbase	MIMAT0019873	hsa-miR-4742-3p	NCK2	8440	ENSG00000071051	PAR-CLIP	Functional MTI (Weak)	23592263	validated
mirtarbase	MIMAT0000084	hsa-miR-27a-3p	DYRK3	8444	ENSG00000143479	PAR-CLIP	Functional MTI (Weak)	23592263	validated
mirtarbase	MIMAT0000084	hsa-miR-27a-3p	CUL1	8454	ENSG00000055130	CLASH	Functional MTI (Weak)	23622248	validated
mirtarbase	MIMAT0027369	hsa-miR-6734-5p	TPST2	8459	ENSG00000128294	PAR-CLIP	Functional MTI (Weak)	22100165	validated
mirtarbase	MIMAT0027369	hsa-miR-6734-5p	OGT	8473	ENSG00000147162	PAR-CLIP	Functional MTI (Weak)	20371350	validated
mirtarbase	MIMAT0000084	hsa-miR-27a-3p	SEMA7A	8482	ENSG00000138623	ChIP-seq//qRT-PCR//Luciferase reporter assay//Western blot	Functional MTI	24725595	validated
mirtarbase	MIMAT0006764	hsa-miR-320d	SEMA7A	8482	ENSG00000138623	PAR-CLIP	Functional MTI (Weak)	23592263	validated
mirtarbase	MIMAT0006764	hsa-miR-320d	SEMA7A	8482	ENSG00000138623	PAR-CLIP	Functional MTI (Weak)	27292025	validated
mirtarbase	MIMAT0000084	hsa-miR-27a-3p	HAT1	8520	ENSG00000128708	PAR-CLIP	Functional MTI (Weak)	23592263	validated
mirtarbase	MIMAT0027384	hsa-miR-6741-3p	APOL1	8542	ENSG00000100342	HITS-CLIP	Functional MTI (Weak)	23313552	validated
mirtarbase	MIMAT0027384	hsa-miR-6741-3p	CDC14B	8555	ENSG00000081377	HITS-CLIP	Functional MTI (Weak)	23824327	validated
mirtarbase	MIMAT0004672	hsa-miR-106b-3p	DENR	8562	ENSG00000139726	CLASH	Functional MTI (Weak)	23622248	validated
mirtarbase	MIMAT0004792	hsa-miR-92b-5p	KHSRP	8570	ENSG00000088247	PAR-CLIP	Functional MTI (Weak)	23592263	validated
mirtarbase	MIMAT0004792	hsa-miR-92b-5p	KHSRP	8570	ENSG00000088247	PAR-CLIP	Functional MTI (Weak)	20371350	validated
mirtarbase	MIMAT0000084	hsa-miR-27a-3p	KHSRP	8570	ENSG00000088247	HITS-CLIP	Functional MTI (Weak)	23313552	validated
mirtarbase	MIMAT0027384	hsa-miR-6741-3p	FAM193A	8603	ENSG00000125386	HITS-CLIP	Functional MTI (Weak)	19536157	validated
mirtarbase	MIMAT0006764	hsa-miR-320d	SLC25A12	8604	ENSG00000115840	PAR-CLIP	Functional MTI (Weak)	22291592	validated
mirtarbase	MIMAT0004985	hsa-miR-942-5p	B3GALNT1	8706	ENSG00000169255	HITS-CLIP	Functional MTI (Weak)	19536157	validated
mirtarbase	MIMAT0000084	hsa-miR-27a-3p	HRK	8739	ENSG00000135116	HITS-CLIP	Functional MTI (Weak)	23824327	validated
mirtarbase	MIMAT0000445	hsa-miR-126-3p	ADAM9	8754	ENSG00000168615	Luciferase reporter assay	Functional MTI	23437250	validated
mirtarbase	MIMAT0000445	hsa-miR-126-3p	ADAM9	8754	ENSG00000168615	Immunohistochemistry//In situ hybridization//Microarray//qRT-PCR//Western blot	Functional MTI	22064652	validated
mirtarbase	MIMAT0000445	hsa-miR-126-3p	ADAM9	8754	ENSG00000168615	Western blot	Functional MTI	24823697	validated
mirtarbase	MIMAT0000445	hsa-miR-126-3p	ADAM9	8754	ENSG00000168615	In situ hybridization//Microarray//Luciferase reporter assay	Functional MTI	25512445	validated
mirtarbase	MIMAT0000445	hsa-miR-126-3p	ADAM9	8754	ENSG00000168615	Luciferase reporter assay//Western blot	Functional MTI	26244545	validated
mirtarbase	MIMAT0000445	hsa-miR-126-3p	ADAM9	8754	ENSG00000168615	Luciferase reporter assay//qRT-PCR//Western blot	Functional MTI	28260063	validated
mirtarbase	MIMAT0000084	hsa-miR-27a-3p	CCNK	8812	ENSG00000090061	HITS-CLIP	Functional MTI (Weak)	22473208	validated
mirtarbase	MIMAT0000084	hsa-miR-27a-3p	CCNK	8812	ENSG00000090061	PAR-CLIP	Functional MTI (Weak)	21572407	validated
mirtarbase	MIMAT0027369	hsa-miR-6734-5p	TMEM11	8834	ENSG00000178307	HITS-CLIP	Functional MTI (Weak)	19536157	validated
mirtarbase	MIMAT0000084	hsa-miR-27a-3p	IER3	8870	ENSG00000137331	HITS-CLIP	Functional MTI (Weak)	22473208	validated
mirtarbase	MIMAT0000084	hsa-miR-27a-3p	SGPL1	8879	ENSG00000166224	PAR-CLIP	Functional MTI (Weak)	23592263	validated
mirtarbase	MIMAT0019873	hsa-miR-4742-3p	EIF2B2	8892	ENSG00000119718	HITS-CLIP	Functional MTI (Weak)	23824327	validated
mirtarbase	MIMAT0006764	hsa-miR-320d	EIF2B5	8893	ENSG00000145191	HITS-CLIP	Functional MTI (Weak)	19536157	validated
mirtarbase	MIMAT0000084	hsa-miR-27a-3p	EIF2S2	8894	ENSG00000125977	Sequencing//PAR-CLIP	Functional MTI (Weak)	20371350	validated
mirtarbase	MIMAT0004672	hsa-miR-106b-3p	MTMR3	8897	ENSG00000100330	CLASH	Functional MTI (Weak)	23622248	validated
mirtarbase	MIMAT0000084	hsa-miR-27a-3p	ENDOU	8909	ENSG00000111405	Microarray//qRT-PCR	Functional MTI (Weak)	22815788	validated
mirtarbase	MIMAT0000084	hsa-miR-27a-3p	AP3D1	8943	ENSG00000065000	PAR-CLIP	Functional MTI (Weak)	23592263	validated
mirtarbase	MIMAT0000084	hsa-miR-27a-3p	WASL	8976	ENSG00000106299	HITS-CLIP	Functional MTI (Weak)	22473208	validated
mirtarbase	MIMAT0000084	hsa-miR-27a-3p	WASL	8976	ENSG00000106299	PAR-CLIP	Functional MTI (Weak)	23592263	validated
mirtarbase	MIMAT0027384	hsa-miR-6741-3p	TAF1B	9014	ENSG00000115750	HITS-CLIP	Functional MTI (Weak)	23824327	validated
mirtarbase	MIMAT0019045	hsa-miR-4508	BRSK2	9024	ENSG00000174672	PAR-CLIP	Functional MTI (Weak)	23592263	validated
mirtarbase	MIMAT0019045	hsa-miR-4508	BRSK2	9024	ENSG00000174672	PAR-CLIP	Functional MTI (Weak)	20371350	validated
mirtarbase	MIMAT0019045	hsa-miR-4508	BRSK2	9024	ENSG00000174672	PAR-CLIP	Functional MTI (Weak)	27292025	validated
mirtarbase	MIMAT0004985	hsa-miR-942-5p	RNF8	9025	ENSG00000112130	HITS-CLIP	Functional MTI (Weak)	19536157	validated
mirtarbase	MIMAT0027384	hsa-miR-6741-3p	MAP7	9053	ENSG00000135525	HITS-CLIP	Functional MTI (Weak)	23824327	validated
mirtarbase	MIMAT0027369	hsa-miR-6734-5p	MTA1	9112	ENSG00000182979	HITS-CLIP	Functional MTI (Weak)	23313552	validated
mirtarbase	MIMAT0027369	hsa-miR-6734-5p	MTA1	9112	ENSG00000182979	PAR-CLIP	Functional MTI (Weak)	26701625	validated
mirtarbase	MIMAT0027384	hsa-miR-6741-3p	PRPF4	9128	ENSG00000136875	HITS-CLIP	Functional MTI (Weak)	23824327	validated
mirtarbase	MIMAT0000445	hsa-miR-126-3p	CCNE2	9134	ENSG00000175305	Luciferase reporter assay	Non-Functional MTI	18834857	validated
mirtarbase	MIMAT0004513	hsa-miR-101-5p	TMSB10	9168	ENSG00000034510	CLASH	Functional MTI (Weak)	23622248	validated
mirtarbase	MIMAT0000084	hsa-miR-27a-3p	TMSB10	9168	ENSG00000034510	HITS-CLIP	Functional MTI (Weak)	22473208	validated
mirtarbase	MIMAT0027369	hsa-miR-6734-5p	ARHGEF2	9181	ENSG00000116584	PAR-CLIP	Functional MTI (Weak)	23592263	validated
mirtarbase	MIMAT0000084	hsa-miR-27a-3p	BUB3	9184	ENSG00000154473	PAR-CLIP	Functional MTI (Weak)	23592263	validated
mirtarbase	MIMAT0000084	hsa-miR-27a-3p	NOLC1	9221	ENSG00000166197	PAR-CLIP	Functional MTI (Weak)	23592263	validated
mirtarbase	MIMAT0004792	hsa-miR-92b-5p	RAB11B	9230	ENSG00000185236	PAR-CLIP	Functional MTI (Weak)	23592263	validated
mirtarbase	MIMAT0004792	hsa-miR-92b-5p	RAB11B	9230	ENSG00000185236	PAR-CLIP	Functional MTI (Weak)	23446348	validated
mirtarbase	MIMAT0004792	hsa-miR-92b-5p	RAB11B	9230	ENSG00000185236	PAR-CLIP	Functional MTI (Weak)	20371350	validated
mirtarbase	MIMAT0004792	hsa-miR-92b-5p	RAB11B	9230	ENSG00000185236	PAR-CLIP	Functional MTI (Weak)	26701625	validated
mirtarbase	MIMAT0000084	hsa-miR-27a-3p	RPS6KA5	9252	ENSG00000100784	Sequencing	Functional MTI (Weak)	20371350	validated
mirtarbase	MIMAT0004513	hsa-miR-101-5p	AIMP1	9255	ENSG00000164022	PAR-CLIP	Functional MTI (Weak)	21572407	validated
mirtarbase	MIMAT0006764	hsa-miR-320d	AIMP1	9255	ENSG00000164022	PAR-CLIP	Functional MTI (Weak)	21572407	validated
mirtarbase	MIMAT0004672	hsa-miR-106b-3p	BCL7B	9275	ENSG00000106635	CLASH	Functional MTI (Weak)	23622248	validated
mirtarbase	MIMAT0004792	hsa-miR-92b-5p	BCL7B	9275	ENSG00000106635	PAR-CLIP	Functional MTI (Weak)	23592263	validated
mirtarbase	MIMAT0006764	hsa-miR-320d	BCL7B	9275	ENSG00000106635	PAR-CLIP	Functional MTI (Weak)	23592263	validated
mirtarbase	MIMAT0006764	hsa-miR-320d	BCL7B	9275	ENSG00000106635	PAR-CLIP	Functional MTI (Weak)	27292025	validated
mirtarbase	MIMAT0004513	hsa-miR-101-5p	COPB2	9276	ENSG00000184432	HITS-CLIP	Functional MTI (Weak)	23313552	validated
mirtarbase	MIMAT0000084	hsa-miR-27a-3p	MED14	9282	ENSG00000180182	HITS-CLIP	Functional MTI (Weak)	22473208	validated
mirtarbase	MIMAT0000084	hsa-miR-27a-3p	SOCS6	9306	ENSG00000170677	Next Generation Sequencing (NGS)//qRT-PCR	Functional MTI (Weak)	27570566	validated
mirtarbase	MIMAT0027384	hsa-miR-6741-3p	RAB9A	9367	ENSG00000123595	HITS-CLIP	Functional MTI (Weak)	23824327	validated
mirtarbase	MIMAT0031179	hsa-miR-7976	KIF3B	9371	ENSG00000101350	PAR-CLIP	Functional MTI (Weak)	21572407	validated
mirtarbase	MIMAT0027369	hsa-miR-6734-5p	KIF3B	9371	ENSG00000101350	HITS-CLIP	Functional MTI (Weak)	27418678	validated
mirtarbase	MIMAT0027384	hsa-miR-6741-3p	CIAO1	9391	ENSG00000144021	HITS-CLIP	Functional MTI (Weak)	23824327	validated
mirtarbase	MIMAT0027369	hsa-miR-6734-5p	HS6ST1	9394	ENSG00000136720	PAR-CLIP	Functional MTI (Weak)	26701625	validated
mirtarbase	MIMAT0019045	hsa-miR-4508	ZRANB2	9406	ENSG00000132485	PAR-CLIP	Functional MTI (Weak)	27292025	validated
mirtarbase	MIMAT0027384	hsa-miR-6741-3p	ARHGAP29	9411	ENSG00000137962	HITS-CLIP	Functional MTI (Weak)	23824327	validated
mirtarbase	MIMAT0019873	hsa-miR-4742-3p	CRIPT	9419	ENSG00000119878	HITS-CLIP	Functional MTI (Weak)	19536157	validated
mirtarbase	MIMAT0027369	hsa-miR-6734-5p	MED26	9441	ENSG00000105085	PAR-CLIP	Functional MTI (Weak)	20371350	validated
mirtarbase	MIMAT0027384	hsa-miR-6741-3p	MED7	9443	ENSG00000155868	HITS-CLIP	Functional MTI (Weak)	23824327	validated
mirtarbase	MIMAT0027384	hsa-miR-6741-3p	PCYT1B	9468	ENSG00000102230	HITS-CLIP	Functional MTI (Weak)	19536157	validated
mirtarbase	MIMAT0025856	hsa-miR-6724-5p	PSMF1	9491	ENSG00000125818	HITS-CLIP	Functional MTI (Weak)	19536157	validated
mirtarbase	MIMAT0004672	hsa-miR-106b-3p	ADAMTS2	9509	ENSG00000087116	CLASH	Functional MTI (Weak)	23622248	validated
mirtarbase	MIMAT0004610	hsa-miR-150-3p	STXBP5L	9515	ENSG00000145087	HITS-CLIP	Functional MTI (Weak)	23824327	validated
mirtarbase	MIMAT0000084	hsa-miR-27a-3p	LITAF	9516	ENSG00000189067	Sequencing	Functional MTI (Weak)	20371350	validated
mirtarbase	MIMAT0000084	hsa-miR-27a-3p	NPEPPS	9520	ENSG00000141279	HITS-CLIP	Functional MTI (Weak)	22473208	validated
mirtarbase	MIMAT0000084	hsa-miR-27a-3p	BAG2	9532	ENSG00000112208	HITS-CLIP	Functional MTI (Weak)	19536157	validated
mirtarbase	MIMAT0025856	hsa-miR-6724-5p	GOSR2	9570	ENSG00000108433	HITS-CLIP	Functional MTI (Weak)	23824327	validated
mirtarbase	MIMAT0019045	hsa-miR-4508	RGS6	9628	ENSG00000182732	PAR-CLIP	Functional MTI (Weak)	22100165	validated
mirtarbase	MIMAT0000084	hsa-miR-27a-3p	RGS6	9628	ENSG00000182732	HITS-CLIP	Functional MTI (Weak)	19536157	validated
mirtarbase	MIMAT0020924	hsa-miR-642a-3p	EXOC5	10640	ENSG00000070367	HITS-CLIP	Functional MTI (Weak)	23824327	validated
mirtarbase	MIMAT0027369	hsa-miR-6734-5p	SLC25A44	9673	ENSG00000160785	PAR-CLIP	Functional MTI (Weak)	22100165	validated
mirtarbase	MIMAT0000084	hsa-miR-27a-3p	SLC25A44	9673	ENSG00000160785	HITS-CLIP	Functional MTI (Weak)	23313552	validated
mirtarbase	MIMAT0004513	hsa-miR-101-5p	KIAA0040	9674	ENSG00000235750	HITS-CLIP	Functional MTI (Weak)	23313552	validated
mirtarbase	MIMAT0027384	hsa-miR-6741-3p	NUP93	9688	ENSG00000102900	HITS-CLIP	Functional MTI (Weak)	23824327	validated
mirtarbase	MIMAT0000084	hsa-miR-27a-3p	NUP93	9688	ENSG00000102900	PAR-CLIP	Functional MTI (Weak)	27292025	validated
mirtarbase	MIMAT0020924	hsa-miR-642a-3p	EXOG	9941	ENSG00000157036	PAR-CLIP	Functional MTI (Weak)	23592263	validated
mirtarbase	MIMAT0020924	hsa-miR-642a-3p	FOLR1	2348	ENSG00000110195	HITS-CLIP	Functional MTI (Weak)	23313552	validated
mirtarbase	MIMAT0004792	hsa-miR-92b-5p	USP6NL	9712	ENSG00000148429	CLASH	Functional MTI (Weak)	23622248	validated
mirtarbase	MIMAT0027369	hsa-miR-6734-5p	NOS1AP	9722	ENSG00000198929	PAR-CLIP	Functional MTI (Weak)	23592263	validated
mirtarbase	MIMAT0027384	hsa-miR-6741-3p	SEMA3E	9723	ENSG00000170381	HITS-CLIP	Functional MTI (Weak)	23824327	validated
mirtarbase	MIMAT0027384	hsa-miR-6741-3p	SEMA3E	9723	ENSG00000170381	HITS-CLIP	Functional MTI (Weak)	19536157	validated
mirtarbase	MIMAT0020924	hsa-miR-642a-3p	FOXN3	1112	ENSG00000053254	PAR-CLIP	Functional MTI (Weak)	23592263	validated
mirtarbase	MIMAT0020924	hsa-miR-642a-3p	FOXN3	1112	ENSG00000053254	PAR-CLIP	Functional MTI (Weak)	21572407	validated
mirtarbase	MIMAT0027369	hsa-miR-6734-5p	KMT2B	9757	ENSG00000272333	PAR-CLIP	Functional MTI (Weak)	26701625	validated
mirtarbase	MIMAT0004985	hsa-miR-942-5p	FRMPD4	9758	ENSG00000169933	HITS-CLIP	Functional MTI (Weak)	23824327	validated
mirtarbase	MIMAT0004985	hsa-miR-942-5p	RASSF2	9770	ENSG00000101265	HITS-CLIP	Functional MTI (Weak)	19536157	validated
mirtarbase	MIMAT0004672	hsa-miR-106b-3p	KIAA0232	9778	ENSG00000170871	CLASH	Functional MTI (Weak)	23622248	validated
mirtarbase	MIMAT0004792	hsa-miR-92b-5p	PIEZO1	9780	ENSG00000103335	PAR-CLIP	Functional MTI (Weak)	23592263	validated
mirtarbase	MIMAT0004985	hsa-miR-942-5p	PTDSS1	9791	ENSG00000156471	HITS-CLIP	Functional MTI (Weak)	23824327	validated
mirtarbase	MIMAT0000084	hsa-miR-27a-3p	DAZAP2	9802	ENSG00000183283	PAR-CLIP	Functional MTI (Weak)	23592263	validated
mirtarbase	MIMAT0004610	hsa-miR-150-3p	DAZAP2	9802	ENSG00000183283	PAR-CLIP	Functional MTI (Weak)	26701625	validated
mirtarbase	MIMAT0004610	hsa-miR-150-3p	DAZAP2	9802	ENSG00000183283	PAR-CLIP	Functional MTI (Weak)	27292025	validated
mirtarbase	MIMAT0025856	hsa-miR-6724-5p	RNF40	9810	ENSG00000103549	PAR-CLIP	Functional MTI (Weak)	26701625	validated
mirtarbase	MIMAT0027384	hsa-miR-6741-3p	MELK	9833	ENSG00000165304	HITS-CLIP	Functional MTI (Weak)	23824327	validated
mirtarbase	MIMAT0004672	hsa-miR-106b-3p	PLEKHM1	9842	ENSG00000225190	PAR-CLIP	Functional MTI (Weak)	26701625	validated
mirtarbase	MIMAT0000084	hsa-miR-27a-3p	ELMO1	9844	ENSG00000155849	HITS-CLIP	Functional MTI (Weak)	22473208	validated
mirtarbase	MIMAT0000084	hsa-miR-27a-3p	C2CD2L	9854	ENSG00000172375	HITS-CLIP	Functional MTI (Weak)	22473208	validated
mirtarbase	MIMAT0027384	hsa-miR-6741-3p	LRIG2	9860	ENSG00000198799	HITS-CLIP	Functional MTI (Weak)	23824327	validated
mirtarbase	MIMAT0000084	hsa-miR-27a-3p	PJA2	9867	ENSG00000198961	Sequencing	Functional MTI (Weak)	20371350	validated
mirtarbase	MIMAT0000084	hsa-miR-27a-3p	FCHSD2	9873	ENSG00000137478	HITS-CLIP	Functional MTI (Weak)	22473208	validated
mirtarbase	MIMAT0004672	hsa-miR-106b-3p	URB1	9875	ENSG00000142207	CLASH	Functional MTI (Weak)	23622248	validated
mirtarbase	MIMAT0027384	hsa-miR-6741-3p	SMG7	9887	ENSG00000116698	HITS-CLIP	Functional MTI (Weak)	23824327	validated
mirtarbase	MIMAT0019873	hsa-miR-4742-3p	TECPR2	9895	ENSG00000196663	PAR-CLIP	Functional MTI (Weak)	23592263	validated
mirtarbase	MIMAT0019873	hsa-miR-4742-3p	TECPR2	9895	ENSG00000196663	PAR-CLIP	Functional MTI (Weak)	21572407	validated
mirtarbase	MIMAT0004985	hsa-miR-942-5p	TECPR2	9895	ENSG00000196663	HITS-CLIP	Functional MTI (Weak)	23824327	validated
mirtarbase	MIMAT0004985	hsa-miR-942-5p	G3BP2	9908	ENSG00000138757	HITS-CLIP	Functional MTI (Weak)	23824327	validated
mirtarbase	MIMAT0027384	hsa-miR-6741-3p	NCAPD2	9918	ENSG00000010292	PAR-CLIP	Functional MTI (Weak)	23446348	validated
mirtarbase	MIMAT0027384	hsa-miR-6741-3p	NCAPD2	9918	ENSG00000010292	PAR-CLIP	Functional MTI (Weak)	21572407	validated
mirtarbase	MIMAT0000084	hsa-miR-27a-3p	SEC16A	9919	ENSG00000148396	CLASH	Functional MTI (Weak)	23622248	validated
mirtarbase	MIMAT0020924	hsa-miR-642a-3p	GALNT6	11226	ENSG00000139629	PAR-CLIP	Functional MTI (Weak)	27292025	validated
mirtarbase	MIMAT0000084	hsa-miR-27a-3p	MED13	9969	ENSG00000108510	HITS-CLIP	Functional MTI (Weak)	22473208	validated
mirtarbase	MIMAT0004672	hsa-miR-106b-3p	NUP153	9972	ENSG00000124789	CLASH	Functional MTI (Weak)	23622248	validated
mirtarbase	MIMAT0027384	hsa-miR-6741-3p	CCS	9973	ENSG00000173992	HITS-CLIP	Functional MTI (Weak)	23824327	validated
mirtarbase	MIMAT0000084	hsa-miR-27a-3p	NR1D2	9975	ENSG00000174738	PAR-CLIP	Functional MTI (Weak)	21572407	validated
mirtarbase	MIMAT0006764	hsa-miR-320d	ZBTB33	10009	ENSG00000177485	PAR-CLIP	Functional MTI (Weak)	23592263	validated
mirtarbase	MIMAT0006764	hsa-miR-320d	ZBTB33	10009	ENSG00000177485	PAR-CLIP	Functional MTI (Weak)	21572407	validated
mirtarbase	MIMAT0004792	hsa-miR-92b-5p	BCL2L11	10018	ENSG00000153094	PAR-CLIP	Functional MTI (Weak)	27292025	validated
mirtarbase	MIMAT0027384	hsa-miR-6741-3p	GNE	10020	ENSG00000159921	HITS-CLIP	Functional MTI (Weak)	23313552	validated
mirtarbase	MIMAT0000084	hsa-miR-27a-3p	HMGXB4	10042	ENSG00000100281	HITS-CLIP	Functional MTI (Weak)	22473208	validated
mirtarbase	MIMAT0000445	hsa-miR-126-3p	TOM1	10043	ENSG00000100284	Luciferase reporter assay	Non-Functional MTI	18834857	validated
mirtarbase	MIMAT0000445	hsa-miR-126-3p	TOM1	10043	ENSG00000100284	Luciferase reporter assay//qRT-PCR//Western blot//Reporter assay;Western blot	Functional MTI	20083669	validated
mirtarbase	MIMAT0000445	hsa-miR-126-3p	TOM1	10043	ENSG00000100284	Microarray//qRT-PCR	Functional MTI (Weak)	22815788	validated
mirtarbase	MIMAT0031179	hsa-miR-7976	SAE1	10055	ENSG00000142230	PAR-CLIP	Functional MTI (Weak)	21572407	validated
mirtarbase	MIMAT0027369	hsa-miR-6734-5p	ABCC5	10057	ENSG00000114770	PAR-CLIP	Functional MTI (Weak)	23592263	validated
mirtarbase	MIMAT0027369	hsa-miR-6734-5p	ABCC5	10057	ENSG00000114770	PAR-CLIP	Functional MTI (Weak)	24398324	validated
mirtarbase	MIMAT0027369	hsa-miR-6734-5p	SCAMP2	10066	ENSG00000140497	PAR-CLIP	Functional MTI (Weak)	26701625	validated
mirtarbase	MIMAT0027384	hsa-miR-6741-3p	ATP9A	10079	ENSG00000054793	HITS-CLIP	Functional MTI (Weak)	23824327	validated
mirtarbase	MIMAT0019873	hsa-miR-4742-3p	TSPAN2	10100	ENSG00000134198	PAR-CLIP	Functional MTI (Weak)	23446348	validated
mirtarbase	MIMAT0019873	hsa-miR-4742-3p	TSPAN2	10100	ENSG00000134198	HITS-CLIP	Functional MTI (Weak)	21572407	validated
mirtarbase	MIMAT0019873	hsa-miR-4742-3p	TSPAN2	10100	ENSG00000134198	HITS-CLIP	Functional MTI (Weak)	19536157	validated
mirtarbase	MIMAT0000084	hsa-miR-27a-3p	PPIF	10105	ENSG00000108179	PAR-CLIP	Functional MTI (Weak)	23592263	validated
mirtarbase	MIMAT0000084	hsa-miR-27a-3p	FEM1B	10116	ENSG00000169018	HITS-CLIP	Functional MTI (Weak)	22473208	validated
mirtarbase	MIMAT0000084	hsa-miR-27a-3p	ARL4C	10123	ENSG00000188042	Sequencing	Functional MTI (Weak)	20371350	validated
mirtarbase	MIMAT0025856	hsa-miR-6724-5p	ARL4C	10123	ENSG00000188042	HITS-CLIP	Functional MTI (Weak)	23824327	validated
mirtarbase	MIMAT0027384	hsa-miR-6741-3p	OPTN	10133	ENSG00000123240	HITS-CLIP	Functional MTI (Weak)	23824327	validated
mirtarbase	MIMAT0019873	hsa-miR-4742-3p	G3BP1	10146	ENSG00000145907	PAR-CLIP	Functional MTI (Weak)	21572407	validated
mirtarbase	MIMAT0019873	hsa-miR-4742-3p	G3BP1	10146	ENSG00000145907	PAR-CLIP	Functional MTI (Weak)	20371350	validated
mirtarbase	MIMAT0027369	hsa-miR-6734-5p	WASF2	10163	ENSG00000158195	PAR-CLIP	Functional MTI (Weak)	26701625	validated
mirtarbase	MIMAT0027384	hsa-miR-6741-3p	WASF2	10163	ENSG00000158195	HITS-CLIP	Functional MTI (Weak)	27418678	validated
mirtarbase	MIMAT0027369	hsa-miR-6734-5p	PSME3	10197	ENSG00000131467	PAR-CLIP	Functional MTI (Weak)	23592263	validated
mirtarbase	MIMAT0027369	hsa-miR-6734-5p	EIF1	10209	ENSG00000173812	PAR-CLIP	Functional MTI (Weak)	23592263	validated
mirtarbase	MIMAT0027369	hsa-miR-6734-5p	EIF1	10209	ENSG00000173812	PAR-CLIP	Functional MTI (Weak)	20371350	validated
mirtarbase	MIMAT0004985	hsa-miR-942-5p	TRIB1	10221	ENSG00000173334	HITS-CLIP	Functional MTI (Weak)	23824327	validated
mirtarbase	MIMAT0004985	hsa-miR-942-5p	TRIB1	10221	ENSG00000173334	HITS-CLIP	Functional MTI (Weak)	19536157	validated
mirtarbase	MIMAT0004985	hsa-miR-942-5p	COQ7	10229	ENSG00000167186	HITS-CLIP	Functional MTI (Weak)	23824327	validated
mirtarbase	MIMAT0019873	hsa-miR-4742-3p	COQ7	10229	ENSG00000167186	HITS-CLIP	Functional MTI (Weak)	19536157	validated
mirtarbase	MIMAT0000084	hsa-miR-27a-3p	DCAF7	10238	ENSG00000136485	PAR-CLIP	Functional MTI (Weak)	23592263	validated
mirtarbase	MIMAT0000084	hsa-miR-27a-3p	DCAF7	10238	ENSG00000136485	PAR-CLIP	Functional MTI (Weak)	21572407	validated
mirtarbase	MIMAT0000084	hsa-miR-27a-3p	DCAF7	10238	ENSG00000136485	PAR-CLIP	Functional MTI (Weak)	20371350	validated
mirtarbase	MIMAT0027384	hsa-miR-6741-3p	GLYAT	10249	ENSG00000149124	HITS-CLIP	Functional MTI (Weak)	23824327	validated
mirtarbase	MIMAT0000084	hsa-miR-27a-3p	SPRY2	10253	ENSG00000136158	Immunohistochemistry//Luciferase reporter assay//Microarray//qRT-PCR//Western blot	Functional MTI	20638779	validated
mirtarbase	MIMAT0000084	hsa-miR-27a-3p	SPRY2	10253	ENSG00000136158	qRT-PCR//Western blot	Functional MTI	23650389	validated
mirtarbase	MIMAT0000084	hsa-miR-27a-3p	SPRY2	10253	ENSG00000136158	ChIP-seq//Luciferase reporter assay//qRT-PCR//Western blot	Functional MTI	23649631	validated
mirtarbase	MIMAT0019873	hsa-miR-4742-3p	STAG1	10274	ENSG00000118007	HITS-CLIP	Functional MTI (Weak)	23824327	validated
mirtarbase	MIMAT0019873	hsa-miR-4742-3p	STAG1	10274	ENSG00000118007	HITS-CLIP	Functional MTI (Weak)	19536157	validated
mirtarbase	MIMAT0006764	hsa-miR-320d	ZNF267	10308	ENSG00000185947	PAR-CLIP	Functional MTI (Weak)	21572407	validated
mirtarbase	MIMAT0027384	hsa-miR-6741-3p	PCGF3	10336	ENSG00000185619	PAR-CLIP	Functional MTI (Weak)	26701625	validated
mirtarbase	MIMAT0027384	hsa-miR-6741-3p	PCGF3	10336	ENSG00000185619	PAR-CLIP	Functional MTI (Weak)	27292025	validated
mirtarbase	MIMAT0006764	hsa-miR-320d	NPM3	10360	ENSG00000107833	PAR-CLIP	Functional MTI (Weak)	23446348	validated
mirtarbase	MIMAT0006764	hsa-miR-320d	NPM3	10360	ENSG00000107833	PAR-CLIP	Functional MTI (Weak)	21572407	validated
mirtarbase	MIMAT0004985	hsa-miR-942-5p	KLF2	10365	ENSG00000127528	HITS-CLIP	Functional MTI (Weak)	23824327	validated
mirtarbase	MIMAT0004985	hsa-miR-942-5p	KLF2	10365	ENSG00000127528	HITS-CLIP	Functional MTI (Weak)	19536157	validated
mirtarbase	MIMAT0019873	hsa-miR-4742-3p	CITED2	10370	ENSG00000164442	PAR-CLIP	Functional MTI (Weak)	22100165	validated
mirtarbase	MIMAT0019873	hsa-miR-4742-3p	BASP1	10409	ENSG00000176788	HITS-CLIP	Functional MTI (Weak)	19536157	validated
mirtarbase	MIMAT0027384	hsa-miR-6741-3p	IFITM3	10410	ENSG00000142089	PAR-CLIP	Functional MTI (Weak)	27292025	validated
mirtarbase	MIMAT0000084	hsa-miR-27a-3p	YAP1	10413	ENSG00000137693	Luciferase reporter assay//qRT-PCR//Western blot	Functional MTI	27432214	validated
mirtarbase	MIMAT0000084	hsa-miR-27a-3p	CFDP1	10428	ENSG00000153774	HITS-CLIP	Functional MTI (Weak)	19536157	validated
mirtarbase	MIMAT0019045	hsa-miR-4508	VAV3	10451	ENSG00000134215	PAR-CLIP	Functional MTI (Weak)	23592263	validated
mirtarbase	MIMAT0019045	hsa-miR-4508	VAV3	10451	ENSG00000134215	PAR-CLIP	Functional MTI (Weak)	24398324	validated
mirtarbase	MIMAT0019045	hsa-miR-4508	VAV3	10451	ENSG00000134215	PAR-CLIP	Functional MTI (Weak)	22012620	validated
mirtarbase	MIMAT0019045	hsa-miR-4508	VAV3	10451	ENSG00000134215	PAR-CLIP	Functional MTI (Weak)	20371350	validated
mirtarbase	MIMAT0019045	hsa-miR-4508	VAV3	10451	ENSG00000134215	PAR-CLIP	Functional MTI (Weak)	27292025	validated
mirtarbase	MIMAT0027384	hsa-miR-6741-3p	VAV3	10451	ENSG00000134215	PAR-CLIP	Functional MTI (Weak)	23592263	validated
mirtarbase	MIMAT0027384	hsa-miR-6741-3p	VAV3	10451	ENSG00000134215	HITS-CLIP	Functional MTI (Weak)	23706177	validated
mirtarbase	MIMAT0027384	hsa-miR-6741-3p	VAV3	10451	ENSG00000134215	HITS-CLIP	Functional MTI (Weak)	21572407	validated
mirtarbase	MIMAT0000445	hsa-miR-126-3p	MERTK	10461	ENSG00000153208	ELISA//Flow//Immunohistochemistry//Luciferase reporter assay//Microarray//qRT-PCR//Western blot	Functional MTI	22170610	validated
mirtarbase	MIMAT0004672	hsa-miR-106b-3p	ZBTB18	10472	ENSG00000179456	CLASH	Functional MTI (Weak)	23622248	validated
mirtarbase	MIMAT0004513	hsa-miR-101-5p	ZBTB18	10472	ENSG00000179456	PAR-CLIP	Functional MTI (Weak)	20371350	validated
mirtarbase	MIMAT0000084	hsa-miR-27a-3p	ZBTB18	10472	ENSG00000179456	PAR-CLIP	Functional MTI (Weak)	20371350	validated
mirtarbase	MIMAT0004513	hsa-miR-101-5p	SYNCRIP	10492	ENSG00000135316	PAR-CLIP	Functional MTI (Weak)	23592263	validated
mirtarbase	MIMAT0004513	hsa-miR-101-5p	SYNCRIP	10492	ENSG00000135316	PAR-CLIP	Functional MTI (Weak)	23446348	validated
mirtarbase	MIMAT0004513	hsa-miR-101-5p	SYNCRIP	10492	ENSG00000135316	PAR-CLIP	Functional MTI (Weak)	21572407	validated
mirtarbase	MIMAT0004513	hsa-miR-101-5p	SYNCRIP	10492	ENSG00000135316	PAR-CLIP	Functional MTI (Weak)	20371350	validated
mirtarbase	MIMAT0006764	hsa-miR-320d	SYNCRIP	10492	ENSG00000135316	PAR-CLIP	Functional MTI (Weak)	23446348	validated
mirtarbase	MIMAT0006764	hsa-miR-320d	SYNCRIP	10492	ENSG00000135316	PAR-CLIP	Functional MTI (Weak)	21572407	validated
mirtarbase	MIMAT0006764	hsa-miR-320d	SYNCRIP	10492	ENSG00000135316	PAR-CLIP	Functional MTI (Weak)	20371350	validated
mirtarbase	MIMAT0020924	hsa-miR-642a-3p	GRK2	156	ENSG00000173020	PAR-CLIP	Functional MTI (Weak)	23592263	validated
mirtarbase	MIMAT0000084	hsa-miR-27a-3p	CARM1	10498	ENSG00000142453	HITS-CLIP	Functional MTI (Weak)	22473208	validated
mirtarbase	MIMAT0004792	hsa-miR-92b-5p	SEMA6B	10501	ENSG00000167680	PAR-CLIP	Functional MTI (Weak)	26701625	validated
mirtarbase	MIMAT0000084	hsa-miR-27a-3p	APPBP2	10513	ENSG00000062725	PAR-CLIP	Functional MTI (Weak)	23592263	validated
mirtarbase	MIMAT0000084	hsa-miR-27a-3p	APPBP2	10513	ENSG00000062725	PAR-CLIP	Functional MTI (Weak)	24398324	validated
mirtarbase	MIMAT0000084	hsa-miR-27a-3p	APPBP2	10513	ENSG00000062725	PAR-CLIP	Functional MTI (Weak)	22012620	validated
mirtarbase	MIMAT0000084	hsa-miR-27a-3p	APPBP2	10513	ENSG00000062725	PAR-CLIP	Functional MTI (Weak)	26701625	validated
mirtarbase	MIMAT0027384	hsa-miR-6741-3p	CHERP	10523	ENSG00000085872	PAR-CLIP	Functional MTI (Weak)	26701625	validated
mirtarbase	MIMAT0004985	hsa-miR-942-5p	NEBL	10529	ENSG00000078114	HITS-CLIP	Functional MTI (Weak)	23824327	validated
mirtarbase	MIMAT0031179	hsa-miR-7976	COLEC10	10584	ENSG00000184374	PAR-CLIP	Functional MTI (Weak)	21572407	validated
mirtarbase	MIMAT0019873	hsa-miR-4742-3p	SMC2	10592	ENSG00000136824	HITS-CLIP	Functional MTI (Weak)	23313552	validated
mirtarbase	MIMAT0000084	hsa-miR-27a-3p	TGOLN2	10618	ENSG00000152291	PAR-CLIP	Functional MTI (Weak)	23592263	validated
mirtarbase	MIMAT0000084	hsa-miR-27a-3p	TGOLN2	10618	ENSG00000152291	HITS-CLIP	Functional MTI (Weak)	19536157	validated
mirtarbase	MIMAT0031179	hsa-miR-7976	POLR3G	10622	ENSG00000113356	PAR-CLIP	Functional MTI (Weak)	23446348	validated
mirtarbase	MIMAT0000084	hsa-miR-27a-3p	TXNIP	10628	ENSG00000265972	PAR-CLIP	Functional MTI (Weak)	23446348	validated
mirtarbase	MIMAT0000084	hsa-miR-27a-3p	TXNIP	10628	ENSG00000265972	PAR-CLIP	Functional MTI (Weak)	27292025	validated
mirtarbase	MIMAT0027369	hsa-miR-6734-5p	TXNIP	10628	ENSG00000265972	PAR-CLIP	Functional MTI (Weak)	24398324	validated
mirtarbase	MIMAT0027369	hsa-miR-6734-5p	TXNIP	10628	ENSG00000265972	PAR-CLIP	Functional MTI (Weak)	23446348	validated
mirtarbase	MIMAT0027369	hsa-miR-6734-5p	TXNIP	10628	ENSG00000265972	PAR-CLIP	Functional MTI (Weak)	20371350	validated
mirtarbase	MIMAT0004513	hsa-miR-101-5p	TXNIP	10628	ENSG00000265972	PAR-CLIP	Functional MTI (Weak)	20371350	validated
mirtarbase	MIMAT0020924	hsa-miR-642a-3p	HIP1	3092	ENSG00000127946	HITS-CLIP	Functional MTI (Weak)	23824327	validated
mirtarbase	MIMAT0031179	hsa-miR-7976	SPHAR	10638	ENSG00000213029	PAR-CLIP	Functional MTI (Weak)	23446348	validated
mirtarbase	MIMAT0020924	hsa-miR-642a-3p	HMGB1	3146	ENSG00000189403	PAR-CLIP	Functional MTI (Weak)	20371350	validated
mirtarbase	MIMAT0000084	hsa-miR-27a-3p	CELF1	10658	ENSG00000149187	PAR-CLIP	Functional MTI (Weak)	23592263	validated
mirtarbase	MIMAT0000084	hsa-miR-27a-3p	CELF1	10658	ENSG00000149187	PAR-CLIP	Functional MTI (Weak)	23446348	validated
mirtarbase	MIMAT0000084	hsa-miR-27a-3p	CELF1	10658	ENSG00000149187	PAR-CLIP	Functional MTI (Weak)	21572407	validated
mirtarbase	MIMAT0000084	hsa-miR-27a-3p	CELF2	10659	ENSG00000048740	HITS-CLIP	Functional MTI (Weak)	22473208	validated
mirtarbase	MIMAT0000084	hsa-miR-27a-3p	GNB5	10681	ENSG00000069966	Sequencing	Functional MTI (Weak)	20371350	validated
mirtarbase	MIMAT0027369	hsa-miR-6734-5p	FAM189B	10712	ENSG00000160767	HITS-CLIP	Functional MTI (Weak)	23313552	validated
mirtarbase	MIMAT0004985	hsa-miR-942-5p	POLD3	10714	ENSG00000077514	HITS-CLIP	Functional MTI (Weak)	23824327	validated
mirtarbase	MIMAT0019045	hsa-miR-4508	CERS1	10715	ENSG00000223802	PAR-CLIP	Functional MTI (Weak)	23592263	validated
mirtarbase	MIMAT0019045	hsa-miR-4508	CERS1	10715	ENSG00000223802	HITS-CLIP	Functional MTI (Weak)	23706177	validated
mirtarbase	MIMAT0027384	hsa-miR-6741-3p	POLQ	10721	ENSG00000051341	HITS-CLIP	Functional MTI (Weak)	23824327	validated
mirtarbase	MIMAT0031179	hsa-miR-7976	SLC12A7	10723	ENSG00000113504	PAR-CLIP	Functional MTI (Weak)	22291592	validated
mirtarbase	MIMAT0025856	hsa-miR-6724-5p	SLC12A7	10723	ENSG00000113504	PAR-CLIP	Functional MTI (Weak)	22012620	validated
mirtarbase	MIMAT0000084	hsa-miR-27a-3p	OGA	10724	ENSG00000198408	HITS-CLIP	Functional MTI (Weak)	22473208	validated
mirtarbase	MIMAT0000084	hsa-miR-27a-3p	GIPC1	10755	ENSG00000123159	PAR-CLIP	Functional MTI (Weak)	27292025	validated
mirtarbase	MIMAT0004672	hsa-miR-106b-3p	TOB2	10766	ENSG00000183864	CLASH	Functional MTI (Weak)	23622248	validated
mirtarbase	MIMAT0000445	hsa-miR-126-3p	PLK2	10769	ENSG00000145632	Luciferase reporter assay//qRT-PCR	Functional MTI	18832181	validated
mirtarbase	MIMAT0000445	hsa-miR-126-3p	PLK2	10769	ENSG00000145632	Luciferase reporter assay//qRT-PCR//Western blot	Functional MTI	24969300	validated
mirtarbase	MIMAT0025856	hsa-miR-6724-5p	SRSF10	10772	ENSG00000188529	HITS-CLIP	Functional MTI (Weak)	19536157	validated
mirtarbase	MIMAT0019873	hsa-miR-4742-3p	ARPP19	10776	ENSG00000128989	PAR-CLIP	Functional MTI (Weak)	23592263	validated
mirtarbase	MIMAT0004985	hsa-miR-942-5p	NCKAP1	10787	ENSG00000061676	HITS-CLIP	Functional MTI (Weak)	28735896	validated
mirtarbase	MIMAT0000084	hsa-miR-27a-3p	ZNF460	10794	ENSG00000197714	PAR-CLIP	Functional MTI (Weak)	24398324	validated
mirtarbase	MIMAT0000084	hsa-miR-27a-3p	ZNF460	10794	ENSG00000197714	PAR-CLIP	Functional MTI (Weak)	23446348	validated
mirtarbase	MIMAT0000084	hsa-miR-27a-3p	ZNF460	10794	ENSG00000197714	PAR-CLIP	Functional MTI (Weak)	21572407	validated
mirtarbase	MIMAT0000084	hsa-miR-27a-3p	ZNF460	10794	ENSG00000197714	PAR-CLIP	Functional MTI (Weak)	20371350	validated
mirtarbase	MIMAT0027369	hsa-miR-6734-5p	SEPTIN9	10801	ENSG00000184640	PAR-CLIP	Functional MTI (Weak)	26701625	validated
mirtarbase	MIMAT0006764	hsa-miR-320d	SEC24A	10802	ENSG00000113615	HITS-CLIP	Functional MTI (Weak)	23313552	validated
mirtarbase	MIMAT0000084	hsa-miR-27a-3p	SEC24A	10802	ENSG00000113615	HITS-CLIP	Functional MTI (Weak)	22473208	validated
mirtarbase	MIMAT0004985	hsa-miR-942-5p	WASF3	10810	ENSG00000132970	HITS-CLIP	Functional MTI (Weak)	23824327	validated
mirtarbase	MIMAT0006764	hsa-miR-320d	ZNF275	10838	ENSG00000063587	PAR-CLIP	Functional MTI (Weak)	23592263	validated
mirtarbase	MIMAT0006764	hsa-miR-320d	ZNF275	10838	ENSG00000063587	PAR-CLIP	Functional MTI (Weak)	21572407	validated
mirtarbase	MIMAT0006764	hsa-miR-320d	SRCAP	10847	ENSG00000080603	HITS-CLIP	Functional MTI (Weak)	23313552	validated
mirtarbase	MIMAT0027384	hsa-miR-6741-3p	HPSE	10855	ENSG00000173083	HITS-CLIP	Functional MTI (Weak)	23824327	validated
mirtarbase	MIMAT0027384	hsa-miR-6741-3p	RAB10	10890	ENSG00000084733	HITS-CLIP	Functional MTI (Weak)	23824327	validated
mirtarbase	MIMAT0027369	hsa-miR-6734-5p	SUGT1	10910	ENSG00000165416	PAR-CLIP	Functional MTI (Weak)	23592263	validated
mirtarbase	MIMAT0027369	hsa-miR-6734-5p	SUGT1	10910	ENSG00000165416	PAR-CLIP	Functional MTI (Weak)	20371350	validated
mirtarbase	MIMAT0019873	hsa-miR-4742-3p	C11orf58	10944	ENSG00000110696	PAR-CLIP	Functional MTI (Weak)	23446348	validated
mirtarbase	MIMAT0004610	hsa-miR-150-3p	KDELR1	10945	ENSG00000105438	HITS-CLIP	Functional MTI (Weak)	23824327	validated
mirtarbase	MIMAT0006764	hsa-miR-320d	SF3A3	10946	ENSG00000183431	PAR-CLIP	Functional MTI (Weak)	22012620	validated
mirtarbase	MIMAT0027369	hsa-miR-6734-5p	HNRNPA0	10949	ENSG00000177733	PAR-CLIP	Functional MTI (Weak)	21572407	validated
mirtarbase	MIMAT0027369	hsa-miR-6734-5p	HNRNPA0	10949	ENSG00000177733	PAR-CLIP	Functional MTI (Weak)	20371350	validated
mirtarbase	MIMAT0000084	hsa-miR-27a-3p	PDIA5	10954	ENSG00000065485	PAR-CLIP	Functional MTI (Weak)	23592263	validated
mirtarbase	MIMAT0027384	hsa-miR-6741-3p	RAB40B	10966	ENSG00000141542	HITS-CLIP	Functional MTI (Weak)	23824327	validated
mirtarbase	MIMAT0027369	hsa-miR-6734-5p	ADIRF	10974	ENSG00000148671	PAR-CLIP	Functional MTI (Weak)	26701625	validated
mirtarbase	MIMAT0004672	hsa-miR-106b-3p	UQCR11	10975	ENSG00000127540	CLASH	Functional MTI (Weak)	23622248	validated
mirtarbase	MIMAT0000084	hsa-miR-27a-3p	SNRNP27	11017	ENSG00000124380	PAR-CLIP	Functional MTI (Weak)	23592263	validated
mirtarbase	MIMAT0019873	hsa-miR-4742-3p	LILRA2	11027	ENSG00000239998	HITS-CLIP	Functional MTI (Weak)	23824327	validated
mirtarbase	MIMAT0004672	hsa-miR-106b-3p	TENT4A	11044	ENSG00000112941	CLASH	Functional MTI (Weak)	23622248	validated
mirtarbase	MIMAT0004672	hsa-miR-106b-3p	ADRM1	11047	ENSG00000130706	PAR-CLIP	Functional MTI (Weak)	23446348	validated
mirtarbase	MIMAT0004672	hsa-miR-106b-3p	ADRM1	11047	ENSG00000130706	PAR-CLIP	Functional MTI (Weak)	26701625	validated
mirtarbase	MIMAT0000084	hsa-miR-27a-3p	NUDT21	11051	ENSG00000167005	HITS-CLIP	Functional MTI (Weak)	19536157	validated
mirtarbase	MIMAT0027384	hsa-miR-6741-3p	ABHD2	11057	ENSG00000140526	HITS-CLIP	Functional MTI (Weak)	23824327	validated
mirtarbase	MIMAT0000084	hsa-miR-27a-3p	TOPBP1	11073	ENSG00000163781	HITS-CLIP	Functional MTI (Weak)	23313552	validated
mirtarbase	MIMAT0004985	hsa-miR-942-5p	ESM1	11082	ENSG00000164283	HITS-CLIP	Functional MTI (Weak)	19536157	validated
mirtarbase	MIMAT0025856	hsa-miR-6724-5p	ADAMTS13	11093	ENSG00000160323	HITS-CLIP	Functional MTI (Weak)	23824327	validated
mirtarbase	MIMAT0025856	hsa-miR-6724-5p	ADAMTS13	11093	ENSG00000160323	HITS-CLIP	Functional MTI (Weak)	19536157	validated
mirtarbase	MIMAT0000084	hsa-miR-27a-3p	ADAMTS5	11096	ENSG00000154736	HITS-CLIP	Functional MTI (Weak)	23824327	validated
mirtarbase	MIMAT0004672	hsa-miR-106b-3p	HNRNPUL1	11100	ENSG00000105323	CLASH	Functional MTI (Weak)	23622248	validated
mirtarbase	MIMAT0004985	hsa-miR-942-5p	HIBADH	11112	ENSG00000106049	HITS-CLIP	Functional MTI (Weak)	23824327	validated
mirtarbase	MIMAT0027384	hsa-miR-6741-3p	BTN3A2	11118	ENSG00000186470	HITS-CLIP	Functional MTI (Weak)	24906430	validated
mirtarbase	MIMAT0019873	hsa-miR-4742-3p	ZWINT	11130	ENSG00000122952	PAR-CLIP	Functional MTI (Weak)	20371350	validated
mirtarbase	MIMAT0019873	hsa-miR-4742-3p	FSTL1	11167	ENSG00000163430	HITS-CLIP	Functional MTI (Weak)	19536157	validated
mirtarbase	MIMAT0000084	hsa-miR-27a-3p	FSTL1	11167	ENSG00000163430	Luciferase reporter assay//qRT-PCR//Western blot	Functional MTI	27498552	validated
mirtarbase	MIMAT0031179	hsa-miR-7976	FAM107A	11170	ENSG00000168309	HITS-CLIP	Functional MTI (Weak)	19536157	validated
mirtarbase	MIMAT0020924	hsa-miR-642a-3p	HMGB1	3146	ENSG00000189403	PAR-CLIP	Functional MTI (Weak)	26701625	validated
mirtarbase	MIMAT0020924	hsa-miR-642a-3p	HNRNPU	3192	ENSG00000153187	HITS-CLIP	Functional MTI (Weak)	22927820	validated
mirtarbase	MIMAT0000084	hsa-miR-27a-3p	CHEK2	11200	ENSG00000183765	PAR-CLIP	Functional MTI (Weak)	24398324	validated
mirtarbase	MIMAT0000084	hsa-miR-27a-3p	CHEK2	11200	ENSG00000183765	PAR-CLIP	Functional MTI (Weak)	21572407	validated
mirtarbase	MIMAT0000084	hsa-miR-27a-3p	CHEK2	11200	ENSG00000183765	PAR-CLIP	Functional MTI (Weak)	20371350	validated
mirtarbase	MIMAT0019045	hsa-miR-4508	IRAK3	11213	ENSG00000090376	HITS-CLIP	Functional MTI (Weak)	23824327	validated
mirtarbase	MIMAT0019873	hsa-miR-4742-3p	AKAP11	11215	ENSG00000023516	PAR-CLIP	Functional MTI (Weak)	23446348	validated
mirtarbase	MIMAT0019873	hsa-miR-4742-3p	AKAP11	11215	ENSG00000023516	PAR-CLIP	Functional MTI (Weak)	20371350	validated
mirtarbase	MIMAT0019873	hsa-miR-4742-3p	AKAP11	11215	ENSG00000023516	HITS-CLIP	Functional MTI (Weak)	21572407	validated
mirtarbase	MIMAT0020924	hsa-miR-642a-3p	INSIG1	3638	ENSG00000186480	HITS-CLIP	Functional MTI (Weak)	23313552	validated
mirtarbase	MIMAT0000084	hsa-miR-27a-3p	RNF139	11236	ENSG00000170881	HITS-CLIP	Functional MTI (Weak)	22473208	validated
mirtarbase	MIMAT0004985	hsa-miR-942-5p	PTGDR2	11251	ENSG00000183134	HITS-CLIP	Functional MTI (Weak)	23824327	validated
mirtarbase	MIMAT0027384	hsa-miR-6741-3p	PXMP4	11264	ENSG00000101417	HITS-CLIP	Functional MTI (Weak)	27418678	validated
mirtarbase	MIMAT0027384	hsa-miR-6741-3p	DDX19B	11269	ENSG00000157349	HITS-CLIP	Functional MTI (Weak)	23824327	validated
mirtarbase	MIMAT0027384	hsa-miR-6741-3p	SYNRG	11276	ENSG00000275066	HITS-CLIP	Functional MTI (Weak)	23824327	validated
mirtarbase	MIMAT0006764	hsa-miR-320d	VPS45	11311	ENSG00000136631	HITS-CLIP	Functional MTI (Weak)	23824327	validated
mirtarbase	MIMAT0019045	hsa-miR-4508	LYPLA2	11313	ENSG00000011009	PAR-CLIP	Functional MTI (Weak)	23592263	validated
mirtarbase	MIMAT0019045	hsa-miR-4508	LYPLA2	11313	ENSG00000011009	PAR-CLIP	Functional MTI (Weak)	26701625	validated
mirtarbase	MIMAT0004672	hsa-miR-106b-3p	COPE	11316	ENSG00000105669	CLASH	Functional MTI (Weak)	23622248	validated
mirtarbase	MIMAT0027369	hsa-miR-6734-5p	RBPJL	11317	ENSG00000124232	PAR-CLIP	Functional MTI (Weak)	24398324	validated
mirtarbase	MIMAT0004513	hsa-miR-101-5p	STK38	11329	ENSG00000112079	HITS-CLIP	Functional MTI (Weak)	23313552	validated
mirtarbase	MIMAT0006764	hsa-miR-320d	CTRC	11330	ENSG00000162438	PAR-CLIP	Functional MTI (Weak)	23708386	validated
mirtarbase	MIMAT0006764	hsa-miR-320d	CTRC	11330	ENSG00000162438	PAR-CLIP	Functional MTI (Weak)	22291592	validated
mirtarbase	MIMAT0004672	hsa-miR-106b-3p	PHB2	11331	ENSG00000215021	PAR-CLIP	Functional MTI (Weak)	23446348	validated
mirtarbase	MIMAT0004672	hsa-miR-106b-3p	PHB2	11331	ENSG00000215021	PAR-CLIP	Functional MTI (Weak)	27292025	validated
mirtarbase	MIMAT0019045	hsa-miR-4508	U2AF2	11338	ENSG00000063244	PAR-CLIP	Functional MTI (Weak)	26701625	validated
mirtarbase	MIMAT0000445	hsa-miR-126-3p	TWF2	11344	ENSG00000247596	Luciferase reporter assay//Microarray//Northern blot//qRT-PCR//Western blot	Non-Functional MTI	20571053	validated
mirtarbase	MIMAT0004985	hsa-miR-942-5p	IKZF2	22807	ENSG00000030419	PAR-CLIP	Functional MTI (Weak)	22012620	validated
mirtarbase	MIMAT0000084	hsa-miR-27a-3p	COPZ1	22818	ENSG00000111481	PAR-CLIP	Functional MTI (Weak)	26701625	validated
mirtarbase	MIMAT0020924	hsa-miR-642a-3p	ITPKC	80271	ENSG00000086544	HITS-CLIP	Functional MTI (Weak)	23824327	validated
mirtarbase	MIMAT0006764	hsa-miR-320d	HSPA4L	22824	ENSG00000164070	HITS-CLIP	Functional MTI (Weak)	19536157	validated
mirtarbase	MIMAT0000084	hsa-miR-27a-3p	CEP162	22832	ENSG00000135315	PAR-CLIP	Functional MTI (Weak)	23592263	validated
mirtarbase	MIMAT0027384	hsa-miR-6741-3p	ZNF652	22834	ENSG00000198740	HITS-CLIP	Functional MTI (Weak)	23824327	validated
mirtarbase	MIMAT0000084	hsa-miR-27a-3p	ICK	22858	ENSG00000112144	PAR-CLIP	Functional MTI (Weak)	23592263	validated
mirtarbase	MIMAT0000084	hsa-miR-27a-3p	ADGRL1	22859	ENSG00000072071	PAR-CLIP	Functional MTI (Weak)	26701625	validated
mirtarbase	MIMAT0000084	hsa-miR-27a-3p	FNDC3A	22862	ENSG00000102531	PAR-CLIP	Functional MTI (Weak)	23592263	validated
mirtarbase	MIMAT0027384	hsa-miR-6741-3p	ATG14	22863	ENSG00000126775	HITS-CLIP	Functional MTI (Weak)	23824327	validated
mirtarbase	MIMAT0025856	hsa-miR-6724-5p	PPP6R1	22870	ENSG00000105063	PAR-CLIP	Functional MTI (Weak)	23592263	validated
mirtarbase	MIMAT0025856	hsa-miR-6724-5p	PPP6R1	22870	ENSG00000105063	PAR-CLIP	Functional MTI (Weak)	27292025	validated
mirtarbase	MIMAT0004985	hsa-miR-942-5p	PPP6R1	22870	ENSG00000105063	PAR-CLIP	Functional MTI (Weak)	23592263	validated
mirtarbase	MIMAT0004985	hsa-miR-942-5p	PPP6R1	22870	ENSG00000105063	PAR-CLIP	Functional MTI (Weak)	27292025	validated
mirtarbase	MIMAT0004610	hsa-miR-150-3p	MLXIP	22877	ENSG00000175727	PAR-CLIP	Functional MTI (Weak)	27292025	validated
mirtarbase	MIMAT0004792	hsa-miR-92b-5p	MON1B	22879	ENSG00000103111	HITS-CLIP	Functional MTI (Weak)	23824327	validated
mirtarbase	MIMAT0000084	hsa-miR-27a-3p	FOXJ3	22887	ENSG00000198815	PAR-CLIP	Functional MTI (Weak)	20371350	validated
mirtarbase	MIMAT0000084	hsa-miR-27a-3p	NCBP2	22916	ENSG00000114503	PAR-CLIP	Functional MTI (Weak)	23592263	validated
mirtarbase	MIMAT0000084	hsa-miR-27a-3p	ELL2	22936	ENSG00000118985	PAR-CLIP	Functional MTI (Weak)	23592263	validated
mirtarbase	MIMAT0004672	hsa-miR-106b-3p	KDM2A	22992	ENSG00000173120	PAR-CLIP	Functional MTI (Weak)	26701625	validated
mirtarbase	MIMAT0025856	hsa-miR-6724-5p	KLHDC10	23008	ENSG00000128607	PAR-CLIP	Functional MTI (Weak)	26701625	validated
mirtarbase	MIMAT0004672	hsa-miR-106b-3p	KDM4B	23030	ENSG00000127663	CLASH	Functional MTI (Weak)	23622248	validated
mirtarbase	MIMAT0000084	hsa-miR-27a-3p	PHLPP2	23035	ENSG00000040199	HITS-CLIP	Functional MTI (Weak)	22473208	validated
mirtarbase	MIMAT0000084	hsa-miR-27a-3p	PHLPP2	23035	ENSG00000040199	Immunofluorescence//Immunohistochemistry//Luciferase reporter assay//qRT-PCR//Western blot	Functional MTI	28327189	validated
mirtarbase	MIMAT0000084	hsa-miR-27a-3p	WDTC1	23038	ENSG00000142784	PAR-CLIP	Functional MTI (Weak)	26701625	validated
mirtarbase	MIMAT0000084	hsa-miR-27a-3p	PDS5B	23047	ENSG00000083642	Luciferase reporter assay	Functional MTI	23451058	validated
mirtarbase	MIMAT0027384	hsa-miR-6741-3p	SMG1	23049	ENSG00000157106	HITS-CLIP	Functional MTI (Weak)	23824327	validated
mirtarbase	MIMAT0027369	hsa-miR-6734-5p	ZNF609	23060	ENSG00000180357	PAR-CLIP	Functional MTI (Weak)	26701625	validated
mirtarbase	MIMAT0000084	hsa-miR-27a-3p	SETD1B	23067	ENSG00000139718	Sequencing//PAR-CLIP	Functional MTI (Weak)	20371350	validated
mirtarbase	MIMAT0000084	hsa-miR-27a-3p	SETD1B	23067	ENSG00000139718	PAR-CLIP	Functional MTI (Weak)	26701625	validated
mirtarbase	MIMAT0004985	hsa-miR-942-5p	ERP44	23071	ENSG00000023318	HITS-CLIP	Functional MTI (Weak)	19536157	validated
mirtarbase	MIMAT0006764	hsa-miR-320d	SWAP70	23075	ENSG00000133789	HITS-CLIP	Functional MTI (Weak)	19536157	validated
mirtarbase	MIMAT0019873	hsa-miR-4742-3p	MYCBP2	23077	ENSG00000005810	HITS-CLIP	Functional MTI (Weak)	19536157	validated
mirtarbase	MIMAT0000084	hsa-miR-27a-3p	ERC1	23085	ENSG00000082805	PAR-CLIP	Functional MTI (Weak)	23592263	validated
mirtarbase	MIMAT0000084	hsa-miR-27a-3p	PEG10	23089	ENSG00000242265	PAR-CLIP	Functional MTI (Weak)	23592263	validated
mirtarbase	MIMAT0000084	hsa-miR-27a-3p	PEG10	23089	ENSG00000242265	PAR-CLIP	Functional MTI (Weak)	20371350	validated
mirtarbase	MIMAT0000084	hsa-miR-27a-3p	PEG10	23089	ENSG00000242265	HITS-CLIP	Functional MTI (Weak)	19536157	validated
mirtarbase	MIMAT0000084	hsa-miR-27a-3p	PEG10	23089	ENSG00000242265	PAR-CLIP	Functional MTI (Weak)	27292025	validated
mirtarbase	MIMAT0019873	hsa-miR-4742-3p	FSTL4	23105	ENSG00000053108	HITS-CLIP	Functional MTI (Weak)	23824327	validated
mirtarbase	MIMAT0000084	hsa-miR-27a-3p	MRPS27	23107	ENSG00000113048	PAR-CLIP	Functional MTI (Weak)	23592263	validated
mirtarbase	MIMAT0004513	hsa-miR-101-5p	TNRC6B	23112	ENSG00000100354	PAR-CLIP	Functional MTI (Weak)	23592263	validated
mirtarbase	MIMAT0027369	hsa-miR-6734-5p	TAB2	23118	ENSG00000055208	PAR-CLIP	Functional MTI (Weak)	23592263	validated
mirtarbase	MIMAT0027369	hsa-miR-6734-5p	PLXND1	23129	ENSG00000004399	PAR-CLIP	Functional MTI (Weak)	23592263	validated
mirtarbase	MIMAT0000084	hsa-miR-27a-3p	PLXND1	23129	ENSG00000004399	HITS-CLIP	Functional MTI (Weak)	22473208	validated
mirtarbase	MIMAT0000084	hsa-miR-27a-3p	DCUN1D4	23142	ENSG00000109184	HITS-CLIP	Functional MTI (Weak)	22473208	validated
mirtarbase	MIMAT0000084	hsa-miR-27a-3p	TBC1D9	23158	ENSG00000109436	qRT-PCR	Functional MTI (Weak)	26793992	validated
mirtarbase	MIMAT0000084	hsa-miR-27a-3p	MPRIP	23164	ENSG00000133030	HITS-CLIP	Functional MTI (Weak)	23824327	validated
mirtarbase	MIMAT0027369	hsa-miR-6734-5p	TTLL12	23170	ENSG00000100304	PAR-CLIP	Functional MTI (Weak)	26701625	validated
mirtarbase	MIMAT0000084	hsa-miR-27a-3p	LPIN1	23175	ENSG00000134324	Microarray//qRT-PCR	Functional MTI (Weak)	22815788	validated
mirtarbase	MIMAT0027369	hsa-miR-6734-5p	SEPTIN8	23176	ENSG00000164402	PAR-CLIP	Functional MTI (Weak)	23592263	validated
mirtarbase	MIMAT0027369	hsa-miR-6734-5p	SEPTIN8	23176	ENSG00000164402	PAR-CLIP	Functional MTI (Weak)	24398324	validated
mirtarbase	MIMAT0027369	hsa-miR-6734-5p	SEPTIN8	23176	ENSG00000164402	PAR-CLIP	Functional MTI (Weak)	23446348	validated
mirtarbase	MIMAT0027369	hsa-miR-6734-5p	SEPTIN8	23176	ENSG00000164402	PAR-CLIP	Functional MTI (Weak)	22012620	validated
mirtarbase	MIMAT0027369	hsa-miR-6734-5p	SEPTIN8	23176	ENSG00000164402	PAR-CLIP//HITS-CLIP	Functional MTI (Weak)	21572407	validated
mirtarbase	MIMAT0027369	hsa-miR-6734-5p	SEPTIN8	23176	ENSG00000164402	PAR-CLIP	Functional MTI (Weak)	20371350	validated
mirtarbase	MIMAT0027369	hsa-miR-6734-5p	SEPTIN8	23176	ENSG00000164402	HITS-CLIP	Functional MTI (Weak)	24906430	validated
mirtarbase	MIMAT0027369	hsa-miR-6734-5p	SEPTIN8	23176	ENSG00000164402	HITS-CLIP	Functional MTI (Weak)	23706177	validated
mirtarbase	MIMAT0027369	hsa-miR-6734-5p	SEPTIN8	23176	ENSG00000164402	PAR-CLIP	Functional MTI (Weak)	26701625	validated
mirtarbase	MIMAT0027369	hsa-miR-6734-5p	SEPTIN8	23176	ENSG00000164402	PAR-CLIP	Functional MTI (Weak)	27292025	validated
mirtarbase	MIMAT0027384	hsa-miR-6741-3p	DIP2A	23181	ENSG00000160305	HITS-CLIP	Functional MTI (Weak)	19536157	validated
mirtarbase	MIMAT0020924	hsa-miR-642a-3p	KCNJ12	3768	ENSG00000184185	HITS-CLIP	Functional MTI (Weak)	27418678	validated
mirtarbase	MIMAT0000084	hsa-miR-27a-3p	GSE1	23199	ENSG00000131149	PAR-CLIP	Functional MTI (Weak)	23592263	validated
mirtarbase	MIMAT0000084	hsa-miR-27a-3p	GSE1	23199	ENSG00000131149	PAR-CLIP	Functional MTI (Weak)	24398324	validated
mirtarbase	MIMAT0000084	hsa-miR-27a-3p	GSE1	23199	ENSG00000131149	PAR-CLIP	Functional MTI (Weak)	26701625	validated
mirtarbase	MIMAT0000084	hsa-miR-27a-3p	ARL6IP1	23204	ENSG00000170540	Sequencing//PAR-CLIP	Functional MTI (Weak)	20371350	validated
mirtarbase	MIMAT0000084	hsa-miR-27a-3p	ARL6IP1	23204	ENSG00000170540	PAR-CLIP	Functional MTI (Weak)	23592263	validated
mirtarbase	MIMAT0000084	hsa-miR-27a-3p	ARL6IP1	23204	ENSG00000170540	PAR-CLIP	Functional MTI (Weak)	24398324	validated
mirtarbase	MIMAT0000084	hsa-miR-27a-3p	ARL6IP1	23204	ENSG00000170540	PAR-CLIP	Functional MTI (Weak)	21572407	validated
mirtarbase	MIMAT0006764	hsa-miR-320d	FBXO28	23219	ENSG00000143756	PAR-CLIP	Functional MTI (Weak)	21572407	validated
mirtarbase	MIMAT0006764	hsa-miR-320d	FBXO28	23219	ENSG00000143756	PAR-CLIP	Functional MTI (Weak)	20371350	validated
mirtarbase	MIMAT0004985	hsa-miR-942-5p	ANKRD28	23243	ENSG00000206560	HITS-CLIP	Functional MTI (Weak)	23824327	validated
mirtarbase	MIMAT0004672	hsa-miR-106b-3p	ZC3H7B	23264	ENSG00000100403	CLASH	Functional MTI (Weak)	23622248	validated
mirtarbase	MIMAT0004985	hsa-miR-942-5p	EXOC7	23265	ENSG00000182473	HITS-CLIP	Functional MTI (Weak)	23824327	validated
mirtarbase	MIMAT0019873	hsa-miR-4742-3p	TASOR	23272	ENSG00000163946	HITS-CLIP	Functional MTI (Weak)	19536157	validated
mirtarbase	MIMAT0004610	hsa-miR-150-3p	ANKS1A	23294	ENSG00000064999	PAR-CLIP	Functional MTI (Weak)	21572407	validated
mirtarbase	MIMAT0004985	hsa-miR-942-5p	MGRN1	23295	ENSG00000102858	HITS-CLIP	Functional MTI (Weak)	23824327	validated
mirtarbase	MIMAT0004985	hsa-miR-942-5p	ACSL6	23305	ENSG00000164398	PAR-CLIP	Functional MTI (Weak)	23446348	validated
mirtarbase	MIMAT0027384	hsa-miR-6741-3p	ACSL6	23305	ENSG00000164398	HITS-CLIP	Functional MTI (Weak)	23824327	validated
mirtarbase	MIMAT0020924	hsa-miR-642a-3p	KIAA0408	9729	ENSG00000189367	HITS-CLIP	Functional MTI (Weak)	23824327	validated
mirtarbase	MIMAT0004985	hsa-miR-942-5p	DPY19L1	23333	ENSG00000173852	HITS-CLIP	Functional MTI (Weak)	23824327	validated
mirtarbase	MIMAT0006764	hsa-miR-320d	SYNM	23336	ENSG00000182253	PAR-CLIP	Functional MTI (Weak)	22100165	validated
mirtarbase	MIMAT0019873	hsa-miR-4742-3p	KHNYN	23351	ENSG00000100441	HITS-CLIP	Functional MTI (Weak)	19536157	validated
mirtarbase	MIMAT0027369	hsa-miR-6734-5p	LARP1	23367	ENSG00000155506	PAR-CLIP	Functional MTI (Weak)	26701625	validated
mirtarbase	MIMAT0031179	hsa-miR-7976	LARP1	23367	ENSG00000155506	PAR-CLIP	Functional MTI (Weak)	26701625	validated
mirtarbase	MIMAT0004792	hsa-miR-92b-5p	LARP1	23367	ENSG00000155506	PAR-CLIP	Functional MTI (Weak)	26701625	validated
mirtarbase	MIMAT0027369	hsa-miR-6734-5p	SRGAP2	23380	ENSG00000266028	PAR-CLIP	Functional MTI (Weak)	22100165	validated
mirtarbase	MIMAT0004672	hsa-miR-106b-3p	SMG5	23381	ENSG00000198952	CLASH	Functional MTI (Weak)	23622248	validated
mirtarbase	MIMAT0000084	hsa-miR-27a-3p	FBXO46	23403	ENSG00000177051	HITS-CLIP	Functional MTI (Weak)	19536157	validated
mirtarbase	MIMAT0000445	hsa-miR-126-3p	SIRT1	23411	ENSG00000096717	Luciferase reporter assay//qRT-PCR//Western blot	Functional MTI	23877372	validated
mirtarbase	MIMAT0027369	hsa-miR-6734-5p	NCS1	23413	ENSG00000107130	HITS-CLIP	Functional MTI (Weak)	23824327	validated
mirtarbase	MIMAT0004610	hsa-miR-150-3p	ITGB3BP	23421	ENSG00000142856	PAR-CLIP	Functional MTI (Weak)	22012620	validated
mirtarbase	MIMAT0000084	hsa-miR-27a-3p	RYBP	23429	ENSG00000163602	HITS-CLIP	Functional MTI (Weak)	22473208	validated
mirtarbase	MIMAT0000084	hsa-miR-27a-3p	TARDBP	23435	ENSG00000120948	PAR-CLIP	Functional MTI (Weak)	23592263	validated
mirtarbase	MIMAT0019873	hsa-miR-4742-3p	TARDBP	23435	ENSG00000120948	HITS-CLIP	Functional MTI (Weak)	19536157	validated
mirtarbase	MIMAT0027369	hsa-miR-6734-5p	SF3B3	23450	ENSG00000189091	PAR-CLIP	Functional MTI (Weak)	23446348	validated
mirtarbase	MIMAT0027384	hsa-miR-6741-3p	SF3B1	23451	ENSG00000115524	HITS-CLIP	Functional MTI (Weak)	23824327	validated
mirtarbase	MIMAT0027384	hsa-miR-6741-3p	NPTXR	23467	ENSG00000221890	HITS-CLIP	Functional MTI (Weak)	23824327	validated
mirtarbase	MIMAT0027369	hsa-miR-6734-5p	NPTXR	23467	ENSG00000221890	PAR-CLIP	Functional MTI (Weak)	26701625	validated
mirtarbase	MIMAT0027369	hsa-miR-6734-5p	CBX5	23468	ENSG00000094916	PAR-CLIP	Functional MTI (Weak)	23592263	validated
mirtarbase	MIMAT0004985	hsa-miR-942-5p	PHF3	23469	ENSG00000118482	HITS-CLIP	Functional MTI (Weak)	23824327	validated
mirtarbase	MIMAT0020924	hsa-miR-642a-3p	KIAA0408	9729	ENSG00000189367	HITS-CLIP	Functional MTI (Weak)	23313552	validated
mirtarbase	MIMAT0019045	hsa-miR-4508	LEPROTL1	23484	ENSG00000104660	HITS-CLIP	Functional MTI (Weak)	23824327	validated
mirtarbase	MIMAT0027384	hsa-miR-6741-3p	LRRC8B	23507	ENSG00000197147	HITS-CLIP	Functional MTI (Weak)	23824327	validated
mirtarbase	MIMAT0004985	hsa-miR-942-5p	POFUT1	23509	ENSG00000101346	PAR-CLIP	Functional MTI (Weak)	22100165	validated
mirtarbase	MIMAT0004985	hsa-miR-942-5p	SUZ12	23512	ENSG00000178691	PAR-CLIP	Functional MTI (Weak)	22012620	validated
mirtarbase	MIMAT0020924	hsa-miR-642a-3p	KRTAP19-1	337882	ENSG00000184351	HITS-CLIP	Functional MTI (Weak)	19536157	validated
mirtarbase	MIMAT0006764	hsa-miR-320d	RBFOX2	23543	ENSG00000100320	Luciferase reporter assay	Functional MTI	23418466	validated
mirtarbase	MIMAT0025856	hsa-miR-6724-5p	CDC42EP4	23580	ENSG00000179604	HITS-CLIP	Functional MTI (Weak)	19536157	validated
mirtarbase	MIMAT0027384	hsa-miR-6741-3p	VSIG2	23584	ENSG00000019102	HITS-CLIP	Functional MTI (Weak)	23824327	validated
mirtarbase	MIMAT0027384	hsa-miR-6741-3p	ORC6	23594	ENSG00000091651	PAR-CLIP	Functional MTI (Weak)	21572407	validated
mirtarbase	MIMAT0027384	hsa-miR-6741-3p	ORC6	23594	ENSG00000091651	HITS-CLIP	Functional MTI (Weak)	23824327	validated
mirtarbase	MIMAT0004985	hsa-miR-942-5p	PATZ1	23598	ENSG00000100105	PAR-CLIP	Functional MTI (Weak)	22012620	validated
mirtarbase	MIMAT0000084	hsa-miR-27a-3p	CD2AP	23607	ENSG00000198087	PAR-CLIP	Functional MTI (Weak)	22012620	validated
mirtarbase	MIMAT0000084	hsa-miR-27a-3p	CD2AP	23607	ENSG00000198087	PAR-CLIP	Functional MTI (Weak)	21572407	validated
mirtarbase	MIMAT0027384	hsa-miR-6741-3p	PHLDA3	23612	ENSG00000174307	HITS-CLIP	Functional MTI (Weak)	24906430	validated
mirtarbase	MIMAT0027384	hsa-miR-6741-3p	PHLDA3	23612	ENSG00000174307	HITS-CLIP	Functional MTI (Weak)	23824327	validated
mirtarbase	MIMAT0000084	hsa-miR-27a-3p	RABGAP1	23637	ENSG00000011454	PAR-CLIP	Functional MTI (Weak)	27292025	validated
mirtarbase	MIMAT0020924	hsa-miR-642a-3p	LARP4B	23185	ENSG00000107929	PAR-CLIP	Functional MTI (Weak)	23592263	validated
mirtarbase	MIMAT0004985	hsa-miR-942-5p	POLA2	23649	ENSG00000014138	HITS-CLIP	Functional MTI (Weak)	23824327	validated
mirtarbase	MIMAT0000084	hsa-miR-27a-3p	SLC7A11	23657	ENSG00000151012	Immunohistochemistry//Luciferase reporter assay//qRT-PCR	Functional MTI	24516043	validated
mirtarbase	MIMAT0004985	hsa-miR-942-5p	CEMIP2	23670	ENSG00000135048	HITS-CLIP	Functional MTI (Weak)	23824327	validated
mirtarbase	MIMAT0004672	hsa-miR-106b-3p	SH3BP4	23677	ENSG00000130147	CLASH	Functional MTI (Weak)	23622248	validated
mirtarbase	MIMAT0000445	hsa-miR-126-3p	CADM1	23705	ENSG00000182985	Luciferase reporter assay//qRT-PCR//Western blot	Functional MTI	26464628	validated
mirtarbase	MIMAT0000084	hsa-miR-27a-3p	PISD	23761	ENSG00000241878	PAR-CLIP	Functional MTI (Weak)	24398324	validated
mirtarbase	MIMAT0027384	hsa-miR-6741-3p	C22orf24	25775	ENSG00000128254	HITS-CLIP	Functional MTI (Weak)	19536157	validated
mirtarbase	MIMAT0000084	hsa-miR-27a-3p	SUN2	25777	ENSG00000100242	CLASH	Functional MTI (Weak)	23622248	validated
mirtarbase	MIMAT0000445	hsa-miR-126-3p	SLC39A6	25800	ENSG00000141424	PAR-CLIP	Functional MTI (Weak)	21572407	validated
mirtarbase	MIMAT0031179	hsa-miR-7976	LSM4	25804	ENSG00000130520	PAR-CLIP	Functional MTI (Weak)	20371350	validated
mirtarbase	MIMAT0031179	hsa-miR-7976	LSM4	25804	ENSG00000130520	PAR-CLIP	Functional MTI (Weak)	27292025	validated
mirtarbase	MIMAT0019873	hsa-miR-4742-3p	MTO1	25821	ENSG00000135297	HITS-CLIP	Functional MTI (Weak)	23824327	validated
mirtarbase	MIMAT0027384	hsa-miR-6741-3p	TECPR1	25851	ENSG00000205356	HITS-CLIP	Functional MTI (Weak)	23824327	validated
mirtarbase	MIMAT0027384	hsa-miR-6741-3p	USP49	25862	ENSG00000164663	HITS-CLIP	Functional MTI (Weak)	23824327	validated
mirtarbase	MIMAT0025856	hsa-miR-6724-5p	SUMF2	25870	ENSG00000129103	PAR-CLIP	Functional MTI (Weak)	23592263	validated
mirtarbase	MIMAT0025856	hsa-miR-6724-5p	SUMF2	25870	ENSG00000129103	PAR-CLIP	Functional MTI (Weak)	21572407	validated
mirtarbase	MIMAT0025856	hsa-miR-6724-5p	SUMF2	25870	ENSG00000129103	PAR-CLIP	Functional MTI (Weak)	20371350	validated
mirtarbase	MIMAT0027384	hsa-miR-6741-3p	POC1A	25886	ENSG00000164087	HITS-CLIP	Functional MTI (Weak)	23824327	validated
mirtarbase	MIMAT0019873	hsa-miR-4742-3p	TMEM158	25907	ENSG00000249992	PAR-CLIP	Functional MTI (Weak)	22100165	validated
mirtarbase	MIMAT0004513	hsa-miR-101-5p	WWTR1	25937	ENSG00000018408	PAR-CLIP	Functional MTI (Weak)	21572407	validated
mirtarbase	MIMAT0000084	hsa-miR-27a-3p	PNKD	25953	ENSG00000127838	HITS-CLIP	Functional MTI (Weak)	19536157	validated
mirtarbase	MIMAT0006764	hsa-miR-320d	C2CD2	25966	ENSG00000157617	HITS-CLIP	Functional MTI (Weak)	23824327	validated
mirtarbase	MIMAT0000084	hsa-miR-27a-3p	NECAP1	25977	ENSG00000089818	PAR-CLIP	Functional MTI (Weak)	23592263	validated
mirtarbase	MIMAT0000084	hsa-miR-27a-3p	NECAP1	25977	ENSG00000089818	PAR-CLIP	Functional MTI (Weak)	24398324	validated
mirtarbase	MIMAT0000084	hsa-miR-27a-3p	NECAP1	25977	ENSG00000089818	PAR-CLIP	Functional MTI (Weak)	23446348	validated
mirtarbase	MIMAT0000084	hsa-miR-27a-3p	NECAP1	25977	ENSG00000089818	PAR-CLIP	Functional MTI (Weak)	21572407	validated
mirtarbase	MIMAT0000084	hsa-miR-27a-3p	NECAP1	25977	ENSG00000089818	PAR-CLIP	Functional MTI (Weak)	20371350	validated
mirtarbase	MIMAT0000084	hsa-miR-27a-3p	NECAP1	25977	ENSG00000089818	PAR-CLIP	Functional MTI (Weak)	26701625	validated
mirtarbase	MIMAT0019873	hsa-miR-4742-3p	NGDN	25983	ENSG00000129460	HITS-CLIP	Functional MTI (Weak)	19536157	validated
mirtarbase	MIMAT0027384	hsa-miR-6741-3p	TSKU	25987	ENSG00000182704	HITS-CLIP	Functional MTI (Weak)	23824327	validated
mirtarbase	MIMAT0027384	hsa-miR-6741-3p	HINFP	25988	ENSG00000172273	HITS-CLIP	Functional MTI (Weak)	23824327	validated
mirtarbase	MIMAT0004985	hsa-miR-942-5p	SPATS2L	26010	ENSG00000196141	HITS-CLIP	Functional MTI (Weak)	23824327	validated
mirtarbase	MIMAT0006764	hsa-miR-320d	ZNF451	26036	ENSG00000112200	PAR-CLIP	Functional MTI (Weak)	22012620	validated
mirtarbase	MIMAT0004513	hsa-miR-101-5p	ZNF451	26036	ENSG00000112200	HITS-CLIP	Functional MTI (Weak)	23313552	validated
mirtarbase	MIMAT0006764	hsa-miR-320d	ABHD12	26090	ENSG00000100997	PAR-CLIP	Functional MTI (Weak)	27292025	validated
mirtarbase	MIMAT0000084	hsa-miR-27a-3p	SZRD1	26099	ENSG00000055070	HITS-CLIP	Functional MTI (Weak)	22473208	validated
mirtarbase	MIMAT0000445	hsa-miR-126-3p	SZRD1	26099	ENSG00000055070	PAR-CLIP	Functional MTI (Weak)	26701625	validated
mirtarbase	MIMAT0027384	hsa-miR-6741-3p	FGFR1OP2	26127	ENSG00000111790	HITS-CLIP	Functional MTI (Weak)	23824327	validated
mirtarbase	MIMAT0004985	hsa-miR-942-5p	GAPVD1	26130	ENSG00000165219	HITS-CLIP	Functional MTI (Weak)	23824327	validated
mirtarbase	MIMAT0000084	hsa-miR-27a-3p	SERBP1	26135	ENSG00000142864	CLASH	Functional MTI (Weak)	23622248	validated
mirtarbase	MIMAT0000084	hsa-miR-27a-3p	ZBTB20	26137	ENSG00000181722	PAR-CLIP	Functional MTI (Weak)	22291592	validated
tarbase	MIMAT0020924	hsa-miR-642a-3p	LNPEP	4012	ENSG00000113441	Degradome sequencing	positive		validated
mirtarbase	MIMAT0027384	hsa-miR-6741-3p	TMEM251	26175	ENSG00000153485	PAR-CLIP	Functional MTI (Weak)	27292025	validated
mirtarbase	MIMAT0000445	hsa-miR-126-3p	PITPNC1	26207	ENSG00000154217	ELISA//Flow//Immunohistochemistry//Luciferase reporter assay//Microarray//qRT-PCR//Western blot	Functional MTI	22170610	validated
mirtarbase	MIMAT0004985	hsa-miR-942-5p	FBXO2	26232	ENSG00000116661	HITS-CLIP	Functional MTI (Weak)	23824327	validated
mirtarbase	MIMAT0019873	hsa-miR-4742-3p	KLHL3	26249	ENSG00000146021	HITS-CLIP	Functional MTI (Weak)	23824327	validated
mirtarbase	MIMAT0000084	hsa-miR-27a-3p	PLA2G2D	26279	ENSG00000117215	PAR-CLIP	Functional MTI (Weak)	23592263	validated
mirtarbase	MIMAT0004513	hsa-miR-101-5p	MYCBP	26292	ENSG00000214114	HITS-CLIP	Functional MTI (Weak)	23824327	validated
mirtarbase	MIMAT0027384	hsa-miR-6741-3p	HEYL	26508	ENSG00000163909	HITS-CLIP	Functional MTI (Weak)	23824327	validated
mirtarbase	MIMAT0000084	hsa-miR-27a-3p	TIMM10	26519	ENSG00000134809	HITS-CLIP	Functional MTI (Weak)	23824327	validated
mirtarbase	MIMAT0027369	hsa-miR-6734-5p	2001-08-01	26523	ENSG00000092847	PAR-CLIP	Functional MTI (Weak)	22100165	validated
mirtarbase	MIMAT0004985	hsa-miR-942-5p	2001-08-01	26523	ENSG00000092847	PAR-CLIP	Functional MTI (Weak)	22100165	validated
mirtarbase	MIMAT0004985	hsa-miR-942-5p	2001-08-01	26523	ENSG00000092847	HITS-CLIP	Functional MTI (Weak)	19536157	validated
mirtarbase	MIMAT0004985	hsa-miR-942-5p	RGS17	26575	ENSG00000091844	HITS-CLIP	Functional MTI (Weak)	23824327	validated
mirtarbase	MIMAT0031179	hsa-miR-7976	ZNF285	26974	ENSG00000267508	HITS-CLIP	Functional MTI (Weak)	23824327	validated
mirtarbase	MIMAT0019873	hsa-miR-4742-3p	RNF11	26994	ENSG00000123091	HITS-CLIP	Functional MTI (Weak)	23824327	validated
mirtarbase	MIMAT0027384	hsa-miR-6741-3p	RNF11	26994	ENSG00000123091	HITS-CLIP	Functional MTI (Weak)	23824327	validated
mirtarbase	MIMAT0000084	hsa-miR-27a-3p	TRUB2	26995	ENSG00000167112	PAR-CLIP	Functional MTI (Weak)	23592263	validated
mirtarbase	MIMAT0000084	hsa-miR-27a-3p	TRUB2	26995	ENSG00000167112	PAR-CLIP	Functional MTI (Weak)	22012620	validated
mirtarbase	MIMAT0000084	hsa-miR-27a-3p	TRUB2	26995	ENSG00000167112	HITS-CLIP	Functional MTI (Weak)	21572407	validated
mirtarbase	MIMAT0000084	hsa-miR-27a-3p	BEX3	27018	ENSG00000166681	PAR-CLIP	Functional MTI (Weak)	24398324	validated
mirtarbase	MIMAT0025856	hsa-miR-6724-5p	NPHP3	27031	ENSG00000113971	PAR-CLIP	Functional MTI (Weak)	24398324	validated
mirtarbase	MIMAT0019873	hsa-miR-4742-3p	KCNMB3	27094	ENSG00000171121	HITS-CLIP	Functional MTI (Weak)	19536157	validated
mirtarbase	MIMAT0004985	hsa-miR-942-5p	DKK3	27122	ENSG00000050165	PAR-CLIP	Functional MTI (Weak)	20371350	validated
mirtarbase	MIMAT0004985	hsa-miR-942-5p	DKK3	27122	ENSG00000050165	HITS-CLIP	Functional MTI (Weak)	19536157	validated
mirtarbase	MIMAT0000084	hsa-miR-27a-3p	DKK2	27123	ENSG00000155011	Luciferase reporter assay//qRT-PCR//Western blot	Functional MTI	26656471	validated
mirtarbase	MIMAT0000084	hsa-miR-27a-3p	AFF4	27125	ENSG00000072364	Sequencing	Functional MTI (Weak)	20371350	validated
mirtarbase	MIMAT0000084	hsa-miR-27a-3p	AFF4	27125	ENSG00000072364	HITS-CLIP	Functional MTI (Weak)	22473208	validated
mirtarbase	MIMAT0004513	hsa-miR-101-5p	AFF4	27125	ENSG00000072364	HITS-CLIP	Functional MTI (Weak)	23824327	validated
mirtarbase	MIMAT0020924	hsa-miR-642a-3p	LRRC6	23639	ENSG00000129295	PAR-CLIP	Functional MTI (Weak)	20371350	validated
mirtarbase	MIMAT0020924	hsa-miR-642a-3p	LRTM1	57408	ENSG00000144771	HITS-CLIP	Functional MTI (Weak)	23824327	validated
mirtarbase	MIMAT0004792	hsa-miR-92b-5p	INVS	27130	ENSG00000119509	PAR-CLIP	Functional MTI (Weak)	22012620	validated
mirtarbase	MIMAT0004792	hsa-miR-92b-5p	INVS	27130	ENSG00000119509	HITS-CLIP	Functional MTI (Weak)	23313552	validated
mirtarbase	MIMAT0004610	hsa-miR-150-3p	INTU	27152	ENSG00000164066	PAR-CLIP	Functional MTI (Weak)	23446348	validated
mirtarbase	MIMAT0004610	hsa-miR-150-3p	INTU	27152	ENSG00000164066	PAR-CLIP	Functional MTI (Weak)	22012620	validated
mirtarbase	MIMAT0004610	hsa-miR-150-3p	INTU	27152	ENSG00000164066	PAR-CLIP	Functional MTI (Weak)	21572407	validated
mirtarbase	MIMAT0004610	hsa-miR-150-3p	INTU	27152	ENSG00000164066	PAR-CLIP	Functional MTI (Weak)	20371350	validated
mirtarbase	MIMAT0004792	hsa-miR-92b-5p	2002-08-01	27161	ENSG00000123908	PAR-CLIP	Functional MTI (Weak)	26701625	validated
mirtarbase	MIMAT0004672	hsa-miR-106b-3p	PRELID1	27166	ENSG00000169230	CLASH	Functional MTI (Weak)	23622248	validated
mirtarbase	MIMAT0020924	hsa-miR-642a-3p	MAP3K5	4217	ENSG00000197442	PAR-CLIP	Functional MTI (Weak)	21572407	validated
mirtarbase	MIMAT0020924	hsa-miR-642a-3p	MAP3K5	4217	ENSG00000197442	PAR-CLIP	Functional MTI (Weak)	27292025	validated
mirtarbase	MIMAT0000084	hsa-miR-27a-3p	SERP1	27230	ENSG00000120742	PAR-CLIP	Functional MTI (Weak)	23592263	validated
mirtarbase	MIMAT0004985	hsa-miR-942-5p	PCDH17	27253	ENSG00000118946	HITS-CLIP	Functional MTI (Weak)	19536157	validated
mirtarbase	MIMAT0027384	hsa-miR-6741-3p	PDLIM3	27295	ENSG00000154553	HITS-CLIP	Functional MTI (Weak)	23824327	validated
mirtarbase	MIMAT0000445	hsa-miR-126-3p	RBMX	27316	ENSG00000147274	CLASH	Functional MTI (Weak)	23622248	validated
mirtarbase	MIMAT0004672	hsa-miR-106b-3p	ZNF638	27332	ENSG00000075292	CLASH	Functional MTI (Weak)	23622248	validated
mirtarbase	MIMAT0000084	hsa-miR-27a-3p	ZNF638	27332	ENSG00000075292	CLASH	Functional MTI (Weak)	23622248	validated
mirtarbase	MIMAT0004985	hsa-miR-942-5p	ZNF638	27332	ENSG00000075292	HITS-CLIP	Functional MTI (Weak)	23824327	validated
mirtarbase	MIMAT0027369	hsa-miR-6734-5p	RRP7A	27341	ENSG00000189306	PAR-CLIP	Functional MTI (Weak)	20371350	validated
mirtarbase	MIMAT0019873	hsa-miR-4742-3p	RABGEF1	27342	ENSG00000154710	PAR-CLIP	Functional MTI (Weak)	20371350	validated
mirtarbase	MIMAT0000084	hsa-miR-27a-3p	TOR2A	27433	ENSG00000160404	PAR-CLIP	Functional MTI (Weak)	23592263	validated
mirtarbase	MIMAT0004985	hsa-miR-942-5p	TRIB2	28951	ENSG00000071575	HITS-CLIP	Functional MTI (Weak)	23824327	validated
mirtarbase	MIMAT0004985	hsa-miR-942-5p	OSTM1	28962	ENSG00000081087	HITS-CLIP	Functional MTI (Weak)	19536157	validated
mirtarbase	MIMAT0006764	hsa-miR-320d	MRPS18B	28973	ENSG00000204568	PAR-CLIP	Functional MTI (Weak)	20371350	validated
mirtarbase	MIMAT0027384	hsa-miR-6741-3p	MCTS1	28985	ENSG00000232119	HITS-CLIP	Functional MTI (Weak)	23824327	validated
mirtarbase	MIMAT0000084	hsa-miR-27a-3p	HIPK2	28996	ENSG00000064393	qRT-PCR//Western blot	Functional MTI	20624637	validated
mirtarbase	MIMAT0000084	hsa-miR-27a-3p	HIPK2	28996	ENSG00000064393	qRT-PCR	Functional MTI (Weak)	26793992	validated
mirtarbase	MIMAT0006764	hsa-miR-320d	ORMDL2	29095	ENSG00000123353	HITS-CLIP	Functional MTI (Weak)	23824327	validated
mirtarbase	MIMAT0027384	hsa-miR-6741-3p	COMMD9	29099	ENSG00000110442	HITS-CLIP	Functional MTI (Weak)	23824327	validated
mirtarbase	MIMAT0000084	hsa-miR-27a-3p	USP25	29761	ENSG00000155313	Sequencing//PAR-CLIP	Functional MTI (Weak)	20371350	validated
mirtarbase	MIMAT0025856	hsa-miR-6724-5p	ZDHHC8	29801	ENSG00000099904	HITS-CLIP	Functional MTI (Weak)	19536157	validated
mirtarbase	MIMAT0019045	hsa-miR-4508	STRN4	29888	ENSG00000090372	PAR-CLIP	Functional MTI (Weak)	23592263	validated
mirtarbase	MIMAT0027384	hsa-miR-6741-3p	EEF2K	29904	ENSG00000103319	PAR-CLIP	Functional MTI (Weak)	27292025	validated
mirtarbase	MIMAT0000084	hsa-miR-27a-3p	SERTAD3	29946	ENSG00000167565	HITS-CLIP	Functional MTI (Weak)	22473208	validated
mirtarbase	MIMAT0000084	hsa-miR-27a-3p	NRBP1	29959	ENSG00000115216	PAR-CLIP	Functional MTI (Weak)	24398324	validated
mirtarbase	MIMAT0000084	hsa-miR-27a-3p	NRBP1	29959	ENSG00000115216	PAR-CLIP	Functional MTI (Weak)	26701625	validated
mirtarbase	MIMAT0000084	hsa-miR-27a-3p	NRBP1	29959	ENSG00000115216	PAR-CLIP	Functional MTI (Weak)	27292025	validated
mirtarbase	MIMAT0019873	hsa-miR-4742-3p	A1CF	29974	ENSG00000148584	HITS-CLIP	Functional MTI (Weak)	19536157	validated
mirtarbase	MIMAT0004792	hsa-miR-92b-5p	BICRA	29998	ENSG00000063169	PAR-CLIP	Functional MTI (Weak)	23592263	validated
mirtarbase	MIMAT0004792	hsa-miR-92b-5p	SOCS7	30837	ENSG00000274211	PAR-CLIP	Functional MTI (Weak)	26701625	validated
mirtarbase	MIMAT0000084	hsa-miR-27a-3p	ITSN2	50618	ENSG00000198399	PAR-CLIP	Functional MTI (Weak)	23592263	validated
mirtarbase	MIMAT0000084	hsa-miR-27a-3p	ITSN2	50618	ENSG00000198399	PAR-CLIP	Functional MTI (Weak)	24398324	validated
mirtarbase	MIMAT0000084	hsa-miR-27a-3p	ITSN2	50618	ENSG00000198399	PAR-CLIP	Functional MTI (Weak)	26701625	validated
mirtarbase	MIMAT0004672	hsa-miR-106b-3p	STMN3	50861	ENSG00000197457	CLASH	Functional MTI (Weak)	23622248	validated
mirtarbase	MIMAT0004985	hsa-miR-942-5p	CDON	50937	ENSG00000064309	HITS-CLIP	Functional MTI (Weak)	23824327	validated
mirtarbase	MIMAT0000084	hsa-miR-27a-3p	TMED5	50999	ENSG00000117500	HITS-CLIP	Functional MTI (Weak)	22473208	validated
mirtarbase	MIMAT0000084	hsa-miR-27a-3p	TMED5	50999	ENSG00000117500	PAR-CLIP	Functional MTI (Weak)	23592263	validated
mirtarbase	MIMAT0000084	hsa-miR-27a-3p	TMED5	50999	ENSG00000117500	PAR-CLIP	Functional MTI (Weak)	24398324	validated
mirtarbase	MIMAT0000084	hsa-miR-27a-3p	TMED5	50999	ENSG00000117500	HITS-CLIP	Functional MTI (Weak)	24906430	validated
mirtarbase	MIMAT0020924	hsa-miR-642a-3p	MEF2D	4209	ENSG00000116604	PAR-CLIP	Functional MTI (Weak)	23592263	validated
mirtarbase	MIMAT0000084	hsa-miR-27a-3p	KMT5B	51111	ENSG00000110066	Sequencing	Functional MTI (Weak)	20371350	validated
mirtarbase	MIMAT0027384	hsa-miR-6741-3p	HSD17B12	51144	ENSG00000149084	HITS-CLIP	Functional MTI (Weak)	23824327	validated
mirtarbase	MIMAT0000445	hsa-miR-126-3p	EGFL7	51162	ENSG00000172889	Flow//Immunoblot//Immunohistochemistry//Luciferase reporter assay//qRT-PCR//Western blot//Western blot;qRT-PCR;Other	Functional MTI	20034472	validated
mirtarbase	MIMAT0000445	hsa-miR-126-3p	EGFL7	51162	ENSG00000172889	Reporter assay	Non-Functional MTI	21249429	validated
mirtarbase	MIMAT0019873	hsa-miR-4742-3p	DCTN4	51164	ENSG00000132912	HITS-CLIP	Functional MTI (Weak)	19536157	validated
mirtarbase	MIMAT0027384	hsa-miR-6741-3p	TUBD1	51174	ENSG00000108423	HITS-CLIP	Functional MTI (Weak)	23824327	validated
mirtarbase	MIMAT0000084	hsa-miR-27a-3p	PAIP2	51247	ENSG00000120727	PAR-CLIP	Functional MTI (Weak)	20371350	validated
mirtarbase	MIMAT0000084	hsa-miR-27a-3p	DNAJC27	51277	ENSG00000115137	Sequencing	Functional MTI (Weak)	20371350	validated
mirtarbase	MIMAT0027369	hsa-miR-6734-5p	ZDHHC3	51304	ENSG00000163812	PAR-CLIP	Functional MTI (Weak)	22100165	validated
mirtarbase	MIMAT0019873	hsa-miR-4742-3p	ZBTB7A	51341	ENSG00000178951	HITS-CLIP	Functional MTI (Weak)	21572407	validated
mirtarbase	MIMAT0004672	hsa-miR-106b-3p	CHST15	51363	ENSG00000182022	HITS-CLIP	Functional MTI (Weak)	23824327	validated
mirtarbase	MIMAT0004672	hsa-miR-106b-3p	CHST15	51363	ENSG00000182022	HITS-CLIP	Functional MTI (Weak)	19536157	validated
mirtarbase	MIMAT0000084	hsa-miR-27a-3p	UBR5	51366	ENSG00000104517	HITS-CLIP	Functional MTI (Weak)	22473208	validated
mirtarbase	MIMAT0004985	hsa-miR-942-5p	RWDD1	51389	ENSG00000111832	HITS-CLIP	Functional MTI (Weak)	23824327	validated
mirtarbase	MIMAT0019045	hsa-miR-4508	TRPV2	51393	ENSG00000187688	PAR-CLIP	Functional MTI (Weak)	22012620	validated
mirtarbase	MIMAT0000084	hsa-miR-27a-3p	AMOTL2	51421	ENSG00000114019	Sequencing	Functional MTI (Weak)	20371350	validated
mirtarbase	MIMAT0000084	hsa-miR-27a-3p	SUCO	51430	ENSG00000094975	HITS-CLIP	Functional MTI (Weak)	22473208	validated
mirtarbase	MIMAT0000084	hsa-miR-27a-3p	SUCO	51430	ENSG00000094975	PAR-CLIP	Functional MTI (Weak)	23592263	validated
mirtarbase	MIMAT0000084	hsa-miR-27a-3p	LIMA1	51474	ENSG00000050405	Sequencing	Functional MTI (Weak)	20371350	validated
mirtarbase	MIMAT0004610	hsa-miR-150-3p	TMEM138	51524	ENSG00000149483	PAR-CLIP	Functional MTI (Weak)	26701625	validated
mirtarbase	MIMAT0000084	hsa-miR-27a-3p	RAB14	51552	ENSG00000119396	PAR-CLIP	Functional MTI (Weak)	23592263	validated
mirtarbase	MIMAT0000084	hsa-miR-27a-3p	RAB14	51552	ENSG00000119396	PAR-CLIP	Functional MTI (Weak)	24398324	validated
mirtarbase	MIMAT0027384	hsa-miR-6741-3p	PEX5L	51555	ENSG00000114757	HITS-CLIP	Functional MTI (Weak)	23824327	validated
mirtarbase	MIMAT0000084	hsa-miR-27a-3p	FAM49B	51571	ENSG00000153310	Sequencing	Functional MTI (Weak)	20371350	validated
mirtarbase	MIMAT0027369	hsa-miR-6734-5p	GDE1	51573	ENSG00000006007	PAR-CLIP	Functional MTI (Weak)	27292025	validated
mirtarbase	MIMAT0004985	hsa-miR-942-5p	TRIM33	51592	ENSG00000197323	HITS-CLIP	Functional MTI (Weak)	23824327	validated
mirtarbase	MIMAT0000084	hsa-miR-27a-3p	DYNC2LI1	51626	ENSG00000138036	HITS-CLIP	Functional MTI (Weak)	22473208	validated
mirtarbase	MIMAT0000084	hsa-miR-27a-3p	DYNC2LI1	51626	ENSG00000138036	HITS-CLIP	Functional MTI (Weak)	21572407	validated
mirtarbase	MIMAT0027384	hsa-miR-6741-3p	LUC7L2	51631	ENSG00000146963	HITS-CLIP	Functional MTI (Weak)	23824327	validated
mirtarbase	MIMAT0000084	hsa-miR-27a-3p	NLK	51701	ENSG00000087095	PAR-CLIP	Functional MTI (Weak)	23592263	validated
mirtarbase	MIMAT0027384	hsa-miR-6741-3p	NLK	51701	ENSG00000087095	HITS-CLIP	Functional MTI (Weak)	23313552	validated
mirtarbase	MIMAT0004985	hsa-miR-942-5p	EMCN	51705	ENSG00000164035	HITS-CLIP	Functional MTI (Weak)	19536157	validated
mirtarbase	MIMAT0000084	hsa-miR-27a-3p	CAB39	51719	ENSG00000135932	HITS-CLIP	Functional MTI (Weak)	22473208	validated
mirtarbase	MIMAT0004513	hsa-miR-101-5p	CMPK1	51727	ENSG00000162368	PAR-CLIP	Functional MTI (Weak)	23446348	validated
mirtarbase	MIMAT0031179	hsa-miR-7976	MAP3K20	51776	ENSG00000091436	PAR-CLIP	Functional MTI (Weak)	23446348	validated
mirtarbase	MIMAT0004610	hsa-miR-150-3p	PHAX	51808	ENSG00000164902	PAR-CLIP	Functional MTI (Weak)	23446348	validated
mirtarbase	MIMAT0004672	hsa-miR-106b-3p	LRP1B	53353	ENSG00000168702	HITS-CLIP	Functional MTI (Weak)	19536157	validated
mirtarbase	MIMAT0020924	hsa-miR-642a-3p	MPP2	4355	ENSG00000108852	HITS-CLIP	Functional MTI (Weak)	23824327	validated
mirtarbase	MIMAT0004985	hsa-miR-942-5p	GNG2	54331	ENSG00000186469	HITS-CLIP	Functional MTI (Weak)	19536157	validated
mirtarbase	MIMAT0000084	hsa-miR-27a-3p	TERF2IP	54386	ENSG00000166848	Sequencing	Functional MTI (Weak)	20371350	validated
mirtarbase	MIMAT0006764	hsa-miR-320d	SLC38A2	54407	ENSG00000134294	PAR-CLIP	Functional MTI (Weak)	23592263	validated
mirtarbase	MIMAT0006764	hsa-miR-320d	SLC38A2	54407	ENSG00000134294	PAR-CLIP	Functional MTI (Weak)	21572407	validated
mirtarbase	MIMAT0027384	hsa-miR-6741-3p	TAS2R5	54429	ENSG00000127366	HITS-CLIP	Functional MTI (Weak)	23824327	validated
mirtarbase	MIMAT0004985	hsa-miR-942-5p	RBM27	54439	ENSG00000091009	HITS-CLIP	Functional MTI (Weak)	23824327	validated
mirtarbase	MIMAT0019873	hsa-miR-4742-3p	PRR13	54458	ENSG00000205352	HITS-CLIP	Functional MTI (Weak)	23824327	validated
mirtarbase	MIMAT0000084	hsa-miR-27a-3p	NEURL1B	54492	ENSG00000214357	PAR-CLIP	Functional MTI (Weak)	24398324	validated
mirtarbase	MIMAT0027384	hsa-miR-6741-3p	TMCO1	54499	ENSG00000143183	HITS-CLIP	Functional MTI (Weak)	23824327	validated
mirtarbase	MIMAT0020924	hsa-miR-642a-3p	MRPL57	78988	ENSG00000173141	PAR-CLIP	Functional MTI (Weak)	27292025	validated
mirtarbase	MIMAT0004610	hsa-miR-150-3p	GNL3L	54552	ENSG00000130119	PAR-CLIP	Functional MTI (Weak)	23446348	validated
mirtarbase	MIMAT0004610	hsa-miR-150-3p	GNL3L	54552	ENSG00000130119	PAR-CLIP	Functional MTI (Weak)	22012620	validated
mirtarbase	MIMAT0004610	hsa-miR-150-3p	GNL3L	54552	ENSG00000130119	PAR-CLIP	Functional MTI (Weak)	21572407	validated
mirtarbase	MIMAT0004792	hsa-miR-92b-5p	GNL3L	54552	ENSG00000130119	HITS-CLIP	Functional MTI (Weak)	19536157	validated
mirtarbase	MIMAT0025856	hsa-miR-6724-5p	TBC1D13	54662	ENSG00000107021	HITS-CLIP	Functional MTI (Weak)	23313552	validated
mirtarbase	MIMAT0004985	hsa-miR-942-5p	GTPBP2	54676	ENSG00000172432	CLASH	Functional MTI (Weak)	23622248	validated
mirtarbase	MIMAT0006764	hsa-miR-320d	GTPBP2	54676	ENSG00000172432	PAR-CLIP	Functional MTI (Weak)	21572407	validated
mirtarbase	MIMAT0000084	hsa-miR-27a-3p	OTUD4	54726	ENSG00000164164	PAR-CLIP	Functional MTI (Weak)	23592263	validated
mirtarbase	MIMAT0000084	hsa-miR-27a-3p	OTUD4	54726	ENSG00000164164	PAR-CLIP	Functional MTI (Weak)	21572407	validated
mirtarbase	MIMAT0004985	hsa-miR-942-5p	BNC2	54796	ENSG00000173068	HITS-CLIP	Functional MTI (Weak)	23824327	validated
mirtarbase	MIMAT0000084	hsa-miR-27a-3p	MBTD1	54799	ENSG00000011258	Sequencing	Functional MTI (Weak)	20371350	validated
mirtarbase	MIMAT0004792	hsa-miR-92b-5p	GATAD2A	54815	ENSG00000167491	PAR-CLIP	Functional MTI (Weak)	23592263	validated
mirtarbase	MIMAT0004792	hsa-miR-92b-5p	GATAD2A	54815	ENSG00000167491	PAR-CLIP	Functional MTI (Weak)	27292025	validated
mirtarbase	MIMAT0004792	hsa-miR-92b-5p	NDE1	54820	ENSG00000072864	CLASH	Functional MTI (Weak)	23622248	validated
mirtarbase	MIMAT0004792	hsa-miR-92b-5p	ERCC6L	54821	ENSG00000186871	HITS-CLIP	Functional MTI (Weak)	19536157	validated
mirtarbase	MIMAT0004985	hsa-miR-942-5p	GIN1	54826	ENSG00000145723	HITS-CLIP	Functional MTI (Weak)	23824327	validated
mirtarbase	MIMAT0027384	hsa-miR-6741-3p	APTX	54840	ENSG00000137074	HITS-CLIP	Functional MTI (Weak)	27418678	validated
mirtarbase	MIMAT0031179	hsa-miR-7976	BIVM	54841	ENSG00000134897	HITS-CLIP	Functional MTI (Weak)	23824327	validated
mirtarbase	MIMAT0004985	hsa-miR-942-5p	SNRK	54861	ENSG00000163788	PAR-CLIP	Functional MTI (Weak)	22012620	validated
mirtarbase	MIMAT0019045	hsa-miR-4508	TOR4A	54863	ENSG00000198113	PAR-CLIP	Functional MTI (Weak)	23592263	validated
mirtarbase	MIMAT0000084	hsa-miR-27a-3p	INO80D	54891	ENSG00000114933	Sequencing	Functional MTI (Weak)	20371350	validated
mirtarbase	MIMAT0027384	hsa-miR-6741-3p	MTMR10	54893	ENSG00000166912	HITS-CLIP	Functional MTI (Weak)	23824327	validated
mirtarbase	MIMAT0004513	hsa-miR-101-5p	PXK	54899	ENSG00000168297	PAR-CLIP	Functional MTI (Weak)	21572407	validated
mirtarbase	MIMAT0006764	hsa-miR-320d	TASOR2	54906	ENSG00000108021	PAR-CLIP	Functional MTI (Weak)	23592263	validated
mirtarbase	MIMAT0006764	hsa-miR-320d	TASOR2	54906	ENSG00000108021	PAR-CLIP	Functional MTI (Weak)	21572407	validated
mirtarbase	MIMAT0020924	hsa-miR-642a-3p	MTF2	22823	ENSG00000143033	HITS-CLIP	Functional MTI (Weak)	19536157	validated
mirtarbase	MIMAT0027384	hsa-miR-6741-3p	RHBDL2	54933	ENSG00000158315	HITS-CLIP	Functional MTI (Weak)	24906430	validated
mirtarbase	MIMAT0027384	hsa-miR-6741-3p	RHBDL2	54933	ENSG00000158315	HITS-CLIP	Functional MTI (Weak)	23824327	validated
mirtarbase	MIMAT0027384	hsa-miR-6741-3p	DNAJC28	54943	ENSG00000177692	PAR-CLIP	Functional MTI (Weak)	21572407	validated
mirtarbase	MIMAT0027384	hsa-miR-6741-3p	DNAJC28	54943	ENSG00000177692	HITS-CLIP	Functional MTI (Weak)	23824327	validated
mirtarbase	MIMAT0020924	hsa-miR-642a-3p	MTMR12	54545	ENSG00000150712	HITS-CLIP	Functional MTI (Weak)	23313552	validated
mirtarbase	MIMAT0020924	hsa-miR-642a-3p	MTX3	345778	ENSG00000177034	HITS-CLIP	Functional MTI (Weak)	23824327	validated
mirtarbase	MIMAT0004792	hsa-miR-92b-5p	CDCA4	55038	ENSG00000170779	PAR-CLIP	Functional MTI (Weak)	23592263	validated
mirtarbase	MIMAT0020924	hsa-miR-642a-3p	MVK	4598	ENSG00000110921	HITS-CLIP	Functional MTI (Weak)	23824327	validated
mirtarbase	MIMAT0004792	hsa-miR-92b-5p	SAMD4B	55095	ENSG00000179134	CLASH	Functional MTI (Weak)	23622248	validated
mirtarbase	MIMAT0004985	hsa-miR-942-5p	RALGPS2	55103	ENSG00000116191	HITS-CLIP	Functional MTI (Weak)	23824327	validated
mirtarbase	MIMAT0004672	hsa-miR-106b-3p	WRAP53	55135	ENSG00000141499	CLASH	Functional MTI (Weak)	23622248	validated
mirtarbase	MIMAT0027384	hsa-miR-6741-3p	RBM23	55147	ENSG00000100461	HITS-CLIP	Functional MTI (Weak)	23824327	validated
mirtarbase	MIMAT0004513	hsa-miR-101-5p	MTPAP	55149	ENSG00000107951	PAR-CLIP	Functional MTI (Weak)	22100165	validated
mirtarbase	MIMAT0000084	hsa-miR-27a-3p	CEP55	55165	ENSG00000138180	CLASH	Functional MTI (Weak)	23622248	validated
mirtarbase	MIMAT0004985	hsa-miR-942-5p	LINS1	55180	ENSG00000140471	HITS-CLIP	Functional MTI (Weak)	23824327	validated
mirtarbase	MIMAT0006764	hsa-miR-320d	VPS13D	55187	ENSG00000048707	HITS-CLIP	Functional MTI (Weak)	23824327	validated
mirtarbase	MIMAT0000084	hsa-miR-27a-3p	RESF1	55196	ENSG00000174718	HITS-CLIP	Functional MTI (Weak)	22473208	validated
mirtarbase	MIMAT0019873	hsa-miR-4742-3p	TMLHE	55217	ENSG00000185973	PAR-CLIP	Functional MTI (Weak)	22012620	validated
mirtarbase	MIMAT0004985	hsa-miR-942-5p	TMLHE	55217	ENSG00000185973	HITS-CLIP	Functional MTI (Weak)	23824327	validated
mirtarbase	MIMAT0004610	hsa-miR-150-3p	LRRC1	55227	ENSG00000137269	PAR-CLIP	Functional MTI (Weak)	20371350	validated
mirtarbase	MIMAT0020924	hsa-miR-642a-3p	MYO1H	283446	ENSG00000174527	HITS-CLIP	Functional MTI (Weak)	23824327	validated
mirtarbase	MIMAT0020924	hsa-miR-642a-3p	NCBP3	55421	ENSG00000074356	PAR-CLIP	Functional MTI (Weak)	22291592	validated
mirtarbase	MIMAT0020924	hsa-miR-642a-3p	NDUFB5	4711	ENSG00000136521	HITS-CLIP	Functional MTI (Weak)	23824327	validated
mirtarbase	MIMAT0027384	hsa-miR-6741-3p	PNMA8A	55228	ENSG00000182013	HITS-CLIP	Functional MTI (Weak)	23824327	validated
mirtarbase	MIMAT0027384	hsa-miR-6741-3p	OGFOD1	55239	ENSG00000087263	HITS-CLIP	Functional MTI (Weak)	23824327	validated
mirtarbase	MIMAT0019873	hsa-miR-4742-3p	MRGBP	55257	ENSG00000101189	PAR-CLIP	Functional MTI (Weak)	23446348	validated
mirtarbase	MIMAT0019873	hsa-miR-4742-3p	MRGBP	55257	ENSG00000101189	PAR-CLIP	Functional MTI (Weak)	21572407	validated
mirtarbase	MIMAT0019873	hsa-miR-4742-3p	MRGBP	55257	ENSG00000101189	PAR-CLIP	Functional MTI (Weak)	20371350	validated
mirtarbase	MIMAT0000084	hsa-miR-27a-3p	PSPC1	55269	ENSG00000121390	PAR-CLIP	Functional MTI (Weak)	23592263	validated
mirtarbase	MIMAT0000084	hsa-miR-27a-3p	PSPC1	55269	ENSG00000121390	PAR-CLIP	Functional MTI (Weak)	24398324	validated
mirtarbase	MIMAT0000084	hsa-miR-27a-3p	PSPC1	55269	ENSG00000121390	PAR-CLIP	Functional MTI (Weak)	26701625	validated
mirtarbase	MIMAT0004672	hsa-miR-106b-3p	PHF10	55274	ENSG00000130024	CLASH	Functional MTI (Weak)	23622248	validated
mirtarbase	MIMAT0027384	hsa-miR-6741-3p	QRSL1	55278	ENSG00000130348	HITS-CLIP	Functional MTI (Weak)	23824327	validated
mirtarbase	MIMAT0000084	hsa-miR-27a-3p	FBXW7	55294	ENSG00000109670	Luciferase reporter assay//Western blot	Functional MTI	21460851	validated
mirtarbase	MIMAT0000084	hsa-miR-27a-3p	FBXW7	55294	ENSG00000109670	Sequencing	Functional MTI (Weak)	20371350	validated
mirtarbase	MIMAT0000084	hsa-miR-27a-3p	FBXW7	55294	ENSG00000109670	Luciferase reporter assay//Western blot	Functional MTI	26629048	validated
mirtarbase	MIMAT0027369	hsa-miR-6734-5p	BRIX1	55299	ENSG00000113460	PAR-CLIP	Functional MTI (Weak)	23446348	validated
mirtarbase	MIMAT0027384	hsa-miR-6741-3p	PI4K2B	55300	ENSG00000038210	HITS-CLIP	Functional MTI (Weak)	23824327	validated
tarbase	MIMAT0020924	hsa-miR-642a-3p	NLRP5	126206	ENSG00000171487	Degradome sequencing	positive		validated
mirtarbase	MIMAT0020924	hsa-miR-642a-3p	NRAS	4893	ENSG00000213281	PAR-CLIP	Functional MTI (Weak)	21572407	validated
mirtarbase	MIMAT0020924	hsa-miR-642a-3p	OTUD7A	161725	ENSG00000169918	HITS-CLIP	Functional MTI (Weak)	23824327	validated
mirtarbase	MIMAT0000084	hsa-miR-27a-3p	CPPED1	55313	ENSG00000103381	Microarray//qRT-PCR	Functional MTI (Weak)	22815788	validated
mirtarbase	MIMAT0004513	hsa-miR-101-5p	TMA16	55319	ENSG00000198498	PAR-CLIP	Functional MTI (Weak)	21572407	validated
mirtarbase	MIMAT0027384	hsa-miR-6741-3p	AGPAT5	55326	ENSG00000155189	PAR-CLIP	Functional MTI (Weak)	23592263	validated
mirtarbase	MIMAT0020924	hsa-miR-642a-3p	OXR1	55074	ENSG00000164830	PAR-CLIP	Functional MTI (Weak)	23592263	validated
mirtarbase	MIMAT0004792	hsa-miR-92b-5p	FBXL8	55336	ENSG00000135722	PAR-CLIP	Functional MTI (Weak)	23592263	validated
mirtarbase	MIMAT0019873	hsa-miR-4742-3p	STRBP	55342	ENSG00000165209	HITS-CLIP	Functional MTI (Weak)	19536157	validated
mirtarbase	MIMAT0020924	hsa-miR-642a-3p	PDE4D	5144	ENSG00000113448	HITS-CLIP	Functional MTI (Weak)	23313552	validated
mirtarbase	MIMAT0006764	hsa-miR-320d	YOD1	55432	ENSG00000180667	PAR-CLIP	Functional MTI (Weak)	21572407	validated
mirtarbase	MIMAT0027384	hsa-miR-6741-3p	SVOP	55530	ENSG00000166111	HITS-CLIP	Functional MTI (Weak)	23824327	validated
mirtarbase	MIMAT0027384	hsa-miR-6741-3p	PLXNA3	55558	ENSG00000130827	HITS-CLIP	Functional MTI (Weak)	23824327	validated
mirtarbase	MIMAT0004985	hsa-miR-942-5p	DNAH3	55567	ENSG00000158486	HITS-CLIP	Functional MTI (Weak)	19536157	validated
mirtarbase	MIMAT0027384	hsa-miR-6741-3p	NAGK	55577	ENSG00000124357	PAR-CLIP	Functional MTI (Weak)	22012620	validated
mirtarbase	MIMAT0027384	hsa-miR-6741-3p	NAGK	55577	ENSG00000124357	HITS-CLIP	Functional MTI (Weak)	23824327	validated
mirtarbase	MIMAT0004513	hsa-miR-101-5p	BMP2K	55589	ENSG00000138756	PAR-CLIP	Functional MTI (Weak)	20371350	validated
mirtarbase	MIMAT0027384	hsa-miR-6741-3p	VEZT	55591	ENSG00000028203	HITS-CLIP	Functional MTI (Weak)	23824327	validated
mirtarbase	MIMAT0019873	hsa-miR-4742-3p	TENT5A	55603	ENSG00000112773	HITS-CLIP	Functional MTI (Weak)	19536157	validated
mirtarbase	MIMAT0000084	hsa-miR-27a-3p	PNRC2	55629	ENSG00000189266	HITS-CLIP	Functional MTI (Weak)	22473208	validated
mirtarbase	MIMAT0004513	hsa-miR-101-5p	PNRC2	55629	ENSG00000189266	PAR-CLIP	Functional MTI (Weak)	21572407	validated
mirtarbase	MIMAT0027369	hsa-miR-6734-5p	TMEM127	55654	ENSG00000135956	PAR-CLIP	Functional MTI (Weak)	26701625	validated
mirtarbase	MIMAT0027384	hsa-miR-6741-3p	NPLOC4	55666	ENSG00000182446	PAR-CLIP	Functional MTI (Weak)	26701625	validated
mirtarbase	MIMAT0004792	hsa-miR-92b-5p	NPLOC4	55666	ENSG00000182446	PAR-CLIP	Functional MTI (Weak)	26701625	validated
mirtarbase	MIMAT0004610	hsa-miR-150-3p	DENND4C	55667	ENSG00000137145	PAR-CLIP	Functional MTI (Weak)	24398324	validated
mirtarbase	MIMAT0004610	hsa-miR-150-3p	DENND4C	55667	ENSG00000137145	PAR-CLIP	Functional MTI (Weak)	23446348	validated
mirtarbase	MIMAT0004610	hsa-miR-150-3p	DENND4C	55667	ENSG00000137145	PAR-CLIP//HITS-CLIP	Functional MTI (Weak)	21572407	validated
mirtarbase	MIMAT0004610	hsa-miR-150-3p	DENND4C	55667	ENSG00000137145	PAR-CLIP	Functional MTI (Weak)	20371350	validated
mirtarbase	MIMAT0004610	hsa-miR-150-3p	DENND4C	55667	ENSG00000137145	PAR-CLIP	Functional MTI (Weak)	27292025	validated
mirtarbase	MIMAT0019045	hsa-miR-4508	PEX26	55670	ENSG00000215193	PAR-CLIP	Functional MTI (Weak)	20371350	validated
mirtarbase	MIMAT0020924	hsa-miR-642a-3p	PIGS	94005	ENSG00000087111	HITS-CLIP	Functional MTI (Weak)	23824327	validated
mirtarbase	MIMAT0019873	hsa-miR-4742-3p	SLC30A6	55676	ENSG00000152683	HITS-CLIP	Functional MTI (Weak)	23313552	validated
mirtarbase	MIMAT0025856	hsa-miR-6724-5p	TRMU	55687	ENSG00000100416	PAR-CLIP	Functional MTI (Weak)	26701625	validated
mirtarbase	MIMAT0027384	hsa-miR-6741-3p	PACS1	55690	ENSG00000175115	HITS-CLIP	Functional MTI (Weak)	23824327	validated
mirtarbase	MIMAT0004513	hsa-miR-101-5p	RBM22	55696	ENSG00000086589	PAR-CLIP	Functional MTI (Weak)	22012620	validated
mirtarbase	MIMAT0004513	hsa-miR-101-5p	CCDC88A	55704	ENSG00000115355	Luciferase reporter assay//qRT-PCR//Western blot	Functional MTI	26743900	validated
mirtarbase	MIMAT0000084	hsa-miR-27a-3p	VPS35	55737	ENSG00000069329	Sequencing	Functional MTI (Weak)	20371350	validated
mirtarbase	MIMAT0000084	hsa-miR-27a-3p	NUP133	55746	ENSG00000069248	HITS-CLIP	Functional MTI (Weak)	22473208	validated
mirtarbase	MIMAT0027369	hsa-miR-6734-5p	AGK	55750	ENSG00000006530	PAR-CLIP	Functional MTI (Weak)	22012620	validated
mirtarbase	MIMAT0000084	hsa-miR-27a-3p	TMEM30A	55754	ENSG00000112697	Sequencing	Functional MTI (Weak)	20371350	validated
mirtarbase	MIMAT0019873	hsa-miR-4742-3p	PRR11	55771	ENSG00000068489	PAR-CLIP	Functional MTI (Weak)	22012620	validated
mirtarbase	MIMAT0027384	hsa-miR-6741-3p	METTL2B	55798	ENSG00000165055	HITS-CLIP	Functional MTI (Weak)	23824327	validated
mirtarbase	MIMAT0004792	hsa-miR-92b-5p	FOXJ2	55810	ENSG00000065970	PAR-CLIP	Functional MTI (Weak)	26701625	validated
mirtarbase	MIMAT0027384	hsa-miR-6741-3p	EMC3	55831	ENSG00000125037	PAR-CLIP	Functional MTI (Weak)	27292025	validated
mirtarbase	MIMAT0019873	hsa-miR-4742-3p	CENPN	55839	ENSG00000166451	HITS-CLIP	Functional MTI (Weak)	19536157	validated
mirtarbase	MIMAT0027369	hsa-miR-6734-5p	ZMAT5	55954	ENSG00000100319	PAR-CLIP	Functional MTI (Weak)	23592263	validated
mirtarbase	MIMAT0027369	hsa-miR-6734-5p	AJAP1	55966	ENSG00000196581	HITS-CLIP	Functional MTI (Weak)	19536157	validated
mirtarbase	MIMAT0000084	hsa-miR-27a-3p	GNG12	55970	ENSG00000172380	PAR-CLIP	Functional MTI (Weak)	24398324	validated
mirtarbase	MIMAT0000084	hsa-miR-27a-3p	GNG12	55970	ENSG00000172380	PAR-CLIP	Functional MTI (Weak)	21572407	validated
mirtarbase	MIMAT0000084	hsa-miR-27a-3p	GNG12	55970	ENSG00000172380	PAR-CLIP	Functional MTI (Weak)	20371350	validated
mirtarbase	MIMAT0027384	hsa-miR-6741-3p	KLHL7	55975	ENSG00000122550	HITS-CLIP	Functional MTI (Weak)	23824327	validated
mirtarbase	MIMAT0027384	hsa-miR-6741-3p	PCDHA6	56142	ENSG00000081842	HITS-CLIP	Functional MTI (Weak)	19536157	validated
mirtarbase	MIMAT0031179	hsa-miR-7976	MTFR1L	56181	ENSG00000117640	PAR-CLIP	Functional MTI (Weak)	20371350	validated
mirtarbase	MIMAT0004985	hsa-miR-942-5p	MTFR1L	56181	ENSG00000117640	HITS-CLIP	Functional MTI (Weak)	23824327	validated
mirtarbase	MIMAT0027369	hsa-miR-6734-5p	WDR45B	56270	ENSG00000141580	PAR-CLIP	Functional MTI (Weak)	26701625	validated
mirtarbase	MIMAT0019873	hsa-miR-4742-3p	CTPS2	56474	ENSG00000047230	PAR-CLIP	Functional MTI (Weak)	23592263	validated
mirtarbase	MIMAT0004672	hsa-miR-106b-3p	ERO1B	56605	ENSG00000086619	CLASH	Functional MTI (Weak)	23622248	validated
mirtarbase	MIMAT0000084	hsa-miR-27a-3p	EIF5A2	56648	ENSG00000163577	PAR-CLIP	Functional MTI (Weak)	21572407	validated
mirtarbase	MIMAT0019873	hsa-miR-4742-3p	CLDND1	56650	ENSG00000080822	HITS-CLIP	Functional MTI (Weak)	19536157	validated
mirtarbase	MIMAT0027384	hsa-miR-6741-3p	TWNK	56652	ENSG00000107815	PAR-CLIP	Functional MTI (Weak)	22012620	validated
mirtarbase	MIMAT0019045	hsa-miR-4508	BARHL1	56751	ENSG00000125492	PAR-CLIP	Functional MTI (Weak)	23592263	validated
mirtarbase	MIMAT0019045	hsa-miR-4508	BARHL1	56751	ENSG00000125492	PAR-CLIP	Functional MTI (Weak)	23446348	validated
mirtarbase	MIMAT0019045	hsa-miR-4508	BARHL1	56751	ENSG00000125492	PAR-CLIP	Functional MTI (Weak)	20371350	validated
mirtarbase	MIMAT0027369	hsa-miR-6734-5p	RAD18	56852	ENSG00000070950	PAR-CLIP	Functional MTI (Weak)	21572407	validated
mirtarbase	MIMAT0027384	hsa-miR-6741-3p	UGGT1	56886	ENSG00000136731	HITS-CLIP	Functional MTI (Weak)	23824327	validated
mirtarbase	MIMAT0027384	hsa-miR-6741-3p	KCMF1	56888	ENSG00000176407	HITS-CLIP	Functional MTI (Weak)	23824327	validated
mirtarbase	MIMAT0000084	hsa-miR-27a-3p	TCIM	56892	ENSG00000176907	PAR-CLIP	Functional MTI (Weak)	23592263	validated
mirtarbase	MIMAT0000084	hsa-miR-27a-3p	AGPAT3	56894	ENSG00000160216	HITS-CLIP	Functional MTI (Weak)	22473208	validated
mirtarbase	MIMAT0004610	hsa-miR-150-3p	DHX33	56919	ENSG00000005100	PAR-CLIP	Functional MTI (Weak)	23592263	validated
mirtarbase	MIMAT0004610	hsa-miR-150-3p	DHX33	56919	ENSG00000005100	PAR-CLIP	Functional MTI (Weak)	26701625	validated
mirtarbase	MIMAT0020924	hsa-miR-642a-3p	PINX1	54984	ENSG00000254093	HITS-CLIP	Functional MTI (Weak)	23824327	validated
mirtarbase	MIMAT0004513	hsa-miR-101-5p	ACKR3	57007	ENSG00000144476	Luciferase reporter assay//qRT-PCR//Western blot	Functional MTI	27904690	validated
mirtarbase	MIMAT0004672	hsa-miR-106b-3p	TWSG1	57045	ENSG00000128791	HITS-CLIP	Functional MTI (Weak)	23824327	validated
mirtarbase	MIMAT0004985	hsa-miR-942-5p	ENTPD7	57089	ENSG00000198018	HITS-CLIP	Functional MTI (Weak)	19536157	validated
mirtarbase	MIMAT0019873	hsa-miR-4742-3p	PCNP	57092	ENSG00000081154	PAR-CLIP	Functional MTI (Weak)	22012620	validated
mirtarbase	MIMAT0025856	hsa-miR-6724-5p	PCNP	57092	ENSG00000081154	HITS-CLIP	Functional MTI (Weak)	27418678	validated
mirtarbase	MIMAT0000084	hsa-miR-27a-3p	PITHD1	57095	ENSG00000057757	PAR-CLIP	Functional MTI (Weak)	23592263	validated
mirtarbase	MIMAT0000084	hsa-miR-27a-3p	PITHD1	57095	ENSG00000057757	PAR-CLIP	Functional MTI (Weak)	21572407	validated
mirtarbase	MIMAT0000084	hsa-miR-27a-3p	PITHD1	57095	ENSG00000057757	PAR-CLIP	Functional MTI (Weak)	20371350	validated
mirtarbase	MIMAT0000084	hsa-miR-27a-3p	PITHD1	57095	ENSG00000057757	PAR-CLIP	Functional MTI (Weak)	26701625	validated
mirtarbase	MIMAT0019045	hsa-miR-4508	TMEM63C	57156	ENSG00000165548	PAR-CLIP	Functional MTI (Weak)	23592263	validated
mirtarbase	MIMAT0031179	hsa-miR-7976	TMEM63C	57156	ENSG00000165548	PAR-CLIP	Functional MTI (Weak)	27292025	validated
mirtarbase	MIMAT0004672	hsa-miR-106b-3p	CORO1B	57175	ENSG00000172725	CLASH	Functional MTI (Weak)	23622248	validated
mirtarbase	MIMAT0004985	hsa-miR-942-5p	ARFGEF3	57221	ENSG00000112379	HITS-CLIP	Functional MTI (Weak)	23824327	validated
mirtarbase	MIMAT0004672	hsa-miR-106b-3p	ERGIC1	57222	ENSG00000113719	CLASH	Functional MTI (Weak)	23622248	validated
mirtarbase	MIMAT0027384	hsa-miR-6741-3p	ERGIC1	57222	ENSG00000113719	HITS-CLIP	Functional MTI (Weak)	23824327	validated
mirtarbase	MIMAT0004513	hsa-miR-101-5p	GJD2	57369	ENSG00000159248	HITS-CLIP	Functional MTI (Weak)	23824327	validated
mirtarbase	MIMAT0004610	hsa-miR-150-3p	MRS2	57380	ENSG00000124532	PAR-CLIP	Functional MTI (Weak)	22012620	validated
mirtarbase	MIMAT0004985	hsa-miR-942-5p	RAB22A	57403	ENSG00000124209	PAR-CLIP	Functional MTI (Weak)	20371350	validated
mirtarbase	MIMAT0004985	hsa-miR-942-5p	RAB22A	57403	ENSG00000124209	HITS-CLIP	Functional MTI (Weak)	23313552	validated
mirtarbase	MIMAT0020924	hsa-miR-642a-3p	PNMA8A	55228	ENSG00000182013	HITS-CLIP	Functional MTI (Weak)	23824327	validated
mirtarbase	MIMAT0019045	hsa-miR-4508	REXO1	57455	ENSG00000079313	PAR-CLIP	Functional MTI (Weak)	26701625	validated
mirtarbase	MIMAT0004792	hsa-miR-92b-5p	REXO1	57455	ENSG00000079313	PAR-CLIP	Functional MTI (Weak)	26701625	validated
mirtarbase	MIMAT0019045	hsa-miR-4508	SCAF4	57466	ENSG00000156304	PAR-CLIP	Functional MTI (Weak)	23446348	validated
mirtarbase	MIMAT0027369	hsa-miR-6734-5p	PNMA8B	57469	ENSG00000204851	PAR-CLIP	Functional MTI (Weak)	23592263	validated
mirtarbase	MIMAT0019873	hsa-miR-4742-3p	GRAMD1B	57476	ENSG00000023171	PAR-CLIP	Functional MTI (Weak)	23446348	validated
mirtarbase	MIMAT0000084	hsa-miR-27a-3p	NLN	57486	ENSG00000123213	PAR-CLIP	Functional MTI (Weak)	23592263	validated
mirtarbase	MIMAT0004985	hsa-miR-942-5p	NLGN4X	57502	ENSG00000146938	HITS-CLIP	Functional MTI (Weak)	23824327	validated
mirtarbase	MIMAT0027384	hsa-miR-6741-3p	MAVS	57506	ENSG00000088888	HITS-CLIP	Functional MTI (Weak)	23824327	validated
mirtarbase	MIMAT0000084	hsa-miR-27a-3p	RPTOR	57521	ENSG00000141564	CLASH	Functional MTI (Weak)	23622248	validated
mirtarbase	MIMAT0004792	hsa-miR-92b-5p	SRGAP1	57522	ENSG00000196935	CLASH	Functional MTI (Weak)	23622248	validated
mirtarbase	MIMAT0000084	hsa-miR-27a-3p	NUFIP2	57532	ENSG00000108256	PAR-CLIP	Functional MTI (Weak)	23592263	validated
mirtarbase	MIMAT0031179	hsa-miR-7976	NUFIP2	57532	ENSG00000108256	PAR-CLIP	Functional MTI (Weak)	23592263	validated
mirtarbase	MIMAT0031179	hsa-miR-7976	NUFIP2	57532	ENSG00000108256	PAR-CLIP	Functional MTI (Weak)	21572407	validated
mirtarbase	MIMAT0031179	hsa-miR-7976	NUFIP2	57532	ENSG00000108256	PAR-CLIP	Functional MTI (Weak)	20371350	validated
mirtarbase	MIMAT0027369	hsa-miR-6734-5p	PDP2	57546	ENSG00000172840	PAR-CLIP	Functional MTI (Weak)	23592263	validated
mirtarbase	MIMAT0000084	hsa-miR-27a-3p	TAOK1	57551	ENSG00000160551	PAR-CLIP	Functional MTI (Weak)	23592263	validated
mirtarbase	MIMAT0000084	hsa-miR-27a-3p	SEMA6A	57556	ENSG00000092421	Luciferase reporter assay//qRT-PCR//Western blot	Functional MTI	22184411	validated
mirtarbase	MIMAT0000084	hsa-miR-27a-3p	PREX1	57580	ENSG00000124126	HITS-CLIP	Functional MTI (Weak)	22473208	validated
mirtarbase	MIMAT0019873	hsa-miR-4742-3p	TMEM181	57583	ENSG00000146433	HITS-CLIP	Functional MTI (Weak)	23824327	validated
mirtarbase	MIMAT0000084	hsa-miR-27a-3p	WDFY1	57590	ENSG00000085449	HITS-CLIP	Functional MTI (Weak)	22473208	validated
mirtarbase	MIMAT0004513	hsa-miR-101-5p	USP36	57602	ENSG00000055483	PAR-CLIP	Functional MTI (Weak)	23592263	validated
mirtarbase	MIMAT0004985	hsa-miR-942-5p	ZSWIM5	57643	ENSG00000162415	HITS-CLIP	Functional MTI (Weak)	28735896	validated
mirtarbase	MIMAT0000084	hsa-miR-27a-3p	GPAM	57678	ENSG00000119927	Sequencing	Functional MTI (Weak)	20371350	validated
mirtarbase	MIMAT0000084	hsa-miR-27a-3p	GPAM	57678	ENSG00000119927	HITS-CLIP	Functional MTI (Weak)	22473208	validated
mirtarbase	MIMAT0000084	hsa-miR-27a-3p	GPAM	57678	ENSG00000119927	PAR-CLIP	Functional MTI (Weak)	23592263	validated
mirtarbase	MIMAT0006764	hsa-miR-320d	TNRC6C	57690	ENSG00000078687	PAR-CLIP	Functional MTI (Weak)	20371350	validated
mirtarbase	MIMAT0027384	hsa-miR-6741-3p	KIAA1614	57710	ENSG00000135835	HITS-CLIP	Functional MTI (Weak)	23824327	validated
mirtarbase	MIMAT0019045	hsa-miR-4508	PRX	57716	ENSG00000105227	HITS-CLIP	Functional MTI (Weak)	23824327	validated
mirtarbase	MIMAT0027384	hsa-miR-6741-3p	METTL14	57721	ENSG00000145388	HITS-CLIP	Functional MTI (Weak)	23824327	validated
mirtarbase	MIMAT0000084	hsa-miR-27a-3p	TP53INP2	58476	ENSG00000078804	HITS-CLIP	Functional MTI (Weak)	19536157	validated
mirtarbase	MIMAT0000445	hsa-miR-126-3p	RHOU	58480	ENSG00000116574	Luciferase reporter assay//qRT-PCR//Western blot	Functional MTI	23811937	validated
mirtarbase	MIMAT0004610	hsa-miR-150-3p	CREBZF	58487	ENSG00000137504	PAR-CLIP	Functional MTI (Weak)	21572407	validated
mirtarbase	MIMAT0000084	hsa-miR-27a-3p	ABHD17C	58489	ENSG00000136379	Sequencing//PAR-CLIP	Functional MTI (Weak)	20371350	validated
mirtarbase	MIMAT0000084	hsa-miR-27a-3p	ABHD17C	58489	ENSG00000136379	HITS-CLIP	Functional MTI (Weak)	22473208	validated
mirtarbase	MIMAT0004672	hsa-miR-106b-3p	KMT2C	58508	ENSG00000055609	CLASH	Functional MTI (Weak)	23622248	validated
mirtarbase	MIMAT0000084	hsa-miR-27a-3p	KMT2C	58508	ENSG00000055609	HITS-CLIP	Functional MTI (Weak)	22473208	validated
mirtarbase	MIMAT0004792	hsa-miR-92b-5p	MID1IP1	58526	ENSG00000165175	PAR-CLIP	Functional MTI (Weak)	23592263	validated
mirtarbase	MIMAT0004792	hsa-miR-92b-5p	HIVEP3	59269	ENSG00000127124	PAR-CLIP	Functional MTI (Weak)	23592263	validated
mirtarbase	MIMAT0004792	hsa-miR-92b-5p	HIVEP3	59269	ENSG00000127124	PAR-CLIP	Functional MTI (Weak)	20371350	validated
mirtarbase	MIMAT0004792	hsa-miR-92b-5p	HIVEP3	59269	ENSG00000127124	PAR-CLIP	Functional MTI (Weak)	26701625	validated
mirtarbase	MIMAT0000084	hsa-miR-27a-3p	TLNRD1	59274	ENSG00000140406	PAR-CLIP	Functional MTI (Weak)	22012620	validated
mirtarbase	MIMAT0004792	hsa-miR-92b-5p	CACNG8	59283	ENSG00000142408	CLASH	Functional MTI (Weak)	23622248	validated
mirtarbase	MIMAT0004985	hsa-miR-942-5p	PLEKHA2	59339	ENSG00000169499	HITS-CLIP	Functional MTI (Weak)	23824327	validated
mirtarbase	MIMAT0025856	hsa-miR-6724-5p	PLEKHA2	59339	ENSG00000169499	HITS-CLIP	Functional MTI (Weak)	23824327	validated
mirtarbase	MIMAT0027384	hsa-miR-6741-3p	GNB4	59345	ENSG00000114450	HITS-CLIP	Functional MTI (Weak)	23824327	validated
mirtarbase	MIMAT0020924	hsa-miR-642a-3p	PNMA8A	55228	ENSG00000182013	HITS-CLIP	Functional MTI (Weak)	23313552	validated
mirtarbase	MIMAT0004985	hsa-miR-942-5p	SH2D4A	63898	ENSG00000104611	HITS-CLIP	Functional MTI (Weak)	23824327	validated
mirtarbase	MIMAT0027369	hsa-miR-6734-5p	NSUN3	63899	ENSG00000178694	PAR-CLIP	Functional MTI (Weak)	22100165	validated
mirtarbase	MIMAT0004792	hsa-miR-92b-5p	GPATCH3	63906	ENSG00000198746	PAR-CLIP	Functional MTI (Weak)	23592263	validated
mirtarbase	MIMAT0004985	hsa-miR-942-5p	BLOC1S5	63915	ENSG00000188428	HITS-CLIP	Functional MTI (Weak)	23824327	validated
mirtarbase	MIMAT0004985	hsa-miR-942-5p	BLOC1S5	63915	ENSG00000188428	HITS-CLIP	Functional MTI (Weak)	19536157	validated
mirtarbase	MIMAT0000084	hsa-miR-27a-3p	MRPS14	63931	ENSG00000120333	PAR-CLIP	Functional MTI (Weak)	23592263	validated
mirtarbase	MIMAT0000084	hsa-miR-27a-3p	FAM217B	63939	ENSG00000196227	Sequencing	Functional MTI (Weak)	20371350	validated
mirtarbase	MIMAT0000084	hsa-miR-27a-3p	FAM217B	63939	ENSG00000196227	PAR-CLIP	Functional MTI (Weak)	23592263	validated
mirtarbase	MIMAT0000084	hsa-miR-27a-3p	FAM217B	63939	ENSG00000196227	PAR-CLIP	Functional MTI (Weak)	24398324	validated
mirtarbase	MIMAT0000084	hsa-miR-27a-3p	FAM217B	63939	ENSG00000196227	PAR-CLIP	Functional MTI (Weak)	21572407	validated
mirtarbase	MIMAT0000084	hsa-miR-27a-3p	FAM217B	63939	ENSG00000196227	PAR-CLIP	Functional MTI (Weak)	26701625	validated
mirtarbase	MIMAT0027369	hsa-miR-6734-5p	SMOC1	64093	ENSG00000198732	PAR-CLIP	Functional MTI (Weak)	22100165	validated
mirtarbase	MIMAT0004792	hsa-miR-92b-5p	FN3K	64122	ENSG00000167363	PAR-CLIP	Functional MTI (Weak)	20371350	validated
mirtarbase	MIMAT0025856	hsa-miR-6724-5p	PDF	64146	ENSG00000258429	HITS-CLIP	Functional MTI (Weak)	23824327	validated
mirtarbase	MIMAT0027384	hsa-miR-6741-3p	C17orf75	64149	ENSG00000108666	HITS-CLIP	Functional MTI (Weak)	23824327	validated
mirtarbase	MIMAT0027384	hsa-miR-6741-3p	ERAP2	64167	ENSG00000164308	HITS-CLIP	Functional MTI (Weak)	23824327	validated
mirtarbase	MIMAT0019045	hsa-miR-4508	FBRS	64319	ENSG00000156860	PAR-CLIP	Functional MTI (Weak)	26701625	validated
mirtarbase	MIMAT0000084	hsa-miR-27a-3p	NSD1	64324	ENSG00000165671	HITS-CLIP	Functional MTI (Weak)	22473208	validated
mirtarbase	MIMAT0000084	hsa-miR-27a-3p	ZNF106	64397	ENSG00000103994	HITS-CLIP	Functional MTI (Weak)	23824327	validated
mirtarbase	MIMAT0019873	hsa-miR-4742-3p	INF2	64423	ENSG00000203485	HITS-CLIP	Functional MTI (Weak)	19536157	validated
mirtarbase	MIMAT0004610	hsa-miR-150-3p	MRPS25	64432	ENSG00000131368	PAR-CLIP	Functional MTI (Weak)	22291592	validated
mirtarbase	MIMAT0025856	hsa-miR-6724-5p	COPS7B	64708	ENSG00000144524	PAR-CLIP	Functional MTI (Weak)	23592263	validated
mirtarbase	MIMAT0000084	hsa-miR-27a-3p	ATPAF1	64756	ENSG00000123472	PAR-CLIP	Functional MTI (Weak)	26701625	validated
mirtarbase	MIMAT0000084	hsa-miR-27a-3p	ATPAF1	64756	ENSG00000123472	PAR-CLIP	Functional MTI (Weak)	27292025	validated
mirtarbase	MIMAT0004985	hsa-miR-942-5p	MARC1	64757	ENSG00000186205	PAR-CLIP	Functional MTI (Weak)	22012620	validated
mirtarbase	MIMAT0004985	hsa-miR-942-5p	MARC1	64757	ENSG00000186205	HITS-CLIP	Functional MTI (Weak)	19536157	validated
mirtarbase	MIMAT0027369	hsa-miR-6734-5p	ILRUN	64771	ENSG00000196821	PAR-CLIP	Functional MTI (Weak)	23592263	validated
mirtarbase	MIMAT0020924	hsa-miR-642a-3p	PNMA8A	55228	ENSG00000182013	HITS-CLIP	Functional MTI (Weak)	27418678	validated
mirtarbase	MIMAT0000084	hsa-miR-27a-3p	RMND5A	64795	ENSG00000153561	Sequencing	Functional MTI (Weak)	20371350	validated
mirtarbase	MIMAT0000084	hsa-miR-27a-3p	RMND5A	64795	ENSG00000153561	Microarray//qRT-PCR	Functional MTI (Weak)	22815788	validated
mirtarbase	MIMAT0004513	hsa-miR-101-5p	NMNAT1	64802	ENSG00000173614	HITS-CLIP	Functional MTI (Weak)	23824327	validated
mirtarbase	MIMAT0000084	hsa-miR-27a-3p	GNPNAT1	64841	ENSG00000100522	PAR-CLIP	Functional MTI (Weak)	23592263	validated
mirtarbase	MIMAT0025856	hsa-miR-6724-5p	ISL2	64843	ENSG00000159556	PAR-CLIP	Functional MTI (Weak)	23592263	validated
mirtarbase	MIMAT0000084	hsa-miR-27a-3p	USP46	64854	ENSG00000109189	PAR-CLIP	Functional MTI (Weak)	23592263	validated
mirtarbase	MIMAT0027384	hsa-miR-6741-3p	MRPL36	64979	ENSG00000171421	HITS-CLIP	Functional MTI (Weak)	23824327	validated
mirtarbase	MIMAT0004792	hsa-miR-92b-5p	MRPL34	64981	ENSG00000130312	PAR-CLIP	Functional MTI (Weak)	23592263	validated
mirtarbase	MIMAT0000084	hsa-miR-27a-3p	PINK1	65018	ENSG00000158828	Immunofluorescence//Immunoprecipitaion//Luciferase reporter assay//qRT-PCR//Western blot	Functional MTI	27456084	validated
mirtarbase	MIMAT0027369	hsa-miR-6734-5p	CDK15	65061	ENSG00000138395	HITS-CLIP	Functional MTI (Weak)	24906430	validated
mirtarbase	MIMAT0027369	hsa-miR-6734-5p	CDK15	65061	ENSG00000138395	HITS-CLIP	Functional MTI (Weak)	27418678	validated
mirtarbase	MIMAT0004985	hsa-miR-942-5p	SOWAHC	65124	ENSG00000198142	HITS-CLIP	Functional MTI (Weak)	23824327	validated
mirtarbase	MIMAT0004672	hsa-miR-106b-3p	WNK1	65125	ENSG00000060237	CLASH	Functional MTI (Weak)	23622248	validated
mirtarbase	MIMAT0000084	hsa-miR-27a-3p	WNK1	65125	ENSG00000060237	HITS-CLIP	Functional MTI (Weak)	22473208	validated
mirtarbase	MIMAT0000084	hsa-miR-27a-3p	WNK1	65125	ENSG00000060237	Microarray//qRT-PCR	Functional MTI (Weak)	22815788	validated
mirtarbase	MIMAT0000084	hsa-miR-27a-3p	WNK1	65125	ENSG00000060237	Luciferase reporter assay	Functional MTI	26378023	validated
mirtarbase	MIMAT0000084	hsa-miR-27a-3p	ZBTB10	65986	ENSG00000205189	Western blot//Luciferase reporter assay//Reporter assay	Functional MTI	18006846	validated
mirtarbase	MIMAT0000084	hsa-miR-27a-3p	ZBTB10	65986	ENSG00000205189	Reporter assay	Functional MTI	20382698	validated
mirtarbase	MIMAT0000084	hsa-miR-27a-3p	ZBTB10	65986	ENSG00000205189	qRT-PCR	Functional MTI (Weak)	20666778	validated
mirtarbase	MIMAT0000084	hsa-miR-27a-3p	ZBTB10	65986	ENSG00000205189	Flow cytometry//Immunofluorescence//Immuohistochemistry//Luciferase reporter assay//Western blot////qRT-PCR	Functional MTI	23752185	validated
mirtarbase	MIMAT0000084	hsa-miR-27a-3p	KCTD14	65987	ENSG00000151364	Sequencing	Functional MTI (Weak)	20371350	validated
mirtarbase	MIMAT0004985	hsa-miR-942-5p	ZNF747	65988	ENSG00000169955	PAR-CLIP	Functional MTI (Weak)	26701625	validated
mirtarbase	MIMAT0004985	hsa-miR-942-5p	ZNF747	65988	ENSG00000169955	PAR-CLIP	Functional MTI (Weak)	27292025	validated
mirtarbase	MIMAT0000084	hsa-miR-27a-3p	LRRC61	65999	ENSG00000127399	HITS-CLIP	Functional MTI (Weak)	22473208	validated
mirtarbase	MIMAT0019873	hsa-miR-4742-3p	SLC2A11	66035	ENSG00000133460	HITS-CLIP	Functional MTI (Weak)	19536157	validated
mirtarbase	MIMAT0020924	hsa-miR-642a-3p	PPP4R3A	55671	ENSG00000100796	PAR-CLIP	Functional MTI (Weak)	24398324	validated
mirtarbase	MIMAT0031179	hsa-miR-7976	CAMKV	79012	ENSG00000164076	HITS-CLIP	Functional MTI (Weak)	19536157	validated
mirtarbase	MIMAT0027384	hsa-miR-6741-3p	ZNF655	79027	ENSG00000197343	HITS-CLIP	Functional MTI (Weak)	23824327	validated
mirtarbase	MIMAT0004985	hsa-miR-942-5p	PRRG4	79056	ENSG00000135378	HITS-CLIP	Functional MTI (Weak)	23824327	validated
mirtarbase	MIMAT0027369	hsa-miR-6734-5p	ATG9A	79065	ENSG00000198925	PAR-CLIP	Functional MTI (Weak)	23592263	validated
mirtarbase	MIMAT0027369	hsa-miR-6734-5p	ATG9A	79065	ENSG00000198925	PAR-CLIP	Functional MTI (Weak)	26701625	validated
mirtarbase	MIMAT0000084	hsa-miR-27a-3p	WDR77	79084	ENSG00000116455	Luciferase reporter assay	Functional MTI	21558443	validated
mirtarbase	MIMAT0019045	hsa-miR-4508	ZNF426	79088	ENSG00000130818	HITS-CLIP	Functional MTI (Weak)	23313552	validated
mirtarbase	MIMAT0000084	hsa-miR-27a-3p	RETREG2	79137	ENSG00000144567	PAR-CLIP	Functional MTI (Weak)	26701625	validated
mirtarbase	MIMAT0000084	hsa-miR-27a-3p	DERL1	79139	ENSG00000136986	HITS-CLIP	Functional MTI (Weak)	22473208	validated
mirtarbase	MIMAT0004792	hsa-miR-92b-5p	FKRP	79147	ENSG00000181027	HITS-CLIP	Functional MTI (Weak)	19536157	validated
mirtarbase	MIMAT0000084	hsa-miR-27a-3p	LENG1	79165	ENSG00000105617	CLASH	Functional MTI (Weak)	23622248	validated
mirtarbase	MIMAT0004985	hsa-miR-942-5p	ZNF343	79175	ENSG00000088876	HITS-CLIP	Functional MTI (Weak)	19536157	validated
mirtarbase	MIMAT0000084	hsa-miR-27a-3p	EFHD2	79180	ENSG00000142634	PAR-CLIP	Functional MTI (Weak)	23592263	validated
mirtarbase	MIMAT0004513	hsa-miR-101-5p	EFHD2	79180	ENSG00000142634	PAR-CLIP	Functional MTI (Weak)	20371350	validated
mirtarbase	MIMAT0006764	hsa-miR-320d	TMEM43	79188	ENSG00000170876	HITS-CLIP	Functional MTI (Weak)	23824327	validated
mirtarbase	MIMAT0019873	hsa-miR-4742-3p	LRRC2	79442	ENSG00000163827	HITS-CLIP	Functional MTI (Weak)	19536157	validated
mirtarbase	MIMAT0004985	hsa-miR-942-5p	LRRC2	79442	ENSG00000163827	HITS-CLIP	Functional MTI (Weak)	19536157	validated
mirtarbase	MIMAT0027384	hsa-miR-6741-3p	NKAP	79576	ENSG00000101882	HITS-CLIP	Functional MTI (Weak)	23824327	validated
mirtarbase	MIMAT0004985	hsa-miR-942-5p	ADIPOR2	79602	ENSG00000006831	PAR-CLIP	Functional MTI (Weak)	21572407	validated
mirtarbase	MIMAT0019873	hsa-miR-4742-3p	CERS4	79603	ENSG00000090661	HITS-CLIP	Functional MTI (Weak)	19536157	validated
mirtarbase	MIMAT0004985	hsa-miR-942-5p	C22orf46	79640	ENSG00000184208	HITS-CLIP	Functional MTI (Weak)	19536157	validated
mirtarbase	MIMAT0000084	hsa-miR-27a-3p	AKIRIN1	79647	ENSG00000174574	PAR-CLIP	Functional MTI (Weak)	23592263	validated
mirtarbase	MIMAT0000084	hsa-miR-27a-3p	AKIRIN1	79647	ENSG00000174574	PAR-CLIP	Functional MTI (Weak)	24398324	validated
mirtarbase	MIMAT0000084	hsa-miR-27a-3p	AKIRIN1	79647	ENSG00000174574	PAR-CLIP	Functional MTI (Weak)	21572407	validated
mirtarbase	MIMAT0000084	hsa-miR-27a-3p	AKIRIN1	79647	ENSG00000174574	PAR-CLIP	Functional MTI (Weak)	20371350	validated
mirtarbase	MIMAT0025856	hsa-miR-6724-5p	RTL10	79680	ENSG00000215012	PAR-CLIP	Functional MTI (Weak)	26701625	validated
mirtarbase	MIMAT0031179	hsa-miR-7976	RTL10	79680	ENSG00000215012	PAR-CLIP	Functional MTI (Weak)	26701625	validated
mirtarbase	MIMAT0004610	hsa-miR-150-3p	YRDC	79693	ENSG00000196449	PAR-CLIP	Functional MTI (Weak)	23446348	validated
mirtarbase	MIMAT0004610	hsa-miR-150-3p	YRDC	79693	ENSG00000196449	PAR-CLIP	Functional MTI (Weak)	26701625	validated
mirtarbase	MIMAT0004610	hsa-miR-150-3p	YRDC	79693	ENSG00000196449	PAR-CLIP	Functional MTI (Weak)	27292025	validated
mirtarbase	MIMAT0000084	hsa-miR-27a-3p	MANEA	79694	ENSG00000172469	PAR-CLIP	Functional MTI (Weak)	23592263	validated
mirtarbase	MIMAT0025856	hsa-miR-6724-5p	ZYG11B	79699	ENSG00000162378	HITS-CLIP	Functional MTI (Weak)	23824327	validated
mirtarbase	MIMAT0004985	hsa-miR-942-5p	NOL9	79707	ENSG00000162408	HITS-CLIP	Functional MTI (Weak)	23824327	validated
mirtarbase	MIMAT0004985	hsa-miR-942-5p	NOL9	79707	ENSG00000162408	HITS-CLIP	Functional MTI (Weak)	19536157	validated
mirtarbase	MIMAT0004513	hsa-miR-101-5p	GTDC1	79712	ENSG00000121964	HITS-CLIP	Functional MTI (Weak)	19536157	validated
mirtarbase	MIMAT0019873	hsa-miR-4742-3p	TBL1XR1	79718	ENSG00000177565	PAR-CLIP	Functional MTI (Weak)	22012620	validated
mirtarbase	MIMAT0019873	hsa-miR-4742-3p	TBL1XR1	79718	ENSG00000177565	PAR-CLIP	Functional MTI (Weak)	26701625	validated
mirtarbase	MIMAT0019873	hsa-miR-4742-3p	TBL1XR1	79718	ENSG00000177565	PAR-CLIP	Functional MTI (Weak)	27292025	validated
mirtarbase	MIMAT0004985	hsa-miR-942-5p	TBL1XR1	79718	ENSG00000177565	PAR-CLIP	Functional MTI (Weak)	22012620	validated
mirtarbase	MIMAT0025856	hsa-miR-6724-5p	VPS37B	79720	ENSG00000139722	PAR-CLIP	Functional MTI (Weak)	23446348	validated
mirtarbase	MIMAT0027384	hsa-miR-6741-3p	ZNF419	79744	ENSG00000105136	HITS-CLIP	Functional MTI (Weak)	23824327	validated
mirtarbase	MIMAT0004985	hsa-miR-942-5p	C1orf115	79762	ENSG00000162817	HITS-CLIP	Functional MTI (Weak)	23824327	validated
mirtarbase	MIMAT0004985	hsa-miR-942-5p	C1orf115	79762	ENSG00000162817	HITS-CLIP	Functional MTI (Weak)	19536157	validated
mirtarbase	MIMAT0000084	hsa-miR-27a-3p	ALG9	79796	ENSG00000086848	PAR-CLIP	Functional MTI (Weak)	23592263	validated
mirtarbase	MIMAT0019873	hsa-miR-4742-3p	NIPAL2	79815	ENSG00000104361	HITS-CLIP	Functional MTI (Weak)	19536157	validated
mirtarbase	MIMAT0000084	hsa-miR-27a-3p	METTL8	79828	ENSG00000123600	PAR-CLIP	Functional MTI (Weak)	22012620	validated
mirtarbase	MIMAT0020924	hsa-miR-642a-3p	QSER1	79832	ENSG00000060749	PAR-CLIP	Functional MTI (Weak)	22012620	validated
mirtarbase	MIMAT0019873	hsa-miR-4742-3p	QSER1	79832	ENSG00000060749	PAR-CLIP	Functional MTI (Weak)	20371350	validated
mirtarbase	MIMAT0004513	hsa-miR-101-5p	PIP4K2C	79837	ENSG00000166908	PAR-CLIP	Functional MTI (Weak)	21572407	validated
mirtarbase	MIMAT0027384	hsa-miR-6741-3p	SNX22	79856	ENSG00000157734	HITS-CLIP	Functional MTI (Weak)	24906430	validated
mirtarbase	MIMAT0004985	hsa-miR-942-5p	RPAP2	79871	ENSG00000122484	HITS-CLIP	Functional MTI (Weak)	23824327	validated
mirtarbase	MIMAT0000084	hsa-miR-27a-3p	LPCAT1	79888	ENSG00000153395	HITS-CLIP	Functional MTI (Weak)	22473208	validated
mirtarbase	MIMAT0027369	hsa-miR-6734-5p	RIN3	79890	ENSG00000100599	PAR-CLIP	Functional MTI (Weak)	23592263	validated
mirtarbase	MIMAT0027384	hsa-miR-6741-3p	SLC35E1	79939	ENSG00000127526	HITS-CLIP	Functional MTI (Weak)	23313552	validated
mirtarbase	MIMAT0004985	hsa-miR-942-5p	L2HGDH	79944	ENSG00000087299	HITS-CLIP	Functional MTI (Weak)	23824327	validated
mirtarbase	MIMAT0000445	hsa-miR-126-3p	L2HGDH	79944	ENSG00000087299	PAR-CLIP	Functional MTI (Weak)	27292025	validated
mirtarbase	MIMAT0027384	hsa-miR-6741-3p	DNAJC22	79962	ENSG00000178401	HITS-CLIP	Functional MTI (Weak)	23824327	validated
mirtarbase	MIMAT0000084	hsa-miR-27a-3p	SEMA6D	80031	ENSG00000137872	HITS-CLIP	Functional MTI (Weak)	27418678	validated
mirtarbase	MIMAT0027384	hsa-miR-6741-3p	ZNF556	80032	ENSG00000172000	HITS-CLIP	Functional MTI (Weak)	27418678	validated
mirtarbase	MIMAT0004985	hsa-miR-942-5p	CSRNP3	80034	ENSG00000178662	HITS-CLIP	Functional MTI (Weak)	19536157	validated
mirtarbase	MIMAT0004985	hsa-miR-942-5p	BICC1	80114	ENSG00000122870	HITS-CLIP	Functional MTI (Weak)	23824327	validated
mirtarbase	MIMAT0025856	hsa-miR-6724-5p	NAA15	80155	ENSG00000164134	HITS-CLIP	Functional MTI (Weak)	23824327	validated
mirtarbase	MIMAT0004672	hsa-miR-106b-3p	CTC1	80169	ENSG00000178971	CLASH	Functional MTI (Weak)	23622248	validated
mirtarbase	MIMAT0031179	hsa-miR-7976	CTC1	80169	ENSG00000178971	HITS-CLIP	Functional MTI (Weak)	19536157	validated
mirtarbase	MIMAT0000084	hsa-miR-27a-3p	TMEM254	80195	ENSG00000133678	PAR-CLIP	Functional MTI (Weak)	20371350	validated
mirtarbase	MIMAT0000084	hsa-miR-27a-3p	NAA50	80218	ENSG00000121579	PAR-CLIP	Functional MTI (Weak)	23592263	validated
mirtarbase	MIMAT0004513	hsa-miR-101-5p	NAA50	80218	ENSG00000121579	PAR-CLIP	Functional MTI (Weak)	22012620	validated
mirtarbase	MIMAT0004513	hsa-miR-101-5p	NAA50	80218	ENSG00000121579	PAR-CLIP	Functional MTI (Weak)	26701625	validated
mirtarbase	MIMAT0004672	hsa-miR-106b-3p	NUBPL	80224	ENSG00000151413	HITS-CLIP	Functional MTI (Weak)	23824327	validated
mirtarbase	MIMAT0004610	hsa-miR-150-3p	ORAI2	80228	ENSG00000160991	PAR-CLIP	Functional MTI (Weak)	27292025	validated
mirtarbase	MIMAT0004610	hsa-miR-150-3p	WDR26	80232	ENSG00000162923	PAR-CLIP	Functional MTI (Weak)	21572407	validated
mirtarbase	MIMAT0004610	hsa-miR-150-3p	WDR26	80232	ENSG00000162923	PAR-CLIP	Functional MTI (Weak)	20371350	validated
mirtarbase	MIMAT0027384	hsa-miR-6741-3p	SLC35F5	80255	ENSG00000115084	PAR-CLIP	Functional MTI (Weak)	21572407	validated
mirtarbase	MIMAT0020924	hsa-miR-642a-3p	RANBP2	5903	ENSG00000153201	HITS-CLIP	Functional MTI (Weak)	19536157	validated
mirtarbase	MIMAT0000084	hsa-miR-27a-3p	WDCP	80304	ENSG00000163026	PAR-CLIP	Functional MTI (Weak)	23592263	validated
mirtarbase	MIMAT0027369	hsa-miR-6734-5p	MED28	80306	ENSG00000118579	PAR-CLIP	Functional MTI (Weak)	23446348	validated
mirtarbase	MIMAT0019045	hsa-miR-4508	MED28	80306	ENSG00000118579	HITS-CLIP	Functional MTI (Weak)	23824327	validated
mirtarbase	MIMAT0006764	hsa-miR-320d	KLHL15	80311	ENSG00000174010	PAR-CLIP	Functional MTI (Weak)	23446348	validated
mirtarbase	MIMAT0006764	hsa-miR-320d	KLHL15	80311	ENSG00000174010	PAR-CLIP	Functional MTI (Weak)	20371350	validated
mirtarbase	MIMAT0019873	hsa-miR-4742-3p	KLHL15	80311	ENSG00000174010	PAR-CLIP	Functional MTI (Weak)	23446348	validated
mirtarbase	MIMAT0019873	hsa-miR-4742-3p	KLHL15	80311	ENSG00000174010	PAR-CLIP	Functional MTI (Weak)	21572407	validated
mirtarbase	MIMAT0019873	hsa-miR-4742-3p	EPC1	80314	ENSG00000120616	HITS-CLIP	Functional MTI (Weak)	27418678	validated
mirtarbase	MIMAT0031179	hsa-miR-7976	CPEB4	80315	ENSG00000113742	HITS-CLIP	Functional MTI (Weak)	23313552	validated
mirtarbase	MIMAT0000084	hsa-miR-27a-3p	CPEB4	80315	ENSG00000113742	HITS-CLIP	Functional MTI (Weak)	22473208	validated
mirtarbase	MIMAT0025856	hsa-miR-6724-5p	ZKSCAN3	80317	ENSG00000189298	HITS-CLIP	Functional MTI (Weak)	23824327	validated
mirtarbase	MIMAT0004610	hsa-miR-150-3p	REEP4	80346	ENSG00000168476	PAR-CLIP	Functional MTI (Weak)	27292025	validated
mirtarbase	MIMAT0025856	hsa-miR-6724-5p	REEP4	80346	ENSG00000168476	PAR-CLIP	Functional MTI (Weak)	27292025	validated
mirtarbase	MIMAT0000084	hsa-miR-27a-3p	COASY	80347	ENSG00000068120	PAR-CLIP	Functional MTI (Weak)	23592263	validated
mirtarbase	MIMAT0004792	hsa-miR-92b-5p	SRCIN1	80725	ENSG00000277363	PAR-CLIP	Functional MTI (Weak)	23592263	validated
mirtarbase	MIMAT0004792	hsa-miR-92b-5p	ARHGAP39	80728	ENSG00000147799	PAR-CLIP	Functional MTI (Weak)	23592263	validated
tarbase	MIMAT0020924	hsa-miR-642a-3p	RELCH	57614	ENSG00000134444	Degradome sequencing	positive		validated
mirtarbase	MIMAT0019873	hsa-miR-4742-3p	APOL6	80830	ENSG00000221963	HITS-CLIP	Functional MTI (Weak)	19536157	validated
mirtarbase	MIMAT0031179	hsa-miR-7976	APOL6	80830	ENSG00000221963	HITS-CLIP	Functional MTI (Weak)	19536157	validated
mirtarbase	MIMAT0000084	hsa-miR-27a-3p	SETD7	80854	ENSG00000145391	Sequencing	Functional MTI (Weak)	20371350	validated
mirtarbase	MIMAT0004985	hsa-miR-942-5p	SETD7	80854	ENSG00000145391	HITS-CLIP	Functional MTI (Weak)	19536157	validated
mirtarbase	MIMAT0019045	hsa-miR-4508	PTDSS2	81490	ENSG00000174915	HITS-CLIP	Functional MTI (Weak)	23824327	validated
mirtarbase	MIMAT0006764	hsa-miR-320d	SLC38A1	81539	ENSG00000111371	CLASH	Functional MTI (Weak)	23622248	validated
mirtarbase	MIMAT0031179	hsa-miR-7976	GDPD5	81544	ENSG00000158555	HITS-CLIP	Functional MTI (Weak)	23313552	validated
mirtarbase	MIMAT0027384	hsa-miR-6741-3p	YIPF5	81555	ENSG00000145817	HITS-CLIP	Functional MTI (Weak)	23824327	validated
mirtarbase	MIMAT0000084	hsa-miR-27a-3p	TXNDC5	81567	ENSG00000239264	PAR-CLIP	Functional MTI (Weak)	23592263	validated
mirtarbase	MIMAT0004513	hsa-miR-101-5p	CLPB	81570	ENSG00000162129	PAR-CLIP	Functional MTI (Weak)	22012620	validated
mirtarbase	MIMAT0004513	hsa-miR-101-5p	CLPB	81570	ENSG00000162129	HITS-CLIP	Functional MTI (Weak)	27418678	validated
mirtarbase	MIMAT0027384	hsa-miR-6741-3p	FAM83D	81610	ENSG00000101447	PAR-CLIP	Functional MTI (Weak)	23446348	validated
mirtarbase	MIMAT0000084	hsa-miR-27a-3p	CAB39L	81617	ENSG00000102547	Microarray//qRT-PCR	Functional MTI (Weak)	22815788	validated
mirtarbase	MIMAT0027384	hsa-miR-6741-3p	TSPAN14	81619	ENSG00000108219	HITS-CLIP	Functional MTI (Weak)	23824327	validated
mirtarbase	MIMAT0027384	hsa-miR-6741-3p	TSPAN14	81619	ENSG00000108219	HITS-CLIP	Functional MTI (Weak)	27418678	validated
mirtarbase	MIMAT0000084	hsa-miR-27a-3p	CCNL2	81669	ENSG00000221978	HITS-CLIP	Functional MTI (Weak)	22473208	validated
mirtarbase	MIMAT0004610	hsa-miR-150-3p	VMP1	81671	ENSG00000062716	PAR-CLIP	Functional MTI (Weak)	26701625	validated
mirtarbase	MIMAT0004792	hsa-miR-92b-5p	RNF146	81847	ENSG00000118518	PAR-CLIP	Functional MTI (Weak)	21572407	validated
mirtarbase	MIMAT0027369	hsa-miR-6734-5p	SPRY4	81848	ENSG00000187678	PAR-CLIP	Functional MTI (Weak)	23592263	validated
mirtarbase	MIMAT0027369	hsa-miR-6734-5p	SPRY4	81848	ENSG00000187678	PAR-CLIP	Functional MTI (Weak)	26701625	validated
mirtarbase	MIMAT0004792	hsa-miR-92b-5p	FAHD1	81889	ENSG00000180185	HITS-CLIP	Functional MTI (Weak)	23824327	validated
mirtarbase	MIMAT0004672	hsa-miR-106b-3p	CABLES2	81928	ENSG00000149679	CLASH	Functional MTI (Weak)	23622248	validated
mirtarbase	MIMAT0027384	hsa-miR-6741-3p	PITPNM3	83394	ENSG00000091622	HITS-CLIP	Functional MTI (Weak)	23824327	validated
mirtarbase	MIMAT0027384	hsa-miR-6741-3p	FAM110A	83541	ENSG00000125898	HITS-CLIP	Functional MTI (Weak)	23824327	validated
mirtarbase	MIMAT0025856	hsa-miR-6724-5p	MFRP	83552	ENSG00000235718	HITS-CLIP	Functional MTI (Weak)	19536157	validated
mirtarbase	MIMAT0027369	hsa-miR-6734-5p	RPS6KL1	83694	ENSG00000198208	PAR-CLIP	Functional MTI (Weak)	27292025	validated
mirtarbase	MIMAT0027384	hsa-miR-6741-3p	CRISPLD2	83716	ENSG00000103196	HITS-CLIP	Functional MTI (Weak)	24906430	validated
mirtarbase	MIMAT0000084	hsa-miR-27a-3p	ITCH	83737	ENSG00000078747	PAR-CLIP	Functional MTI (Weak)	23592263	validated
mirtarbase	MIMAT0000084	hsa-miR-27a-3p	GRWD1	83743	ENSG00000105447	Sequencing	Functional MTI (Weak)	20371350	validated
mirtarbase	MIMAT0027384	hsa-miR-6741-3p	RSPH3	83861	ENSG00000130363	HITS-CLIP	Functional MTI (Weak)	23824327	validated
mirtarbase	MIMAT0000084	hsa-miR-27a-3p	SNX25	83891	ENSG00000109762	HITS-CLIP	Functional MTI (Weak)	22473208	validated
mirtarbase	MIMAT0006764	hsa-miR-320d	EIF2A	83939	ENSG00000144895	PAR-CLIP	Functional MTI (Weak)	22100165	validated
mirtarbase	MIMAT0027369	hsa-miR-6734-5p	SPNS1	83985	ENSG00000169682	PAR-CLIP	Functional MTI (Weak)	23592263	validated
mirtarbase	MIMAT0000445	hsa-miR-126-3p	SLC41A2	84102	ENSG00000136052	HITS-CLIP	Functional MTI (Weak)	23824327	validated
mirtarbase	MIMAT0000445	hsa-miR-126-3p	SLC41A2	84102	ENSG00000136052	HITS-CLIP	Functional MTI (Weak)	19536157	validated
mirtarbase	MIMAT0000445	hsa-miR-126-3p	SLC41A2	84102	ENSG00000136052	HITS-CLIP	Functional MTI (Weak)	27418678	validated
mirtarbase	MIMAT0006764	hsa-miR-320d	ZNF394	84124	ENSG00000160908	PAR-CLIP	Functional MTI (Weak)	27292025	validated
mirtarbase	MIMAT0000084	hsa-miR-27a-3p	TOMM40L	84134	ENSG00000158882	PAR-CLIP	Functional MTI (Weak)	22012620	validated
mirtarbase	MIMAT0004985	hsa-miR-942-5p	RPF2	84154	ENSG00000197498	PAR-CLIP	Functional MTI (Weak)	21572407	validated
mirtarbase	MIMAT0004985	hsa-miR-942-5p	RPF2	84154	ENSG00000197498	PAR-CLIP	Functional MTI (Weak)	20371350	validated
mirtarbase	MIMAT0006764	hsa-miR-320d	ARID5B	84159	ENSG00000150347	PAR-CLIP	Functional MTI (Weak)	23592263	validated
mirtarbase	MIMAT0000084	hsa-miR-27a-3p	GTF2IRD2	84163	ENSG00000196275	PAR-CLIP	Functional MTI (Weak)	23446348	validated
mirtarbase	MIMAT0000084	hsa-miR-27a-3p	GTF2IRD2	84163	ENSG00000196275	PAR-CLIP	Functional MTI (Weak)	22012620	validated
mirtarbase	MIMAT0020924	hsa-miR-642a-3p	RNF168	165918	ENSG00000163961	PAR-CLIP	Functional MTI (Weak)	23592263	validated
mirtarbase	MIMAT0004985	hsa-miR-942-5p	TRAF7	84231	ENSG00000131653	PAR-CLIP	Functional MTI (Weak)	26701625	validated
mirtarbase	MIMAT0020924	hsa-miR-642a-3p	RPL18A	6142	ENSG00000105640	HITS-CLIP	Functional MTI (Weak)	23824327	validated
mirtarbase	MIMAT0019873	hsa-miR-4742-3p	SGIP1	84251	ENSG00000118473	HITS-CLIP	Functional MTI (Weak)	19536157	validated
mirtarbase	MIMAT0027369	hsa-miR-6734-5p	DCUN1D5	84259	ENSG00000137692	HITS-CLIP	Functional MTI (Weak)	23313552	validated
mirtarbase	MIMAT0000084	hsa-miR-27a-3p	YIPF4	84272	ENSG00000119820	PAR-CLIP	Functional MTI (Weak)	22012620	validated
mirtarbase	MIMAT0000084	hsa-miR-27a-3p	YIPF4	84272	ENSG00000119820	HITS-CLIP	Functional MTI (Weak)	23824327	validated
mirtarbase	MIMAT0000084	hsa-miR-27a-3p	DDI2	84301	ENSG00000197312	PAR-CLIP	Functional MTI (Weak)	22012620	validated
mirtarbase	MIMAT0025856	hsa-miR-6724-5p	BRMS1L	84312	ENSG00000100916	HITS-CLIP	Functional MTI (Weak)	23824327	validated
mirtarbase	MIMAT0000084	hsa-miR-27a-3p	THOC3	84321	ENSG00000051596	CLASH	Functional MTI (Weak)	23622248	validated
mirtarbase	MIMAT0027384	hsa-miR-6741-3p	COA8	84334	ENSG00000256053	HITS-CLIP	Functional MTI (Weak)	23824327	validated
mirtarbase	MIMAT0019045	hsa-miR-4508	HOOK3	84376	ENSG00000168172	HITS-CLIP	Functional MTI (Weak)	23824327	validated
mirtarbase	MIMAT0027384	hsa-miR-6741-3p	MSANTD4	84437	ENSG00000170903	HITS-CLIP	Functional MTI (Weak)	23824327	validated
mirtarbase	MIMAT0027384	hsa-miR-6741-3p	ZNF333	84449	ENSG00000160961	HITS-CLIP	Functional MTI (Weak)	23824327	validated
mirtarbase	MIMAT0004513	hsa-miR-101-5p	LCOR	84458	ENSG00000196233	PAR-CLIP	Functional MTI (Weak)	21572407	validated
mirtarbase	MIMAT0006764	hsa-miR-320d	DCTN5	84516	ENSG00000166847	PAR-CLIP	Functional MTI (Weak)	24398324	validated
mirtarbase	MIMAT0006764	hsa-miR-320d	DCTN5	84516	ENSG00000166847	PAR-CLIP	Functional MTI (Weak)	23446348	validated
mirtarbase	MIMAT0006764	hsa-miR-320d	DCTN5	84516	ENSG00000166847	PAR-CLIP	Functional MTI (Weak)	21572407	validated
mirtarbase	MIMAT0006764	hsa-miR-320d	DCTN5	84516	ENSG00000166847	PAR-CLIP	Functional MTI (Weak)	20371350	validated
mirtarbase	MIMAT0019873	hsa-miR-4742-3p	SRRM4	84530	ENSG00000139767	HITS-CLIP	Functional MTI (Weak)	23824327	validated
mirtarbase	MIMAT0019873	hsa-miR-4742-3p	SRRM4	84530	ENSG00000139767	HITS-CLIP	Functional MTI (Weak)	23313552	validated
mirtarbase	MIMAT0019873	hsa-miR-4742-3p	SRRM4	84530	ENSG00000139767	HITS-CLIP	Functional MTI (Weak)	22927820	validated
mirtarbase	MIMAT0019873	hsa-miR-4742-3p	SRRM4	84530	ENSG00000139767	HITS-CLIP	Functional MTI (Weak)	27418678	validated
mirtarbase	MIMAT0006764	hsa-miR-320d	MAK16	84549	ENSG00000198042	HITS-CLIP	Functional MTI (Weak)	23824327	validated
mirtarbase	MIMAT0004985	hsa-miR-942-5p	FAXC	84553	ENSG00000146267	HITS-CLIP	Functional MTI (Weak)	23824327	validated
mirtarbase	MIMAT0000084	hsa-miR-27a-3p	ZBTB37	84614	ENSG00000185278	PAR-CLIP	Functional MTI (Weak)	26701625	validated
mirtarbase	MIMAT0000084	hsa-miR-27a-3p	GPT2	84706	ENSG00000166123	Sequencing	Functional MTI (Weak)	20371350	validated
mirtarbase	MIMAT0027384	hsa-miR-6741-3p	GPT2	84706	ENSG00000166123	HITS-CLIP	Functional MTI (Weak)	19536157	validated
mirtarbase	MIMAT0000084	hsa-miR-27a-3p	PIGO	84720	ENSG00000165282	PAR-CLIP	Functional MTI (Weak)	23592263	validated
mirtarbase	MIMAT0000084	hsa-miR-27a-3p	PIGO	84720	ENSG00000165282	PAR-CLIP	Functional MTI (Weak)	24398324	validated
mirtarbase	MIMAT0000084	hsa-miR-27a-3p	PIGO	84720	ENSG00000165282	PAR-CLIP	Functional MTI (Weak)	23446348	validated
mirtarbase	MIMAT0000084	hsa-miR-27a-3p	PIGO	84720	ENSG00000165282	PAR-CLIP//HITS-CLIP	Functional MTI (Weak)	21572407	validated
mirtarbase	MIMAT0000084	hsa-miR-27a-3p	PIGO	84720	ENSG00000165282	PAR-CLIP	Functional MTI (Weak)	20371350	validated
mirtarbase	MIMAT0000084	hsa-miR-27a-3p	PIGO	84720	ENSG00000165282	HITS-CLIP	Functional MTI (Weak)	23824327	validated
mirtarbase	MIMAT0000084	hsa-miR-27a-3p	PIGO	84720	ENSG00000165282	PAR-CLIP	Functional MTI (Weak)	27292025	validated
mirtarbase	MIMAT0031179	hsa-miR-7976	CBX2	84733	ENSG00000173894	HITS-CLIP	Functional MTI (Weak)	23313552	validated
mirtarbase	MIMAT0000084	hsa-miR-27a-3p	LMNB2	84823	ENSG00000176619	Sequencing	Functional MTI (Weak)	20371350	validated
mirtarbase	MIMAT0000084	hsa-miR-27a-3p	LMNB2	84823	ENSG00000176619	HITS-CLIP	Functional MTI (Weak)	22473208	validated
mirtarbase	MIMAT0027369	hsa-miR-6734-5p	LMNB2	84823	ENSG00000176619	PAR-CLIP	Functional MTI (Weak)	26701625	validated
mirtarbase	MIMAT0027384	hsa-miR-6741-3p	CCDC142	84865	ENSG00000135637	HITS-CLIP	Functional MTI (Weak)	23824327	validated
mirtarbase	MIMAT0020924	hsa-miR-642a-3p	SDHAF2	54949	ENSG00000167985	HITS-CLIP	Functional MTI (Weak)	19536157	validated
mirtarbase	MIMAT0000084	hsa-miR-27a-3p	MIGA2	84895	ENSG00000148343	PAR-CLIP	Functional MTI (Weak)	23592263	validated
mirtarbase	MIMAT0027384	hsa-miR-6741-3p	ARHGEF39	84904	ENSG00000137135	HITS-CLIP	Functional MTI (Weak)	23824327	validated
mirtarbase	MIMAT0000084	hsa-miR-27a-3p	FAM136A	84908	ENSG00000035141	PAR-CLIP	Functional MTI (Weak)	23592263	validated
mirtarbase	MIMAT0004672	hsa-miR-106b-3p	UTP4	84916	ENSG00000141076	CLASH	Functional MTI (Weak)	23622248	validated
mirtarbase	MIMAT0000084	hsa-miR-27a-3p	FIZ1	84922	ENSG00000179943	Sequencing	Functional MTI (Weak)	20371350	validated
mirtarbase	MIMAT0004792	hsa-miR-92b-5p	FIBCD1	84929	ENSG00000130720	PAR-CLIP	Functional MTI (Weak)	23592263	validated
mirtarbase	MIMAT0004985	hsa-miR-942-5p	FBXL20	84961	ENSG00000108306	HITS-CLIP	Functional MTI (Weak)	19536157	validated
mirtarbase	MIMAT0027384	hsa-miR-6741-3p	CFAP300	85016	ENSG00000137691	HITS-CLIP	Functional MTI (Weak)	23824327	validated
mirtarbase	MIMAT0027369	hsa-miR-6734-5p	SHANK3	85358	ENSG00000251322	PAR-CLIP	Functional MTI (Weak)	26701625	validated
mirtarbase	MIMAT0025856	hsa-miR-6724-5p	ZCCHC3	85364	ENSG00000247315	PAR-CLIP	Functional MTI (Weak)	26701625	validated
mirtarbase	MIMAT0004792	hsa-miR-92b-5p	KIAA1671	85379	ENSG00000197077	CLASH	Functional MTI (Weak)	23622248	validated
mirtarbase	MIMAT0000445	hsa-miR-126-3p	SLC45A3	85414	ENSG00000158715	Western blot//Luciferase reporter assay//Reporter assay;Other	Non-Functional MTI	18193184	validated
mirtarbase	MIMAT0027384	hsa-miR-6741-3p	PNPT1	87178	ENSG00000138035	HITS-CLIP	Functional MTI (Weak)	23824327	validated
mirtarbase	MIMAT0027384	hsa-miR-6741-3p	RRP36	88745	ENSG00000124541	HITS-CLIP	Functional MTI (Weak)	23824327	validated
mirtarbase	MIMAT0027369	hsa-miR-6734-5p	NAV1	89796	ENSG00000134369	PAR-CLIP	Functional MTI (Weak)	23592263	validated
mirtarbase	MIMAT0004672	hsa-miR-106b-3p	UBE3B	89910	ENSG00000151148	CLASH	Functional MTI (Weak)	23622248	validated
mirtarbase	MIMAT0004672	hsa-miR-106b-3p	MIDN	90007	ENSG00000167470	PAR-CLIP	Functional MTI (Weak)	26701625	validated
mirtarbase	MIMAT0020924	hsa-miR-642a-3p	SETD3	84193	ENSG00000183576	PAR-CLIP	Functional MTI (Weak)	23592263	validated
mirtarbase	MIMAT0031179	hsa-miR-7976	ZNF551	90233	ENSG00000204519	HITS-CLIP	Functional MTI (Weak)	23824327	validated
mirtarbase	MIMAT0027369	hsa-miR-6734-5p	MED30	90390	ENSG00000164758	PAR-CLIP	Functional MTI (Weak)	22100165	validated
mirtarbase	MIMAT0000084	hsa-miR-27a-3p	MED30	90390	ENSG00000164758	PAR-CLIP	Functional MTI (Weak)	22100165	validated
mirtarbase	MIMAT0027384	hsa-miR-6741-3p	TIMM29	90580	ENSG00000142444	HITS-CLIP	Functional MTI (Weak)	23824327	validated
mirtarbase	MIMAT0027384	hsa-miR-6741-3p	ZNF439	90594	ENSG00000171291	HITS-CLIP	Functional MTI (Weak)	23824327	validated
mirtarbase	MIMAT0019873	hsa-miR-4742-3p	LYRM7	90624	ENSG00000186687	HITS-CLIP	Functional MTI (Weak)	23313552	validated
mirtarbase	MIMAT0004985	hsa-miR-942-5p	PPP1R3E	90673	ENSG00000235194	HITS-CLIP	Functional MTI (Weak)	19536157	validated
mirtarbase	MIMAT0004513	hsa-miR-101-5p	PIP4P1	90809	ENSG00000165782	PAR-CLIP	Functional MTI (Weak)	23446348	validated
mirtarbase	MIMAT0004513	hsa-miR-101-5p	PIP4P1	90809	ENSG00000165782	PAR-CLIP	Functional MTI (Weak)	21572407	validated
mirtarbase	MIMAT0004513	hsa-miR-101-5p	PIP4P1	90809	ENSG00000165782	PAR-CLIP	Functional MTI (Weak)	20371350	validated
mirtarbase	MIMAT0027384	hsa-miR-6741-3p	ZNF682	91120	ENSG00000197124	HITS-CLIP	Functional MTI (Weak)	23824327	validated
mirtarbase	MIMAT0027384	hsa-miR-6741-3p	ZNF682	91120	ENSG00000197124	HITS-CLIP	Functional MTI (Weak)	23313552	validated
mirtarbase	MIMAT0027369	hsa-miR-6734-5p	MSANTD3	91283	ENSG00000066697	PAR-CLIP	Functional MTI (Weak)	23592263	validated
mirtarbase	MIMAT0000084	hsa-miR-27a-3p	ANKRD40	91369	ENSG00000154945	PAR-CLIP	Functional MTI (Weak)	23592263	validated
mirtarbase	MIMAT0000084	hsa-miR-27a-3p	ANKRD40	91369	ENSG00000154945	PAR-CLIP	Functional MTI (Weak)	26701625	validated
mirtarbase	MIMAT0019873	hsa-miR-4742-3p	ZNF502	91392	ENSG00000196653	PAR-CLIP	Functional MTI (Weak)	22012620	validated
mirtarbase	MIMAT0000084	hsa-miR-27a-3p	UBXN11	91544	ENSG00000158062	HITS-CLIP	Functional MTI (Weak)	23824327	validated
mirtarbase	MIMAT0000084	hsa-miR-27a-3p	LONRF1	91694	ENSG00000154359	PAR-CLIP	Functional MTI (Weak)	23592263	validated
mirtarbase	MIMAT0019873	hsa-miR-4742-3p	MFSD4B	91749	ENSG00000173214	PAR-CLIP	Functional MTI (Weak)	22100165	validated
mirtarbase	MIMAT0027384	hsa-miR-6741-3p	MFSD4B	91749	ENSG00000173214	HITS-CLIP	Functional MTI (Weak)	23824327	validated
mirtarbase	MIMAT0027384	hsa-miR-6741-3p	LIN52	91750	ENSG00000205659	HITS-CLIP	Functional MTI (Weak)	23824327	validated
mirtarbase	MIMAT0004985	hsa-miR-942-5p	NEK9	91754	ENSG00000119638	HITS-CLIP	Functional MTI (Weak)	23824327	validated
mirtarbase	MIMAT0031179	hsa-miR-7976	NXPE3	91775	ENSG00000144815	HITS-CLIP	Functional MTI (Weak)	27418678	validated
mirtarbase	MIMAT0019873	hsa-miR-4742-3p	CALML4	91860	ENSG00000129007	HITS-CLIP	Functional MTI (Weak)	19536157	validated
mirtarbase	MIMAT0027384	hsa-miR-6741-3p	TPGS1	91978	ENSG00000141933	HITS-CLIP	Functional MTI (Weak)	23824327	validated
mirtarbase	MIMAT0027384	hsa-miR-6741-3p	SLC25A51	92014	ENSG00000122696	HITS-CLIP	Functional MTI (Weak)	23824327	validated
mirtarbase	MIMAT0027384	hsa-miR-6741-3p	ATP6AP1L	92270	ENSG00000205464	HITS-CLIP	Functional MTI (Weak)	23824327	validated
mirtarbase	MIMAT0004985	hsa-miR-942-5p	ATP6AP1L	92270	ENSG00000205464	HITS-CLIP	Functional MTI (Weak)	23824327	validated
mirtarbase	MIMAT0004985	hsa-miR-942-5p	CAPN13	92291	ENSG00000162949	HITS-CLIP	Functional MTI (Weak)	23824327	validated
mirtarbase	MIMAT0027369	hsa-miR-6734-5p	MEX3A	92312	ENSG00000254726	PAR-CLIP	Functional MTI (Weak)	23592263	validated
mirtarbase	MIMAT0027369	hsa-miR-6734-5p	G6PC3	92579	ENSG00000141349	PAR-CLIP	Functional MTI (Weak)	27292025	validated
mirtarbase	MIMAT0027384	hsa-miR-6741-3p	ZNF561	93134	ENSG00000171469	HITS-CLIP	Functional MTI (Weak)	23824327	validated
mirtarbase	MIMAT0004985	hsa-miR-942-5p	SP140L	93349	ENSG00000185404	HITS-CLIP	Functional MTI (Weak)	23824327	validated
mirtarbase	MIMAT0006764	hsa-miR-320d	MAPK1IP1L	93487	ENSG00000168175	PAR-CLIP	Functional MTI (Weak)	21572407	validated
tarbase	MIMAT0020924	hsa-miR-642a-3p	SFT2D1	113402	ENSG00000198818	Degradome sequencing//Degradome sequencing//Degradome sequencing	positive		validated
mirtarbase	MIMAT0027384	hsa-miR-6741-3p	ZNF101	94039	ENSG00000181896	HITS-CLIP	Functional MTI (Weak)	23824327	validated
mirtarbase	MIMAT0004610	hsa-miR-150-3p	SFXN1	94081	ENSG00000164466	PAR-CLIP	Functional MTI (Weak)	23592263	validated
mirtarbase	MIMAT0000084	hsa-miR-27a-3p	SFXN1	94081	ENSG00000164466	PAR-CLIP	Functional MTI (Weak)	23592263	validated
mirtarbase	MIMAT0000084	hsa-miR-27a-3p	TP53INP1	94241	ENSG00000164938	PAR-CLIP	Functional MTI (Weak)	24398324	validated
mirtarbase	MIMAT0000084	hsa-miR-27a-3p	VPS26B	112936	ENSG00000151502	PAR-CLIP	Functional MTI (Weak)	26701625	validated
mirtarbase	MIMAT0019045	hsa-miR-4508	NACC1	112939	ENSG00000160877	PAR-CLIP	Functional MTI (Weak)	26701625	validated
mirtarbase	MIMAT0027369	hsa-miR-6734-5p	NACC1	112939	ENSG00000160877	PAR-CLIP	Functional MTI (Weak)	26701625	validated
mirtarbase	MIMAT0000084	hsa-miR-27a-3p	GLCCI1	113263	ENSG00000106415	HITS-CLIP	Functional MTI (Weak)	22473208	validated
mirtarbase	MIMAT0027369	hsa-miR-6734-5p	TEX261	113419	ENSG00000144043	HITS-CLIP	Functional MTI (Weak)	23313552	validated
mirtarbase	MIMAT0004985	hsa-miR-942-5p	FAM83F	113828	ENSG00000133477	HITS-CLIP	Functional MTI (Weak)	23824327	validated
mirtarbase	MIMAT0020924	hsa-miR-642a-3p	SGIP1	84251	ENSG00000118473	HITS-CLIP	Functional MTI (Weak)	23824327	validated
mirtarbase	MIMAT0020924	hsa-miR-642a-3p	SH3GL1	6455	ENSG00000141985	PAR-CLIP	Functional MTI (Weak)	26701625	validated
mirtarbase	MIMAT0027384	hsa-miR-6741-3p	XKR4	114786	ENSG00000206579	HITS-CLIP	Functional MTI (Weak)	23824327	validated
mirtarbase	MIMAT0000084	hsa-miR-27a-3p	SLC25A25	114789	ENSG00000148339	HITS-CLIP	Functional MTI (Weak)	23824327	validated
mirtarbase	MIMAT0027369	hsa-miR-6734-5p	ELFN2	114794	ENSG00000166897	PAR-CLIP	Functional MTI (Weak)	26701625	validated
mirtarbase	MIMAT0004985	hsa-miR-942-5p	GALNT13	114805	ENSG00000144278	HITS-CLIP	Functional MTI (Weak)	23824327	validated
mirtarbase	MIMAT0027384	hsa-miR-6741-3p	SMYD4	114826	ENSG00000186532	HITS-CLIP	Functional MTI (Weak)	23824327	validated
mirtarbase	MIMAT0000084	hsa-miR-27a-3p	OSBPL10	114884	ENSG00000144645	PAR-CLIP	Functional MTI (Weak)	23592263	validated
mirtarbase	MIMAT0000084	hsa-miR-27a-3p	OSBPL10	114884	ENSG00000144645	PAR-CLIP	Functional MTI (Weak)	24398324	validated
mirtarbase	MIMAT0000084	hsa-miR-27a-3p	OSBPL10	114884	ENSG00000144645	PAR-CLIP	Functional MTI (Weak)	23446348	validated
mirtarbase	MIMAT0000084	hsa-miR-27a-3p	OSBPL10	114884	ENSG00000144645	PAR-CLIP//HITS-CLIP	Functional MTI (Weak)	21572407	validated
mirtarbase	MIMAT0000084	hsa-miR-27a-3p	OSBPL10	114884	ENSG00000144645	PAR-CLIP	Functional MTI (Weak)	20371350	validated
mirtarbase	MIMAT0000084	hsa-miR-27a-3p	OSBPL10	114884	ENSG00000144645	HITS-CLIP	Functional MTI (Weak)	23824327	validated
mirtarbase	MIMAT0000084	hsa-miR-27a-3p	OSBPL10	114884	ENSG00000144645	HITS-CLIP	Functional MTI (Weak)	23706177	validated
mirtarbase	MIMAT0000084	hsa-miR-27a-3p	OSBPL10	114884	ENSG00000144645	PAR-CLIP	Functional MTI (Weak)	26701625	validated
mirtarbase	MIMAT0000084	hsa-miR-27a-3p	OSBPL10	114884	ENSG00000144645	PAR-CLIP	Functional MTI (Weak)	27292025	validated
mirtarbase	MIMAT0027384	hsa-miR-6741-3p	WDR31	114987	ENSG00000148225	HITS-CLIP	Functional MTI (Weak)	23824327	validated
mirtarbase	MIMAT0000084	hsa-miR-27a-3p	ZNF618	114991	ENSG00000157657	PAR-CLIP	Functional MTI (Weak)	23592263	validated
mirtarbase	MIMAT0000084	hsa-miR-27a-3p	KCTD12	115207	ENSG00000178695	HITS-CLIP	Functional MTI (Weak)	23824327	validated
mirtarbase	MIMAT0027369	hsa-miR-6734-5p	OMA1	115209	ENSG00000162600	HITS-CLIP	Functional MTI (Weak)	23824327	validated
mirtarbase	MIMAT0006764	hsa-miR-320d	PCMTD1	115294	ENSG00000168300	HITS-CLIP	Functional MTI (Weak)	19536157	validated
mirtarbase	MIMAT0004985	hsa-miR-942-5p	GPR146	115330	ENSG00000164849	HITS-CLIP	Functional MTI (Weak)	19536157	validated
mirtarbase	MIMAT0004985	hsa-miR-942-5p	GBP4	115361	ENSG00000162654	HITS-CLIP	Functional MTI (Weak)	19536157	validated
mirtarbase	MIMAT0004672	hsa-miR-106b-3p	ZNF689	115509	ENSG00000156853	CLASH	Functional MTI (Weak)	23622248	validated
mirtarbase	MIMAT0006764	hsa-miR-320d	TENT5B	115572	ENSG00000158246	HITS-CLIP	Functional MTI (Weak)	23824327	validated
mirtarbase	MIMAT0004985	hsa-miR-942-5p	TNFRSF13C	115650	ENSG00000159958	HITS-CLIP	Functional MTI (Weak)	23824327	validated
mirtarbase	MIMAT0027369	hsa-miR-6734-5p	EVI5L	115704	ENSG00000142459	PAR-CLIP	Functional MTI (Weak)	23592263	validated
mirtarbase	MIMAT0027384	hsa-miR-6741-3p	DIS3L	115752	ENSG00000166938	HITS-CLIP	Functional MTI (Weak)	23824327	validated
mirtarbase	MIMAT0031179	hsa-miR-7976	LRRC58	116064	ENSG00000163428	PAR-CLIP	Functional MTI (Weak)	20371350	validated
mirtarbase	MIMAT0000084	hsa-miR-27a-3p	LYSMD3	116068	ENSG00000176018	Sequencing	Functional MTI (Weak)	20371350	validated
mirtarbase	MIMAT0000084	hsa-miR-27a-3p	LYSMD3	116068	ENSG00000176018	PAR-CLIP	Functional MTI (Weak)	23592263	validated
mirtarbase	MIMAT0000084	hsa-miR-27a-3p	LYSMD3	116068	ENSG00000176018	PAR-CLIP	Functional MTI (Weak)	22012620	validated
mirtarbase	MIMAT0000084	hsa-miR-27a-3p	FOXP4	116113	ENSG00000137166	Sequencing	Functional MTI (Weak)	20371350	validated
mirtarbase	MIMAT0000084	hsa-miR-27a-3p	FOXP4	116113	ENSG00000137166	CLASH	Functional MTI (Weak)	23622248	validated
mirtarbase	MIMAT0000084	hsa-miR-27a-3p	KLHDC3	116138	ENSG00000124702	PAR-CLIP	Functional MTI (Weak)	23592263	validated
mirtarbase	MIMAT0000084	hsa-miR-27a-3p	KLHDC3	116138	ENSG00000124702	PAR-CLIP	Functional MTI (Weak)	26701625	validated
mirtarbase	MIMAT0027384	hsa-miR-6741-3p	WDR92	116143	ENSG00000243667	HITS-CLIP	Functional MTI (Weak)	23824327	validated
mirtarbase	MIMAT0000084	hsa-miR-27a-3p	NUS1	116150	ENSG00000153989	PAR-CLIP	Functional MTI (Weak)	23592263	validated
mirtarbase	MIMAT0000084	hsa-miR-27a-3p	NUS1	116150	ENSG00000153989	PAR-CLIP	Functional MTI (Weak)	24398324	validated
mirtarbase	MIMAT0000084	hsa-miR-27a-3p	NUS1	116150	ENSG00000153989	PAR-CLIP	Functional MTI (Weak)	21572407	validated
mirtarbase	MIMAT0000084	hsa-miR-27a-3p	NUS1	116150	ENSG00000153989	PAR-CLIP	Functional MTI (Weak)	20371350	validated
mirtarbase	MIMAT0019873	hsa-miR-4742-3p	ABHD15	116236	ENSG00000168792	HITS-CLIP	Functional MTI (Weak)	19536157	validated
mirtarbase	MIMAT0027384	hsa-miR-6741-3p	GINM1	116254	ENSG00000055211	HITS-CLIP	Functional MTI (Weak)	23824327	validated
mirtarbase	MIMAT0004985	hsa-miR-942-5p	CLNK	116449	ENSG00000109684	HITS-CLIP	Functional MTI (Weak)	23824327	validated
mirtarbase	MIMAT0031179	hsa-miR-7976	ZNF354B	117608	ENSG00000178338	PAR-CLIP	Functional MTI (Weak)	23446348	validated
mirtarbase	MIMAT0031179	hsa-miR-7976	ZNF354B	117608	ENSG00000178338	PAR-CLIP	Functional MTI (Weak)	22012620	validated
mirtarbase	MIMAT0031179	hsa-miR-7976	ZNF354B	117608	ENSG00000178338	PAR-CLIP	Functional MTI (Weak)	21572407	validated
mirtarbase	MIMAT0031179	hsa-miR-7976	ZNF354B	117608	ENSG00000178338	PAR-CLIP	Functional MTI (Weak)	20371350	validated
mirtarbase	MIMAT0031179	hsa-miR-7976	ZNF354B	117608	ENSG00000178338	HITS-CLIP	Functional MTI (Weak)	23706177	validated
mirtarbase	MIMAT0000084	hsa-miR-27a-3p	SFXN4	119559	ENSG00000183605	PAR-CLIP	Functional MTI (Weak)	23592263	validated
mirtarbase	MIMAT0004792	hsa-miR-92b-5p	FAM186A	121006	ENSG00000185958	HITS-CLIP	Functional MTI (Weak)	23824327	validated
mirtarbase	MIMAT0019873	hsa-miR-4742-3p	FGD4	121512	ENSG00000139132	HITS-CLIP	Functional MTI (Weak)	19536157	validated
mirtarbase	MIMAT0019873	hsa-miR-4742-3p	TTC8	123016	ENSG00000165533	PAR-CLIP	Functional MTI (Weak)	21572407	validated
mirtarbase	MIMAT0025856	hsa-miR-6724-5p	MTFMT	123263	ENSG00000103707	PAR-CLIP	Functional MTI (Weak)	23592263	validated
mirtarbase	MIMAT0025856	hsa-miR-6724-5p	MTFMT	123263	ENSG00000103707	PAR-CLIP	Functional MTI (Weak)	23446348	validated
mirtarbase	MIMAT0025856	hsa-miR-6724-5p	MTFMT	123263	ENSG00000103707	PAR-CLIP	Functional MTI (Weak)	21572407	validated
mirtarbase	MIMAT0025856	hsa-miR-6724-5p	MTFMT	123263	ENSG00000103707	PAR-CLIP	Functional MTI (Weak)	20371350	validated
mirtarbase	MIMAT0019873	hsa-miR-4742-3p	ACSM2A	123876	ENSG00000183747	HITS-CLIP	Functional MTI (Weak)	23824327	validated
mirtarbase	MIMAT0027384	hsa-miR-6741-3p	KRBA2	124751	ENSG00000184619	HITS-CLIP	Functional MTI (Weak)	23824327	validated
mirtarbase	MIMAT0027369	hsa-miR-6734-5p	WFIKKN2	124857	ENSG00000173714	PAR-CLIP	Functional MTI (Weak)	23592263	validated
mirtarbase	MIMAT0027384	hsa-miR-6741-3p	SLC43A2	124935	ENSG00000167703	HITS-CLIP	Functional MTI (Weak)	23824327	validated
mirtarbase	MIMAT0027384	hsa-miR-6741-3p	SLC43A2	124935	ENSG00000167703	PAR-CLIP	Functional MTI (Weak)	27292025	validated
mirtarbase	MIMAT0027384	hsa-miR-6741-3p	GJD3	125111	ENSG00000183153	HITS-CLIP	Functional MTI (Weak)	23824327	validated
mirtarbase	MIMAT0004985	hsa-miR-942-5p	GJD3	125111	ENSG00000183153	HITS-CLIP	Functional MTI (Weak)	23824327	validated
mirtarbase	MIMAT0020924	hsa-miR-642a-3p	SH3PXD2A	9644	ENSG00000107957	PAR-CLIP	Functional MTI (Weak)	23592263	validated
mirtarbase	MIMAT0025856	hsa-miR-6724-5p	OSCAR	126014	ENSG00000170909	HITS-CLIP	Functional MTI (Weak)	23313552	validated
mirtarbase	MIMAT0031179	hsa-miR-7976	OSCAR	126014	ENSG00000170909	HITS-CLIP	Functional MTI (Weak)	23313552	validated
mirtarbase	MIMAT0027369	hsa-miR-6734-5p	ZNF787	126208	ENSG00000142409	PAR-CLIP	Functional MTI (Weak)	26701625	validated
mirtarbase	MIMAT0027384	hsa-miR-6741-3p	TMIGD2	126259	ENSG00000167664	HITS-CLIP	Functional MTI (Weak)	23824327	validated
mirtarbase	MIMAT0027384	hsa-miR-6741-3p	TNFAIP8L1	126282	ENSG00000185361	HITS-CLIP	Functional MTI (Weak)	23824327	validated
mirtarbase	MIMAT0004985	hsa-miR-942-5p	LRRC38	126755	ENSG00000162494	PAR-CLIP	Functional MTI (Weak)	22012620	validated
mirtarbase	MIMAT0004792	hsa-miR-92b-5p	IFFO2	126917	ENSG00000169991	PAR-CLIP	Functional MTI (Weak)	26701625	validated
mirtarbase	MIMAT0004610	hsa-miR-150-3p	TCEANC2	127428	ENSG00000116205	HITS-CLIP	Functional MTI (Weak)	23824327	validated
mirtarbase	MIMAT0019873	hsa-miR-4742-3p	UHMK1	127933	ENSG00000152332	PAR-CLIP	Functional MTI (Weak)	23592263	validated
mirtarbase	MIMAT0027384	hsa-miR-6741-3p	EDARADD	128178	ENSG00000186197	HITS-CLIP	Functional MTI (Weak)	23824327	validated
mirtarbase	MIMAT0004985	hsa-miR-942-5p	TSHZ2	128553	ENSG00000182463	HITS-CLIP	Functional MTI (Weak)	23824327	validated
mirtarbase	MIMAT0004985	hsa-miR-942-5p	TSHZ2	128553	ENSG00000182463	HITS-CLIP	Functional MTI (Weak)	19536157	validated
mirtarbase	MIMAT0027369	hsa-miR-6734-5p	C22orf39	128977	ENSG00000242259	PAR-CLIP	Functional MTI (Weak)	26701625	validated
mirtarbase	MIMAT0027384	hsa-miR-6741-3p	SGPP2	130367	ENSG00000163082	HITS-CLIP	Functional MTI (Weak)	23824327	validated
mirtarbase	MIMAT0025856	hsa-miR-6724-5p	CHCHD4	131474	ENSG00000163528	HITS-CLIP	Functional MTI (Weak)	19536157	validated
mirtarbase	MIMAT0000084	hsa-miR-27a-3p	LIN54	132660	ENSG00000189308	PAR-CLIP	Functional MTI (Weak)	23592263	validated
mirtarbase	MIMAT0000084	hsa-miR-27a-3p	LIN54	132660	ENSG00000189308	PAR-CLIP	Functional MTI (Weak)	24398324	validated
mirtarbase	MIMAT0004792	hsa-miR-92b-5p	FAM241A	132720	ENSG00000174749	HITS-CLIP	Functional MTI (Weak)	23824327	validated
mirtarbase	MIMAT0004985	hsa-miR-942-5p	TMPRSS11B	132724	ENSG00000185873	HITS-CLIP	Functional MTI (Weak)	19536157	validated
mirtarbase	MIMAT0004985	hsa-miR-942-5p	EVC2	132884	ENSG00000173040	HITS-CLIP	Functional MTI (Weak)	23824327	validated
mirtarbase	MIMAT0000084	hsa-miR-27a-3p	JMY	133746	ENSG00000152409	PAR-CLIP	Functional MTI (Weak)	23592263	validated
mirtarbase	MIMAT0020924	hsa-miR-642a-3p	SHROOM1	134549	ENSG00000164403	HITS-CLIP	Functional MTI (Weak)	23824327	validated
mirtarbase	MIMAT0000084	hsa-miR-27a-3p	TMEM68	137695	ENSG00000167904	PAR-CLIP	Functional MTI (Weak)	23592263	validated
mirtarbase	MIMAT0000084	hsa-miR-27a-3p	TMEM68	137695	ENSG00000167904	PAR-CLIP	Functional MTI (Weak)	24398324	validated
mirtarbase	MIMAT0004513	hsa-miR-101-5p	TMEM68	137695	ENSG00000167904	PAR-CLIP	Functional MTI (Weak)	23592263	validated
mirtarbase	MIMAT0004513	hsa-miR-101-5p	TMEM68	137695	ENSG00000167904	PAR-CLIP	Functional MTI (Weak)	24398324	validated
mirtarbase	MIMAT0027369	hsa-miR-6734-5p	UBXN2B	137886	ENSG00000215114	PAR-CLIP	Functional MTI (Weak)	21572407	validated
mirtarbase	MIMAT0000084	hsa-miR-27a-3p	RPP25L	138716	ENSG00000164967	Sequencing	Functional MTI (Weak)	20371350	validated
mirtarbase	MIMAT0006764	hsa-miR-320d	ASB6	140459	ENSG00000148331	PAR-CLIP	Functional MTI (Weak)	20371350	validated
mirtarbase	MIMAT0019045	hsa-miR-4508	ASB6	140459	ENSG00000148331	HITS-CLIP	Functional MTI (Weak)	23824327	validated
mirtarbase	MIMAT0000084	hsa-miR-27a-3p	DYNLL2	140735	ENSG00000264364	PAR-CLIP	Functional MTI (Weak)	23592263	validated
mirtarbase	MIMAT0004610	hsa-miR-150-3p	SRXN1	140809	ENSG00000271303	HITS-CLIP	Functional MTI (Weak)	23313552	validated
mirtarbase	MIMAT0027369	hsa-miR-6734-5p	EIF5AL1	143244	ENSG00000253626	PAR-CLIP	Functional MTI (Weak)	27292025	validated
mirtarbase	MIMAT0004672	hsa-miR-106b-3p	CACUL1	143384	ENSG00000151893	CLASH	Functional MTI (Weak)	23622248	validated
mirtarbase	MIMAT0019873	hsa-miR-4742-3p	SPTY2D1	144108	ENSG00000179119	PAR-CLIP	Functional MTI (Weak)	22100165	validated
mirtarbase	MIMAT0025856	hsa-miR-6724-5p	TMEM86A	144110	ENSG00000151117	PAR-CLIP	Functional MTI (Weak)	22012620	validated
mirtarbase	MIMAT0004792	hsa-miR-92b-5p	PRICKLE1	144165	ENSG00000139174	PAR-CLIP	Functional MTI (Weak)	23592263	validated
mirtarbase	MIMAT0000084	hsa-miR-27a-3p	E2F7	144455	ENSG00000165891	HITS-CLIP	Functional MTI (Weak)	22473208	validated
mirtarbase	MIMAT0004985	hsa-miR-942-5p	HNRNPA1L2	144983	ENSG00000139675	HITS-CLIP	Functional MTI (Weak)	23313552	validated
mirtarbase	MIMAT0004985	hsa-miR-942-5p	C15orf61	145853	ENSG00000189227	HITS-CLIP	Functional MTI (Weak)	23824327	validated
mirtarbase	MIMAT0027384	hsa-miR-6741-3p	ZNF417	147687	ENSG00000173480	HITS-CLIP	Functional MTI (Weak)	23824327	validated
mirtarbase	MIMAT0000084	hsa-miR-27a-3p	DPY19L3	147991	ENSG00000178904	Sequencing	Functional MTI (Weak)	20371350	validated
mirtarbase	MIMAT0019873	hsa-miR-4742-3p	HJV	148738	ENSG00000168509	HITS-CLIP	Functional MTI (Weak)	23824327	validated
mirtarbase	MIMAT0004792	hsa-miR-92b-5p	B3GALNT2	148789	ENSG00000162885	PAR-CLIP	Functional MTI (Weak)	23592263	validated
mirtarbase	MIMAT0027384	hsa-miR-6741-3p	SRARP	149563	ENSG00000183888	HITS-CLIP	Functional MTI (Weak)	23824327	validated
mirtarbase	MIMAT0027369	hsa-miR-6734-5p	RNF187	149603	ENSG00000168159	PAR-CLIP	Functional MTI (Weak)	26701625	validated
mirtarbase	MIMAT0006764	hsa-miR-320d	SHLD1	149840	ENSG00000171984	PAR-CLIP	Functional MTI (Weak)	22012620	validated
mirtarbase	MIMAT0004513	hsa-miR-101-5p	CCDC117	150275	ENSG00000159873	PAR-CLIP	Functional MTI (Weak)	22012620	validated
mirtarbase	MIMAT0004672	hsa-miR-106b-3p	TTL	150465	ENSG00000114999	HITS-CLIP	Functional MTI (Weak)	27418678	validated
mirtarbase	MIMAT0020924	hsa-miR-642a-3p	SIGLEC9	27180	ENSG00000129450	HITS-CLIP	Functional MTI (Weak)	23824327	validated
mirtarbase	MIMAT0027384	hsa-miR-6741-3p	ITPRIPL1	150771	ENSG00000198885	HITS-CLIP	Functional MTI (Weak)	23824327	validated
mirtarbase	MIMAT0006764	hsa-miR-320d	FAM117B	150864	ENSG00000138439	HITS-CLIP	Functional MTI (Weak)	23824327	validated
mirtarbase	MIMAT0000084	hsa-miR-27a-3p	CCNYL1	151195	ENSG00000163249	Microarray//qRT-PCR	Functional MTI (Weak)	22815788	validated
mirtarbase	MIMAT0027384	hsa-miR-6741-3p	SGO1	151648	ENSG00000129810	HITS-CLIP	Functional MTI (Weak)	23824327	validated
mirtarbase	MIMAT0004610	hsa-miR-150-3p	BTLA	151888	ENSG00000186265	PAR-CLIP	Functional MTI (Weak)	23446348	validated
mirtarbase	MIMAT0004610	hsa-miR-150-3p	BTLA	151888	ENSG00000186265	PAR-CLIP	Functional MTI (Weak)	22012620	validated
mirtarbase	MIMAT0004610	hsa-miR-150-3p	BTLA	151888	ENSG00000186265	PAR-CLIP	Functional MTI (Weak)	21572407	validated
mirtarbase	MIMAT0004610	hsa-miR-150-3p	BTLA	151888	ENSG00000186265	PAR-CLIP	Functional MTI (Weak)	20371350	validated
mirtarbase	MIMAT0000084	hsa-miR-27a-3p	RNF38	152006	ENSG00000137075	HITS-CLIP	Functional MTI (Weak)	22473208	validated
mirtarbase	MIMAT0000084	hsa-miR-27a-3p	SPICE1	152185	ENSG00000163611	Sequencing	Functional MTI (Weak)	20371350	validated
mirtarbase	MIMAT0006764	hsa-miR-320d	CREBRF	153222	ENSG00000164463	PAR-CLIP	Functional MTI (Weak)	22100165	validated
mirtarbase	MIMAT0000084	hsa-miR-27a-3p	TMEM167A	153339	ENSG00000174695	PAR-CLIP	Functional MTI (Weak)	22100165	validated
mirtarbase	MIMAT0004513	hsa-miR-101-5p	TMEM161B	153396	ENSG00000164180	PAR-CLIP	Functional MTI (Weak)	21572407	validated
mirtarbase	MIMAT0019873	hsa-miR-4742-3p	PLEKHG4B	153478	ENSG00000153404	HITS-CLIP	Functional MTI (Weak)	19536157	validated
mirtarbase	MIMAT0004985	hsa-miR-942-5p	PRELID2	153768	ENSG00000186314	PAR-CLIP	Functional MTI (Weak)	22291592	validated
mirtarbase	MIMAT0027384	hsa-miR-6741-3p	CNKSR3	154043	ENSG00000153721	PAR-CLIP	Functional MTI (Weak)	21572407	validated
mirtarbase	MIMAT0027384	hsa-miR-6741-3p	CNKSR3	154043	ENSG00000153721	HITS-CLIP	Functional MTI (Weak)	23824327	validated
mirtarbase	MIMAT0027384	hsa-miR-6741-3p	CNKSR3	154043	ENSG00000153721	PAR-CLIP	Functional MTI (Weak)	27292025	validated
mirtarbase	MIMAT0004985	hsa-miR-942-5p	RNF217	154214	ENSG00000146373	HITS-CLIP	Functional MTI (Weak)	19536157	validated
mirtarbase	MIMAT0019873	hsa-miR-4742-3p	VKORC1L1	154807	ENSG00000196715	HITS-CLIP	Functional MTI (Weak)	19536157	validated
mirtarbase	MIMAT0004672	hsa-miR-106b-3p	RBM33	155435	ENSG00000184863	CLASH	Functional MTI (Weak)	23622248	validated
mirtarbase	MIMAT0000084	hsa-miR-27a-3p	LRATD2	157638	ENSG00000168672	PAR-CLIP	Functional MTI (Weak)	24398324	validated
mirtarbase	MIMAT0027384	hsa-miR-6741-3p	TRMT10B	158234	ENSG00000165275	HITS-CLIP	Functional MTI (Weak)	23824327	validated
mirtarbase	MIMAT0027384	hsa-miR-6741-3p	FAM120AOS	158293	ENSG00000188938	HITS-CLIP	Functional MTI (Weak)	23824327	validated
mirtarbase	MIMAT0025856	hsa-miR-6724-5p	ZDHHC15	158866	ENSG00000102383	PAR-CLIP	Functional MTI (Weak)	22012620	validated
mirtarbase	MIMAT0019045	hsa-miR-4508	NKX2-3	159296	ENSG00000119919	HITS-CLIP	Functional MTI (Weak)	23824327	validated
mirtarbase	MIMAT0027384	hsa-miR-6741-3p	SLC5A12	159963	ENSG00000148942	HITS-CLIP	Functional MTI (Weak)	23824327	validated
mirtarbase	MIMAT0000084	hsa-miR-27a-3p	TMTC3	160418	ENSG00000139324	Sequencing	Functional MTI (Weak)	20371350	validated
mirtarbase	MIMAT0000084	hsa-miR-27a-3p	TMTC3	160418	ENSG00000139324	PAR-CLIP	Functional MTI (Weak)	23592263	validated
mirtarbase	MIMAT0027384	hsa-miR-6741-3p	DENND5B	160518	ENSG00000170456	HITS-CLIP	Functional MTI (Weak)	23824327	validated
mirtarbase	MIMAT0027384	hsa-miR-6741-3p	DENND5B	160518	ENSG00000170456	HITS-CLIP	Functional MTI (Weak)	19536157	validated
mirtarbase	MIMAT0020924	hsa-miR-642a-3p	SIGLEC9	27180	ENSG00000129450	HITS-CLIP	Functional MTI (Weak)	27418678	validated
mirtarbase	MIMAT0000445	hsa-miR-126-3p	SPRED1	161742	ENSG00000166068	Luciferase reporter assay//Western blot	Functional MTI	18987025	validated
mirtarbase	MIMAT0000445	hsa-miR-126-3p	SPRED1	161742	ENSG00000166068	Luciferase reporter assay	Functional MTI	18694566	validated
mirtarbase	MIMAT0000445	hsa-miR-126-3p	SPRED1	161742	ENSG00000166068	Luciferase reporter assay	Non-Functional MTI	18832181	validated
mirtarbase	MIMAT0000445	hsa-miR-126-3p	SPRED1	161742	ENSG00000166068	Flow//Luciferase reporter assay//qRT-PCR//Western blot	Functional MTI	22525256	validated
mirtarbase	MIMAT0000445	hsa-miR-126-3p	SPRED1	161742	ENSG00000166068	qRT-PCR//Western blot	Functional MTI	23811937	validated
mirtarbase	MIMAT0000445	hsa-miR-126-3p	SPRED1	161742	ENSG00000166068	Immunohistochemistry//In situ hybridization//qRT-PCR//Western blot	Functional MTI	26381870	validated
mirtarbase	MIMAT0027369	hsa-miR-6734-5p	ITPRIPL2	162073	ENSG00000205730	HITS-CLIP	Functional MTI (Weak)	23313552	validated
[truncated: 10,977 more rows]

## Sheet: Macro vs Neg
database	mature_mirna_acc	mature_mirna_id	target_symbol	target_entrez	target_ensembl	experiment	support_type	pubmed_id	type
mirecords	MIMAT0000080	hsa-miR-24-3p	MAPK14	1432	ENSG00000112062	activity assay		15131085	validated
mirecords	MIMAT0000646	hsa-miR-155-5p	AGTR1	185	ENSG00000144891	radioreceptor binding assays//activity assay//Luciferase activity assay		16675453	validated
mirecords	MIMAT0000062	hsa-let-7a-5p	NF2	4771	ENSG00000186575	Western blot//activity assay//Luciferase activity assay		17220301	validated
mirecords	MIMAT0000062	hsa-let-7a-5p	KRAS	3845	ENSG00000133703			15766527	validated
mirecords	MIMAT0000062	hsa-let-7a-5p	NRAS	4893	ENSG00000213281			15766527	validated
mirecords	MIMAT0000080	hsa-miR-24-3p	NOTCH1	4851	ENSG00000148400			17150773	validated
mirecords	MIMAT0000063	hsa-let-7b-5p	CCND1	595	ENSG00000110092			18379589	validated
mirecords	MIMAT0000080	hsa-miR-24-3p	CDKN2A	1029	ENSG00000147889	Western blot//GFP-Western blot		18365017	validated
mirecords	MIMAT0001413	hsa-miR-20b-5p	VEGFA	7422	ENSG00000112715	ELISA		18320040	validated
mirecords	MIMAT0000421	hsa-miR-122-5p	GYS1	2997	ENSG00000104812			18073344	validated
mirecords	MIMAT0000421	hsa-miR-122-5p	GTF2B	2959	ENSG00000137947			18073344	validated
mirecords	MIMAT0000421	hsa-miR-122-5p	SLC7A1	6541	ENSG00000139514			18073344	validated
mirecords	MIMAT0000421	hsa-miR-122-5p	ALDOA	226	ENSG00000149925			18073344	validated
mirecords	MIMAT0000445	hsa-miR-126-3p	VCAM1	7412	ENSG00000162692	Western blot//activity assay//Luciferase activity assay		18227515	validated
mirecords	MIMAT0000084	hsa-miR-27a-3p	SP1	6667	ENSG00000185591	Western blot		18006846	validated
mirecords	MIMAT0000084	hsa-miR-27a-3p	SP3	6670	ENSG00000172845	Western blot		18006846	validated
mirecords	MIMAT0000084	hsa-miR-27a-3p	SP4	6671	ENSG00000105866	Western blot		18006846	validated
mirecords	MIMAT0000063	hsa-let-7b-5p	CDC25A	993	ENSG00000164045			18026111	validated
mirecords	MIMAT0000063	hsa-let-7b-5p	BCL7A	605	ENSG00000110987			18026111	validated
mirecords	MIMAT0000646	hsa-miR-155-5p	BACH1	571	ENSG00000156273			17881434	validated
mirecords	MIMAT0000646	hsa-miR-155-5p	LDOC1	23641	ENSG00000182195			17881434	validated
mirecords	MIMAT0000646	hsa-miR-155-5p	MATR3	9782	ENSG00000015479			17881434	validated
mirecords	MIMAT0000646	hsa-miR-155-5p	TM6SF1	53346	ENSG00000136404			17881434	validated
mirecords	MIMAT0000062	hsa-let-7a-5p	TRIM71	131405	ENSG00000206557	real time RT-PCR//Luciferase-real time PCR		17890240	validated
mirecords	MIMAT0000080	hsa-miR-24-3p	ACVR1B	91	ENSG00000135503	Western blot		17906079	validated
mirecords	MIMAT0000063	hsa-let-7b-5p	HMGA2	8091	ENSG00000149948	Western blot//quantitative RT-PCR//Luciferase-qRT-PCR		17437991	validated
mirecords	MIMAT0000062	hsa-let-7a-5p	HMGA2	8091	ENSG00000149948	Western blot		17600087	validated
mirecords	MIMAT0000646	hsa-miR-155-5p	AGTR1	185	ENSG00000144891			17588946	validated
mirecords	MIMAT0000421	hsa-miR-122-5p	CCNG1	900	ENSG00000113328	Western blot		17616664	validated
mirecords	MIMAT0000062	hsa-let-7a-5p	RAVER2	55225	ENSG00000162437			17637574	validated
mirecords	MIMAT0000646	hsa-miR-155-5p	AGTR1	185	ENSG00000144891			17668390	validated
mirecords	MIMAT0000080	hsa-miR-24-3p	DHFR	1719	ENSG00000228716	Western blot		17686970	validated
mirecords	MIMAT0000063	hsa-let-7b-5p	CDK6	1021	ENSG00000105810	Western blot		17699775	validated
mirecords	MIMAT0000063	hsa-let-7b-5p	CDC25A	993	ENSG00000164045	Western blot		17699775	validated
mirecords	MIMAT0000252	hsa-miR-7-5p	IRS2	8660	ENSG00000185950	Western blot		18483236	validated
mirecords	MIMAT0000252	hsa-miR-7-5p	IRS1	3667	ENSG00000169047	Western blot		18483236	validated
mirecords	MIMAT0000252	hsa-miR-7-5p	EGFR	1956	ENSG00000146648	Western blot		18483236	validated
mirecords	MIMAT0000063	hsa-let-7b-5p	CDC34	997	ENSG00000099804	Immunoblot analysis		19126550	validated
mirecords	MIMAT0000646	hsa-miR-155-5p	RHOA	387	ENSG00000067560	immunoblotting//Luciferase activity assay		18794355	validated
mirecords	MIMAT0000084	hsa-miR-27a-3p	PHB	5245	ENSG00000167085	EGFP fluorescence intensity		18789835	validated
mirecords	MIMAT0000062	hsa-let-7a-5p	CASP3	836	ENSG00000164305	Western blot		18758960	validated
mirecords	MIMAT0000761	hsa-miR-324-5p	GLI1	2735	ENSG00000111087	Western blot//Luciferase activity assay		18756266	validated
mirecords	MIMAT0000761	hsa-miR-324-5p	SMO	6608	ENSG00000128602	Western blot//Luciferase activity assay		18756266	validated
mirecords	MIMAT0000081	hsa-miR-25-3p	TAF6L	10629	ENSG00000162227			18728182	validated
mirecords	MIMAT0000062	hsa-let-7a-5p	DICER1	23405	ENSG00000100697	Western blot//Luciferase activity assay		18700235	validated
mirecords	MIMAT0000421	hsa-miR-122-5p	BCL2L2	599	ENSG00000129473	Western blot		18692484	validated
mirecords	MIMAT0000445	hsa-miR-126-3p	PIK3R2	5296	ENSG00000105647	Western blot//Luciferase activity assay		18663744	validated
mirecords	MIMAT0001631	hsa-miR-451a	ABCB1	5243	ENSG00000085563			18645025	validated
mirecords	MIMAT0000445	hsa-miR-126-3p	CRKL	1399	ENSG00000099942	Western blot		18602365	validated
mirecords	MIMAT0000062	hsa-let-7a-5p	PRDM1	639	ENSG00000057657	Luciferase activity assay		18583325	validated
mirecords	MIMAT0000252	hsa-miR-7-5p	RAF1	5894	ENSG00000132155	Luciferase activity assay		19072608	validated
mirecords	MIMAT0000252	hsa-miR-7-5p	EGFR	1956	ENSG00000146648	Luciferase activity assay		19073608	validated
mirecords	MIMAT0000084	hsa-miR-27a-3p	RUNX1	861	ENSG00000159216	Western blot		19114653	validated
mirecords	MIMAT0000445	hsa-miR-126-3p	IRS1	3667	ENSG00000169047	Western blot//Luciferase activity assay		18834857	validated
mirecords	MIMAT0000252	hsa-miR-7-5p	PAK1	5058	ENSG00000149269	Western blot		18922890	validated
mirecords	MIMAT0000646	hsa-miR-155-5p	ETS1	2113	ENSG00000134954	Luciferase activity assay		18950466	validated
mirecords	MIMAT0000646	hsa-miR-155-5p	MEIS1	4211	ENSG00000143995	Western blot//Luciferase activity assay		18950466	validated
mirecords	MIMAT0000445	hsa-miR-126-3p	VEGFA	7422	ENSG00000112715	Luciferase activity assay		19223090	validated
mirecords	MIMAT0000062	hsa-let-7a-5p	ITGB3	3690	ENSG00000259207			18679415	validated
mirecords	MIMAT0000646	hsa-miR-155-5p	FOXO3	2309	ENSG00000118689	Western blot		20371610	validated
mirecords	MIMAT0000646	hsa-miR-155-5p	SOCS1	8651	ENSG00000185338	Immunofluorescence		20354188	validated
mirecords	MIMAT0000080	hsa-miR-24-3p	DHFR	1719	ENSG00000228716	Western blot		20041160	validated
mirecords	MIMAT0000084	hsa-miR-27a-3p	FOXO1	2308	ENSG00000150907	Western blot		20028871	validated
mirecords	MIMAT0000646	hsa-miR-155-5p	CEBPB	1051	ENSG00000172216	Western blot//Luciferase activity assay		19887047	validated
mirecords	MIMAT0000445	hsa-miR-126-3p	TOM1	10043	ENSG00000100284	Western blot		20083669	validated
mirecords	MIMAT0000062	hsa-let-7a-5p	HRAS	3265	ENSG00000174775	Western blot		20005451	validated
mirecords	MIMAT0000062	hsa-let-7a-5p	ACP1	52	ENSG00000143727			19939273	validated
mirecords	MIMAT0000062	hsa-let-7a-5p	DAD1	1603	ENSG00000129562			19939273	validated
mirecords	MIMAT0000062	hsa-let-7a-5p	MED28	80306	ENSG00000118579			19939273	validated
mirecords	MIMAT0000062	hsa-let-7a-5p	SMOX	54498	ENSG00000088826			19939273	validated
mirecords	MIMAT0000646	hsa-miR-155-5p	JARID2	3720	ENSG00000008083	Luciferase activity assay		19759154	validated
mirecords	MIMAT0001413	hsa-miR-20b-5p	ESR1	2099	ENSG00000091831	Luciferase activity assay		19706389	validated
mirecords	MIMAT0000646	hsa-miR-155-5p	IKBKE	9641	ENSG00000263528	Western blot		19650740	validated
mirecords	MIMAT0000646	hsa-miR-155-5p	SMAD2	4087	ENSG00000175387	Western blot		19650740	validated
mirecords	MIMAT0000646	hsa-miR-155-5p	FADD	8772	ENSG00000168040	Western blot		19650740	validated
mirecords	MIMAT0000252	hsa-miR-7-5p	SNCA	6622	ENSG00000145335	Western blot//Luciferase activity assay		19628698	validated
mirecords	MIMAT0000080	hsa-miR-24-3p	MYC	4609	ENSG00000136997	Western blot//Luciferase activity assay		19748357	validated
mirecords	MIMAT0000080	hsa-miR-24-3p	E2F2	1870	ENSG00000007968	Western blot//Luciferase activity assay		19748357	validated
mirecords	MIMAT0000080	hsa-miR-24-3p	AURKB	9212	ENSG00000178999	Luciferase activity assay		19748357	validated
mirecords	MIMAT0000080	hsa-miR-24-3p	BRCA1	672	ENSG00000012048	Luciferase activity assay		19748357	validated
mirecords	MIMAT0000080	hsa-miR-24-3p	CCNA2	890	ENSG00000145386	Luciferase activity assay		19748357	validated
mirecords	MIMAT0000080	hsa-miR-24-3p	CDK4	1019	ENSG00000135446	Luciferase activity assay		19748357	validated
mirecords	MIMAT0000080	hsa-miR-24-3p	FEN1	2237	ENSG00000168496	Luciferase activity assay		19748357	validated
mirecords	MIMAT0003218	hsa-miR-92b-3p	CDKN1C	1028	ENSG00000129757	Western blot		19544458	validated
mirecords	MIMAT0000646	hsa-miR-155-5p	CCND1	595	ENSG00000110092			19538740	validated
mirecords	MIMAT0000084	hsa-miR-27a-3p	FADD	8772	ENSG00000168040	Western blot		19513126	validated
mirecords	MIMAT0000092	hsa-miR-92a-3p	ITGA5	3678	ENSG00000161638	Western blot//Luciferase activity assay		19460962	validated
mirecords	MIMAT0000084	hsa-miR-27a-3p	GCA	25801	ENSG00000115271			19440384	validated
mirecords	MIMAT0000084	hsa-miR-27a-3p	PEX7	5191	ENSG00000112357			19440384	validated
mirecords	MIMAT0000646	hsa-miR-155-5p	SPI1	6688	ENSG00000066336	Western blot//Luciferase activity assay		19386588	validated
mirecords	MIMAT0001631	hsa-miR-451a	MIF	4282	ENSG00000240972	Western blot//Luciferase activity assay		19318487	validated
mirecords	MIMAT0000421	hsa-miR-122-5p	ADAM17	6868	ENSG00000151694	phenotypic analysis of target gene//Luciferase activity assay		19296470	validated
mirecords	MIMAT0000421	hsa-miR-122-5p	SLC7A1	6541	ENSG00000139514			19296470	validated
mirecords	MIMAT0000421	hsa-miR-122-5p	AKT3	10000	ENSG00000117020			19296470	validated
mirecords	MIMAT0000421	hsa-miR-122-5p	NUMBL	9253	ENSG00000105245			19296470	validated
mirecords	MIMAT0000421	hsa-miR-122-5p	FOXJ3	22887	ENSG00000198815			19296470	validated
mirecords	MIMAT0000421	hsa-miR-122-5p	XPO6	23214	ENSG00000169180			19296470	validated
mirecords	MIMAT0000421	hsa-miR-122-5p	AP3M2	10947	ENSG00000070718			19296470	validated
mirecords	MIMAT0000421	hsa-miR-122-5p	G6PC3	92579	ENSG00000141349			19296470	validated
mirecords	MIMAT0000421	hsa-miR-122-5p	GALNT10	55568	ENSG00000164574			19296470	validated
mirecords	MIMAT0000421	hsa-miR-122-5p	TPD52L2	7165	ENSG00000101150			19296470	validated
mirecords	MIMAT0000421	hsa-miR-122-5p	FUNDC2	65991	ENSG00000165775			19296470	validated
mirecords	MIMAT0000421	hsa-miR-122-5p	MAPK11	5600	ENSG00000185386			19296470	validated
mirecords	MIMAT0000421	hsa-miR-122-5p	BACH2	60468	ENSG00000112182			19296470	validated
mirecords	MIMAT0000421	hsa-miR-122-5p	ATP11A	23250	ENSG00000068650			19296470	validated
mirecords	MIMAT0000421	hsa-miR-122-5p	ATP1A2	477	ENSG00000018625			19296470	validated
mirecords	MIMAT0000421	hsa-miR-122-5p	DUSP2	1844	ENSG00000158050			19296470	validated
mirecords	MIMAT0000421	hsa-miR-122-5p	OSMR	9180	ENSG00000145623			19296470	validated
mirecords	MIMAT0000421	hsa-miR-122-5p	RABIF	5877	ENSG00000183155			19296470	validated
mirecords	MIMAT0000421	hsa-miR-122-5p	PALM	5064	ENSG00000099864			19296470	validated
mirecords	MIMAT0000421	hsa-miR-122-5p	AACS	65985	ENSG00000081760			19296470	validated
mirecords	MIMAT0000421	hsa-miR-122-5p	TBX19	9095	ENSG00000143178			19296470	validated
mirecords	MIMAT0000421	hsa-miR-122-5p	UBAP2	55833	ENSG00000137073			19296470	validated
mirecords	MIMAT0000421	hsa-miR-122-5p	EGLN3	112399	ENSG00000129521			19296470	validated
mirecords	MIMAT0000421	hsa-miR-122-5p	NCAM1	4684	ENSG00000149294			19296470	validated
mirecords	MIMAT0000421	hsa-miR-122-5p	CS	1431	ENSG00000062485			19296470	validated
mirecords	MIMAT0000421	hsa-miR-122-5p	FOXP1	27086	ENSG00000114861			19296470	validated
mirecords	MIMAT0000421	hsa-miR-122-5p	RAB11FIP1	80223	ENSG00000156675			19296470	validated
mirecords	MIMAT0000421	hsa-miR-122-5p	RAB6B	51560	ENSG00000154917			19296470	validated
mirecords	MIMAT0000421	hsa-miR-122-5p	TRIB1	10221	ENSG00000173334			19296470	validated
mirecords	MIMAT0000421	hsa-miR-122-5p	TTYH3	80727	ENSG00000136295			19296470	validated
mirecords	MIMAT0000421	hsa-miR-122-5p	ALDOA	226	ENSG00000149925			19296470	validated
mirecords	MIMAT0000421	hsa-miR-122-5p	ANXA11	311	ENSG00000122359			19296470	validated
mirecords	MIMAT0000421	hsa-miR-122-5p	CLDN18	51208	ENSG00000066405			19296470	validated
mirecords	MIMAT0000421	hsa-miR-122-5p	ENTPD4	9583	ENSG00000197217			19296470	validated
mirecords	MIMAT0000421	hsa-miR-122-5p	NFATC2IP	84901	ENSG00000176953			19296470	validated
mirecords	MIMAT0000421	hsa-miR-122-5p	ANK2	287	ENSG00000145362			19296470	validated
mirecords	MIMAT0000421	hsa-miR-122-5p	MEP1A	4224	ENSG00000112818			19296470	validated
mirecords	MIMAT0000421	hsa-miR-122-5p	NFATC1	4772	ENSG00000131196			19296470	validated
mirecords	MIMAT0000421	hsa-miR-122-5p	SLC7A11	23657	ENSG00000151012			19296470	validated
mirecords	MIMAT0000081	hsa-miR-25-3p	FBXW7	55294	ENSG00000109670	Western blot		20826802	validated
mirecords	MIMAT0000252	hsa-miR-7-5p	EGFR	1956	ENSG00000146648	Western blot		21156648	validated
mirecords	MIMAT0000252	hsa-miR-7-5p	IRS2	8660	ENSG00000185950	Western blot		21156648	validated
mirecords	MIMAT0000252	hsa-miR-7-5p	TNK2	10188	ENSG00000061938	Western blot		21156648	validated
mirecords	MIMAT0000421	hsa-miR-122-5p	MAP3K12	7786	ENSG00000139625			20842632	validated
mirecords	MIMAT0000421	hsa-miR-122-5p	LAMC1	3915	ENSG00000135862			20842632	validated
mirecords	MIMAT0000421	hsa-miR-122-5p	MAP3K3	4215	ENSG00000198909			20842632	validated
mirecords	MIMAT0000421	hsa-miR-122-5p	CLIC4	25932	ENSG00000169504			20842632	validated
mirecords	MIMAT0000421	hsa-miR-122-5p	VAV3	10451	ENSG00000134215			20842632	validated
mirecords	MIMAT0000421	hsa-miR-122-5p	CTCF	10664	ENSG00000102974			20842632	validated
mirecords	MIMAT0000421	hsa-miR-122-5p	MARK1	4139	ENSG00000116141			20842632	validated
mirecords	MIMAT0000421	hsa-miR-122-5p	RAD21	5885	ENSG00000164754			20842632	validated
mirecords	MIMAT0000445	hsa-miR-126-3p	VEGFA	7422	ENSG00000112715	Western blot		21249429	validated
mirecords	MIMAT0000445	hsa-miR-126-3p	PIK3R2	5296	ENSG00000105647	Western blot		21249429	validated
mirecords	MIMAT0000084	hsa-miR-27a-3p	FBXW7	55294	ENSG00000109670	Western blot//Luciferase activity assay		21460851	validated
mirecords	MIMAT0000421	hsa-miR-122-5p	NDRG3	57446	ENSG00000101079	Western blot		21725618	validated
mirtarbase	MIMAT0000421	hsa-miR-122-5p	A2M	2	ENSG00000175899	Microarray	Functional MTI (Weak)	17612493	validated
mirtarbase	MIMAT0000081	hsa-miR-25-3p	NAT1	9	ENSG00000171428	CLASH	Functional MTI (Weak)	23622248	validated
mirtarbase	MIMAT0000080	hsa-miR-24-3p	AAMP	14	ENSG00000127837	Microarray	Functional MTI (Weak)	19748357	validated
mirtarbase	MIMAT0000084	hsa-miR-27a-3p	ABCA1	19	ENSG00000165029	Luciferase reporter assay	Functional MTI	23451058	validated
mirtarbase	MIMAT0000084	hsa-miR-27a-3p	ABCA1	19	ENSG00000165029	Luciferase reporter assay//qRT-PCR//Western blot	Functional MTI	24608080	validated
mirtarbase	MIMAT0001413	hsa-miR-20b-5p	ABCA1	19	ENSG00000165029	HITS-CLIP	Functional MTI (Weak)	22473208	validated
mirtarbase	MIMAT0006764	hsa-miR-320d	ABCA2	20	ENSG00000107331	HITS-CLIP	Functional MTI (Weak)	23706177	validated
mirtarbase	MIMAT0003218	hsa-miR-92b-3p	ABCA3	21	ENSG00000167972	CLASH	Functional MTI (Weak)	23622248	validated
mirtarbase	MIMAT0000092	hsa-miR-92a-3p	ABCA3	21	ENSG00000167972	CLASH	Functional MTI (Weak)	23622248	validated
mirtarbase	MIMAT0000063	hsa-let-7b-5p	ABCF1	23	ENSG00000204574	CLASH	Functional MTI (Weak)	23622248	validated
mirtarbase	MIMAT0000421	hsa-miR-122-5p	ABCF1	23	ENSG00000204574	PAR-CLIP	Functional MTI (Weak)	22012620	validated
mirtarbase	MIMAT0000421	hsa-miR-122-5p	ABCF1	23	ENSG00000204574	HITS-CLIP	Functional MTI (Weak)	21572407	validated
mirtarbase	MIMAT0000063	hsa-let-7b-5p	ABL1	25	ENSG00000097007	CLASH	Functional MTI (Weak)	23622248	validated
mirtarbase	MIMAT0000092	hsa-miR-92a-3p	ABL2	27	ENSG00000143322	CLASH	Functional MTI (Weak)	23622248	validated
mirtarbase	MIMAT0000421	hsa-miR-122-5p	ABL2	27	ENSG00000143322	HITS-CLIP	Functional MTI (Weak)	24906430	validated
mirtarbase	MIMAT0000084	hsa-miR-27a-3p	ABL2	27	ENSG00000143322	HITS-CLIP	Functional MTI (Weak)	22473208	validated
mirtarbase	MIMAT0003218	hsa-miR-92b-3p	ABR	29	ENSG00000159842	CLASH	Functional MTI (Weak)	23622248	validated
mirtarbase	MIMAT0000092	hsa-miR-92a-3p	ACAA1	30	ENSG00000060971	HITS-CLIP	Functional MTI (Weak)	22473208	validated
mirtarbase	MIMAT0003218	hsa-miR-92b-3p	ACAA1	30	ENSG00000060971	HITS-CLIP	Functional MTI (Weak)	22473208	validated
mirtarbase	MIMAT0000080	hsa-miR-24-3p	ACACA	31	ENSG00000278540	Microarray	Functional MTI (Weak)	19748357	validated
mirtarbase	MIMAT0000063	hsa-let-7b-5p	ACACA	31	ENSG00000278540	Proteomics	Functional MTI (Weak)	18668040	validated
mirtarbase	MIMAT0000063	hsa-let-7b-5p	ACACA	31	ENSG00000278540	CLASH	Functional MTI (Weak)	23622248	validated
mirtarbase	MIMAT0000092	hsa-miR-92a-3p	ACACA	31	ENSG00000278540	CLASH	Functional MTI (Weak)	23622248	validated
mirtarbase	MIMAT0003393	hsa-miR-425-5p	ACACB	32	ENSG00000076555	HITS-CLIP	Functional MTI (Weak)	23824327	validated
mirtarbase	MIMAT0000092	hsa-miR-92a-3p	ACADS	35	ENSG00000122971	CLASH	Functional MTI (Weak)	23622248	validated
mirtarbase	MIMAT0001413	hsa-miR-20b-5p	ACADSB	36	ENSG00000196177	HITS-CLIP	Functional MTI (Weak)	22473208	validated
mirtarbase	MIMAT0000092	hsa-miR-92a-3p	ACAT2	39	ENSG00000120437	CLASH	Functional MTI (Weak)	23622248	validated
mirtarbase	MIMAT0000063	hsa-let-7b-5p	ASIC1	41	ENSG00000110881	CLASH	Functional MTI (Weak)	23622248	validated
mirtarbase	MIMAT0000092	hsa-miR-92a-3p	ACLY	47	ENSG00000131473	CLASH	Functional MTI (Weak)	23622248	validated
mirtarbase	MIMAT0000646	hsa-miR-155-5p	ACOX1	51	ENSG00000161533	PAR-CLIP	Functional MTI (Weak)	22100165	validated
mirtarbase	MIMAT0000080	hsa-miR-24-3p	ACOX1	51	ENSG00000161533	HITS-CLIP	Functional MTI (Weak)	19536157	validated
mirtarbase	MIMAT0001413	hsa-miR-20b-5p	ACOX1	51	ENSG00000161533	HITS-CLIP	Functional MTI (Weak)	19536157	validated
mirtarbase	MIMAT0000081	hsa-miR-25-3p	ACP1	52	ENSG00000143727	CLASH	Functional MTI (Weak)	23622248	validated
mirtarbase	MIMAT0000063	hsa-let-7b-5p	ACPP	55	ENSG00000014257	Proteomics	Functional MTI (Weak)	18668040	validated
mirtarbase	MIMAT0006764	hsa-miR-320d	ACPP	55	ENSG00000014257	PAR-CLIP	Functional MTI (Weak)	22100165	validated
mirtarbase	MIMAT0000063	hsa-let-7b-5p	ACTA1	58	ENSG00000143632	PAR-CLIP	Functional MTI (Weak)	21572407	validated
mirtarbase	MIMAT0000062	hsa-let-7a-5p	ACTA1	58	ENSG00000143632	PAR-CLIP	Functional MTI (Weak)	21572407	validated
mirtarbase	MIMAT0000761	hsa-miR-324-5p	ACTB	60	ENSG00000075624	CLASH	Functional MTI (Weak)	23622248	validated
mirtarbase	MIMAT0000092	hsa-miR-92a-3p	ACTB	60	ENSG00000075624	CLASH	Functional MTI (Weak)	23622248	validated
mirtarbase	MIMAT0000063	hsa-let-7b-5p	ACTB	60	ENSG00000075624	CLASH	Functional MTI (Weak)	23622248	validated
mirtarbase	MIMAT0000062	hsa-let-7a-5p	ACTB	60	ENSG00000075624	CLASH	Functional MTI (Weak)	23622248	validated
mirtarbase	MIMAT0000081	hsa-miR-25-3p	ACTC1	70	ENSG00000159251	HITS-CLIP	Functional MTI (Weak)	27418678	validated
mirtarbase	MIMAT0000252	hsa-miR-7-5p	ACTC1	70	ENSG00000159251	HITS-CLIP	Functional MTI (Weak)	27418678	validated
mirtarbase	MIMAT0000092	hsa-miR-92a-3p	ACTC1	70	ENSG00000159251	HITS-CLIP	Functional MTI (Weak)	27418678	validated
mirtarbase	MIMAT0003218	hsa-miR-92b-3p	ACTC1	70	ENSG00000159251	HITS-CLIP	Functional MTI (Weak)	27418678	validated
mirtarbase	MIMAT0000063	hsa-let-7b-5p	ACTG1	71	ENSG00000184009	Luciferase reporter assay//Reporter assay;Other	Non-Functional MTI	15131085	validated
mirtarbase	MIMAT0000063	hsa-let-7b-5p	ACTG1	71	ENSG00000184009	CLASH	Functional MTI (Weak)	23622248	validated
mirtarbase	MIMAT0003218	hsa-miR-92b-3p	ACTN4	81	ENSG00000130402	CLASH	Functional MTI (Weak)	23622248	validated
mirtarbase	MIMAT0000761	hsa-miR-324-5p	ACTN4	81	ENSG00000130402	CLASH	Functional MTI (Weak)	23622248	validated
mirtarbase	MIMAT0000063	hsa-let-7b-5p	ACTN4	81	ENSG00000130402	CLASH	Functional MTI (Weak)	23622248	validated
mirtarbase	MIMAT0000080	hsa-miR-24-3p	ACTL6A	86	ENSG00000136518	Microarray	Functional MTI (Weak)	19748357	validated
mirtarbase	MIMAT0000081	hsa-miR-25-3p	ACTL6A	86	ENSG00000136518	CLASH	Functional MTI (Weak)	23622248	validated
mirtarbase	MIMAT0000252	hsa-miR-7-5p	ACTN2	88	ENSG00000077522	Microarray	Functional MTI (Weak)	17612493	validated
mirtarbase	MIMAT0000063	hsa-let-7b-5p	ACVR1	90	ENSG00000115170	Luciferase reporter assay//Microarray//qRT-PCR	Non-Functional MTI	22995917	validated
mirtarbase	MIMAT0000080	hsa-miR-24-3p	ACVR1B	91	ENSG00000135503	Western blot//Luciferase reporter assay//Reporter assay;Other	Functional MTI	17906079	validated
mirtarbase	MIMAT0000080	hsa-miR-24-3p	ACVR1B	91	ENSG00000135503	PAR-CLIP	Functional MTI (Weak)	23592263	validated
mirtarbase	MIMAT0000080	hsa-miR-24-3p	ACVR1B	91	ENSG00000135503	PAR-CLIP	Functional MTI (Weak)	20371350	validated
mirtarbase	MIMAT0000252	hsa-miR-7-5p	ACVR1B	91	ENSG00000135503	Microarray	Functional MTI (Weak)	17612493	validated
mirtarbase	MIMAT0000062	hsa-let-7a-5p	ACVR1B	91	ENSG00000135503	CLASH	Functional MTI (Weak)	23622248	validated
mirtarbase	MIMAT0001413	hsa-miR-20b-5p	ACVR1B	91	ENSG00000135503	PAR-CLIP	Functional MTI (Weak)	23446348	validated
mirtarbase	MIMAT0001413	hsa-miR-20b-5p	ACVR1B	91	ENSG00000135503	PAR-CLIP	Functional MTI (Weak)	21572407	validated
mirtarbase	MIMAT0001413	hsa-miR-20b-5p	ACVR1B	91	ENSG00000135503	PAR-CLIP	Functional MTI (Weak)	20371350	validated
mirtarbase	MIMAT0001413	hsa-miR-20b-5p	ACVR1B	91	ENSG00000135503	PAR-CLIP	Functional MTI (Weak)	26701625	validated
mirtarbase	MIMAT0000445	hsa-miR-126-3p	ACVR2B	93	ENSG00000114739	HITS-CLIP	Functional MTI (Weak)	23824327	validated
mirtarbase	MIMAT0000421	hsa-miR-122-5p	ADAM10	102	ENSG00000137845	Luciferase reporter assay//qRT-PCR//Western blot	Functional MTI	19726678	validated
mirtarbase	MIMAT0000421	hsa-miR-122-5p	ADAM10	102	ENSG00000137845	Immunohistochemistry//Luciferase reporter assay//qRT-PCR	Functional MTI	25318895	validated
mirtarbase	MIMAT0000646	hsa-miR-155-5p	ADAM10	102	ENSG00000137845	Proteomics	Functional MTI (Weak)	21030878	validated
mirtarbase	MIMAT0003218	hsa-miR-92b-3p	ADAM10	102	ENSG00000137845	HITS-CLIP	Functional MTI (Weak)	22473208	validated
mirtarbase	MIMAT0000092	hsa-miR-92a-3p	ADAM10	102	ENSG00000137845	HITS-CLIP	Functional MTI (Weak)	22473208	validated
mirtarbase	MIMAT0001631	hsa-miR-451a	ADAM10	102	ENSG00000137845	Luciferase reporter assay//qRT-PCR//Western blot	Functional MTI	25151965	validated
mirtarbase	MIMAT0001413	hsa-miR-20b-5p	ADAR	103	ENSG00000160710	PAR-CLIP	Functional MTI (Weak)	23592263	validated
mirtarbase	MIMAT0001413	hsa-miR-20b-5p	ADAR	103	ENSG00000160710	PAR-CLIP	Functional MTI (Weak)	21572407	validated
mirtarbase	MIMAT0000084	hsa-miR-27a-3p	ADAR	103	ENSG00000160710	HITS-CLIP	Functional MTI (Weak)	22473208	validated
mirtarbase	MIMAT0000063	hsa-let-7b-5p	ADCY1	107	ENSG00000164742	CLASH	Functional MTI (Weak)	23622248	validated
mirtarbase	MIMAT0000421	hsa-miR-122-5p	ADCY2	108	ENSG00000078295	HITS-CLIP	Functional MTI (Weak)	23824327	validated
mirtarbase	MIMAT0000252	hsa-miR-7-5p	ADCY9	115	ENSG00000162104	Microarray	Functional MTI (Weak)	19073608	validated
mirtarbase	MIMAT0000080	hsa-miR-24-3p	ADD1	118	ENSG00000087274	Microarray	Functional MTI (Weak)	19748357	validated
mirtarbase	MIMAT0000084	hsa-miR-27a-3p	ADD1	118	ENSG00000087274	PAR-CLIP	Functional MTI (Weak)	24398324	validated
mirtarbase	MIMAT0001413	hsa-miR-20b-5p	ADD1	118	ENSG00000087274	HITS-CLIP	Functional MTI (Weak)	22473208	validated
mirtarbase	MIMAT0006764	hsa-miR-320d	ADD1	118	ENSG00000087274	PAR-CLIP	Functional MTI (Weak)	26701625	validated
mirtarbase	MIMAT0000080	hsa-miR-24-3p	ADD3	120	ENSG00000148700	Microarray	Functional MTI (Weak)	19748357	validated
mirtarbase	MIMAT0000646	hsa-miR-155-5p	ADD3	120	ENSG00000148700	HITS-CLIP	Functional MTI (Weak)	22473208	validated
mirtarbase	MIMAT0000646	hsa-miR-155-5p	ADH5	128	ENSG00000197894	Proteomics	Functional MTI (Weak)	18668040	validated
mirtarbase	MIMAT0000063	hsa-let-7b-5p	ADH5	128	ENSG00000197894	HITS-CLIP	Functional MTI (Weak)	23313552	validated
mirtarbase	MIMAT0000063	hsa-let-7b-5p	ADH5	128	ENSG00000197894	PAR-CLIP	Functional MTI (Weak)	26701625	validated
mirtarbase	MIMAT0000063	hsa-let-7b-5p	ADH5	128	ENSG00000197894	PAR-CLIP	Functional MTI (Weak)	27292025	validated
mirtarbase	MIMAT0000062	hsa-let-7a-5p	ADH5	128	ENSG00000197894	HITS-CLIP	Functional MTI (Weak)	23313552	validated
mirtarbase	MIMAT0000062	hsa-let-7a-5p	ADH5	128	ENSG00000197894	PAR-CLIP	Functional MTI (Weak)	26701625	validated
mirtarbase	MIMAT0000062	hsa-let-7a-5p	ADH5	128	ENSG00000197894	PAR-CLIP	Functional MTI (Weak)	27292025	validated
mirtarbase	MIMAT0000445	hsa-miR-126-3p	ADM	133	ENSG00000148926	Luciferase reporter assay	Functional MTI	24037526	validated
mirtarbase	MIMAT0000084	hsa-miR-27a-3p	ADORA2B	136	ENSG00000170425	PAR-CLIP	Functional MTI (Weak)	21572407	validated
mirtarbase	MIMAT0000761	hsa-miR-324-5p	ADORA3	140	ENSG00000282608	HITS-CLIP	Functional MTI (Weak)	19536157	validated
mirtarbase	MIMAT0000252	hsa-miR-7-5p	PARP1	142	ENSG00000143799	PAR-CLIP	Functional MTI (Weak)	21572407	validated
mirtarbase	MIMAT0000062	hsa-let-7a-5p	PARP1	142	ENSG00000143799	Luciferase reporter assay//qRT-PCR//Western blot	Functional MTI	28031413	validated
mirtarbase	MIMAT0001413	hsa-miR-20b-5p	GRK3	157	ENSG00000100077	HITS-CLIP	Functional MTI (Weak)	23824327	validated
mirtarbase	MIMAT0001413	hsa-miR-20b-5p	GRK3	157	ENSG00000100077	HITS-CLIP	Functional MTI (Weak)	27418678	validated
mirtarbase	MIMAT0000421	hsa-miR-122-5p	GRK3	157	ENSG00000100077	HITS-CLIP	Functional MTI (Weak)	23824327	validated
mirtarbase	MIMAT0000421	hsa-miR-122-5p	GRK3	157	ENSG00000100077	HITS-CLIP	Functional MTI (Weak)	22927820	validated
mirtarbase	MIMAT0000062	hsa-let-7a-5p	ADSL	158	ENSG00000239900	CLASH	Functional MTI (Weak)	23622248	validated
mirtarbase	MIMAT0003218	hsa-miR-92b-3p	AP2A2	161	ENSG00000183020	CLASH	Functional MTI (Weak)	23622248	validated
mirtarbase	MIMAT0003218	hsa-miR-92b-3p	AP1B1	162	ENSG00000100280	CLASH	Functional MTI (Weak)	23622248	validated
mirtarbase	MIMAT0000092	hsa-miR-92a-3p	AP2B1	163	ENSG00000006125	CLASH	Functional MTI (Weak)	23622248	validated
mirtarbase	MIMAT0000646	hsa-miR-155-5p	AP1G1	164	ENSG00000166747	Proteomics	Functional MTI (Weak)	18668040	validated
mirtarbase	MIMAT0000084	hsa-miR-27a-3p	AP1G1	164	ENSG00000166747	PAR-CLIP	Functional MTI (Weak)	23592263	validated
mirtarbase	MIMAT0000084	hsa-miR-27a-3p	AP1G1	164	ENSG00000166747	PAR-CLIP	Functional MTI (Weak)	24398324	validated
mirtarbase	MIMAT0000084	hsa-miR-27a-3p	AP1G1	164	ENSG00000166747	PAR-CLIP	Functional MTI (Weak)	22012620	validated
mirtarbase	MIMAT0000084	hsa-miR-27a-3p	AP1G1	164	ENSG00000166747	PAR-CLIP	Functional MTI (Weak)	21572407	validated
mirtarbase	MIMAT0001413	hsa-miR-20b-5p	AP1G1	164	ENSG00000166747	HITS-CLIP	Functional MTI (Weak)	22473208	validated
mirtarbase	MIMAT0000646	hsa-miR-155-5p	AGL	178	ENSG00000162688	Proteomics	Functional MTI (Weak)	18668040	validated
mirtarbase	MIMAT0000063	hsa-let-7b-5p	AGL	178	ENSG00000162688	Proteomics	Functional MTI (Weak)	18668040	validated
mirtarbase	MIMAT0000063	hsa-let-7b-5p	JAG1	182	ENSG00000101384	CLASH	Functional MTI (Weak)	23622248	validated
mirtarbase	MIMAT0000646	hsa-miR-155-5p	AGTR1	185	ENSG00000144891	Luciferase reporter assay//Reporter assay	Functional MTI	17668390	validated
mirtarbase	MIMAT0000646	hsa-miR-155-5p	AGTR1	185	ENSG00000144891	Luciferase reporter assay	Functional MTI	19177201	validated
mirtarbase	MIMAT0000646	hsa-miR-155-5p	AGTR1	185	ENSG00000144891	Luciferase reporter assay//Real time PCR//Reporter assay	Functional MTI	17588946	validated
mirtarbase	MIMAT0000646	hsa-miR-155-5p	AGTR1	185	ENSG00000144891	Luciferase reporter assay//qRT-PCR//Quantitative proteomic approach//Western blot	Functional MTI	20735984	validated
mirtarbase	MIMAT0000646	hsa-miR-155-5p	AGTR1	185	ENSG00000144891	Luciferase reporter assay//qRT-PCR//Western blot//Reporter assay	Functional MTI	16675453	validated
mirtarbase	MIMAT0000646	hsa-miR-155-5p	AGTR1	185	ENSG00000144891	Luciferase reporter assay//Northern blot//qRT-PCR//Western blot	Functional MTI	21310411	validated
mirtarbase	MIMAT0000646	hsa-miR-155-5p	AGTR1	185	ENSG00000144891	Luciferase reporter assay	Functional MTI	22664914	validated
mirtarbase	MIMAT0000063	hsa-let-7b-5p	AHR	196	ENSG00000106546	PAR-CLIP	Functional MTI (Weak)	23592263	validated
mirtarbase	MIMAT0000062	hsa-let-7a-5p	AHR	196	ENSG00000106546	PAR-CLIP	Functional MTI (Weak)	23592263	validated
mirtarbase	MIMAT0000081	hsa-miR-25-3p	CRYBG1	202	ENSG00000112297	CLASH	Functional MTI (Weak)	23622248	validated
mirtarbase	MIMAT0000092	hsa-miR-92a-3p	AK2	204	ENSG00000004455	CLASH	Functional MTI (Weak)	23622248	validated
mirtarbase	MIMAT0000080	hsa-miR-24-3p	AK4	205	ENSG00000162433	Sequencing	Functional MTI (Weak)	20371350	validated
mirtarbase	MIMAT0000063	hsa-let-7b-5p	AK4	205	ENSG00000162433	PAR-CLIP	Functional MTI (Weak)	23446348	validated
mirtarbase	MIMAT0000063	hsa-let-7b-5p	AK4	205	ENSG00000162433	PAR-CLIP	Functional MTI (Weak)	20371350	validated
mirtarbase	MIMAT0000062	hsa-let-7a-5p	AK4	205	ENSG00000162433	PAR-CLIP	Functional MTI (Weak)	23446348	validated
mirtarbase	MIMAT0000062	hsa-let-7a-5p	AK4	205	ENSG00000162433	PAR-CLIP	Functional MTI (Weak)	20371350	validated
mirtarbase	MIMAT0001631	hsa-miR-451a	AKT1	207	ENSG00000142208	qRT-PCR//Western blot	Functional MTI	20816946	validated
mirtarbase	MIMAT0000646	hsa-miR-155-5p	AKT1	207	ENSG00000142208	PAR-CLIP	Functional MTI (Weak)	22100165	validated
mirtarbase	MIMAT0000445	hsa-miR-126-3p	AKT1	207	ENSG00000142208	qRT-PCR//Western blot	Functional MTI	26659078	validated
mirtarbase	MIMAT0000063	hsa-let-7b-5p	AKT2	208	ENSG00000105221	Luciferase reporter assay//qRT-PCR//Western blot	Functional MTI	25288334	validated
mirtarbase	MIMAT0000445	hsa-miR-126-3p	AKT2	208	ENSG00000105221	PAR-CLIP	Functional MTI (Weak)	20371350	validated
mirtarbase	MIMAT0000252	hsa-miR-7-5p	ALDH1A3	220	ENSG00000184254	Microarray	Functional MTI (Weak)	17612493	validated
mirtarbase	MIMAT0010133	hsa-miR-2110	ALDH3B1	221	ENSG00000006534	PAR-CLIP	Functional MTI (Weak)	23592263	validated
mirtarbase	MIMAT0000252	hsa-miR-7-5p	ALDH3B2	222	ENSG00000132746	Microarray	Functional MTI (Weak)	17612493	validated
mirtarbase	MIMAT0000646	hsa-miR-155-5p	ALDH9A1	223	ENSG00000143149	Proteomics	Functional MTI (Weak)	18668040	validated
mirtarbase	MIMAT0000084	hsa-miR-27a-3p	ALDH9A1	223	ENSG00000143149	Sequencing	Functional MTI (Weak)	20371350	validated
mirtarbase	MIMAT0000092	hsa-miR-92a-3p	ALDH9A1	223	ENSG00000143149	CLASH	Functional MTI (Weak)	23622248	validated
mirtarbase	MIMAT0001413	hsa-miR-20b-5p	ALDH9A1	223	ENSG00000143149	HITS-CLIP	Functional MTI (Weak)	22473208	validated
mirtarbase	MIMAT0000646	hsa-miR-155-5p	ALDH3A2	224	ENSG00000072210	Proteomics	Functional MTI (Weak)	18668040	validated
mirtarbase	MIMAT0000252	hsa-miR-7-5p	ALDH3A2	224	ENSG00000072210	Microarray	Functional MTI (Weak)	19073608	validated
mirtarbase	MIMAT0000421	hsa-miR-122-5p	ALDOA	226	ENSG00000149925	Luciferase reporter assay//qRT-PCR	Functional MTI	19296470	validated
mirtarbase	MIMAT0000421	hsa-miR-122-5p	ALDOA	226	ENSG00000149925	Northern blot	Functional MTI (Weak)	18073344	validated
mirtarbase	MIMAT0003218	hsa-miR-92b-3p	ALDOA	226	ENSG00000149925	CLASH	Functional MTI (Weak)	23622248	validated
mirtarbase	MIMAT0000761	hsa-miR-324-5p	ALDOA	226	ENSG00000149925	CLASH	Functional MTI (Weak)	23622248	validated
mirtarbase	MIMAT0000084	hsa-miR-27a-3p	ALDOA	226	ENSG00000149925	PAR-CLIP	Functional MTI (Weak)	20371350	validated
mirtarbase	MIMAT0000080	hsa-miR-24-3p	ALDOA	226	ENSG00000149925	HITS-CLIP	Functional MTI (Weak)	23824327	validated
mirtarbase	MIMAT0017994	hsa-miR-3615	ALDOA	226	ENSG00000149925	HITS-CLIP	Functional MTI (Weak)	23824327	validated
mirtarbase	MIMAT0000421	hsa-miR-122-5p	ALOX5AP	241	ENSG00000132965	PAR-CLIP	Functional MTI (Weak)	27292025	validated
mirtarbase	MIMAT0000080	hsa-miR-24-3p	ALOX5AP	241	ENSG00000132965	PAR-CLIP	Functional MTI (Weak)	27292025	validated
mirtarbase	MIMAT0000063	hsa-let-7b-5p	AMD1	262	ENSG00000123505	HITS-CLIP	Functional MTI (Weak)	23313552	validated
mirtarbase	MIMAT0000062	hsa-let-7a-5p	AMD1	262	ENSG00000123505	HITS-CLIP	Functional MTI (Weak)	23313552	validated
mirtarbase	MIMAT0000081	hsa-miR-25-3p	AMD1	262	ENSG00000123505	PAR-CLIP	Functional MTI (Weak)	26701625	validated
mirtarbase	MIMAT0000092	hsa-miR-92a-3p	AMD1	262	ENSG00000123505	PAR-CLIP	Functional MTI (Weak)	26701625	validated
mirtarbase	MIMAT0003218	hsa-miR-92b-3p	AMD1	262	ENSG00000123505	PAR-CLIP	Functional MTI (Weak)	26701625	validated
mirtarbase	MIMAT0000080	hsa-miR-24-3p	AMPD2	271	ENSG00000116337	CLASH	Functional MTI (Weak)	23622248	validated
mirtarbase	MIMAT0000062	hsa-let-7a-5p	AMPD2	271	ENSG00000116337	CLASH	Functional MTI (Weak)	23622248	validated
mirtarbase	MIMAT0000063	hsa-let-7b-5p	AMPH	273	ENSG00000078053	CLASH	Functional MTI (Weak)	23622248	validated
mirtarbase	MIMAT0000421	hsa-miR-122-5p	ANG	283	ENSG00000214274	HITS-CLIP	Functional MTI (Weak)	24906430	validated
mirtarbase	MIMAT0000421	hsa-miR-122-5p	ANK2	287	ENSG00000145362	Luciferase reporter assay//qRT-PCR	Functional MTI	19296470	validated
mirtarbase	MIMAT0000646	hsa-miR-155-5p	ANPEP	290	ENSG00000166825	Proteomics	Functional MTI (Weak)	18668040	validated
mirtarbase	MIMAT0000080	hsa-miR-24-3p	ANPEP	290	ENSG00000166825	Microarray	Functional MTI (Weak)	19748357	validated
mirtarbase	MIMAT0003218	hsa-miR-92b-3p	SLC25A4	291	ENSG00000151729	CLASH	Functional MTI (Weak)	23622248	validated
mirtarbase	MIMAT0000063	hsa-let-7b-5p	SLC25A4	291	ENSG00000151729	CLASH	Functional MTI (Weak)	23622248	validated
mirtarbase	MIMAT0003218	hsa-miR-92b-3p	SLC25A5	292	ENSG00000005022	CLASH	Functional MTI (Weak)	23622248	validated
mirtarbase	MIMAT0000646	hsa-miR-155-5p	ANXA2	302	ENSG00000182718	Proteomics	Functional MTI (Weak)	18668040	validated
mirtarbase	MIMAT0000646	hsa-miR-155-5p	ANXA2	302	ENSG00000182718	Immunocytochemistry//Immunohistochemistry//In situ hybridization//Luciferase reporter assay//Microarray//qRT-PCR//Western blot	Functional MTI	24604078	validated
mirtarbase	MIMAT0000761	hsa-miR-324-5p	ANXA6	309	ENSG00000197043	CLASH	Functional MTI (Weak)	23622248	validated
mirtarbase	MIMAT0000421	hsa-miR-122-5p	ANXA7	310	ENSG00000138279	Proteomics	Functional MTI (Weak)	21750653	validated
mirtarbase	MIMAT0000761	hsa-miR-324-5p	ANXA7	310	ENSG00000138279	CLASH	Functional MTI (Weak)	23622248	validated
mirtarbase	MIMAT0000421	hsa-miR-122-5p	ANXA11	311	ENSG00000122359	Luciferase reporter assay//qRT-PCR//Microarray	Functional MTI	19296470	validated
mirtarbase	MIMAT0000252	hsa-miR-7-5p	ANXA11	311	ENSG00000122359	Microarray	Functional MTI (Weak)	19073608	validated
mirtarbase	MIMAT0000092	hsa-miR-92a-3p	ANXA11	311	ENSG00000122359	CLASH	Functional MTI (Weak)	23622248	validated
mirtarbase	MIMAT0000081	hsa-miR-25-3p	ANXA11	311	ENSG00000122359	CLASH	Functional MTI (Weak)	23622248	validated
mirtarbase	MIMAT0000062	hsa-let-7a-5p	AOC2	314	ENSG00000131480	CLASH	Functional MTI (Weak)	23622248	validated
mirtarbase	MIMAT0000646	hsa-miR-155-5p	APAF1	317	ENSG00000120868	Reporter assay;Other	Functional MTI	20584899	validated
mirtarbase	MIMAT0000080	hsa-miR-24-3p	APAF1	317	ENSG00000120868	HITS-CLIP	Functional MTI (Weak)	23824327	validated
mirtarbase	MIMAT0000761	hsa-miR-324-5p	APOF	319	ENSG00000175336	CLASH	Functional MTI (Weak)	23622248	validated
mirtarbase	MIMAT0000084	hsa-miR-27a-3p	APBB2	323	ENSG00000163697	CLASH	Functional MTI (Weak)	23622248	validated
mirtarbase	MIMAT0000646	hsa-miR-155-5p	APC	324	ENSG00000134982	Luciferase reporter assay//Western blot	Functional MTI	19136465	validated
mirtarbase	MIMAT0000646	hsa-miR-155-5p	APC	324	ENSG00000134982	Proteomics	Functional MTI (Weak)	20584899	validated
mirtarbase	MIMAT0000646	hsa-miR-155-5p	APC	324	ENSG00000134982	Luciferase reporter assay//qRT-PCR//Western blot	Functional MTI	23796566	validated
mirtarbase	MIMAT0000646	hsa-miR-155-5p	APC	324	ENSG00000134982	Luciferase reporter assay//Western blot	Functional MTI	22610915	validated
mirtarbase	MIMAT0000084	hsa-miR-27a-3p	APC	324	ENSG00000134982	Luciferase reporter assay//Western blot	Functional MTI	22018270	validated
mirtarbase	MIMAT0000084	hsa-miR-27a-3p	APC	324	ENSG00000134982	Luciferase reporter assay//qRT-PCR//Western blot	Functional MTI	24487055	validated
mirtarbase	MIMAT0000084	hsa-miR-27a-3p	APEX1	328	ENSG00000100823	HITS-CLIP	Functional MTI (Weak)	22473208	validated
mirtarbase	MIMAT0000084	hsa-miR-27a-3p	APEX1	328	ENSG00000100823	PAR-CLIP	Functional MTI (Weak)	23592263	validated
mirtarbase	MIMAT0000084	hsa-miR-27a-3p	APEX1	328	ENSG00000100823	PAR-CLIP	Functional MTI (Weak)	20371350	validated
mirtarbase	MIMAT0000080	hsa-miR-24-3p	XIAP	331	ENSG00000101966	qRT-PCR//Western blot//Reporter assay	Functional MTI	22733138	validated
mirtarbase	MIMAT0000080	hsa-miR-24-3p	XIAP	331	ENSG00000101966	HITS-CLIP	Functional MTI (Weak)	23824327	validated
mirtarbase	MIMAT0000252	hsa-miR-7-5p	XIAP	331	ENSG00000101966	qRT-PCR//Western blot	Functional MTI	23742934	validated
mirtarbase	MIMAT0001413	hsa-miR-20b-5p	XIAP	331	ENSG00000101966	PAR-CLIP	Functional MTI (Weak)	21572407	validated
mirtarbase	MIMAT0000421	hsa-miR-122-5p	XIAP	331	ENSG00000101966	HITS-CLIP	Functional MTI (Weak)	23824327	validated
mirtarbase	MIMAT0003393	hsa-miR-425-5p	BIRC5	332	ENSG00000089685	Sequencing	Functional MTI (Weak)	20371350	validated
mirtarbase	MIMAT0000063	hsa-let-7b-5p	BIRC5	332	ENSG00000089685	CLASH	Functional MTI (Weak)	23622248	validated
mirtarbase	MIMAT0000421	hsa-miR-122-5p	BIRC5	332	ENSG00000089685	PAR-CLIP	Functional MTI (Weak)	23446348	validated
mirtarbase	MIMAT0000421	hsa-miR-122-5p	BIRC5	332	ENSG00000089685	PAR-CLIP	Functional MTI (Weak)	21572407	validated
mirtarbase	MIMAT0000421	hsa-miR-122-5p	BIRC5	332	ENSG00000089685	PAR-CLIP	Functional MTI (Weak)	20371350	validated
mirtarbase	MIMAT0000252	hsa-miR-7-5p	APLP2	334	ENSG00000084234	Microarray	Functional MTI (Weak)	17612493	validated
mirtarbase	MIMAT0000252	hsa-miR-7-5p	APLP2	334	ENSG00000084234	Microarray	Functional MTI (Weak)	19073608	validated
mirtarbase	MIMAT0001413	hsa-miR-20b-5p	APOH	350	ENSG00000091583	HITS-CLIP	Functional MTI (Weak)	23824327	validated
mirtarbase	MIMAT0000062	hsa-let-7a-5p	APP	351	ENSG00000142192	Luciferase reporter assay	Non-Functional MTI	19110058	validated
mirtarbase	MIMAT0000063	hsa-let-7b-5p	APRT	353	ENSG00000198931	Proteomics	Functional MTI (Weak)	18668040	validated
mirtarbase	MIMAT0000081	hsa-miR-25-3p	FASLG	356	ENSG00000117560	HITS-CLIP	Functional MTI (Weak)	23824327	validated
mirtarbase	MIMAT0003218	hsa-miR-92b-3p	FASLG	356	ENSG00000117560	HITS-CLIP	Functional MTI (Weak)	23824327	validated
mirtarbase	MIMAT0000092	hsa-miR-92a-3p	FASLG	356	ENSG00000117560	HITS-CLIP	Functional MTI (Weak)	23824327	validated
mirtarbase	MIMAT0000062	hsa-let-7a-5p	AQP6	363	ENSG00000086159	PAR-CLIP	Functional MTI (Weak)	27292025	validated
mirtarbase	MIMAT0000063	hsa-let-7b-5p	AQP6	363	ENSG00000086159	PAR-CLIP	Functional MTI (Weak)	27292025	validated
mirtarbase	MIMAT0000063	hsa-let-7b-5p	AR	367	ENSG00000169083	CLASH	Functional MTI (Weak)	23622248	validated
mirtarbase	MIMAT0010133	hsa-miR-2110	AR	367	ENSG00000169083	PAR-CLIP	Functional MTI (Weak)	23592263	validated
mirtarbase	MIMAT0000063	hsa-let-7b-5p	ARCN1	372	ENSG00000095139	Proteomics	Functional MTI (Weak)	18668040	validated
mirtarbase	MIMAT0000092	hsa-miR-92a-3p	ARCN1	372	ENSG00000095139	CLASH	Functional MTI (Weak)	23622248	validated
mirtarbase	MIMAT0001413	hsa-miR-20b-5p	ARCN1	372	ENSG00000095139	HITS-CLIP	Functional MTI (Weak)	22473208	validated
mirtarbase	MIMAT0000761	hsa-miR-324-5p	TRIM23	373	ENSG00000113595	PAR-CLIP	Functional MTI (Weak)	23446348	validated
mirtarbase	MIMAT0000761	hsa-miR-324-5p	TRIM23	373	ENSG00000113595	PAR-CLIP//HITS-CLIP	Functional MTI (Weak)	21572407	validated
mirtarbase	MIMAT0000761	hsa-miR-324-5p	TRIM23	373	ENSG00000113595	PAR-CLIP	Functional MTI (Weak)	20371350	validated
mirtarbase	MIMAT0000761	hsa-miR-324-5p	TRIM23	373	ENSG00000113595	HITS-CLIP	Functional MTI (Weak)	23313552	validated
mirtarbase	MIMAT0000084	hsa-miR-27a-3p	TRIM23	373	ENSG00000113595	HITS-CLIP	Functional MTI (Weak)	22473208	validated
mirtarbase	MIMAT0000761	hsa-miR-324-5p	ARF1	375	ENSG00000143761	CLASH	Functional MTI (Weak)	23622248	validated
mirtarbase	MIMAT0000092	hsa-miR-92a-3p	ARF1	375	ENSG00000143761	CLASH	Functional MTI (Weak)	23622248	validated
mirtarbase	MIMAT0000092	hsa-miR-92a-3p	ARF1	375	ENSG00000143761	PAR-CLIP	Functional MTI (Weak)	21572407	validated
mirtarbase	MIMAT0000081	hsa-miR-25-3p	ARF1	375	ENSG00000143761	PAR-CLIP	Functional MTI (Weak)	21572407	validated
mirtarbase	MIMAT0003218	hsa-miR-92b-3p	ARF1	375	ENSG00000143761	PAR-CLIP	Functional MTI (Weak)	21572407	validated
mirtarbase	MIMAT0006764	hsa-miR-320d	ARF1	375	ENSG00000143761	PAR-CLIP	Functional MTI (Weak)	21572407	validated
mirtarbase	MIMAT0000252	hsa-miR-7-5p	ARF4	378	ENSG00000168374	Microarray//Microarray;Other	Functional MTI (Weak)	19073608	validated
mirtarbase	MIMAT0017994	hsa-miR-3615	ARF6	382	ENSG00000165527	PAR-CLIP	Functional MTI (Weak)	20371350	validated
mirtarbase	MIMAT0002177	hsa-miR-486-5p	ARF6	382	ENSG00000165527	HITS-CLIP	Functional MTI (Weak)	23824327	validated
mirtarbase	MIMAT0000252	hsa-miR-7-5p	ARG1	383	ENSG00000118520	Microarray	Functional MTI (Weak)	17612493	validated
mirtarbase	MIMAT0000062	hsa-let-7a-5p	ARG2	384	ENSG00000081181	Flow//Luciferase reporter assay//qRT-PCR//Western blot	Functional MTI	26989813	validated
mirtarbase	MIMAT0000421	hsa-miR-122-5p	RHOA	387	ENSG00000067560	Luciferase reporter assay	Functional MTI	19617899	validated
mirtarbase	MIMAT0000421	hsa-miR-122-5p	RHOA	387	ENSG00000067560	Luciferase reporter assay//	Functional MTI	19935707	validated
mirtarbase	MIMAT0000646	hsa-miR-155-5p	RHOA	387	ENSG00000067560	Luciferase reporter assay//Western blot//qRT-PCR	Functional MTI	18794355	validated
mirtarbase	MIMAT0000646	hsa-miR-155-5p	RHOA	387	ENSG00000067560	qRT-PCR	Functional MTI (Weak)	28146427	validated
mirtarbase	MIMAT0000063	hsa-let-7b-5p	RHOB	388	ENSG00000143878	pSILAC//Proteomics;Other	Functional MTI (Weak)	18668040	validated
mirtarbase	MIMAT0001413	hsa-miR-20b-5p	RHOC	389	ENSG00000155366	PAR-CLIP	Functional MTI (Weak)	21572407	validated
mirtarbase	MIMAT0001413	hsa-miR-20b-5p	RHOC	389	ENSG00000155366	PAR-CLIP	Functional MTI (Weak)	26701625	validated
mirtarbase	MIMAT0010133	hsa-miR-2110	RHOC	389	ENSG00000155366	PAR-CLIP	Functional MTI (Weak)	26701625	validated
mirtarbase	MIMAT0010133	hsa-miR-2110	RHOC	389	ENSG00000155366	PAR-CLIP	Functional MTI (Weak)	27292025	validated
mirtarbase	MIMAT0000063	hsa-let-7b-5p	RHOG	391	ENSG00000177105	pSILAC//Proteomics;Other	Functional MTI (Weak)	18668040	validated
mirtarbase	MIMAT0001413	hsa-miR-20b-5p	ARHGAP1	392	ENSG00000175220	HITS-CLIP	Functional MTI (Weak)	22473208	validated
mirtarbase	MIMAT0001413	hsa-miR-20b-5p	ARHGAP1	392	ENSG00000175220	PAR-CLIP	Functional MTI (Weak)	23592263	validated
mirtarbase	MIMAT0001413	hsa-miR-20b-5p	ARHGAP1	392	ENSG00000175220	PAR-CLIP	Functional MTI (Weak)	21572407	validated
mirtarbase	MIMAT0001413	hsa-miR-20b-5p	ARHGAP1	392	ENSG00000175220	PAR-CLIP	Functional MTI (Weak)	20371350	validated
mirtarbase	MIMAT0002177	hsa-miR-486-5p	ARHGAP5	394	ENSG00000100852	Immunohistochemistry//Luciferase reporter assay//qRT-PCR//Western blot	Functional MTI	23474761	validated
mirtarbase	MIMAT0000092	hsa-miR-92a-3p	ARHGDIA	396	ENSG00000141522	CLASH	Functional MTI (Weak)	23622248	validated
mirtarbase	MIMAT0000080	hsa-miR-24-3p	ARL1	400	ENSG00000120805	Microarray	Functional MTI (Weak)	19748357	validated
mirtarbase	MIMAT0001413	hsa-miR-20b-5p	ARL1	400	ENSG00000120805	HITS-CLIP	Functional MTI (Weak)	22473208	validated
mirtarbase	MIMAT0000421	hsa-miR-122-5p	PHOX2A	401	ENSG00000165462	Microarray	Functional MTI (Weak)	19296470	validated
mirtarbase	MIMAT0000092	hsa-miR-92a-3p	ARL2	402	ENSG00000213465	CLASH	Functional MTI (Weak)	23622248	validated
mirtarbase	MIMAT0000421	hsa-miR-122-5p	ARL2	402	ENSG00000213465	PAR-CLIP	Functional MTI (Weak)	26701625	validated
mirtarbase	MIMAT0006764	hsa-miR-320d	ARL3	403	ENSG00000138175	HITS-CLIP	Functional MTI (Weak)	23824327	validated
mirtarbase	MIMAT0000761	hsa-miR-324-5p	ARNT	405	ENSG00000143437	CLASH	Functional MTI (Weak)	23622248	validated
mirtarbase	MIMAT0000084	hsa-miR-27a-3p	ARNTL	406	ENSG00000133794	PAR-CLIP	Functional MTI (Weak)	22012620	validated
mirtarbase	MIMAT0000084	hsa-miR-27a-3p	ARNTL	406	ENSG00000133794	PAR-CLIP	Functional MTI (Weak)	21572407	validated
mirtarbase	MIMAT0000092	hsa-miR-92a-3p	ARRB1	408	ENSG00000137486	CLASH	Functional MTI (Weak)	23622248	validated
mirtarbase	MIMAT0000421	hsa-miR-122-5p	ARSA	410	ENSG00000100299	PAR-CLIP	Functional MTI (Weak)	27292025	validated
mirtarbase	MIMAT0000421	hsa-miR-122-5p	ARSB	411	ENSG00000113273	Microarray	Functional MTI (Weak)	17612493	validated
mirtarbase	MIMAT0010133	hsa-miR-2110	STS	412	ENSG00000101846	PAR-CLIP	Functional MTI (Weak)	23592263	validated
mirtarbase	MIMAT0000421	hsa-miR-122-5p	ART3	419	ENSG00000156219	Microarray	Functional MTI (Weak)	17612493	validated
mirtarbase	MIMAT0000092	hsa-miR-92a-3p	ASAH1	427	ENSG00000104763	CLASH	Functional MTI (Weak)	23622248	validated
mirtarbase	MIMAT0003218	hsa-miR-92b-3p	ASGR2	433	ENSG00000161944	PAR-CLIP	Functional MTI (Weak)	23446348	validated
mirtarbase	MIMAT0003218	hsa-miR-92b-3p	ASGR2	433	ENSG00000161944	PAR-CLIP	Functional MTI (Weak)	21572407	validated
mirtarbase	MIMAT0003218	hsa-miR-92b-3p	ASGR2	433	ENSG00000161944	PAR-CLIP	Functional MTI (Weak)	20371350	validated
mirtarbase	MIMAT0000092	hsa-miR-92a-3p	ASGR2	433	ENSG00000161944	PAR-CLIP	Functional MTI (Weak)	23446348	validated
mirtarbase	MIMAT0000092	hsa-miR-92a-3p	ASGR2	433	ENSG00000161944	PAR-CLIP	Functional MTI (Weak)	21572407	validated
mirtarbase	MIMAT0000092	hsa-miR-92a-3p	ASGR2	433	ENSG00000161944	PAR-CLIP	Functional MTI (Weak)	20371350	validated
mirtarbase	MIMAT0000081	hsa-miR-25-3p	ASGR2	433	ENSG00000161944	PAR-CLIP	Functional MTI (Weak)	23446348	validated
mirtarbase	MIMAT0000081	hsa-miR-25-3p	ASGR2	433	ENSG00000161944	PAR-CLIP	Functional MTI (Weak)	21572407	validated
mirtarbase	MIMAT0000081	hsa-miR-25-3p	ASGR2	433	ENSG00000161944	PAR-CLIP	Functional MTI (Weak)	20371350	validated
mirtarbase	MIMAT0005884	hsa-miR-1294	ASGR2	433	ENSG00000161944	PAR-CLIP	Functional MTI (Weak)	26701625	validated
mirtarbase	MIMAT0000646	hsa-miR-155-5p	ASNS	440	ENSG00000070669	Proteomics	Functional MTI (Weak)	18668040	validated
mirtarbase	MIMAT0000063	hsa-let-7b-5p	ASPA	443	ENSG00000108381	CLASH	Functional MTI (Weak)	23622248	validated
mirtarbase	MIMAT0000646	hsa-miR-155-5p	ASPH	444	ENSG00000198363	Proteomics	Functional MTI (Weak)	18668040	validated
mirtarbase	MIMAT0000761	hsa-miR-324-5p	ASS1	445	ENSG00000130707	CLASH	Functional MTI (Weak)	23622248	validated
mirtarbase	MIMAT0000092	hsa-miR-92a-3p	ASS1	445	ENSG00000130707	CLASH	Functional MTI (Weak)	23622248	validated
mirtarbase	MIMAT0000081	hsa-miR-25-3p	ASS1	445	ENSG00000130707	CLASH	Functional MTI (Weak)	23622248	validated
mirtarbase	MIMAT0000084	hsa-miR-27a-3p	ZFHX3	463	ENSG00000140836	PAR-CLIP	Functional MTI (Weak)	22012620	validated
mirtarbase	MIMAT0000084	hsa-miR-27a-3p	ZFHX3	463	ENSG00000140836	PAR-CLIP	Functional MTI (Weak)	26701625	validated
mirtarbase	MIMAT0000080	hsa-miR-24-3p	ATF3	467	ENSG00000162772	PAR-CLIP	Functional MTI (Weak)	22012620	validated
mirtarbase	MIMAT0000092	hsa-miR-92a-3p	ATM	472	ENSG00000149311	CLASH	Functional MTI (Weak)	23622248	validated
mirtarbase	MIMAT0003218	hsa-miR-92b-3p	RERE	473	ENSG00000142599	CLASH	Functional MTI (Weak)	23622248	validated
mirtarbase	MIMAT0000063	hsa-let-7b-5p	ATOX1	475	ENSG00000177556	CLASH	Functional MTI (Weak)	23622248	validated
mirtarbase	MIMAT0003218	hsa-miR-92b-3p	ATOX1	475	ENSG00000177556	PAR-CLIP	Functional MTI (Weak)	20371350	validated
mirtarbase	MIMAT0000092	hsa-miR-92a-3p	ATOX1	475	ENSG00000177556	PAR-CLIP	Functional MTI (Weak)	20371350	validated
mirtarbase	MIMAT0000081	hsa-miR-25-3p	ATOX1	475	ENSG00000177556	PAR-CLIP	Functional MTI (Weak)	20371350	validated
mirtarbase	MIMAT0000092	hsa-miR-92a-3p	ATP1A1	476	ENSG00000163399	CLASH	Functional MTI (Weak)	23622248	validated
mirtarbase	MIMAT0000063	hsa-let-7b-5p	ATP1A1	476	ENSG00000163399	CLASH	Functional MTI (Weak)	23622248	validated
mirtarbase	MIMAT0000421	hsa-miR-122-5p	ATP1A2	477	ENSG00000018625	Luciferase reporter assay//qRT-PCR	Functional MTI	19296470	validated
mirtarbase	MIMAT0000252	hsa-miR-7-5p	ATP1B3	483	ENSG00000069849	Microarray	Functional MTI (Weak)	19073608	validated
mirtarbase	MIMAT0001413	hsa-miR-20b-5p	ATP1B3	483	ENSG00000069849	HITS-CLIP	Functional MTI (Weak)	23313552	validated
mirtarbase	MIMAT0000063	hsa-let-7b-5p	ATP2A2	488	ENSG00000174437	Proteomics	Functional MTI (Weak)	18668040	validated
mirtarbase	MIMAT0000063	hsa-let-7b-5p	ATP2A2	488	ENSG00000174437	CLASH	Functional MTI (Weak)	23622248	validated
mirtarbase	MIMAT0000062	hsa-let-7a-5p	ATP2A2	488	ENSG00000174437	CLASH	Functional MTI (Weak)	23622248	validated
mirtarbase	MIMAT0000081	hsa-miR-25-3p	ATP2A2	488	ENSG00000174437	In situ hybridization//Luciferase reporter assay//qRT-PCR//Western blot	Functional MTI	24670661	validated
mirtarbase	MIMAT0003218	hsa-miR-92b-3p	ATP2A2	488	ENSG00000174437	HITS-CLIP	Functional MTI (Weak)	22473208	validated
mirtarbase	MIMAT0000092	hsa-miR-92a-3p	ATP2A2	488	ENSG00000174437	HITS-CLIP	Functional MTI (Weak)	22473208	validated
mirtarbase	MIMAT0000062	hsa-let-7a-5p	ATP2B1	490	ENSG00000070961	CLASH	Functional MTI (Weak)	23622248	validated
mirtarbase	MIMAT0001413	hsa-miR-20b-5p	ATP2B1	490	ENSG00000070961	HITS-CLIP	Functional MTI (Weak)	22473208	validated
mirtarbase	MIMAT0000092	hsa-miR-92a-3p	ATP2B4	493	ENSG00000058668	HITS-CLIP	Functional MTI (Weak)	22473208	validated
mirtarbase	MIMAT0003218	hsa-miR-92b-3p	ATP2B4	493	ENSG00000058668	HITS-CLIP	Functional MTI (Weak)	22473208	validated
mirtarbase	MIMAT0000092	hsa-miR-92a-3p	ATP5F1A	498	ENSG00000152234	CLASH	Functional MTI (Weak)	23622248	validated
mirtarbase	MIMAT0000063	hsa-let-7b-5p	ALDH7A1	501	ENSG00000164904	CLASH	Functional MTI (Weak)	23622248	validated
mirtarbase	MIMAT0000062	hsa-let-7a-5p	ALDH7A1	501	ENSG00000164904	CLASH	Functional MTI (Weak)	23622248	validated
mirtarbase	MIMAT0004702	hsa-miR-339-3p	ATP5F1B	506	ENSG00000110955	CLASH	Functional MTI (Weak)	23622248	validated
mirtarbase	MIMAT0000761	hsa-miR-324-5p	ATP5F1B	506	ENSG00000110955	CLASH	Functional MTI (Weak)	23622248	validated
mirtarbase	MIMAT0000092	hsa-miR-92a-3p	ATP5F1B	506	ENSG00000110955	CLASH	Functional MTI (Weak)	23622248	validated
mirtarbase	MIMAT0000080	hsa-miR-24-3p	ATP5F1B	506	ENSG00000110955	CLASH	Functional MTI (Weak)	23622248	validated
mirtarbase	MIMAT0004810	hsa-miR-629-5p	ATP5MC2	517	ENSG00000135390	CLASH	Functional MTI (Weak)	23622248	validated
mirtarbase	MIMAT0003218	hsa-miR-92b-3p	ATP5MC3	518	ENSG00000154518	CLASH	Functional MTI (Weak)	23622248	validated
mirtarbase	MIMAT0003393	hsa-miR-425-5p	ATP5MC3	518	ENSG00000154518	PAR-CLIP	Functional MTI (Weak)	23592263	validated
mirtarbase	MIMAT0003393	hsa-miR-425-5p	ATP5MC3	518	ENSG00000154518	PAR-CLIP	Functional MTI (Weak)	24398324	validated
mirtarbase	MIMAT0003393	hsa-miR-425-5p	ATP5MC3	518	ENSG00000154518	PAR-CLIP	Functional MTI (Weak)	23446348	validated
mirtarbase	MIMAT0003393	hsa-miR-425-5p	ATP5MC3	518	ENSG00000154518	PAR-CLIP	Functional MTI (Weak)	22012620	validated
mirtarbase	MIMAT0003393	hsa-miR-425-5p	ATP5MC3	518	ENSG00000154518	PAR-CLIP	Functional MTI (Weak)	21572407	validated
mirtarbase	MIMAT0003393	hsa-miR-425-5p	ATP5MC3	518	ENSG00000154518	PAR-CLIP	Functional MTI (Weak)	20371350	validated
mirtarbase	MIMAT0003393	hsa-miR-425-5p	ATP5MC3	518	ENSG00000154518	HITS-CLIP	Functional MTI (Weak)	23313552	validated
mirtarbase	MIMAT0003393	hsa-miR-425-5p	ATP5MC3	518	ENSG00000154518	HITS-CLIP	Functional MTI (Weak)	22927820	validated
mirtarbase	MIMAT0003393	hsa-miR-425-5p	ATP5MC3	518	ENSG00000154518	PAR-CLIP	Functional MTI (Weak)	27292025	validated
mirtarbase	MIMAT0000084	hsa-miR-27a-3p	ATP5MC3	518	ENSG00000154518	HITS-CLIP	Functional MTI (Weak)	22473208	validated
mirtarbase	MIMAT0000092	hsa-miR-92a-3p	ATP5PF	522	ENSG00000154723	CLASH	Functional MTI (Weak)	23622248	validated
mirtarbase	MIMAT0000080	hsa-miR-24-3p	ATP6V1A	523	ENSG00000114573	HITS-CLIP	Functional MTI (Weak)	23824327	validated
mirtarbase	MIMAT0000062	hsa-let-7a-5p	ATP6V1B2	526	ENSG00000147416	CLASH	Functional MTI (Weak)	23622248	validated
mirtarbase	MIMAT0000646	hsa-miR-155-5p	ATP6V1C1	528	ENSG00000155097	pSILAC//Proteomics;Other	Functional MTI (Weak)	18668040	validated
mirtarbase	MIMAT0000063	hsa-let-7b-5p	ATP6V0A1	535	ENSG00000033627	pSILAC//Proteomics;Other	Functional MTI (Weak)	18668040	validated
mirtarbase	MIMAT0000421	hsa-miR-122-5p	ATP7A	538	ENSG00000165240	Microarray	Functional MTI (Weak)	17612493	validated
mirtarbase	MIMAT0000092	hsa-miR-92a-3p	ATP7A	538	ENSG00000165240	HITS-CLIP	Functional MTI (Weak)	22473208	validated
mirtarbase	MIMAT0003218	hsa-miR-92b-3p	ATP7A	538	ENSG00000165240	HITS-CLIP	Functional MTI (Weak)	22473208	validated
mirtarbase	MIMAT0000084	hsa-miR-27a-3p	ATP7B	540	ENSG00000123191	CLASH	Functional MTI (Weak)	23622248	validated
mirtarbase	MIMAT0000092	hsa-miR-92a-3p	KIF1A	547	ENSG00000130294	CLASH	Functional MTI (Weak)	23622248	validated
mirtarbase	MIMAT0000252	hsa-miR-7-5p	AUP1	550	ENSG00000115307	Microarray	Functional MTI (Weak)	19073608	validated
mirtarbase	MIMAT0000092	hsa-miR-92a-3p	AUP1	550	ENSG00000115307	CLASH	Functional MTI (Weak)	23622248	validated
mirtarbase	MIMAT0000063	hsa-let-7b-5p	AUP1	550	ENSG00000115307	CLASH	Functional MTI (Weak)	23622248	validated
mirtarbase	MIMAT0000646	hsa-miR-155-5p	AXL	558	ENSG00000167601	Proteomics	Functional MTI (Weak)	18668040	validated
mirtarbase	MIMAT0000421	hsa-miR-122-5p	AXL	558	ENSG00000167601	Luciferase reporter assay	Functional MTI	24113455	validated
mirtarbase	MIMAT0001413	hsa-miR-20b-5p	B2M	567	ENSG00000166710	PAR-CLIP	Functional MTI (Weak)	23592263	validated
mirtarbase	MIMAT0001413	hsa-miR-20b-5p	B2M	567	ENSG00000166710	PAR-CLIP	Functional MTI (Weak)	24398324	validated
mirtarbase	MIMAT0001413	hsa-miR-20b-5p	B2M	567	ENSG00000166710	PAR-CLIP	Functional MTI (Weak)	23446348	validated
mirtarbase	MIMAT0001413	hsa-miR-20b-5p	B2M	567	ENSG00000166710	PAR-CLIP	Functional MTI (Weak)	21572407	validated
mirtarbase	MIMAT0001413	hsa-miR-20b-5p	B2M	567	ENSG00000166710	PAR-CLIP	Functional MTI (Weak)	20371350	validated
mirtarbase	MIMAT0000646	hsa-miR-155-5p	BACH1	571	ENSG00000156273	Luciferase reporter assay//Microarray//qRT-PCR	Functional MTI	19193853	validated
mirtarbase	MIMAT0000646	hsa-miR-155-5p	BACH1	571	ENSG00000156273	Luciferase reporter assay//Reporter assay	Functional MTI	17881434	validated
mirtarbase	MIMAT0000646	hsa-miR-155-5p	BACH1	571	ENSG00000156273	qRT-PCR//Luciferase reporter assay	Functional MTI	18299402	validated
mirtarbase	MIMAT0000646	hsa-miR-155-5p	BACH1	571	ENSG00000156273	Luciferase reporter assay	Functional MTI	18367535	validated
mirtarbase	MIMAT0000646	hsa-miR-155-5p	BACH1	571	ENSG00000156273	Immunohistochemistry//In situ hybridization//Luciferase reporter assay//Microarray//qRT-PCR//Western blot	Functional MTI	21541331	validated
mirtarbase	MIMAT0000646	hsa-miR-155-5p	BACH1	571	ENSG00000156273	Reporter assay;Other	Functional MTI	20584899	validated
mirtarbase	MIMAT0000646	hsa-miR-155-5p	BACH1	571	ENSG00000156273	HITS-CLIP	Functional MTI (Weak)	23313552	validated
mirtarbase	MIMAT0000646	hsa-miR-155-5p	BACH1	571	ENSG00000156273	Microarray//qRT-PCR	Functional MTI (Weak)	25128227	validated
mirtarbase	MIMAT0000062	hsa-let-7a-5p	BACH1	571	ENSG00000156273	PAR-CLIP	Functional MTI (Weak)	20371350	validated
mirtarbase	MIMAT0000063	hsa-let-7b-5p	BACH1	571	ENSG00000156273	PAR-CLIP	Functional MTI (Weak)	20371350	validated
mirtarbase	MIMAT0000761	hsa-miR-324-5p	ADGRB2	576	ENSG00000121753	CLASH	Functional MTI (Weak)	23622248	validated
mirtarbase	MIMAT0000092	hsa-miR-92a-3p	BAK1	578	ENSG00000030110	CLASH	Functional MTI (Weak)	23622248	validated
mirtarbase	MIMAT0000092	hsa-miR-92a-3p	BAK1	578	ENSG00000030110	PAR-CLIP	Functional MTI (Weak)	20371350	validated
mirtarbase	MIMAT0000081	hsa-miR-25-3p	BAK1	578	ENSG00000030110	PAR-CLIP	Functional MTI (Weak)	20371350	validated
mirtarbase	MIMAT0003218	hsa-miR-92b-3p	BAK1	578	ENSG00000030110	PAR-CLIP	Functional MTI (Weak)	20371350	validated
mirtarbase	MIMAT0000421	hsa-miR-122-5p	BAX	581	ENSG00000087088	Microarray	Functional MTI (Weak)	17612493	validated
mirtarbase	MIMAT0000421	hsa-miR-122-5p	BAX	581	ENSG00000087088	Western blot	Functional MTI	18692484	validated
mirtarbase	MIMAT0000252	hsa-miR-7-5p	BAX	581	ENSG00000087088	Luciferase reporter assay	Functional MTI	27158385	validated
mirtarbase	MIMAT0000646	hsa-miR-155-5p	BCAT1	586	ENSG00000060982	Microarray	Functional MTI (Weak)	19193853	validated
mirtarbase	MIMAT0000063	hsa-let-7b-5p	BCAT1	586	ENSG00000060982	CLASH	Functional MTI (Weak)	23622248	validated
mirtarbase	MIMAT0000062	hsa-let-7a-5p	BCAT1	586	ENSG00000060982	CLASH	Functional MTI (Weak)	23622248	validated
mirtarbase	MIMAT0000252	hsa-miR-7-5p	BCAT1	586	ENSG00000060982	PAR-CLIP	Functional MTI (Weak)	23592263	validated
mirtarbase	MIMAT0000252	hsa-miR-7-5p	BCAT1	586	ENSG00000060982	PAR-CLIP	Functional MTI (Weak)	20371350	validated
mirtarbase	MIMAT0003218	hsa-miR-92b-3p	BCAT1	586	ENSG00000060982	PAR-CLIP	Functional MTI (Weak)	23446348	validated
mirtarbase	MIMAT0003218	hsa-miR-92b-3p	BCAT1	586	ENSG00000060982	PAR-CLIP	Functional MTI (Weak)	20371350	validated
mirtarbase	MIMAT0000092	hsa-miR-92a-3p	BCAT1	586	ENSG00000060982	PAR-CLIP	Functional MTI (Weak)	23446348	validated
mirtarbase	MIMAT0000092	hsa-miR-92a-3p	BCAT1	586	ENSG00000060982	PAR-CLIP	Functional MTI (Weak)	20371350	validated
mirtarbase	MIMAT0000081	hsa-miR-25-3p	BCAT1	586	ENSG00000060982	PAR-CLIP	Functional MTI (Weak)	23446348	validated
mirtarbase	MIMAT0000081	hsa-miR-25-3p	BCAT1	586	ENSG00000060982	PAR-CLIP	Functional MTI (Weak)	20371350	validated
mirtarbase	MIMAT0003218	hsa-miR-92b-3p	BCAT2	587	ENSG00000105552	HITS-CLIP	Functional MTI (Weak)	22473208	validated
mirtarbase	MIMAT0000092	hsa-miR-92a-3p	BCAT2	587	ENSG00000105552	HITS-CLIP	Functional MTI (Weak)	22473208	validated
mirtarbase	MIMAT0000063	hsa-let-7b-5p	CCND1	595	ENSG00000110092	Immunoblot//Immunofluorescence//Luciferase reporter assay//qRT-PCR//Reporter assay;Other	Functional MTI	18379589	validated
mirtarbase	MIMAT0000063	hsa-let-7b-5p	CCND1	595	ENSG00000110092	immunoblot//Luciferase reporter assay//Northern blot//Western blot	Functional MTI	20133835	validated
mirtarbase	MIMAT0000063	hsa-let-7b-5p	CCND1	595	ENSG00000110092	Immunoblot//Microarray//qRT-PCR//Western blot//Annexin V-FITC	Functional MTI	23806108	validated
mirtarbase	MIMAT0000063	hsa-let-7b-5p	CCND1	595	ENSG00000110092	PAR-CLIP	Functional MTI (Weak)	23592263	validated
mirtarbase	MIMAT0000063	hsa-let-7b-5p	CCND1	595	ENSG00000110092	PAR-CLIP	Functional MTI (Weak)	26701625	validated
mirtarbase	MIMAT0003393	hsa-miR-425-5p	CCND1	595	ENSG00000110092	Sequencing	Functional MTI (Weak)	20371350	validated
mirtarbase	MIMAT0003393	hsa-miR-425-5p	CCND1	595	ENSG00000110092	Luciferase reporter assay//Microarray//qRT-PCR//Western blot	Functional MTI	23174883	validated
mirtarbase	MIMAT0000646	hsa-miR-155-5p	CCND1	595	ENSG00000110092	Proteomics	Functional MTI (Weak)	18668040	validated
mirtarbase	MIMAT0000646	hsa-miR-155-5p	CCND1	595	ENSG00000110092	Luciferase reporter assay//Western blot	Functional MTI	22858023	validated
mirtarbase	MIMAT0000646	hsa-miR-155-5p	CCND1	595	ENSG00000110092	Flow//Luciferase reporter assay//qRT-PCR//Western blot	Functional MTI	26955820	validated
mirtarbase	MIMAT0000092	hsa-miR-92a-3p	CCND1	595	ENSG00000110092	CLASH	Functional MTI (Weak)	23622248	validated
mirtarbase	MIMAT0000084	hsa-miR-27a-3p	CCND1	595	ENSG00000110092	Luciferase reporter assay//qRT-PCR//Western blot	Functional MTI	21569481	validated
mirtarbase	MIMAT0001413	hsa-miR-20b-5p	CCND1	595	ENSG00000110092	PAR-CLIP	Functional MTI (Weak)	23592263	validated
mirtarbase	MIMAT0001413	hsa-miR-20b-5p	CCND1	595	ENSG00000110092	PAR-CLIP	Functional MTI (Weak)	24398324	validated
mirtarbase	MIMAT0001413	hsa-miR-20b-5p	CCND1	595	ENSG00000110092	PAR-CLIP	Functional MTI (Weak)	23446348	validated
mirtarbase	MIMAT0001413	hsa-miR-20b-5p	CCND1	595	ENSG00000110092	PAR-CLIP	Functional MTI (Weak)	22012620	validated
mirtarbase	MIMAT0001413	hsa-miR-20b-5p	CCND1	595	ENSG00000110092	PAR-CLIP//HITS-CLIP	Functional MTI (Weak)	21572407	validated
mirtarbase	MIMAT0001413	hsa-miR-20b-5p	CCND1	595	ENSG00000110092	PAR-CLIP	Functional MTI (Weak)	20371350	validated
mirtarbase	MIMAT0001413	hsa-miR-20b-5p	CCND1	595	ENSG00000110092	Immunoblot//Immunoprecipitaion//qRT-PCR	Functional MTI (Weak)	26166554	validated
mirtarbase	MIMAT0001413	hsa-miR-20b-5p	CCND1	595	ENSG00000110092	PAR-CLIP	Functional MTI (Weak)	26701625	validated
mirtarbase	MIMAT0001413	hsa-miR-20b-5p	CCND1	595	ENSG00000110092	PAR-CLIP	Functional MTI (Weak)	27292025	validated
mirtarbase	MIMAT0000080	hsa-miR-24-3p	CCND1	595	ENSG00000110092	Luciferase reporter assay//Microarray//qRT-PCR//Western blot	Functional MTI	23174883	validated
mirtarbase	MIMAT0000062	hsa-let-7a-5p	CCND1	595	ENSG00000110092	PAR-CLIP	Functional MTI (Weak)	23592263	validated
mirtarbase	MIMAT0000062	hsa-let-7a-5p	CCND1	595	ENSG00000110092	PAR-CLIP	Functional MTI (Weak)	26701625	validated
mirtarbase	MIMAT0000062	hsa-let-7a-5p	BCL2	596	ENSG00000171791	Microarray//qRT-PCR	Functional MTI (Weak)	17260024	validated
mirtarbase	MIMAT0001631	hsa-miR-451a	BCL2	596	ENSG00000171791	qRT-PCR//Western blot	Functional MTI	20816946	validated
mirtarbase	MIMAT0000252	hsa-miR-7-5p	BCL2	596	ENSG00000171791	GFP reporter assay//Luciferase reporter assay//qRT-PCR//Western blot//Reporter assay;Western blot;qRT-PCR;Other	Functional MTI	21750649	validated
mirtarbase	MIMAT0000252	hsa-miR-7-5p	BCL2	596	ENSG00000171791	qRT-PCR//Western blot	Functional MTI	26464649	validated
mirtarbase	MIMAT0000445	hsa-miR-126-3p	BCL2	596	ENSG00000171791	In situ hybridization//Luciferase reporter assay//Microarray//Northern blot//qRT-PCR//Western blot	Functional MTI	23603512	validated
mirtarbase	MIMAT0000421	hsa-miR-122-5p	BCL2L1	598	ENSG00000171552	Western blot;qRT-PCR	Non-Functional MTI	18692484	validated
mirtarbase	MIMAT0000421	hsa-miR-122-5p	BCL2L2	599	ENSG00000129473	Luciferase reporter assay//qRT-PCR//Western blot//Reporter assay;Western blot;Other	Functional MTI	18692484	validated
mirtarbase	MIMAT0000421	hsa-miR-122-5p	BCL2L2	599	ENSG00000129473	qRT-PCR	Functional MTI (Weak)	24121065	validated
mirtarbase	MIMAT0000421	hsa-miR-122-5p	BCL2L2	599	ENSG00000129473	Immunohistochemistry//Luciferase reporter assay//Microarray//qRT-PCR//Western blot	Functional MTI	27415790	validated
mirtarbase	MIMAT0000080	hsa-miR-24-3p	BCL2L2	599	ENSG00000129473	Microarray	Functional MTI (Weak)	19748357	validated
mirtarbase	MIMAT0001413	hsa-miR-20b-5p	BCL2L2	599	ENSG00000129473	PAR-CLIP	Functional MTI (Weak)	23446348	validated
mirtarbase	MIMAT0000646	hsa-miR-155-5p	BCL6	604	ENSG00000113916	Luciferase reporter assay	Functional MTI	23041630	validated
mirtarbase	MIMAT0000646	hsa-miR-155-5p	BCL6	604	ENSG00000113916	qRT-PCR//Western blot	Functional MTI	26986233	validated
mirtarbase	MIMAT0000063	hsa-let-7b-5p	BCL7A	605	ENSG00000110987	Microarray//qRT-PCR	Functional MTI (Weak)	18026111	validated
mirtarbase	MIMAT0000080	hsa-miR-24-3p	BCL7A	605	ENSG00000110987	CLASH	Functional MTI (Weak)	23622248	validated
mirtarbase	MIMAT0000092	hsa-miR-92a-3p	BCL9	607	ENSG00000116128	CLASH	Functional MTI (Weak)	23622248	validated
mirtarbase	MIMAT0000092	hsa-miR-92a-3p	BCS1L	617	ENSG00000074582	CLASH	Functional MTI (Weak)	23622248	validated
mirtarbase	MIMAT0000063	hsa-let-7b-5p	BFSP1	631	ENSG00000125864	CLASH	Functional MTI (Weak)	23622248	validated
mirtarbase	MIMAT0000063	hsa-let-7b-5p	BGLAP	632	ENSG00000242252	Proteomics	Functional MTI (Weak)	18668040	validated
mirtarbase	MIMAT0000092	hsa-miR-92a-3p	BID	637	ENSG00000015475	CLASH	Functional MTI (Weak)	23622248	validated
mirtarbase	MIMAT0000062	hsa-let-7a-5p	PRDM1	639	ENSG00000057657	Luciferase reporter assay	Functional MTI	18583325	validated
mirtarbase	MIMAT0000062	hsa-let-7a-5p	PRDM1	639	ENSG00000057657	Immunohistochemistry//Luciferase reporter assay//qRT-PCR//Western blot	Functional MTI	20651244	validated
mirtarbase	MIMAT0000063	hsa-let-7b-5p	PRDM1	639	ENSG00000057657	Immunohistochemistry//Luciferase reporter assay//qRT-PCR//Western blot	Functional MTI	20651244	validated
mirtarbase	MIMAT0000092	hsa-miR-92a-3p	BLMH	642	ENSG00000108578	CLASH	Functional MTI (Weak)	23622248	validated
mirtarbase	MIMAT0004672	hsa-miR-106b-3p	BMI1	648	ENSG00000168283	CLASH	Functional MTI (Weak)	23622248	validated
mirtarbase	MIMAT0000084	hsa-miR-27a-3p	BMI1	648	ENSG00000168283	CLASH	Functional MTI (Weak)	23622248	validated
mirtarbase	MIMAT0001413	hsa-miR-20b-5p	BMP2	650	ENSG00000125845	PAR-CLIP	Functional MTI (Weak)	23592263	validated
mirtarbase	MIMAT0004672	hsa-miR-106b-3p	BMP2	650	ENSG00000125845	qRT-PCR//Western blot	Functional MTI	28108317	validated
mirtarbase	MIMAT0000063	hsa-let-7b-5p	BMP7	655	ENSG00000101144	CLASH	Functional MTI (Weak)	23622248	validated
mirtarbase	MIMAT0000080	hsa-miR-24-3p	BMP7	655	ENSG00000101144	HITS-CLIP	Functional MTI (Weak)	23824327	validated
mirtarbase	MIMAT0001413	hsa-miR-20b-5p	BMP8B	656	ENSG00000116985	PAR-CLIP	Functional MTI (Weak)	23446348	validated
mirtarbase	MIMAT0001413	hsa-miR-20b-5p	BMP8B	656	ENSG00000116985	PAR-CLIP	Functional MTI (Weak)	21572407	validated
mirtarbase	MIMAT0001413	hsa-miR-20b-5p	BMP8B	656	ENSG00000116985	PAR-CLIP	Functional MTI (Weak)	20371350	validated
mirtarbase	MIMAT0003218	hsa-miR-92b-3p	BMPR1A	657	ENSG00000107779	PAR-CLIP	Functional MTI (Weak)	21572407	validated
mirtarbase	MIMAT0003218	hsa-miR-92b-3p	BMPR1A	657	ENSG00000107779	PAR-CLIP	Functional MTI (Weak)	20371350	validated
mirtarbase	MIMAT0000092	hsa-miR-92a-3p	BMPR1A	657	ENSG00000107779	PAR-CLIP	Functional MTI (Weak)	21572407	validated
mirtarbase	MIMAT0000092	hsa-miR-92a-3p	BMPR1A	657	ENSG00000107779	PAR-CLIP	Functional MTI (Weak)	20371350	validated
mirtarbase	MIMAT0000081	hsa-miR-25-3p	BMPR1A	657	ENSG00000107779	PAR-CLIP	Functional MTI (Weak)	21572407	validated
mirtarbase	MIMAT0000081	hsa-miR-25-3p	BMPR1A	657	ENSG00000107779	PAR-CLIP	Functional MTI (Weak)	20371350	validated
mirtarbase	MIMAT0000062	hsa-let-7a-5p	BMPR1B	658	ENSG00000138696	CLASH	Functional MTI (Weak)	23622248	validated
mirtarbase	MIMAT0000092	hsa-miR-92a-3p	BMPR2	659	ENSG00000204217	Luciferase reporter assay//qRT-PCR//Western blot	Non-Functional MTI	19390056	validated
mirtarbase	MIMAT0000092	hsa-miR-92a-3p	BMPR2	659	ENSG00000204217	HITS-CLIP	Functional MTI (Weak)	22473208	validated
mirtarbase	MIMAT0000252	hsa-miR-7-5p	BMPR2	659	ENSG00000204217	Microarray	Functional MTI (Weak)	17612493	validated
mirtarbase	MIMAT0001413	hsa-miR-20b-5p	BMPR2	659	ENSG00000204217	HITS-CLIP	Functional MTI (Weak)	22473208	validated
mirtarbase	MIMAT0003218	hsa-miR-92b-3p	BMPR2	659	ENSG00000204217	HITS-CLIP	Functional MTI (Weak)	22473208	validated
mirtarbase	MIMAT0000084	hsa-miR-27a-3p	BMPR2	659	ENSG00000204217	HITS-CLIP	Functional MTI (Weak)	22473208	validated
mirtarbase	MIMAT0017994	hsa-miR-3615	BMPR2	659	ENSG00000204217	HITS-CLIP	Functional MTI (Weak)	23824327	validated
mirtarbase	MIMAT0000062	hsa-let-7a-5p	POLR3D	661	ENSG00000168495	HITS-CLIP	Functional MTI (Weak)	23313552	validated
mirtarbase	MIMAT0000063	hsa-let-7b-5p	POLR3D	661	ENSG00000168495	HITS-CLIP	Functional MTI (Weak)	23313552	validated
mirtarbase	MIMAT0000080	hsa-miR-24-3p	POLR3D	661	ENSG00000168495	HITS-CLIP	Functional MTI (Weak)	23824327	validated
mirtarbase	MIMAT0001413	hsa-miR-20b-5p	BNIP2	663	ENSG00000140299	HITS-CLIP	Functional MTI (Weak)	22473208	validated
mirtarbase	MIMAT0001413	hsa-miR-20b-5p	BNIP2	663	ENSG00000140299	PAR-CLIP	Functional MTI (Weak)	23446348	validated
mirtarbase	MIMAT0001413	hsa-miR-20b-5p	BNIP2	663	ENSG00000140299	PAR-CLIP	Functional MTI (Weak)	21572407	validated
mirtarbase	MIMAT0001413	hsa-miR-20b-5p	BNIP2	663	ENSG00000140299	PAR-CLIP	Functional MTI (Weak)	20371350	validated
mirtarbase	MIMAT0000084	hsa-miR-27a-3p	BNIP3	664	ENSG00000176171	Microarray//qRT-PCR	Functional MTI (Weak)	22815788	validated
mirtarbase	MIMAT0000063	hsa-let-7b-5p	BNIP3L	665	ENSG00000104765	CLASH	Functional MTI (Weak)	23622248	validated
mirtarbase	MIMAT0000062	hsa-let-7a-5p	BNIP3L	665	ENSG00000104765	CLASH	Functional MTI (Weak)	23622248	validated
mirtarbase	MIMAT0000421	hsa-miR-122-5p	BPGM	669	ENSG00000172331	Microarray	Functional MTI (Weak)	17612493	validated
mirtarbase	MIMAT0000080	hsa-miR-24-3p	BRCA1	672	ENSG00000012048	Luciferase reporter assay//Microarray//qRT-PCR//Western blot	Functional MTI	19748357	validated
mirtarbase	MIMAT0000080	hsa-miR-24-3p	BRCA1	672	ENSG00000012048	Reporter assay;Western blot;qRT-PCR	Functional MTI	20018894	validated
mirtarbase	MIMAT0001413	hsa-miR-20b-5p	BRCA1	672	ENSG00000012048	Luciferase reporter assay//qRT-PCR	Functional MTI	23945289	validated
mirtarbase	MIMAT0000421	hsa-miR-122-5p	BRCA2	675	ENSG00000139618	Microarray	Functional MTI (Weak)	17612493	validated
mirtarbase	MIMAT0000062	hsa-let-7a-5p	ZFP36L1	677	ENSG00000185650	qRT-PCR	Functional MTI (Weak)	17942906	validated
mirtarbase	MIMAT0000084	hsa-miR-27a-3p	ZFP36L1	677	ENSG00000185650	PAR-CLIP	Functional MTI (Weak)	23592263	validated
mirtarbase	MIMAT0000084	hsa-miR-27a-3p	ZFP36L1	677	ENSG00000185650	PAR-CLIP	Functional MTI (Weak)	24398324	validated
mirtarbase	MIMAT0000084	hsa-miR-27a-3p	ZFP36L1	677	ENSG00000185650	PAR-CLIP	Functional MTI (Weak)	20371350	validated
mirtarbase	MIMAT0000084	hsa-miR-27a-3p	ZFP36L2	678	ENSG00000152518	HITS-CLIP	Functional MTI (Weak)	22473208	validated
mirtarbase	MIMAT0000092	hsa-miR-92a-3p	BSG	682	ENSG00000172270	CLASH	Functional MTI (Weak)	23622248	validated
mirtarbase	MIMAT0000646	hsa-miR-155-5p	KLF9	687	ENSG00000119138	Microarray	Functional MTI (Weak)	23807165	validated
mirtarbase	MIMAT0000092	hsa-miR-92a-3p	BTF3	689	ENSG00000145741	CLASH	Functional MTI (Weak)	23622248	validated
mirtarbase	MIMAT0003393	hsa-miR-425-5p	BTK	695	ENSG00000010671	ChIP-seq//Immunoblot//Luciferase reporter assay//Western blot	Functional MTI	27756747	validated
mirtarbase	MIMAT0000421	hsa-miR-122-5p	C3	718	ENSG00000125730	HITS-CLIP	Functional MTI (Weak)	23824327	validated
mirtarbase	MIMAT0000063	hsa-let-7b-5p	VPS51	738	ENSG00000149823	Proteomics	Functional MTI (Weak)	18668040	validated
mirtarbase	MIMAT0000761	hsa-miR-324-5p	VPS51	738	ENSG00000149823	CLASH	Functional MTI (Weak)	23622248	validated
mirtarbase	MIMAT0000063	hsa-let-7b-5p	CA12	771	ENSG00000074410	Proteomics	Functional MTI (Weak)	18668040	validated
mirtarbase	MIMAT0010133	hsa-miR-2110	CACNA1C	775	ENSG00000151067	PAR-CLIP	Functional MTI (Weak)	20371350	validated
mirtarbase	MIMAT0004672	hsa-miR-106b-3p	CACNA1E	777	ENSG00000198216	HITS-CLIP	Functional MTI (Weak)	19536157	validated
mirtarbase	MIMAT0010133	hsa-miR-2110	CACNB2	783	ENSG00000165995	HITS-CLIP	Functional MTI (Weak)	19536157	validated
mirtarbase	MIMAT0003218	hsa-miR-92b-3p	CAD	790	ENSG00000084774	CLASH	Functional MTI (Weak)	23622248	validated
mirtarbase	MIMAT0003218	hsa-miR-92b-3p	CAD	790	ENSG00000084774	PAR-CLIP	Functional MTI (Weak)	27292025	validated
mirtarbase	MIMAT0000092	hsa-miR-92a-3p	CAD	790	ENSG00000084774	CLASH	Functional MTI (Weak)	23622248	validated
mirtarbase	MIMAT0000092	hsa-miR-92a-3p	CAD	790	ENSG00000084774	PAR-CLIP	Functional MTI (Weak)	27292025	validated
mirtarbase	MIMAT0000081	hsa-miR-25-3p	CAD	790	ENSG00000084774	PAR-CLIP	Functional MTI (Weak)	27292025	validated
mirtarbase	MIMAT0000421	hsa-miR-122-5p	CALD1	800	ENSG00000122786	Proteomics	Functional MTI (Weak)	21750653	validated
mirtarbase	MIMAT0000252	hsa-miR-7-5p	CALM3	808	ENSG00000160014	Microarray	Functional MTI (Weak)	19073608	validated
mirtarbase	MIMAT0000252	hsa-miR-7-5p	CALM3	808	ENSG00000160014	PAR-CLIP	Functional MTI (Weak)	23592263	validated
mirtarbase	MIMAT0000252	hsa-miR-7-5p	CALM3	808	ENSG00000160014	PAR-CLIP	Functional MTI (Weak)	24398324	validated
mirtarbase	MIMAT0000252	hsa-miR-7-5p	CALM3	808	ENSG00000160014	PAR-CLIP	Functional MTI (Weak)	23446348	validated
mirtarbase	MIMAT0000252	hsa-miR-7-5p	CALM3	808	ENSG00000160014	PAR-CLIP	Functional MTI (Weak)	21572407	validated
mirtarbase	MIMAT0000252	hsa-miR-7-5p	CALM3	808	ENSG00000160014	PAR-CLIP	Functional MTI (Weak)	20371350	validated
mirtarbase	MIMAT0000252	hsa-miR-7-5p	CALM3	808	ENSG00000160014	PAR-CLIP	Functional MTI (Weak)	26701625	validated
mirtarbase	MIMAT0000421	hsa-miR-122-5p	CALM3	808	ENSG00000160014	PAR-CLIP	Functional MTI (Weak)	26701625	validated
mirtarbase	MIMAT0000421	hsa-miR-122-5p	CALR	811	ENSG00000179218	Proteomics	Functional MTI (Weak)	21750653	validated
mirtarbase	MIMAT0000646	hsa-miR-155-5p	CALU	813	ENSG00000128595	Proteomics	Functional MTI (Weak)	18668040	validated
mirtarbase	MIMAT0000646	hsa-miR-155-5p	CALU	813	ENSG00000128595	HITS-CLIP	Functional MTI (Weak)	22473208	validated
mirtarbase	MIMAT0000421	hsa-miR-122-5p	CALU	813	ENSG00000128595	Proteomics	Functional MTI (Weak)	21750653	validated
mirtarbase	MIMAT0000252	hsa-miR-7-5p	CALU	813	ENSG00000128595	Microarray	Functional MTI (Weak)	17612493	validated
mirtarbase	MIMAT0000062	hsa-let-7a-5p	CALU	813	ENSG00000128595	PAR-CLIP	Functional MTI (Weak)	20371350	validated
mirtarbase	MIMAT0000063	hsa-let-7b-5p	CALU	813	ENSG00000128595	PAR-CLIP	Functional MTI (Weak)	20371350	validated
mirtarbase	MIMAT0005884	hsa-miR-1294	CALU	813	ENSG00000128595	PAR-CLIP	Functional MTI (Weak)	20371350	validated
mirtarbase	MIMAT0000252	hsa-miR-7-5p	CAMK2D	817	ENSG00000145349	Microarray	Functional MTI (Weak)	19073608	validated
mirtarbase	MIMAT0000062	hsa-let-7a-5p	CAMK2D	817	ENSG00000145349	CLASH	Functional MTI (Weak)	23622248	validated
mirtarbase	MIMAT0000252	hsa-miR-7-5p	CANX	821	ENSG00000127022	PAR-CLIP	Functional MTI (Weak)	23592263	validated
mirtarbase	MIMAT0000252	hsa-miR-7-5p	CANX	821	ENSG00000127022	PAR-CLIP	Functional MTI (Weak)	24398324	validated
mirtarbase	MIMAT0000252	hsa-miR-7-5p	CANX	821	ENSG00000127022	PAR-CLIP	Functional MTI (Weak)	20371350	validated
mirtarbase	MIMAT0000063	hsa-let-7b-5p	CAPG	822	ENSG00000042493	pSILAC//Proteomics;Other	Functional MTI (Weak)	18668040	validated
mirtarbase	MIMAT0000252	hsa-miR-7-5p	CAPN2	824	ENSG00000162909	Sequencing	Functional MTI (Weak)	20371350	validated
mirtarbase	MIMAT0000252	hsa-miR-7-5p	CAPZA1	829	ENSG00000116489	Microarray//Microarray;Other	Functional MTI (Weak)	19073608	validated
mirtarbase	MIMAT0000252	hsa-miR-7-5p	CAPZA1	829	ENSG00000116489	Microarray	Functional MTI (Weak)	17612493	validated
mirtarbase	MIMAT0001413	hsa-miR-20b-5p	CAPZA2	830	ENSG00000198898	HITS-CLIP	Functional MTI (Weak)	23313552	validated
mirtarbase	MIMAT0001413	hsa-miR-20b-5p	CAPZA2	830	ENSG00000198898	HITS-CLIP	Functional MTI (Weak)	27418678	validated
mirtarbase	MIMAT0000252	hsa-miR-7-5p	CAPZB	832	ENSG00000077549	PAR-CLIP	Functional MTI (Weak)	23592263	validated
mirtarbase	MIMAT0000081	hsa-miR-25-3p	CAPZB	832	ENSG00000077549	PAR-CLIP	Functional MTI (Weak)	26701625	validated
mirtarbase	MIMAT0000092	hsa-miR-92a-3p	CAPZB	832	ENSG00000077549	PAR-CLIP	Functional MTI (Weak)	26701625	validated
mirtarbase	MIMAT0003218	hsa-miR-92b-3p	CAPZB	832	ENSG00000077549	PAR-CLIP	Functional MTI (Weak)	26701625	validated
mirtarbase	MIMAT0001413	hsa-miR-20b-5p	CASP2	835	ENSG00000106144	HITS-CLIP	Functional MTI (Weak)	22473208	validated
mirtarbase	MIMAT0000062	hsa-let-7a-5p	CASP3	836	ENSG00000164305	Luciferase reporter assay//Western blot	Functional MTI	18758960	validated
mirtarbase	MIMAT0000646	hsa-miR-155-5p	CASP3	836	ENSG00000164305	Luciferase reporter assay	Functional MTI	26574931	validated
mirtarbase	MIMAT0000421	hsa-miR-122-5p	CASP7	840	ENSG00000165806	Microarray	Functional MTI (Weak)	17612493	validated
mirtarbase	MIMAT0000062	hsa-let-7a-5p	CASP8	841	ENSG00000064012	Western blot	Non-Functional MTI	18758960	validated
mirtarbase	MIMAT0000062	hsa-let-7a-5p	CASP9	842	ENSG00000132906	Western blot	Non-Functional MTI	18758960	validated
mirtarbase	MIMAT0000252	hsa-miR-7-5p	CASP9	842	ENSG00000132906	Microarray	Functional MTI (Weak)	19073608	validated
mirtarbase	MIMAT0000080	hsa-miR-24-3p	CASP10	843	ENSG00000003400	HITS-CLIP	Functional MTI (Weak)	19536157	validated
mirtarbase	MIMAT0000646	hsa-miR-155-5p	CAT	847	ENSG00000121691	Proteomics	Functional MTI (Weak)	18668040	validated
mirtarbase	MIMAT0000252	hsa-miR-7-5p	CAV1	857	ENSG00000105974	Microarray	Functional MTI (Weak)	19073608	validated
mirtarbase	MIMAT0000252	hsa-miR-7-5p	CAV1	857	ENSG00000105974	PAR-CLIP	Functional MTI (Weak)	20371350	validated
mirtarbase	MIMAT0001413	hsa-miR-20b-5p	CAV1	857	ENSG00000105974	PAR-CLIP	Functional MTI (Weak)	20371350	validated
mirtarbase	MIMAT0000646	hsa-miR-155-5p	RUNX2	860	ENSG00000124813	Luciferase reporter assay//qRT-PCR//Western blot	Functional MTI	20427544	validated
mirtarbase	MIMAT0000084	hsa-miR-27a-3p	RUNX1	861	ENSG00000159216	HITS-CLIP	Functional MTI (Weak)	23313552	validated
mirtarbase	MIMAT0001413	hsa-miR-20b-5p	RUNX3	864	ENSG00000020633	PAR-CLIP	Functional MTI (Weak)	20371350	validated
mirtarbase	MIMAT0000646	hsa-miR-155-5p	CBFB	865	ENSG00000067955	pSILAC//Proteomics;Other	Functional MTI (Weak)	18668040	validated
mirtarbase	MIMAT0000063	hsa-let-7b-5p	CBFB	865	ENSG00000067955	Microarray	Functional MTI (Weak)	17699775	validated
mirtarbase	MIMAT0000092	hsa-miR-92a-3p	CBFB	865	ENSG00000067955	CLASH	Functional MTI (Weak)	23622248	validated
mirtarbase	MIMAT0000646	hsa-miR-155-5p	CBL	867	ENSG00000110395	HITS-CLIP	Functional MTI (Weak)	22473208	validated
mirtarbase	MIMAT0000092	hsa-miR-92a-3p	CBR1	873	ENSG00000159228	CLASH	Functional MTI (Weak)	23622248	validated
mirtarbase	MIMAT0004672	hsa-miR-106b-3p	CBS	875	ENSG00000160200	CLASH	Functional MTI (Weak)	23622248	validated
mirtarbase	MIMAT0000761	hsa-miR-324-5p	CBS	875	ENSG00000160200	CLASH	Functional MTI (Weak)	23622248	validated
mirtarbase	MIMAT0000092	hsa-miR-92a-3p	CBS	875	ENSG00000160200	CLASH	Functional MTI (Weak)	23622248	validated
mirtarbase	MIMAT0000252	hsa-miR-7-5p	CBS	875	ENSG00000160200	PAR-CLIP	Functional MTI (Weak)	23592263	validated
mirtarbase	MIMAT0000252	hsa-miR-7-5p	CBS	875	ENSG00000160200	PAR-CLIP	Functional MTI (Weak)	20371350	validated
mirtarbase	MIMAT0000080	hsa-miR-24-3p	CCNA2	890	ENSG00000145386	Luciferase reporter assay//Microarray//qRT-PCR//Western blot//Reporter assay;Western blot;qRT-PCR;Other	Functional MTI	19748357	validated
mirtarbase	MIMAT0000063	hsa-let-7b-5p	CCNA2	890	ENSG00000145386	Immunoblot//Immunofluorescence//Luciferase reporter assay//qRT-PCR	Functional MTI	18379589	validated
mirtarbase	MIMAT0000080	hsa-miR-24-3p	CCNB1	891	ENSG00000134057	Microarray	Functional MTI (Weak)	19748357	validated
mirtarbase	MIMAT0000092	hsa-miR-92a-3p	CCNB1	891	ENSG00000134057	CLASH	Functional MTI (Weak)	23622248	validated
mirtarbase	MIMAT0000092	hsa-miR-92a-3p	CCNB1	891	ENSG00000134057	PAR-CLIP	Functional MTI (Weak)	26701625	validated
mirtarbase	MIMAT0000063	hsa-let-7b-5p	CCNB1	891	ENSG00000134057	CLASH	Functional MTI (Weak)	23622248	validated
mirtarbase	MIMAT0000081	hsa-miR-25-3p	CCNB1	891	ENSG00000134057	PAR-CLIP	Functional MTI (Weak)	26701625	validated
mirtarbase	MIMAT0003218	hsa-miR-92b-3p	CCNB1	891	ENSG00000134057	PAR-CLIP	Functional MTI (Weak)	26701625	validated
mirtarbase	MIMAT0000063	hsa-let-7b-5p	CCND2	894	ENSG00000118971	Luciferase reporter assay	Functional MTI	17699775	validated
mirtarbase	MIMAT0000063	hsa-let-7b-5p	CCND2	894	ENSG00000118971	qRT-PCR	Functional MTI (Weak)	17942906	validated
mirtarbase	MIMAT0000063	hsa-let-7b-5p	CCND2	894	ENSG00000118971	Immunohistochemistry//Luciferase reporter assay//QRTPCR//Western blot	Functional MTI	23482325	validated
mirtarbase	MIMAT0000062	hsa-let-7a-5p	CCND2	894	ENSG00000118971	Luciferase reporter assay//qRT-PCR//Western blot	Functional MTI	20418948	validated
mirtarbase	MIMAT0000062	hsa-let-7a-5p	CCND2	894	ENSG00000118971	qRT-PCR//Western blot	Functional MTI	26393798	validated
mirtarbase	MIMAT0000646	hsa-miR-155-5p	CCND2	894	ENSG00000118971	qRT-PCR//Western blot	Functional MTI	26986233	validated
mirtarbase	MIMAT0000761	hsa-miR-324-5p	CCND3	896	ENSG00000112576	CLASH	Functional MTI (Weak)	23622248	validated
mirtarbase	MIMAT0000063	hsa-let-7b-5p	CCND3	896	ENSG00000112576	CLASH	Functional MTI (Weak)	23622248	validated
mirtarbase	MIMAT0000092	hsa-miR-92a-3p	CCNE1	898	ENSG00000105173	CLASH	Functional MTI (Weak)	23622248	validated
mirtarbase	MIMAT0000252	hsa-miR-7-5p	CCNE1	898	ENSG00000105173	Flow//Luciferase reporter assay//qRT-PCR//Western blot	Functional MTI	24370822	validated
mirtarbase	MIMAT0000252	hsa-miR-7-5p	CCNE1	898	ENSG00000105173	qRT-PCR//Western blot	Functional MTI	27391479	validated
mirtarbase	MIMAT0000063	hsa-let-7b-5p	CCNF	899	ENSG00000162063	Microarray	Functional MTI (Weak)	17699775	validated
mirtarbase	MIMAT0000063	hsa-let-7b-5p	CCNF	899	ENSG00000162063	CLASH	Functional MTI (Weak)	23622248	validated
mirtarbase	MIMAT0000421	hsa-miR-122-5p	CCNG1	900	ENSG00000113328	Reporter assay	Functional MTI	17616664	validated
mirtarbase	MIMAT0000421	hsa-miR-122-5p	CCNG1	900	ENSG00000113328	Western blot	Functional MTI	19584283	validated
mirtarbase	MIMAT0000421	hsa-miR-122-5p	CCNG1	900	ENSG00000113328	qRT-PCR	Functional MTI (Weak)	23126531	validated
mirtarbase	MIMAT0000421	hsa-miR-122-5p	CCNG1	900	ENSG00000113328	Reporter assay;Western blot	Functional MTI	18692484	validated
mirtarbase	MIMAT0000421	hsa-miR-122-5p	CCNG1	900	ENSG00000113328	qRT-PCR//Western blot	Functional MTI	27528885	validated
mirtarbase	MIMAT0000080	hsa-miR-24-3p	CCNG1	900	ENSG00000113328	CLASH	Functional MTI (Weak)	23622248	validated
mirtarbase	MIMAT0000063	hsa-let-7b-5p	CCNG1	900	ENSG00000113328	CLASH	Functional MTI (Weak)	23622248	validated
mirtarbase	MIMAT0000062	hsa-let-7a-5p	CCNG1	900	ENSG00000113328	CLASH	Functional MTI (Weak)	23622248	validated
mirtarbase	MIMAT0000084	hsa-miR-27a-3p	CCNT2	905	ENSG00000082258	HITS-CLIP	Functional MTI (Weak)	22473208	validated
mirtarbase	MIMAT0000646	hsa-miR-155-5p	CCNT2	905	ENSG00000082258	HITS-CLIP	Functional MTI (Weak)	22473208	validated
mirtarbase	MIMAT0000252	hsa-miR-7-5p	CCNT2	905	ENSG00000082258	PAR-CLIP	Functional MTI (Weak)	21572407	validated
mirtarbase	MIMAT0000063	hsa-let-7b-5p	CCNT2	905	ENSG00000082258	PAR-CLIP	Functional MTI (Weak)	21572407	validated
mirtarbase	MIMAT0000062	hsa-let-7a-5p	CCNT2	905	ENSG00000082258	PAR-CLIP	Functional MTI (Weak)	21572407	validated
mirtarbase	MIMAT0000080	hsa-miR-24-3p	CD3D	915	ENSG00000167286	PAR-CLIP	Functional MTI (Weak)	21572407	validated
mirtarbase	MIMAT0000080	hsa-miR-24-3p	CD3D	915	ENSG00000167286	HITS-CLIP	Functional MTI (Weak)	23824327	validated
mirtarbase	MIMAT0001413	hsa-miR-20b-5p	CD28	940	ENSG00000178562	HITS-CLIP	Functional MTI (Weak)	23313552	validated
mirtarbase	MIMAT0000421	hsa-miR-122-5p	SIGLEC6	946	ENSG00000105492	PAR-CLIP	Functional MTI (Weak)	27292025	validated
mirtarbase	MIMAT0000080	hsa-miR-24-3p	CD34	947	ENSG00000174059	qRT-PCR	Functional MTI (Weak)	19748357	validated
mirtarbase	MIMAT0000646	hsa-miR-155-5p	CD36	948	ENSG00000135218	Proteomics;Other	Functional MTI (Weak)	20584899	validated
mirtarbase	MIMAT0000761	hsa-miR-324-5p	SCARB1	949	ENSG00000073060	CLASH	Functional MTI (Weak)	23622248	validated
mirtarbase	MIMAT0000092	hsa-miR-92a-3p	SCARB1	949	ENSG00000073060	CLASH	Functional MTI (Weak)	23622248	validated
mirtarbase	MIMAT0000252	hsa-miR-7-5p	SCARB2	950	ENSG00000138760	Microarray	Functional MTI (Weak)	17612493	validated
mirtarbase	MIMAT0000252	hsa-miR-7-5p	SCARB2	950	ENSG00000138760	Microarray	Functional MTI (Weak)	19073608	validated
mirtarbase	MIMAT0000092	hsa-miR-92a-3p	SCARB2	950	ENSG00000138760	CLASH	Functional MTI (Weak)	23622248	validated
mirtarbase	MIMAT0019856	hsa-miR-4732-3p	SCARB2	950	ENSG00000138760	PAR-CLIP	Functional MTI (Weak)	24398324	validated
mirtarbase	MIMAT0019856	hsa-miR-4732-3p	SCARB2	950	ENSG00000138760	PAR-CLIP	Functional MTI (Weak)	21572407	validated
mirtarbase	MIMAT0000646	hsa-miR-155-5p	ENTPD1	953	ENSG00000138185	HITS-CLIP	Functional MTI (Weak)	22473208	validated
mirtarbase	MIMAT0000421	hsa-miR-122-5p	ENTPD1	953	ENSG00000138185	HITS-CLIP	Functional MTI (Weak)	23824327	validated
mirtarbase	MIMAT0000252	hsa-miR-7-5p	ENTPD6	955	ENSG00000197586	Microarray	Functional MTI (Weak)	19073608	validated
mirtarbase	MIMAT0000063	hsa-let-7b-5p	ENTPD6	955	ENSG00000197586	CLASH	Functional MTI (Weak)	23622248	validated
mirtarbase	MIMAT0002177	hsa-miR-486-5p	CD40	958	ENSG00000101017	Microarray//qRT-PCR	Functional MTI (Weak)	19475450	validated
mirtarbase	MIMAT0001413	hsa-miR-20b-5p	CD47	961	ENSG00000196776	HITS-CLIP	Functional MTI (Weak)	22473208	validated
mirtarbase	MIMAT0000092	hsa-miR-92a-3p	CD59	966	ENSG00000085063	CLASH	Functional MTI (Weak)	23622248	validated
mirtarbase	MIMAT0000063	hsa-let-7b-5p	CD59	966	ENSG00000085063	PAR-CLIP	Functional MTI (Weak)	23446348	validated
mirtarbase	MIMAT0000063	hsa-let-7b-5p	CD59	966	ENSG00000085063	PAR-CLIP	Functional MTI (Weak)	20371350	validated
mirtarbase	MIMAT0000062	hsa-let-7a-5p	CD59	966	ENSG00000085063	PAR-CLIP	Functional MTI (Weak)	23446348	validated
mirtarbase	MIMAT0000062	hsa-let-7a-5p	CD59	966	ENSG00000085063	PAR-CLIP	Functional MTI (Weak)	20371350	validated
mirtarbase	MIMAT0000646	hsa-miR-155-5p	CD68	968	ENSG00000129226	Western blot	Functional MTI	21030878	validated
mirtarbase	MIMAT0003218	hsa-miR-92b-3p	CD69	969	ENSG00000110848	HITS-CLIP	Functional MTI (Weak)	22473208	validated
mirtarbase	MIMAT0000092	hsa-miR-92a-3p	CD69	969	ENSG00000110848	HITS-CLIP	Functional MTI (Weak)	22473208	validated
mirtarbase	MIMAT0000092	hsa-miR-92a-3p	CD69	969	ENSG00000110848	Flow//Immunoprecipitaion//Luciferase reporter assay//qRT-PCR//Western blot	Functional MTI	26937033	validated
mirtarbase	MIMAT0000646	hsa-miR-155-5p	CD81	975	ENSG00000110651	Proteomics	Functional MTI (Weak)	18668040	validated
mirtarbase	MIMAT0000063	hsa-let-7b-5p	CD81	975	ENSG00000110651	CLASH	Functional MTI (Weak)	23622248	validated
mirtarbase	MIMAT0000445	hsa-miR-126-3p	ADGRE5	976	ENSG00000123146	FACS//Flow//GFP reporter assay//Luciferase reporter assay//qRT-PCR	Functional MTI	24274104	validated
mirtarbase	MIMAT0000063	hsa-let-7b-5p	CD151	977	ENSG00000177697	CLASH	Functional MTI (Weak)	23622248	validated
mirtarbase	MIMAT0000080	hsa-miR-24-3p	CDK1	983	ENSG00000170312	Microarray//Reporter assay;Western blot;qRT-PCR;Microarray;Other	Functional MTI	19748357	validated
mirtarbase	MIMAT0000092	hsa-miR-92a-3p	CDK1	983	ENSG00000170312	CLASH	Functional MTI (Weak)	23622248	validated
mirtarbase	MIMAT0003218	hsa-miR-92b-3p	CDC5L	988	ENSG00000096401	PAR-CLIP	Functional MTI (Weak)	23592263	validated
mirtarbase	MIMAT0000092	hsa-miR-92a-3p	CDC5L	988	ENSG00000096401	PAR-CLIP	Functional MTI (Weak)	23592263	validated
mirtarbase	MIMAT0000081	hsa-miR-25-3p	CDC5L	988	ENSG00000096401	PAR-CLIP	Functional MTI (Weak)	23592263	validated
mirtarbase	MIMAT0003218	hsa-miR-92b-3p	CDC6	990	ENSG00000094804	HITS-CLIP	Functional MTI (Weak)	22473208	validated
mirtarbase	MIMAT0000092	hsa-miR-92a-3p	CDC6	990	ENSG00000094804	HITS-CLIP	Functional MTI (Weak)	22473208	validated
mirtarbase	MIMAT0000092	hsa-miR-92a-3p	CDC20	991	ENSG00000117399	CLASH	Functional MTI (Weak)	23622248	validated
mirtarbase	MIMAT0000063	hsa-let-7b-5p	CDC25A	993	ENSG00000164045	Immunohistochemistry//qRT-PCR	Functional MTI (Weak)	19966857	validated
mirtarbase	MIMAT0000063	hsa-let-7b-5p	CDC25A	993	ENSG00000164045	Luciferase reporter assay//Microarray//Western blot	Functional MTI	17699775	validated
mirtarbase	MIMAT0000092	hsa-miR-92a-3p	CDC25A	993	ENSG00000164045	CLASH	Functional MTI (Weak)	23622248	validated
mirtarbase	MIMAT0000252	hsa-miR-7-5p	CDC25B	994	ENSG00000101224	Microarray	Functional MTI (Weak)	19073608	validated
mirtarbase	MIMAT0000062	hsa-let-7a-5p	CDC25B	994	ENSG00000101224	CLASH	Functional MTI (Weak)	23622248	validated
mirtarbase	MIMAT0003393	hsa-miR-425-5p	CDC25B	994	ENSG00000101224	PAR-CLIP	Functional MTI (Weak)	23592263	validated
mirtarbase	MIMAT0003218	hsa-miR-92b-3p	CDC27	996	ENSG00000004897	HITS-CLIP	Functional MTI (Weak)	22473208	validated
mirtarbase	MIMAT0000092	hsa-miR-92a-3p	CDC27	996	ENSG00000004897	HITS-CLIP	Functional MTI (Weak)	22473208	validated
mirtarbase	MIMAT0000084	hsa-miR-27a-3p	CDC27	996	ENSG00000004897	Luciferase reporter assay//Western blot	Functional MTI	25943633	validated
mirtarbase	MIMAT0000063	hsa-let-7b-5p	CDC34	997	ENSG00000099804	Luciferase reporter assay//Western blot	Functional MTI	19126550	validated
mirtarbase	MIMAT0000063	hsa-let-7b-5p	CDC34	997	ENSG00000099804	Microarray	Functional MTI (Weak)	17699775	validated
mirtarbase	MIMAT0000063	hsa-let-7b-5p	CDC34	997	ENSG00000099804	Immunoblot//qRT-PCR//Western blot	Functional MTI	21252116	validated
mirtarbase	MIMAT0000062	hsa-let-7a-5p	CDC34	997	ENSG00000099804	Immunoblot//qRT-PCR//Western blot	Functional MTI	21252116	validated
mirtarbase	MIMAT0000092	hsa-miR-92a-3p	CDH1	999	ENSG00000039068	Luciferase reporter assay//Northern blot//qRT-PCR	Functional MTI	21148309	validated
mirtarbase	MIMAT0000081	hsa-miR-25-3p	CDH1	999	ENSG00000039068	Luciferase reporter assay//qRT-PCR//Western blot	Functional MTI	22450326	validated
mirtarbase	MIMAT0000646	hsa-miR-155-5p	CDH2	1000	ENSG00000170558	Proteomics	Functional MTI (Weak)	19386588	validated
mirtarbase	MIMAT0000646	hsa-miR-155-5p	CDH6	1004	ENSG00000113361	Proteomics	Functional MTI (Weak)	20584899	validated
mirtarbase	MIMAT0000084	hsa-miR-27a-3p	CDH6	1004	ENSG00000113361	PAR-CLIP	Functional MTI (Weak)	22100165	validated
mirtarbase	MIMAT0000080	hsa-miR-24-3p	CDH7	1005	ENSG00000081138	HITS-CLIP	Functional MTI (Weak)	23824327	validated
mirtarbase	MIMAT0000646	hsa-miR-155-5p	CDH13	1012	ENSG00000140945	Proteomics	Functional MTI (Weak)	18668040	validated
mirtarbase	MIMAT0000646	hsa-miR-155-5p	CDK2	1017	ENSG00000123374	Proteomics	Functional MTI (Weak)	18668040	validated
mirtarbase	MIMAT0001413	hsa-miR-20b-5p	CDK2	1017	ENSG00000123374	Immunoblot//Immunoprecipitaion//qRT-PCR	Functional MTI (Weak)	26166554	validated
mirtarbase	MIMAT0000080	hsa-miR-24-3p	CDK4	1019	ENSG00000135446	Luciferase reporter assay//Microarray//qRT-PCR//Western blot//Reporter assay;Western blot;qRT-PCR;Other	Functional MTI	19748357	validated
mirtarbase	MIMAT0000646	hsa-miR-155-5p	CDK4	1019	ENSG00000135446	Proteomics	Functional MTI (Weak)	18668040	validated
mirtarbase	MIMAT0000421	hsa-miR-122-5p	CDK4	1019	ENSG00000135446	Reporter assay	Functional MTI	21750653	validated
mirtarbase	MIMAT0000421	hsa-miR-122-5p	CDK4	1019	ENSG00000135446	HITS-CLIP	Functional MTI (Weak)	23824327	validated
mirtarbase	MIMAT0000081	hsa-miR-25-3p	CDK4	1019	ENSG00000135446	CLASH	Functional MTI (Weak)	23622248	validated
mirtarbase	MIMAT0002177	hsa-miR-486-5p	CDK4	1019	ENSG00000135446	Luciferase reporter assay	Functional MTI	27049724	validated
mirtarbase	MIMAT0000646	hsa-miR-155-5p	CDK5	1020	ENSG00000164885	Proteomics	Functional MTI (Weak)	18668040	validated
mirtarbase	MIMAT0000062	hsa-let-7a-5p	CDK6	1021	ENSG00000105810	CLASH	Functional MTI (Weak)	23622248	validated
mirtarbase	MIMAT0000062	hsa-let-7a-5p	CDK6	1021	ENSG00000105810	Luciferase reporter assay//Western blot//	Functional MTI	24383407	validated
mirtarbase	MIMAT0000063	hsa-let-7b-5p	CDK6	1021	ENSG00000105810	Luciferase reporter assay//Microarray//Western blot	Functional MTI	17699775	validated
mirtarbase	MIMAT0001413	hsa-miR-20b-5p	CDK6	1021	ENSG00000105810	Immunoblot//Immunoprecipitaion//qRT-PCR	Functional MTI (Weak)	26166554	validated
mirtarbase	MIMAT0000092	hsa-miR-92a-3p	CDK9	1025	ENSG00000136807	CLASH	Functional MTI (Weak)	23622248	validated
mirtarbase	MIMAT0001413	hsa-miR-20b-5p	CDKN1A	1026	ENSG00000124762	qRT-PCR//Luciferase reporter assay//Western blot//Reporter assay;Other	Functional MTI	18212054	validated
mirtarbase	MIMAT0001413	hsa-miR-20b-5p	CDKN1A	1026	ENSG00000124762	qRT-PCR//Luciferase reporter assay//Western blot	Functional MTI	20190813	validated
mirtarbase	MIMAT0001413	hsa-miR-20b-5p	CDKN1A	1026	ENSG00000124762	HITS-CLIP	Functional MTI (Weak)	22473208	validated
mirtarbase	MIMAT0000062	hsa-let-7a-5p	CDKN1A	1026	ENSG00000124762	Western blot	Functional MTI	19818775	validated
mirtarbase	MIMAT0000062	hsa-let-7a-5p	CDKN1A	1026	ENSG00000124762	PAR-CLIP	Functional MTI (Weak)	21572407	validated
mirtarbase	MIMAT0000063	hsa-let-7b-5p	CDKN1A	1026	ENSG00000124762	PAR-CLIP	Functional MTI (Weak)	21572407	validated
mirtarbase	MIMAT0000063	hsa-let-7b-5p	CDKN1A	1026	ENSG00000124762	Immunoblot//Microarray//qRT-PCR	Functional MTI (Weak)	25578966	validated
mirtarbase	MIMAT0000080	hsa-miR-24-3p	CDKN1B	1027	ENSG00000111276	Luciferase reporter assay	Non-Functional MTI	17627278	validated
mirtarbase	MIMAT0000080	hsa-miR-24-3p	CDKN1B	1027	ENSG00000111276	Luciferase reporter assay//qRT-PCR//Western blot	Functional MTI	20816961	validated
mirtarbase	MIMAT0000080	hsa-miR-24-3p	CDKN1B	1027	ENSG00000111276	Sequencing	Functional MTI (Weak)	20371350	validated
mirtarbase	MIMAT0000080	hsa-miR-24-3p	CDKN1B	1027	ENSG00000111276	Microarray	Functional MTI (Weak)	19748357	validated
mirtarbase	MIMAT0000080	hsa-miR-24-3p	CDKN1B	1027	ENSG00000111276	Flow//Luciferase reporter assay//qRT-PCR//Western blot	Functional MTI	23553486	validated
mirtarbase	MIMAT0000080	hsa-miR-24-3p	CDKN1B	1027	ENSG00000111276	Luciferase reporter assay	Functional MTI	26847530	validated
mirtarbase	MIMAT0000080	hsa-miR-24-3p	CDKN1B	1027	ENSG00000111276	Luciferase reporter assay//qRT-PCR//Western blot	Functional MTI	26044523	validated
mirtarbase	MIMAT0000646	hsa-miR-155-5p	CDKN1B	1027	ENSG00000111276	PAR-CLIP	Functional MTI (Weak)	23592263	validated
mirtarbase	MIMAT0000646	hsa-miR-155-5p	CDKN1B	1027	ENSG00000111276	PAR-CLIP	Functional MTI (Weak)	23446348	validated
mirtarbase	MIMAT0000646	hsa-miR-155-5p	CDKN1B	1027	ENSG00000111276	PAR-CLIP	Functional MTI (Weak)	22012620	validated
mirtarbase	MIMAT0000646	hsa-miR-155-5p	CDKN1B	1027	ENSG00000111276	PAR-CLIP	Functional MTI (Weak)	20371350	validated
mirtarbase	MIMAT0000063	hsa-let-7b-5p	CDKN1B	1027	ENSG00000111276	Immunoblot//Microarray//qRT-PCR	Functional MTI (Weak)	25578966	validated
mirtarbase	MIMAT0003218	hsa-miR-92b-3p	CDKN1C	1028	ENSG00000129757	Luciferase reporter assay//Western blot	Functional MTI	19544458	validated
mirtarbase	MIMAT0000081	hsa-miR-25-3p	CDKN1C	1028	ENSG00000129757	qRT-PCR//Luciferase reporter assay//Western blot	Functional MTI	19153141	validated
mirtarbase	MIMAT0000080	hsa-miR-24-3p	CDKN2A	1029	ENSG00000147889	qRT-PCR//Western blot//Reporter assay;Other	Functional MTI	18365017	validated
mirtarbase	MIMAT0000646	hsa-miR-155-5p	CDKN2A	1029	ENSG00000147889	Proteomics	Functional MTI (Weak)	18668040	validated
mirtarbase	MIMAT0001631	hsa-miR-451a	CDKN2D	1032	ENSG00000129355	Luciferase reporter assay//Western blot	Functional MTI	26019450	validated
mirtarbase	MIMAT0000092	hsa-miR-92a-3p	CDKN3	1033	ENSG00000100526	CLASH	Functional MTI (Weak)	23622248	validated
mirtarbase	MIMAT0000761	hsa-miR-324-5p	CDS1	1040	ENSG00000163624	CLASH	Functional MTI (Weak)	23622248	validated
mirtarbase	MIMAT0000646	hsa-miR-155-5p	CEBPB	1051	ENSG00000172216	Luciferase reporter assay	Functional MTI	18367535	validated
mirtarbase	MIMAT0000646	hsa-miR-155-5p	CEBPB	1051	ENSG00000172216	Microarray//qRT-PCR//Western blot	Functional MTI	19193853	validated
mirtarbase	MIMAT0000646	hsa-miR-155-5p	CEBPB	1051	ENSG00000172216	Luciferase reporter assay//qRT-PCR//Western blot	Functional MTI	20427544	validated
mirtarbase	MIMAT0000646	hsa-miR-155-5p	CEBPB	1051	ENSG00000172216	pSILAC//Proteomics	Functional MTI (Weak)	18668040	validated
mirtarbase	MIMAT0000646	hsa-miR-155-5p	CEBPB	1051	ENSG00000172216	Luciferase reporter assay//qRT-PCR	Functional MTI	21813606	validated
mirtarbase	MIMAT0000646	hsa-miR-155-5p	CEBPB	1051	ENSG00000172216	Luciferase reporter assay	Functional MTI	19596814	validated
mirtarbase	MIMAT0000646	hsa-miR-155-5p	CEBPB	1051	ENSG00000172216	ELISA//Immunoblot//Immunocytochemistry//Immunofluorescence//Luciferase reporter assay//qRT-PCR	Functional MTI	19887047	validated
mirtarbase	MIMAT0000646	hsa-miR-155-5p	CEBPB	1051	ENSG00000172216	Western blot	Functional MTI	23749759	validated
mirtarbase	MIMAT0000646	hsa-miR-155-5p	CEBPB	1051	ENSG00000172216	Chip//ELISA//Luciferase reporter assay//QRTPCR//Western blot	Functional MTI	23612310	validated
mirtarbase	MIMAT0000646	hsa-miR-155-5p	CEBPB	1051	ENSG00000172216	HITS-CLIP	Functional MTI (Weak)	22473208	validated
mirtarbase	MIMAT0000063	hsa-let-7b-5p	CENPB	1059	ENSG00000125817	Proteomics	Functional MTI (Weak)	18668040	validated
mirtarbase	MIMAT0000761	hsa-miR-324-5p	CENPB	1059	ENSG00000125817	CLASH	Functional MTI (Weak)	23622248	validated
mirtarbase	MIMAT0000421	hsa-miR-122-5p	CENPF	1063	ENSG00000117724	Proteomics	Functional MTI (Weak)	21750653	validated
mirtarbase	MIMAT0000761	hsa-miR-324-5p	CFL1	1072	ENSG00000172757	CLASH	Functional MTI (Weak)	23622248	validated
mirtarbase	MIMAT0010133	hsa-miR-2110	CFL1	1072	ENSG00000172757	PAR-CLIP	Functional MTI (Weak)	26701625	validated
mirtarbase	MIMAT0000646	hsa-miR-155-5p	CFL2	1073	ENSG00000165410	Proteomics	Functional MTI (Weak)	18668040	validated
mirtarbase	MIMAT0000062	hsa-let-7a-5p	CFL2	1073	ENSG00000165410	CLASH	Functional MTI (Weak)	23622248	validated
mirtarbase	MIMAT0005884	hsa-miR-1294	CFL2	1073	ENSG00000165410	PAR-CLIP	Functional MTI (Weak)	23592263	validated
mirtarbase	MIMAT0001413	hsa-miR-20b-5p	CFL2	1073	ENSG00000165410	HITS-CLIP	Functional MTI (Weak)	22473208	validated
mirtarbase	MIMAT0001413	hsa-miR-20b-5p	CFL2	1073	ENSG00000165410	PAR-CLIP	Functional MTI (Weak)	21572407	validated
mirtarbase	MIMAT0000421	hsa-miR-122-5p	CEACAM8	1088	ENSG00000124469	Microarray	Functional MTI (Weak)	17612493	validated
mirtarbase	MIMAT0000092	hsa-miR-92a-3p	RCC1	1104	ENSG00000180198	CLASH	Functional MTI (Weak)	23622248	validated
mirtarbase	MIMAT0000063	hsa-let-7b-5p	CHD1	1105	ENSG00000153922	Proteomics	Functional MTI (Weak)	18668040	validated
mirtarbase	MIMAT0000063	hsa-let-7b-5p	CHD3	1107	ENSG00000170004	Proteomics	Functional MTI (Weak)	18668040	validated
mirtarbase	MIMAT0000063	hsa-let-7b-5p	CHD3	1107	ENSG00000170004	CLASH	Functional MTI (Weak)	23622248	validated
mirtarbase	MIMAT0000063	hsa-let-7b-5p	CHD4	1108	ENSG00000111642	Proteomics	Functional MTI (Weak)	18668040	validated
mirtarbase	MIMAT0000063	hsa-let-7b-5p	CHD4	1108	ENSG00000111642	CLASH	Functional MTI (Weak)	23622248	validated
mirtarbase	MIMAT0000080	hsa-miR-24-3p	CHEK1	1111	ENSG00000149554	Reporter assay;Western blot;qRT-PCR;Other	Functional MTI	19748357	validated
mirtarbase	MIMAT0000092	hsa-miR-92a-3p	CHEK1	1111	ENSG00000149554	CLASH	Functional MTI (Weak)	23622248	validated
mirtarbase	MIMAT0003218	hsa-miR-92b-3p	FOXN3	1112	ENSG00000053254	CLASH	Functional MTI (Weak)	23622248	validated
mirtarbase	MIMAT0003393	hsa-miR-425-5p	FOXN3	1112	ENSG00000053254	PAR-CLIP	Functional MTI (Weak)	23592263	validated
mirtarbase	MIMAT0003393	hsa-miR-425-5p	FOXN3	1112	ENSG00000053254	PAR-CLIP	Functional MTI (Weak)	21572407	validated
mirtarbase	MIMAT0000092	hsa-miR-92a-3p	CHN1	1123	ENSG00000128656	CLASH	Functional MTI (Weak)	23622248	validated
mirtarbase	MIMAT0003218	hsa-miR-92b-3p	LYST	1130	ENSG00000143669	CLASH	Functional MTI (Weak)	23622248	validated
mirtarbase	MIMAT0000252	hsa-miR-7-5p	CHRNA2	1135	ENSG00000120903	Microarray	Functional MTI (Weak)	17612493	validated
mirtarbase	MIMAT0000761	hsa-miR-324-5p	CKB	1152	ENSG00000166165	CLASH	Functional MTI (Weak)	23622248	validated
mirtarbase	MIMAT0000092	hsa-miR-92a-3p	CKB	1152	ENSG00000166165	CLASH	Functional MTI (Weak)	23622248	validated
mirtarbase	MIMAT0000063	hsa-let-7b-5p	CKB	1152	ENSG00000166165	CLASH	Functional MTI (Weak)	23622248	validated
mirtarbase	MIMAT0000080	hsa-miR-24-3p	CIRBP	1153	ENSG00000099622	Microarray	Functional MTI (Weak)	19748357	validated
mirtarbase	MIMAT0000761	hsa-miR-324-5p	TBCB	1155	ENSG00000105254	CLASH	Functional MTI (Weak)	23622248	validated
mirtarbase	MIMAT0000092	hsa-miR-92a-3p	CKMT1B	1159	ENSG00000237289	CLASH	Functional MTI (Weak)	23622248	validated
mirtarbase	MIMAT0000252	hsa-miR-7-5p	ERCC8	1161	ENSG00000049167	PAR-CLIP	Functional MTI (Weak)	20371350	validated
mirtarbase	MIMAT0003393	hsa-miR-425-5p	CKS1B	1163	ENSG00000173207	CLASH	Functional MTI (Weak)	23622248	validated
mirtarbase	MIMAT0006764	hsa-miR-320d	CKS1B	1163	ENSG00000173207	PAR-CLIP	Functional MTI (Weak)	22100165	validated
mirtarbase	MIMAT0000063	hsa-let-7b-5p	CKS2	1164	ENSG00000123975	CLASH	Functional MTI (Weak)	23622248	validated
mirtarbase	MIMAT0000252	hsa-miR-7-5p	CKS2	1164	ENSG00000123975	HITS-CLIP	Functional MTI (Weak)	19536157	validated
mirtarbase	MIMAT0000062	hsa-let-7a-5p	AP1S1	1174	ENSG00000106367	PAR-CLIP	Functional MTI (Weak)	23592263	validated
mirtarbase	MIMAT0000062	hsa-let-7a-5p	AP1S1	1174	ENSG00000106367	PAR-CLIP	Functional MTI (Weak)	26701625	validated
mirtarbase	MIMAT0000063	hsa-let-7b-5p	AP1S1	1174	ENSG00000106367	PAR-CLIP	Functional MTI (Weak)	23592263	validated
mirtarbase	MIMAT0000063	hsa-let-7b-5p	AP1S1	1174	ENSG00000106367	PAR-CLIP	Functional MTI (Weak)	26701625	validated
mirtarbase	MIMAT0000421	hsa-miR-122-5p	AP1S1	1174	ENSG00000106367	PAR-CLIP	Functional MTI (Weak)	21572407	validated
mirtarbase	MIMAT0003393	hsa-miR-425-5p	CLU	1191	ENSG00000120885	CLASH	Functional MTI (Weak)	23622248	validated
mirtarbase	MIMAT0004672	hsa-miR-106b-3p	CLIC1	1192	ENSG00000213719	CLASH	Functional MTI (Weak)	23622248	validated
mirtarbase	MIMAT0000092	hsa-miR-92a-3p	CLIC1	1192	ENSG00000213719	CLASH	Functional MTI (Weak)	23622248	validated
mirtarbase	MIMAT0000081	hsa-miR-25-3p	CLIC1	1192	ENSG00000213719	CLASH	Functional MTI (Weak)	23622248	validated
mirtarbase	MIMAT0000252	hsa-miR-7-5p	CLK3	1198	ENSG00000179335	Sequencing	Functional MTI (Weak)	20371350	validated
mirtarbase	MIMAT0000252	hsa-miR-7-5p	TPP1	1200	ENSG00000166340	Microarray	Functional MTI (Weak)	22995316	validated
mirtarbase	MIMAT0010133	hsa-miR-2110	TPP1	1200	ENSG00000166340	PAR-CLIP	Functional MTI (Weak)	23592263	validated
mirtarbase	MIMAT0000252	hsa-miR-7-5p	CLN3	1201	ENSG00000188603	Microarray	Functional MTI (Weak)	19073608	validated
mirtarbase	MIMAT0000092	hsa-miR-92a-3p	CLNS1A	1207	ENSG00000074201	CLASH	Functional MTI (Weak)	23622248	validated
mirtarbase	MIMAT0000761	hsa-miR-324-5p	CLPTM1	1209	ENSG00000104853	PAR-CLIP	Functional MTI (Weak)	26701625	validated
mirtarbase	MIMAT0000646	hsa-miR-155-5p	CLTA	1211	ENSG00000122705	Proteomics	Functional MTI (Weak)	18668040	validated
mirtarbase	MIMAT0003218	hsa-miR-92b-3p	CLTA	1211	ENSG00000122705	PAR-CLIP	Functional MTI (Weak)	21572407	validated
mirtarbase	MIMAT0000092	hsa-miR-92a-3p	CLTA	1211	ENSG00000122705	PAR-CLIP	Functional MTI (Weak)	21572407	validated
mirtarbase	MIMAT0000081	hsa-miR-25-3p	CLTA	1211	ENSG00000122705	PAR-CLIP	Functional MTI (Weak)	21572407	validated
mirtarbase	MIMAT0000646	hsa-miR-155-5p	CLTC	1213	ENSG00000141367	Proteomics	Functional MTI (Weak)	18668040	validated
mirtarbase	MIMAT0000092	hsa-miR-92a-3p	CLTC	1213	ENSG00000141367	CLASH	Functional MTI (Weak)	23622248	validated
mirtarbase	MIMAT0000421	hsa-miR-122-5p	CCR6	1235	ENSG00000112486	HITS-CLIP	Functional MTI (Weak)	23824327	validated
mirtarbase	MIMAT0000062	hsa-let-7a-5p	CCR7	1236	ENSG00000126353	Luciferase reporter assay//Northern blot//qRT-PCR//Western blot	Functional MTI	22251626	validated
mirtarbase	MIMAT0000252	hsa-miR-7-5p	CNN3	1266	ENSG00000117519	Microarray//Microarray;Other	Functional MTI (Weak)	19073608	validated
mirtarbase	MIMAT0000252	hsa-miR-7-5p	CNN3	1266	ENSG00000117519	PAR-CLIP	Functional MTI (Weak)	21572407	validated
mirtarbase	MIMAT0000421	hsa-miR-122-5p	CNN3	1266	ENSG00000117519	Proteomics	Functional MTI (Weak)	21750653	validated
mirtarbase	MIMAT0000084	hsa-miR-27a-3p	CNN3	1266	ENSG00000117519	Microarray//qRT-PCR	Functional MTI (Weak)	22815788	validated
mirtarbase	MIMAT0000081	hsa-miR-25-3p	COL1A2	1278	ENSG00000164692	Immunofluorescence//Microarray//qRT-PCR	Functional MTI (Weak)	28059478	validated
mirtarbase	MIMAT0000063	hsa-let-7b-5p	COL3A1	1281	ENSG00000168542	Luciferase reporter assay//Microarray//qRT-PCR	Functional MTI	22995917	validated
mirtarbase	MIMAT0000092	hsa-miR-92a-3p	COL4A1	1282	ENSG00000187498	CLASH	Functional MTI (Weak)	23622248	validated
mirtarbase	MIMAT0000646	hsa-miR-155-5p	COL4A2	1284	ENSG00000134871	Proteomics	Functional MTI (Weak)	18668040	validated
mirtarbase	MIMAT0000092	hsa-miR-92a-3p	COL4A2	1284	ENSG00000134871	CLASH	Functional MTI (Weak)	23622248	validated
mirtarbase	MIMAT0000761	hsa-miR-324-5p	COL6A1	1291	ENSG00000142156	CLASH	Functional MTI (Weak)	23622248	validated
mirtarbase	MIMAT0000063	hsa-let-7b-5p	COL8A1	1295	ENSG00000144810	PAR-CLIP	Functional MTI (Weak)	23592263	validated
mirtarbase	MIMAT0000062	hsa-let-7a-5p	COL8A1	1295	ENSG00000144810	PAR-CLIP	Functional MTI (Weak)	23592263	validated
mirtarbase	MIMAT0000080	hsa-miR-24-3p	COL8A1	1295	ENSG00000144810	HITS-CLIP	Functional MTI (Weak)	23824327	validated
mirtarbase	MIMAT0000421	hsa-miR-122-5p	COL13A1	1305	ENSG00000197467	HITS-CLIP	Functional MTI (Weak)	21572407	validated
mirtarbase	MIMAT0003218	hsa-miR-92b-3p	COPA	1314	ENSG00000122218	CLASH	Functional MTI (Weak)	23622248	validated
mirtarbase	MIMAT0000421	hsa-miR-122-5p	COPA	1314	ENSG00000122218	PAR-CLIP	Functional MTI (Weak)	23446348	validated
mirtarbase	MIMAT0001413	hsa-miR-20b-5p	KLF6	1316	ENSG00000067082	PAR-CLIP	Functional MTI (Weak)	23592263	validated
mirtarbase	MIMAT0001413	hsa-miR-20b-5p	KLF6	1316	ENSG00000067082	Microarray//qRT-PCR//	Functional MTI (Weak)	24397367	validated
mirtarbase	MIMAT0000421	hsa-miR-122-5p	SLC31A1	1317	ENSG00000136868	HITS-CLIP	Functional MTI (Weak)	23824327	validated
mirtarbase	MIMAT0000092	hsa-miR-92a-3p	COX4I1	1327	ENSG00000131143	CLASH	Functional MTI (Weak)	23622248	validated
mirtarbase	MIMAT0001413	hsa-miR-20b-5p	COX6B1	1340	ENSG00000126267	PAR-CLIP	Functional MTI (Weak)	20371350	validated
mirtarbase	MIMAT0000063	hsa-let-7b-5p	COX6B1	1340	ENSG00000126267	HITS-CLIP	Functional MTI (Weak)	23706177	validated
mirtarbase	MIMAT0000062	hsa-let-7a-5p	COX6B1	1340	ENSG00000126267	HITS-CLIP	Functional MTI (Weak)	23706177	validated
mirtarbase	MIMAT0000080	hsa-miR-24-3p	COX6B1	1340	ENSG00000126267	HITS-CLIP	Functional MTI (Weak)	23313552	validated
mirtarbase	MIMAT0003393	hsa-miR-425-5p	COX6B1	1340	ENSG00000126267	HITS-CLIP	Functional MTI (Weak)	27418678	validated
mirtarbase	MIMAT0000063	hsa-let-7b-5p	COX7B	1349	ENSG00000131174	Proteomics	Functional MTI (Weak)	18668040	validated
mirtarbase	MIMAT0000421	hsa-miR-122-5p	CPA3	1359	ENSG00000163751	Microarray	Functional MTI (Weak)	17612493	validated
mirtarbase	MIMAT0000646	hsa-miR-155-5p	CPD	1362	ENSG00000108582	Proteomics	Functional MTI (Weak)	18668040	validated
mirtarbase	MIMAT0000080	hsa-miR-24-3p	CPE	1363	ENSG00000109472	HITS-CLIP	Functional MTI (Weak)	23824327	validated
mirtarbase	MIMAT0010133	hsa-miR-2110	CLDN4	1364	ENSG00000189143	PAR-CLIP	Functional MTI (Weak)	26701625	validated
mirtarbase	MIMAT0001413	hsa-miR-20b-5p	CPOX	1371	ENSG00000080819	HITS-CLIP	Functional MTI (Weak)	22473208	validated
mirtarbase	MIMAT0001413	hsa-miR-20b-5p	CPS1	1373	ENSG00000021826	HITS-CLIP	Functional MTI (Weak)	23313552	validated
mirtarbase	MIMAT0000646	hsa-miR-155-5p	CPT1A	1374	ENSG00000110090	Proteomics	Functional MTI (Weak)	18668040	validated
mirtarbase	MIMAT0001413	hsa-miR-20b-5p	CPT1A	1374	ENSG00000110090	HITS-CLIP	Functional MTI (Weak)	23313552	validated
mirtarbase	MIMAT0000080	hsa-miR-24-3p	CPT1A	1374	ENSG00000110090	HITS-CLIP	Functional MTI (Weak)	19536157	validated
mirtarbase	MIMAT0000646	hsa-miR-155-5p	CRAT	1384	ENSG00000095321	Proteomics	Functional MTI (Weak)	18668040	validated
mirtarbase	MIMAT0000421	hsa-miR-122-5p	CREB1	1385	ENSG00000118260	Microarray	Functional MTI (Weak)	17612493	validated
mirtarbase	MIMAT0000421	hsa-miR-122-5p	CREB1	1385	ENSG00000118260	Luciferase reporter assay//qRT-PCR//Western blot	Functional MTI	28337380	validated
mirtarbase	MIMAT0001413	hsa-miR-20b-5p	CREB1	1385	ENSG00000118260	PAR-CLIP	Functional MTI (Weak)	23446348	validated
mirtarbase	MIMAT0000445	hsa-miR-126-3p	CRK	1398	ENSG00000167193	Luciferase reporter assay//Western blot//qRT-PCR	Functional MTI	18602365	validated
mirtarbase	MIMAT0000445	hsa-miR-126-3p	CRK	1398	ENSG00000167193	Western blot	Functional MTI	19767772	validated
mirtarbase	MIMAT0000445	hsa-miR-126-3p	CRK	1398	ENSG00000167193	Immunohistochemistry//Luciferase reporter assay//Western blot	Functional MTI	20619534	validated
mirtarbase	MIMAT0000445	hsa-miR-126-3p	CRK	1398	ENSG00000167193	Sequencing	Functional MTI (Weak)	20371350	validated
mirtarbase	MIMAT0000445	hsa-miR-126-3p	CRK	1398	ENSG00000167193	qRT-PCR//Western blot	Functional MTI	24969300	validated
mirtarbase	MIMAT0000445	hsa-miR-126-3p	CRK	1398	ENSG00000167193	qRT-PCR//Western blot	Functional MTI	25027343	validated
mirtarbase	MIMAT0000445	hsa-miR-126-3p	CRK	1398	ENSG00000167193	qRT-PCR	Functional MTI (Weak)	27785060	validated
mirtarbase	MIMAT0004672	hsa-miR-106b-3p	CRK	1398	ENSG00000167193	CLASH	Functional MTI (Weak)	23622248	validated
mirtarbase	MIMAT0006764	hsa-miR-320d	CRK	1398	ENSG00000167193	PAR-CLIP	Functional MTI (Weak)	20371350	validated
mirtarbase	MIMAT0001413	hsa-miR-20b-5p	CRK	1398	ENSG00000167193	HITS-CLIP	Functional MTI (Weak)	22473208	validated
mirtarbase	MIMAT0001413	hsa-miR-20b-5p	CRK	1398	ENSG00000167193	PAR-CLIP	Functional MTI (Weak)	20371350	validated
mirtarbase	MIMAT0010133	hsa-miR-2110	CRK	1398	ENSG00000167193	PAR-CLIP	Functional MTI (Weak)	27292025	validated
mirtarbase	MIMAT0000445	hsa-miR-126-3p	CRKL	1399	ENSG00000099942	Immunohistochemistry//Luciferase reporter assay//qRT-PCR//Western blot	Functional MTI	24055140	validated
mirtarbase	MIMAT0000063	hsa-let-7b-5p	CRKL	1399	ENSG00000099942	Proteomics	Functional MTI (Weak)	18668040	validated
mirtarbase	MIMAT0003393	hsa-miR-425-5p	CRKL	1399	ENSG00000099942	CLASH	Functional MTI (Weak)	23622248	validated
mirtarbase	MIMAT0000252	hsa-miR-7-5p	CRKL	1399	ENSG00000099942	PAR-CLIP	Functional MTI (Weak)	23446348	validated
mirtarbase	MIMAT0000252	hsa-miR-7-5p	CRKL	1399	ENSG00000099942	PAR-CLIP	Functional MTI (Weak)	21572407	validated
mirtarbase	MIMAT0000252	hsa-miR-7-5p	CRKL	1399	ENSG00000099942	PAR-CLIP	Functional MTI (Weak)	20371350	validated
mirtarbase	MIMAT0000080	hsa-miR-24-3p	CRX	1406	ENSG00000105392	HITS-CLIP	Functional MTI (Weak)	23824327	validated
mirtarbase	MIMAT0000062	hsa-let-7a-5p	CRX	1406	ENSG00000105392	PAR-CLIP	Functional MTI (Weak)	26701625	validated
mirtarbase	MIMAT0000063	hsa-let-7b-5p	CRX	1406	ENSG00000105392	PAR-CLIP	Functional MTI (Weak)	26701625	validated
mirtarbase	MIMAT0000761	hsa-miR-324-5p	CRY1	1407	ENSG00000008405	CLASH	Functional MTI (Weak)	23622248	validated
mirtarbase	MIMAT0001413	hsa-miR-20b-5p	CRY2	1408	ENSG00000121671	HITS-CLIP	Functional MTI (Weak)	22473208	validated
mirtarbase	MIMAT0000062	hsa-let-7a-5p	CRY2	1408	ENSG00000121671	PAR-CLIP	Functional MTI (Weak)	23592263	validated
mirtarbase	MIMAT0000062	hsa-let-7a-5p	CRY2	1408	ENSG00000121671	PAR-CLIP	Functional MTI (Weak)	26701625	validated
mirtarbase	MIMAT0000063	hsa-let-7b-5p	CRY2	1408	ENSG00000121671	PAR-CLIP	Functional MTI (Weak)	23592263	validated
mirtarbase	MIMAT0000063	hsa-let-7b-5p	CRY2	1408	ENSG00000121671	PAR-CLIP	Functional MTI (Weak)	26701625	validated
mirtarbase	MIMAT0000080	hsa-miR-24-3p	CRY2	1408	ENSG00000121671	HITS-CLIP	Functional MTI (Weak)	23824327	validated
mirtarbase	MIMAT0000421	hsa-miR-122-5p	CS	1431	ENSG00000062485	PAR-CLIP	Functional MTI (Weak)	23592263	validated
mirtarbase	MIMAT0000063	hsa-let-7b-5p	CS	1431	ENSG00000062485	Proteomics	Functional MTI (Weak)	18668040	validated
mirtarbase	MIMAT0000761	hsa-miR-324-5p	CS	1431	ENSG00000062485	CLASH	Functional MTI (Weak)	23622248	validated
mirtarbase	MIMAT0000062	hsa-let-7a-5p	CS	1431	ENSG00000062485	CLASH	Functional MTI (Weak)	23622248	validated
mirtarbase	MIMAT0000646	hsa-miR-155-5p	CS	1431	ENSG00000062485	PAR-CLIP	Functional MTI (Weak)	26701625	validated
mirtarbase	MIMAT0000080	hsa-miR-24-3p	MAPK14	1432	ENSG00000112062	Luciferase reporter assay//Reporter assay;Other	Functional MTI	15131085	validated
mirtarbase	MIMAT0000646	hsa-miR-155-5p	MAPK14	1432	ENSG00000112062	Microarray	Functional MTI (Weak)	23807165	validated
mirtarbase	MIMAT0000646	hsa-miR-155-5p	MAPK14	1432	ENSG00000112062	Luciferase reporter assay	Functional MTI	25535908	validated
mirtarbase	MIMAT0000084	hsa-miR-27a-3p	MAPK14	1432	ENSG00000112062	LacZ reporter assay	Functional MTI	27165190	validated
mirtarbase	MIMAT0000646	hsa-miR-155-5p	CSE1L	1434	ENSG00000124207	Proteomics	Functional MTI (Weak)	18668040	validated
mirtarbase	MIMAT0000646	hsa-miR-155-5p	CSF1R	1436	ENSG00000182578	ELISA//Luciferase reporter assay//qRT-PCR//Western blot	Functional MTI	21355095	validated
mirtarbase	MIMAT0000646	hsa-miR-155-5p	CSF1R	1436	ENSG00000182578	Luciferase reporter assay//qRT-PCR	Functional MTI	24198819	validated
mirtarbase	MIMAT0000080	hsa-miR-24-3p	CSK	1445	ENSG00000103653	Microarray	Functional MTI (Weak)	19748357	validated
mirtarbase	MIMAT0000646	hsa-miR-155-5p	CSNK1A1	1452	ENSG00000113712	Luciferase reporter assay	Functional MTI	22350414	validated
mirtarbase	MIMAT0000646	hsa-miR-155-5p	CSNK1A1	1452	ENSG00000113712	Proteomics	Functional MTI (Weak)	18668040	validated
mirtarbase	MIMAT0000646	hsa-miR-155-5p	CSNK1A1	1452	ENSG00000113712	Reporter assay;Other	Functional MTI	20584899	validated
mirtarbase	MIMAT0000646	hsa-miR-155-5p	CSNK1A1	1452	ENSG00000113712	HITS-CLIP	Functional MTI (Weak)	22473208	validated
mirtarbase	MIMAT0001413	hsa-miR-20b-5p	CSNK1A1	1452	ENSG00000113712	PAR-CLIP	Functional MTI (Weak)	23592263	validated
mirtarbase	MIMAT0001413	hsa-miR-20b-5p	CSNK1A1	1452	ENSG00000113712	PAR-CLIP	Functional MTI (Weak)	20371350	validated
mirtarbase	MIMAT0000063	hsa-let-7b-5p	CSNK1D	1453	ENSG00000141551	pSILAC//Proteomics;Other	Functional MTI (Weak)	18668040	validated
mirtarbase	MIMAT0004810	hsa-miR-629-5p	CSNK1E	1454	ENSG00000213923	PAR-CLIP	Functional MTI (Weak)	23446348	validated
mirtarbase	MIMAT0000646	hsa-miR-155-5p	CSNK1G2	1455	ENSG00000133275	PAR-CLIP	Functional MTI (Weak)	22291592	validated
mirtarbase	MIMAT0000063	hsa-let-7b-5p	CSNK2A1	1457	ENSG00000101266	CLASH	Functional MTI (Weak)	23622248	validated
mirtarbase	MIMAT0000062	hsa-let-7a-5p	CSNK2A1	1457	ENSG00000101266	CLASH	Functional MTI (Weak)	23622248	validated
mirtarbase	MIMAT0010133	hsa-miR-2110	CSNK2A1	1457	ENSG00000101266	PAR-CLIP	Functional MTI (Weak)	21572407	validated
mirtarbase	MIMAT0000080	hsa-miR-24-3p	NCAN	1463	ENSG00000130287	Luciferase reporter assay//qRT-PCR//Western blot	Functional MTI	27349868	validated
mirtarbase	MIMAT0000421	hsa-miR-122-5p	CSRP1	1465	ENSG00000159176	Microarray	Functional MTI (Weak)	17612493	validated
mirtarbase	MIMAT0000646	hsa-miR-155-5p	CSRP2	1466	ENSG00000175183	PAR-CLIP	Functional MTI (Weak)	23592263	validated
mirtarbase	MIMAT0000646	hsa-miR-155-5p	CSRP2	1466	ENSG00000175183	PAR-CLIP	Functional MTI (Weak)	21572407	validated
mirtarbase	MIMAT0000084	hsa-miR-27a-3p	CSRP2	1466	ENSG00000175183	PAR-CLIP	Functional MTI (Weak)	23592263	validated
mirtarbase	MIMAT0000084	hsa-miR-27a-3p	CSRP2	1466	ENSG00000175183	PAR-CLIP	Functional MTI (Weak)	21572407	validated
mirtarbase	MIMAT0000080	hsa-miR-24-3p	CSTF1	1477	ENSG00000101138	HITS-CLIP	Functional MTI (Weak)	23824327	validated
mirtarbase	MIMAT0000080	hsa-miR-24-3p	CSTF3	1479	ENSG00000176102	Microarray	Functional MTI (Weak)	19748357	validated
mirtarbase	MIMAT0000761	hsa-miR-324-5p	NKX2-5	1482	ENSG00000183072	CLASH	Functional MTI (Weak)	23622248	validated
mirtarbase	MIMAT0000063	hsa-let-7b-5p	CTBP2	1488	ENSG00000175029	CLASH	Functional MTI (Weak)	23622248	validated
mirtarbase	MIMAT0000646	hsa-miR-155-5p	CTLA4	1493	ENSG00000163599	Microarray	Functional MTI (Weak)	19193853	validated
mirtarbase	MIMAT0000092	hsa-miR-92a-3p	CTLA4	1493	ENSG00000163599	CLASH	Functional MTI (Weak)	23622248	validated
mirtarbase	MIMAT0000646	hsa-miR-155-5p	CTNNA1	1495	ENSG00000044115	Proteomics	Functional MTI (Weak)	18668040	validated
mirtarbase	MIMAT0000646	hsa-miR-155-5p	CTNNB1	1499	ENSG00000168036	pSILAC//Proteomics;Other	Functional MTI (Weak)	18668040	validated
mirtarbase	MIMAT0000084	hsa-miR-27a-3p	CTNND1	1500	ENSG00000198561	PAR-CLIP	Functional MTI (Weak)	23592263	validated
mirtarbase	MIMAT0000084	hsa-miR-27a-3p	CTNND1	1500	ENSG00000198561	PAR-CLIP	Functional MTI (Weak)	26701625	validated
mirtarbase	MIMAT0000421	hsa-miR-122-5p	CTPS1	1503	ENSG00000171793	Microarray	Functional MTI (Weak)	17612493	validated
mirtarbase	MIMAT0000063	hsa-let-7b-5p	CTPS1	1503	ENSG00000171793	Proteomics	Functional MTI (Weak)	18668040	validated
mirtarbase	MIMAT0000063	hsa-let-7b-5p	CTPS1	1503	ENSG00000171793	HITS-CLIP	Functional MTI (Weak)	23313552	validated
mirtarbase	MIMAT0000062	hsa-let-7a-5p	CTPS1	1503	ENSG00000171793	HITS-CLIP	Functional MTI (Weak)	23313552	validated
mirtarbase	MIMAT0000092	hsa-miR-92a-3p	CTSB	1508	ENSG00000164733	CLASH	Functional MTI (Weak)	23622248	validated
mirtarbase	MIMAT0005884	hsa-miR-1294	CTSB	1508	ENSG00000164733	PAR-CLIP	Functional MTI (Weak)	23446348	validated
mirtarbase	MIMAT0005884	hsa-miR-1294	CTSB	1508	ENSG00000164733	PAR-CLIP	Functional MTI (Weak)	21572407	validated
mirtarbase	MIMAT0005884	hsa-miR-1294	CTSB	1508	ENSG00000164733	PAR-CLIP	Functional MTI (Weak)	20371350	validated
mirtarbase	MIMAT0000081	hsa-miR-25-3p	CTSE	1510	ENSG00000196188	CLASH	Functional MTI (Weak)	23622248	validated
mirtarbase	MIMAT0001413	hsa-miR-20b-5p	CTSS	1520	ENSG00000163131	HITS-CLIP	Functional MTI (Weak)	22473208	validated
mirtarbase	MIMAT0000646	hsa-miR-155-5p	CUX1	1523	ENSG00000257923	Microarray//qRT-PCR	Functional MTI (Weak)	19193853	validated
mirtarbase	MIMAT0000646	hsa-miR-155-5p	CUX1	1523	ENSG00000257923	pSILAC	Functional MTI (Weak)	18668040	validated
mirtarbase	MIMAT0000092	hsa-miR-92a-3p	CUX1	1523	ENSG00000257923	CLASH//qRT-PCR	Functional MTI (Weak)	23622248	validated
mirtarbase	MIMAT0000063	hsa-let-7b-5p	CUX1	1523	ENSG00000257923	CLASH	Functional MTI (Weak)	23622248	validated
mirtarbase	MIMAT0001413	hsa-miR-20b-5p	CYB5A	1528	ENSG00000166347	HITS-CLIP	Functional MTI (Weak)	23824327	validated
mirtarbase	MIMAT0003393	hsa-miR-425-5p	CYB561	1534	ENSG00000008283	HITS-CLIP	Functional MTI (Weak)	23313552	validated
mirtarbase	MIMAT0001413	hsa-miR-20b-5p	CYLD	1540	ENSG00000083799	HITS-CLIP	Functional MTI (Weak)	22473208	validated
mirtarbase	MIMAT0000646	hsa-miR-155-5p	CYP1A1	1543	ENSG00000140465	PAR-CLIP	Functional MTI (Weak)	22291592	validated
mirtarbase	MIMAT0000063	hsa-let-7b-5p	CYP1A2	1544	ENSG00000140505	CLASH	Functional MTI (Weak)	23622248	validated
mirtarbase	MIMAT0000084	hsa-miR-27a-3p	CYP1B1	1545	ENSG00000138061	PAR-CLIP	Functional MTI (Weak)	23592263	validated
mirtarbase	MIMAT0000081	hsa-miR-25-3p	CYP2B6	1555	ENSG00000197408	EMSA//Luciferase reporter assay//qRT-PCR//Western blot	Functional MTI	27311985	validated
mirtarbase	MIMAT0003218	hsa-miR-92b-3p	CYP2C19	1557	ENSG00000165841	PAR-CLIP	Functional MTI (Weak)	23592263	validated
mirtarbase	MIMAT0000092	hsa-miR-92a-3p	CYP2C19	1557	ENSG00000165841	PAR-CLIP	Functional MTI (Weak)	23592263	validated
mirtarbase	MIMAT0000081	hsa-miR-25-3p	CYP2C19	1557	ENSG00000165841	PAR-CLIP	Functional MTI (Weak)	23592263	validated
mirtarbase	MIMAT0000063	hsa-let-7b-5p	CYP2J2	1573	ENSG00000134716	Luciferase reporter assay//qRT-PCR//Western blot	Functional MTI	22761738	validated
mirtarbase	MIMAT0000421	hsa-miR-122-5p	CYP3A5	1577	ENSG00000106258	PAR-CLIP	Functional MTI (Weak)	22100165	validated
mirtarbase	MIMAT0000421	hsa-miR-122-5p	CYP7A1	1581	ENSG00000167910	qRT-PCR//Luciferase reporter assay	Functional MTI	20351063	validated
mirtarbase	MIMAT0000092	hsa-miR-92a-3p	CYP7A1	1581	ENSG00000167910	CLASH	Functional MTI (Weak)	23622248	validated
mirtarbase	MIMAT0000080	hsa-miR-24-3p	CYP11B2	1585	ENSG00000179142	Luciferase reporter assay//qRT-PCR	Functional MTI	23836801	validated
mirtarbase	MIMAT0000646	hsa-miR-155-5p	CYP51A1	1595	ENSG00000001630	pSILAC//Proteomics;Other	Functional MTI (Weak)	18668040	validated
mirtarbase	MIMAT0000080	hsa-miR-24-3p	CYP51A1	1595	ENSG00000001630	HITS-CLIP	Functional MTI (Weak)	23824327	validated
mirtarbase	MIMAT0000062	hsa-let-7a-5p	CD55	1604	ENSG00000196352	CLASH	Functional MTI (Weak)	23622248	validated
mirtarbase	MIMAT0000646	hsa-miR-155-5p	DAG1	1605	ENSG00000173402	Proteomics	Functional MTI (Weak)	18668040	validated
mirtarbase	MIMAT0000646	hsa-miR-155-5p	DBN1	1627	ENSG00000113758	Proteomics	Functional MTI (Weak)	18668040	validated
mirtarbase	MIMAT0000761	hsa-miR-324-5p	DBT	1629	ENSG00000137992	CLASH	Functional MTI (Weak)	23622248	validated
mirtarbase	MIMAT0003218	hsa-miR-92b-3p	DBT	1629	ENSG00000137992	HITS-CLIP	Functional MTI (Weak)	22473208	validated
mirtarbase	MIMAT0000092	hsa-miR-92a-3p	DBT	1629	ENSG00000137992	HITS-CLIP	Functional MTI (Weak)	22473208	validated
mirtarbase	MIMAT0000421	hsa-miR-122-5p	DBT	1629	ENSG00000137992	PAR-CLIP	Functional MTI (Weak)	27292025	validated
mirtarbase	MIMAT0000646	hsa-miR-155-5p	ECI1	1632	ENSG00000167969	Proteomics	Functional MTI (Weak)	18668040	validated
mirtarbase	MIMAT0000252	hsa-miR-7-5p	DCTD	1635	ENSG00000129187	Sequencing	Functional MTI (Weak)	20371350	validated
mirtarbase	MIMAT0000092	hsa-miR-92a-3p	DCTD	1635	ENSG00000129187	CLASH	Functional MTI (Weak)	23622248	validated
mirtarbase	MIMAT0000063	hsa-let-7b-5p	DCTD	1635	ENSG00000129187	CLASH	Functional MTI (Weak)	23622248	validated
mirtarbase	MIMAT0000081	hsa-miR-25-3p	DCTN1	1639	ENSG00000204843	CLASH	Functional MTI (Weak)	23622248	validated
mirtarbase	MIMAT0000646	hsa-miR-155-5p	DDB2	1643	ENSG00000134574	Proteomics	Functional MTI (Weak)	18668040	validated
mirtarbase	MIMAT0003218	hsa-miR-92b-3p	DDX3X	1654	ENSG00000215301	CLASH	Functional MTI (Weak)	23622248	validated
mirtarbase	MIMAT0003218	hsa-miR-92b-3p	DDX3X	1654	ENSG00000215301	PAR-CLIP	Functional MTI (Weak)	23446348	validated
mirtarbase	MIMAT0003218	hsa-miR-92b-3p	DDX3X	1654	ENSG00000215301	PAR-CLIP//HITS-CLIP	Functional MTI (Weak)	21572407	validated
mirtarbase	MIMAT0000081	hsa-miR-25-3p	DDX3X	1654	ENSG00000215301	PAR-CLIP	Functional MTI (Weak)	23446348	validated
mirtarbase	MIMAT0000081	hsa-miR-25-3p	DDX3X	1654	ENSG00000215301	PAR-CLIP//HITS-CLIP	Functional MTI (Weak)	21572407	validated
mirtarbase	MIMAT0000092	hsa-miR-92a-3p	DDX3X	1654	ENSG00000215301	PAR-CLIP	Functional MTI (Weak)	23446348	validated
mirtarbase	MIMAT0000092	hsa-miR-92a-3p	DDX3X	1654	ENSG00000215301	PAR-CLIP//HITS-CLIP	Functional MTI (Weak)	21572407	validated
mirtarbase	MIMAT0000092	hsa-miR-92a-3p	DDX5	1655	ENSG00000108654	CLASH	Functional MTI (Weak)	23622248	validated
mirtarbase	MIMAT0000080	hsa-miR-24-3p	DDX5	1655	ENSG00000108654	CLASH	Functional MTI (Weak)	23622248	validated
mirtarbase	MIMAT0001413	hsa-miR-20b-5p	DDX5	1655	ENSG00000108654	HITS-CLIP	Functional MTI (Weak)	22473208	validated
mirtarbase	MIMAT0003393	hsa-miR-425-5p	DDX6	1656	ENSG00000110367	Sequencing	Functional MTI (Weak)	20371350	validated
mirtarbase	MIMAT0000092	hsa-miR-92a-3p	DDX6	1656	ENSG00000110367	CLASH	Functional MTI (Weak)	23622248	validated
mirtarbase	MIMAT0000421	hsa-miR-122-5p	DMXL1	1657	ENSG00000172869	Microarray	Functional MTI (Weak)	17612493	validated
mirtarbase	MIMAT0000092	hsa-miR-92a-3p	DMXL1	1657	ENSG00000172869	CLASH	Functional MTI (Weak)	23622248	validated
mirtarbase	MIMAT0004810	hsa-miR-629-5p	DMXL1	1657	ENSG00000172869	PAR-CLIP	Functional MTI (Weak)	23446348	validated
mirtarbase	MIMAT0000092	hsa-miR-92a-3p	DHX8	1659	ENSG00000067596	CLASH	Functional MTI (Weak)	23622248	validated
mirtarbase	MIMAT0000081	hsa-miR-25-3p	DHX9	1660	ENSG00000135829	CLASH	Functional MTI (Weak)	23622248	validated
mirtarbase	MIMAT0000063	hsa-let-7b-5p	DHX9	1660	ENSG00000135829	CLASH	Functional MTI (Weak)	23622248	validated
mirtarbase	MIMAT0000062	hsa-let-7a-5p	DHX9	1660	ENSG00000135829	CLASH	Functional MTI (Weak)	23622248	validated
mirtarbase	MIMAT0000646	hsa-miR-155-5p	DDX10	1662	ENSG00000178105	Proteomics	Functional MTI (Weak)	18668040	validated
mirtarbase	MIMAT0000063	hsa-let-7b-5p	DDX10	1662	ENSG00000178105	Proteomics	Functional MTI (Weak)	18668040	validated
mirtarbase	MIMAT0000761	hsa-miR-324-5p	DDX11	1663	ENSG00000013573	CLASH	Functional MTI (Weak)	23622248	validated
mirtarbase	MIMAT0000252	hsa-miR-7-5p	DEFA5	1670	ENSG00000164816	Microarray	Functional MTI (Weak)	17612493	validated
mirtarbase	MIMAT0000063	hsa-let-7b-5p	DFFA	1676	ENSG00000160049	CLASH	Functional MTI (Weak)	23622248	validated
mirtarbase	MIMAT0000646	hsa-miR-155-5p	TIMM8A	1678	ENSG00000126953	Proteomics	Functional MTI (Weak)	18668040	validated
mirtarbase	MIMAT0000063	hsa-let-7b-5p	TIMM8A	1678	ENSG00000126953	Proteomics	Functional MTI (Weak)	18668040	validated
mirtarbase	MIMAT0003393	hsa-miR-425-5p	DHCR7	1717	ENSG00000172893	Sequencing	Functional MTI (Weak)	20371350	validated
mirtarbase	MIMAT0000252	hsa-miR-7-5p	DHCR7	1717	ENSG00000172893	PAR-CLIP	Functional MTI (Weak)	21572407	validated
mirtarbase	MIMAT0000646	hsa-miR-155-5p	DHCR24	1718	ENSG00000116133	Proteomics	Functional MTI (Weak)	18668040	validated
mirtarbase	MIMAT0000080	hsa-miR-24-3p	DHCR24	1718	ENSG00000116133	Microarray	Functional MTI (Weak)	19748357	validated
mirtarbase	MIMAT0000092	hsa-miR-92a-3p	DHCR24	1718	ENSG00000116133	CLASH	Functional MTI (Weak)	23622248	validated
mirtarbase	MIMAT0000080	hsa-miR-24-3p	DHFR	1719	ENSG00000228716	Western blot//Luciferase reporter assay	Functional MTI	17686970	validated
mirtarbase	MIMAT0000080	hsa-miR-24-3p	DHFR	1719	ENSG00000228716	Microarray	Functional MTI (Weak)	19748357	validated
mirtarbase	MIMAT0000081	hsa-miR-25-3p	DHFR	1719	ENSG00000228716	Luciferase reporter assay//qRT-PCR//Western blot	Functional MTI	28188287	validated
mirtarbase	MIMAT0001413	hsa-miR-20b-5p	DHODH	1723	ENSG00000102967	HITS-CLIP	Functional MTI (Weak)	23824327	validated
mirtarbase	MIMAT0001413	hsa-miR-20b-5p	DHODH	1723	ENSG00000102967	HITS-CLIP	Functional MTI (Weak)	23313552	validated
mirtarbase	MIMAT0000092	hsa-miR-92a-3p	CYB5R3	1727	ENSG00000100243	CLASH	Functional MTI (Weak)	23622248	validated
mirtarbase	MIMAT0000063	hsa-let-7b-5p	DIAPH1	1729	ENSG00000131504	Proteomics	Functional MTI (Weak)	18668040	validated
mirtarbase	MIMAT0000063	hsa-let-7b-5p	DIAPH1	1729	ENSG00000131504	CLASH	Functional MTI (Weak)	23622248	validated
mirtarbase	MIMAT0000092	hsa-miR-92a-3p	DIAPH1	1729	ENSG00000131504	CLASH	Functional MTI (Weak)	23622248	validated
mirtarbase	MIMAT0000063	hsa-let-7b-5p	DLAT	1737	ENSG00000150768	Proteomics	Functional MTI (Weak)	18668040	validated
mirtarbase	MIMAT0003218	hsa-miR-92b-3p	DLST	1743	ENSG00000119689	CLASH	Functional MTI (Weak)	23622248	validated
mirtarbase	MIMAT0000092	hsa-miR-92a-3p	DLX6	1750	ENSG00000006377	CLASH	Functional MTI (Weak)	23622248	validated
mirtarbase	MIMAT0000063	hsa-let-7b-5p	DMD	1756	ENSG00000198947	Microarray	Functional MTI (Weak)	17699775	validated
mirtarbase	MIMAT0000646	hsa-miR-155-5p	DMD	1756	ENSG00000198947	Proteomics	Functional MTI (Weak)	18668040	validated
mirtarbase	MIMAT0000062	hsa-let-7a-5p	DNA2	1763	ENSG00000138346	PAR-CLIP	Functional MTI (Weak)	23446348	validated
mirtarbase	MIMAT0000063	hsa-let-7b-5p	DNA2	1763	ENSG00000138346	PAR-CLIP	Functional MTI (Weak)	23446348	validated
mirtarbase	MIMAT0000080	hsa-miR-24-3p	DNA2	1763	ENSG00000138346	HITS-CLIP	Functional MTI (Weak)	23824327	validated
mirtarbase	MIMAT0000080	hsa-miR-24-3p	DNA2	1763	ENSG00000138346	HITS-CLIP	Functional MTI (Weak)	23313552	validated
mirtarbase	MIMAT0000063	hsa-let-7b-5p	DNAH9	1770	ENSG00000007174	HITS-CLIP	Functional MTI (Weak)	23706177	validated
mirtarbase	MIMAT0000062	hsa-let-7a-5p	DNAH9	1770	ENSG00000007174	HITS-CLIP	Functional MTI (Weak)	23706177	validated
mirtarbase	MIMAT0000421	hsa-miR-122-5p	DYNC1H1	1778	ENSG00000197102	Microarray	Functional MTI (Weak)	17612493	validated
mirtarbase	MIMAT0000092	hsa-miR-92a-3p	DYNC1H1	1778	ENSG00000197102	CLASH	Functional MTI (Weak)	23622248	validated
mirtarbase	MIMAT0000063	hsa-let-7b-5p	DYNC1H1	1778	ENSG00000197102	CLASH	Functional MTI (Weak)	23622248	validated
mirtarbase	MIMAT0001413	hsa-miR-20b-5p	DYNC1LI2	1783	ENSG00000135720	HITS-CLIP	Functional MTI (Weak)	22473208	validated
mirtarbase	MIMAT0001413	hsa-miR-20b-5p	DYNC1LI2	1783	ENSG00000135720	PAR-CLIP	Functional MTI (Weak)	21572407	validated
mirtarbase	MIMAT0000081	hsa-miR-25-3p	DYNC1LI2	1783	ENSG00000135720	PAR-CLIP	Functional MTI (Weak)	27292025	validated
mirtarbase	MIMAT0000092	hsa-miR-92a-3p	DYNC1LI2	1783	ENSG00000135720	PAR-CLIP	Functional MTI (Weak)	27292025	validated
mirtarbase	MIMAT0003218	hsa-miR-92b-3p	DYNC1LI2	1783	ENSG00000135720	PAR-CLIP	Functional MTI (Weak)	27292025	validated
mirtarbase	MIMAT0000092	hsa-miR-92a-3p	DNM2	1785	ENSG00000079805	CLASH	Functional MTI (Weak)	23622248	validated
mirtarbase	MIMAT0000445	hsa-miR-126-3p	DNMT1	1786	ENSG00000130816	Flow//Luciferase reporter assay//Microarray//qRT-PCR//Western blot	Functional MTI	21538319	validated
mirtarbase	MIMAT0000646	hsa-miR-155-5p	DNMT1	1786	ENSG00000130816	Proteomics	Functional MTI (Weak)	18668040	validated
mirtarbase	MIMAT0000092	hsa-miR-92a-3p	DNMT1	1786	ENSG00000130816	Luciferase reporter assay	Functional MTI	23306545	validated
mirtarbase	MIMAT0000646	hsa-miR-155-5p	DOCK1	1793	ENSG00000150760	Immunocytochemistry//Immunohistochemistry//In situ hybridization//Luciferase reporter assay//Microarray//qRT-PCR//Western blot	Functional MTI	24604078	validated
mirtarbase	MIMAT0002177	hsa-miR-486-5p	DOCK3	1795	ENSG00000088538	Immunofluorescence//Immunohistochemistry//Immunoprecipitaion//Luciferase reporter assay//qRT-PCR//Western blot	Functional MTI	24789910	validated
mirtarbase	MIMAT0004672	hsa-miR-106b-3p	DPH1	1801	ENSG00000108963	CLASH	Functional MTI (Weak)	23622248	validated
mirtarbase	MIMAT0000084	hsa-miR-27a-3p	DPYD	1806	ENSG00000188641	Luciferase reporter assay	Functional MTI	24401318	validated
mirtarbase	MIMAT0003393	hsa-miR-425-5p	DPYSL2	1808	ENSG00000092964	CLASH	Functional MTI (Weak)	23622248	validated
mirtarbase	MIMAT0001413	hsa-miR-20b-5p	DPYSL2	1808	ENSG00000092964	PAR-CLIP	Functional MTI (Weak)	22012620	validated
mirtarbase	MIMAT0000646	hsa-miR-155-5p	DR1	1810	ENSG00000117505	Proteomics	Functional MTI (Weak)	20584899	validated
mirtarbase	MIMAT0000252	hsa-miR-7-5p	SLC26A3	1811	ENSG00000091138	Microarray	Functional MTI (Weak)	17612493	validated
mirtarbase	MIMAT0000063	hsa-let-7b-5p	DRG2	1819	ENSG00000108591	Proteomics	Functional MTI (Weak)	18668040	validated
mirtarbase	MIMAT0000063	hsa-let-7b-5p	ARID3A	1820	ENSG00000116017	Microarray	Functional MTI (Weak)	17699775	validated
mirtarbase	MIMAT0000063	hsa-let-7b-5p	ARID3A	1820	ENSG00000116017	PAR-CLIP	Functional MTI (Weak)	23592263	validated
mirtarbase	MIMAT0000062	hsa-let-7a-5p	ARID3A	1820	ENSG00000116017	PAR-CLIP	Functional MTI (Weak)	23592263	validated
mirtarbase	MIMAT0000084	hsa-miR-27a-3p	ATN1	1822	ENSG00000111676	CLASH	Functional MTI (Weak)	23622248	validated
mirtarbase	MIMAT0000081	hsa-miR-25-3p	ATN1	1822	ENSG00000111676	CLASH	Functional MTI (Weak)	23622248	validated
mirtarbase	MIMAT0000252	hsa-miR-7-5p	DSC2	1824	ENSG00000134755	Microarray	Functional MTI (Weak)	17612493	validated
mirtarbase	MIMAT0000080	hsa-miR-24-3p	DSC2	1824	ENSG00000134755	Microarray	Functional MTI (Weak)	19748357	validated
mirtarbase	MIMAT0000081	hsa-miR-25-3p	DSC2	1824	ENSG00000134755	Luciferase reporter assay//Western blot	Functional MTI	23836524	validated
mirtarbase	MIMAT0000062	hsa-let-7a-5p	DSC3	1825	ENSG00000134762	CLASH	Functional MTI (Weak)	23622248	validated
mirtarbase	MIMAT0000063	hsa-let-7b-5p	RCAN1	1827	ENSG00000159200	Microarray	Functional MTI (Weak)	17699775	validated
mirtarbase	MIMAT0000092	hsa-miR-92a-3p	RCAN1	1827	ENSG00000159200	CLASH	Functional MTI (Weak)	23622248	validated
mirtarbase	MIMAT0000646	hsa-miR-155-5p	DSG2	1829	ENSG00000046604	pSILAC//Proteomics;Other	Functional MTI (Weak)	18668040	validated
mirtarbase	MIMAT0000063	hsa-let-7b-5p	DSG2	1829	ENSG00000046604	Proteomics	Functional MTI (Weak)	18668040	validated
mirtarbase	MIMAT0000063	hsa-let-7b-5p	DSP	1832	ENSG00000096696	pSILAC//Proteomics;Other	Functional MTI (Weak)	18668040	validated
mirtarbase	MIMAT0000063	hsa-let-7b-5p	DSP	1832	ENSG00000096696	CLASH	Functional MTI (Weak)	23622248	validated
mirtarbase	MIMAT0001413	hsa-miR-20b-5p	DSPP	1834	ENSG00000152591	PAR-CLIP	Functional MTI (Weak)	20371350	validated
mirtarbase	MIMAT0000761	hsa-miR-324-5p	SLC26A2	1836	ENSG00000155850	CLASH	Functional MTI (Weak)	23622248	validated
mirtarbase	MIMAT0000084	hsa-miR-27a-3p	SLC26A2	1836	ENSG00000155850	HITS-CLIP	Functional MTI (Weak)	23824327	validated
mirtarbase	MIMAT0000252	hsa-miR-7-5p	DTYMK	1841	ENSG00000168393	Microarray	Functional MTI (Weak)	19073608	validated
mirtarbase	MIMAT0000063	hsa-let-7b-5p	DUSP1	1843	ENSG00000120129	PAR-CLIP	Functional MTI (Weak)	21572407	validated
mirtarbase	MIMAT0000062	hsa-let-7a-5p	DUSP1	1843	ENSG00000120129	PAR-CLIP	Functional MTI (Weak)	21572407	validated
mirtarbase	MIMAT0000421	hsa-miR-122-5p	DUSP2	1844	ENSG00000158050	Luciferase reporter assay//qRT-PCR	Functional MTI	19296470	validated
mirtarbase	MIMAT0001413	hsa-miR-20b-5p	DUSP2	1844	ENSG00000158050	PAR-CLIP	Functional MTI (Weak)	23592263	validated
mirtarbase	MIMAT0001413	hsa-miR-20b-5p	DUSP2	1844	ENSG00000158050	PAR-CLIP	Functional MTI (Weak)	22012620	validated
mirtarbase	MIMAT0000084	hsa-miR-27a-3p	DUSP5	1847	ENSG00000138166	CLASH	Functional MTI (Weak)	23622248	validated
mirtarbase	MIMAT0000081	hsa-miR-25-3p	DUSP5	1847	ENSG00000138166	PAR-CLIP	Functional MTI (Weak)	23446348	validated
mirtarbase	MIMAT0000081	hsa-miR-25-3p	DUSP5	1847	ENSG00000138166	PAR-CLIP	Functional MTI (Weak)	22012620	validated
mirtarbase	MIMAT0000081	hsa-miR-25-3p	DUSP5	1847	ENSG00000138166	PAR-CLIP//HITS-CLIP	Functional MTI (Weak)	21572407	validated
mirtarbase	MIMAT0000081	hsa-miR-25-3p	DUSP5	1847	ENSG00000138166	PAR-CLIP	Functional MTI (Weak)	20371350	validated
mirtarbase	MIMAT0000081	hsa-miR-25-3p	DUSP5	1847	ENSG00000138166	PAR-CLIP	Functional MTI (Weak)	26701625	validated
mirtarbase	MIMAT0000092	hsa-miR-92a-3p	DUSP5	1847	ENSG00000138166	HITS-CLIP	Functional MTI (Weak)	22473208	validated
mirtarbase	MIMAT0000092	hsa-miR-92a-3p	DUSP5	1847	ENSG00000138166	PAR-CLIP	Functional MTI (Weak)	23446348	validated
mirtarbase	MIMAT0000092	hsa-miR-92a-3p	DUSP5	1847	ENSG00000138166	PAR-CLIP	Functional MTI (Weak)	22012620	validated
mirtarbase	MIMAT0000092	hsa-miR-92a-3p	DUSP5	1847	ENSG00000138166	PAR-CLIP//HITS-CLIP	Functional MTI (Weak)	21572407	validated
mirtarbase	MIMAT0000092	hsa-miR-92a-3p	DUSP5	1847	ENSG00000138166	PAR-CLIP	Functional MTI (Weak)	20371350	validated
mirtarbase	MIMAT0000092	hsa-miR-92a-3p	DUSP5	1847	ENSG00000138166	PAR-CLIP	Functional MTI (Weak)	26701625	validated
mirtarbase	MIMAT0003218	hsa-miR-92b-3p	DUSP5	1847	ENSG00000138166	HITS-CLIP	Functional MTI (Weak)	22473208	validated
mirtarbase	MIMAT0003218	hsa-miR-92b-3p	DUSP5	1847	ENSG00000138166	PAR-CLIP	Functional MTI (Weak)	23446348	validated
mirtarbase	MIMAT0003218	hsa-miR-92b-3p	DUSP5	1847	ENSG00000138166	PAR-CLIP	Functional MTI (Weak)	22012620	validated
mirtarbase	MIMAT0003218	hsa-miR-92b-3p	DUSP5	1847	ENSG00000138166	PAR-CLIP//HITS-CLIP	Functional MTI (Weak)	21572407	validated
mirtarbase	MIMAT0003218	hsa-miR-92b-3p	DUSP5	1847	ENSG00000138166	PAR-CLIP	Functional MTI (Weak)	20371350	validated
mirtarbase	MIMAT0003218	hsa-miR-92b-3p	DUSP5	1847	ENSG00000138166	PAR-CLIP	Functional MTI (Weak)	26701625	validated
mirtarbase	MIMAT0000080	hsa-miR-24-3p	DUSP7	1849	ENSG00000164086	PAR-CLIP	Functional MTI (Weak)	23592263	validated
mirtarbase	MIMAT0000080	hsa-miR-24-3p	DVL3	1857	ENSG00000161202	PAR-CLIP	Functional MTI (Weak)	23592263	validated
mirtarbase	MIMAT0000080	hsa-miR-24-3p	DVL3	1857	ENSG00000161202	PAR-CLIP	Functional MTI (Weak)	21572407	validated
mirtarbase	MIMAT0005884	hsa-miR-1294	DVL3	1857	ENSG00000161202	PAR-CLIP	Functional MTI (Weak)	23446348	validated
mirtarbase	MIMAT0000062	hsa-let-7a-5p	DVL3	1857	ENSG00000161202	PAR-CLIP	Functional MTI (Weak)	23446348	validated
mirtarbase	MIMAT0000063	hsa-let-7b-5p	DVL3	1857	ENSG00000161202	PAR-CLIP	Functional MTI (Weak)	23446348	validated
mirtarbase	MIMAT0000761	hsa-miR-324-5p	DYRK1A	1859	ENSG00000157540	CLASH	Functional MTI (Weak)	23622248	validated
mirtarbase	MIMAT0000092	hsa-miR-92a-3p	DYRK1A	1859	ENSG00000157540	CLASH	Functional MTI (Weak)	23622248	validated
mirtarbase	MIMAT0000062	hsa-let-7a-5p	E2F1	1869	ENSG00000101412	Western blot	Non-Functional MTI	19110058	validated
mirtarbase	MIMAT0000445	hsa-miR-126-3p	E2F1	1869	ENSG00000101412	qRT-PCR	Non-Functional MTI (Weak)	18521848	validated
mirtarbase	MIMAT0000080	hsa-miR-24-3p	E2F1	1869	ENSG00000101412	qRT-PCR	Functional MTI (Weak)	19748357	validated
mirtarbase	MIMAT0001413	hsa-miR-20b-5p	E2F1	1869	ENSG00000101412	HITS-CLIP	Functional MTI (Weak)	22473208	validated
mirtarbase	MIMAT0000080	hsa-miR-24-3p	E2F2	1870	ENSG00000007968	Luciferase reporter assay//Microarray//qRT-PCR//Western blot//Western blot;qRT-PCR;Microarray;Other	Functional MTI	19748357	validated
mirtarbase	MIMAT0000062	hsa-let-7a-5p	E2F2	1870	ENSG00000007968	Luciferase reporter assay//qRT-PCR//Western blot	Functional MTI	20418948	validated
mirtarbase	MIMAT0000646	hsa-miR-155-5p	E2F2	1870	ENSG00000007968	Reporter assay;Other	Functional MTI	20584899	validated
mirtarbase	MIMAT0000646	hsa-miR-155-5p	E2F2	1870	ENSG00000007968	Reporter assay;Other	Non-Functional MTI	19759154	validated
mirtarbase	MIMAT0000646	hsa-miR-155-5p	E2F2	1870	ENSG00000007968	HITS-CLIP	Functional MTI (Weak)	22473208	validated
mirtarbase	MIMAT0000646	hsa-miR-155-5p	E2F2	1870	ENSG00000007968	Microarray//qRT-PCR	Functional MTI (Weak)	25128227	validated
mirtarbase	MIMAT0000646	hsa-miR-155-5p	E2F2	1870	ENSG00000007968	Immunohistochemistry//Luciferase reporter assay//qRT-PCR//Western blot	Functional MTI	26967247	validated
mirtarbase	MIMAT0000252	hsa-miR-7-5p	E2F2	1870	ENSG00000007968	CLASH	Functional MTI (Weak)	23622248	validated
mirtarbase	MIMAT0001413	hsa-miR-20b-5p	E2F2	1870	ENSG00000007968	HITS-CLIP	Functional MTI (Weak)	22473208	validated
mirtarbase	MIMAT0000063	hsa-let-7b-5p	E2F2	1870	ENSG00000007968	Immunofluorescence//Luciferase reporter assay//qRT-PCR//Western blot	Functional MTI	27520092	validated
mirtarbase	MIMAT0000080	hsa-miR-24-3p	E2F3	1871	ENSG00000112242	qRT-PCR;Microarray	Functional MTI (Weak)	19748357	validated
mirtarbase	MIMAT0000063	hsa-let-7b-5p	E2F3	1871	ENSG00000112242	CLASH	Functional MTI (Weak)	23622248	validated
mirtarbase	MIMAT0000092	hsa-miR-92a-3p	E2F3	1871	ENSG00000112242	HITS-CLIP	Functional MTI (Weak)	22473208	validated
mirtarbase	MIMAT0003218	hsa-miR-92b-3p	E2F3	1871	ENSG00000112242	HITS-CLIP	Functional MTI (Weak)	22473208	validated
mirtarbase	MIMAT0001413	hsa-miR-20b-5p	E2F3	1871	ENSG00000112242	HITS-CLIP	Functional MTI (Weak)	22473208	validated
mirtarbase	MIMAT0019856	hsa-miR-4732-3p	E2F3	1871	ENSG00000112242	PAR-CLIP	Functional MTI (Weak)	20371350	validated
mirtarbase	MIMAT0010133	hsa-miR-2110	E2F3	1871	ENSG00000112242	PAR-CLIP	Functional MTI (Weak)	23592263	validated
mirtarbase	MIMAT0010133	hsa-miR-2110	E2F3	1871	ENSG00000112242	PAR-CLIP	Functional MTI (Weak)	21572407	validated
mirtarbase	MIMAT0010133	hsa-miR-2110	E2F3	1871	ENSG00000112242	PAR-CLIP	Functional MTI (Weak)	26701625	validated
mirtarbase	MIMAT0010133	hsa-miR-2110	E2F3	1871	ENSG00000112242	PAR-CLIP	Functional MTI (Weak)	27292025	validated
mirtarbase	MIMAT0005884	hsa-miR-1294	E2F3	1871	ENSG00000112242	PAR-CLIP	Functional MTI (Weak)	23592263	validated
mirtarbase	MIMAT0003393	hsa-miR-425-5p	E2F3	1871	ENSG00000112242	PAR-CLIP	Functional MTI (Weak)	21572407	validated
mirtarbase	MIMAT0000063	hsa-let-7b-5p	E2F5	1875	ENSG00000133740	Microarray	Functional MTI (Weak)	17699775	validated
mirtarbase	MIMAT0001413	hsa-miR-20b-5p	E2F5	1875	ENSG00000133740	HITS-CLIP	Functional MTI (Weak)	22473208	validated
mirtarbase	MIMAT0000063	hsa-let-7b-5p	E2F6	1876	ENSG00000169016	Microarray	Functional MTI (Weak)	17699775	validated
mirtarbase	MIMAT0000063	hsa-let-7b-5p	E2F6	1876	ENSG00000169016	PAR-CLIP	Functional MTI (Weak)	20371350	validated
mirtarbase	MIMAT0000062	hsa-let-7a-5p	E2F6	1876	ENSG00000169016	PAR-CLIP	Functional MTI (Weak)	20371350	validated
mirtarbase	MIMAT0000092	hsa-miR-92a-3p	E4F1	1877	ENSG00000167967	CLASH	Functional MTI (Weak)	23622248	validated
mirtarbase	MIMAT0001413	hsa-miR-20b-5p	GPR183	1880	ENSG00000169508	PAR-CLIP	Functional MTI (Weak)	26701625	validated
mirtarbase	MIMAT0010133	hsa-miR-2110	ECE1	1889	ENSG00000117298	PAR-CLIP	Functional MTI (Weak)	26701625	validated
mirtarbase	MIMAT0000421	hsa-miR-122-5p	ECE1	1889	ENSG00000117298	PAR-CLIP	Functional MTI (Weak)	27292025	validated
mirtarbase	MIMAT0000092	hsa-miR-92a-3p	TYMP	1890	ENSG00000025708	CLASH	Functional MTI (Weak)	23622248	validated
mirtarbase	MIMAT0000084	hsa-miR-27a-3p	ECT2	1894	ENSG00000114346	Sequencing	Functional MTI (Weak)	20371350	validated
mirtarbase	MIMAT0000646	hsa-miR-155-5p	S1PR1	1901	ENSG00000170989	HITS-CLIP	Functional MTI (Weak)	22473208	validated
mirtarbase	MIMAT0000646	hsa-miR-155-5p	EDN1	1906	ENSG00000078401	Luciferase reporter assay	Functional MTI	19783678	validated
mirtarbase	MIMAT0000062	hsa-let-7a-5p	EDN1	1906	ENSG00000078401	PAR-CLIP	Functional MTI (Weak)	23592263	validated
mirtarbase	MIMAT0000063	hsa-let-7b-5p	EDN1	1906	ENSG00000078401	PAR-CLIP	Functional MTI (Weak)	23592263	validated
mirtarbase	MIMAT0005884	hsa-miR-1294	EDN1	1906	ENSG00000078401	PAR-CLIP	Functional MTI (Weak)	23592263	validated
mirtarbase	MIMAT0000646	hsa-miR-155-5p	PHC2	1912	ENSG00000134686	pSILAC//Proteomics	Functional MTI (Weak)	18668040	validated
mirtarbase	MIMAT0000646	hsa-miR-155-5p	PHC2	1912	ENSG00000134686	Reporter assay;Other	Functional MTI	20584899	validated
mirtarbase	MIMAT0000646	hsa-miR-155-5p	PHC2	1912	ENSG00000134686	HITS-CLIP	Functional MTI (Weak)	22473208	validated
mirtarbase	MIMAT0000252	hsa-miR-7-5p	PHC2	1912	ENSG00000134686	Microarray	Functional MTI (Weak)	19073608	validated
mirtarbase	MIMAT0000084	hsa-miR-27a-3p	PHC2	1912	ENSG00000134686	HITS-CLIP	Functional MTI (Weak)	22473208	validated
mirtarbase	MIMAT0000092	hsa-miR-92a-3p	EEF1A1	1915	ENSG00000156508	CLASH	Functional MTI (Weak)	23622248	validated
mirtarbase	MIMAT0000081	hsa-miR-25-3p	EEF1A1	1915	ENSG00000156508	CLASH	Functional MTI (Weak)	23622248	validated
mirtarbase	MIMAT0000080	hsa-miR-24-3p	EEF1A1	1915	ENSG00000156508	CLASH	Functional MTI (Weak)	23622248	validated
mirtarbase	MIMAT0000063	hsa-let-7b-5p	EEF1A1	1915	ENSG00000156508	CLASH	Functional MTI (Weak)	23622248	validated
mirtarbase	MIMAT0000646	hsa-miR-155-5p	EEF1A2	1917	ENSG00000101210	Proteomics	Functional MTI (Weak)	18668040	validated
mirtarbase	MIMAT0000092	hsa-miR-92a-3p	EEF2	1938	ENSG00000167658	CLASH	Functional MTI (Weak)	23622248	validated
mirtarbase	MIMAT0000063	hsa-let-7b-5p	EEF2	1938	ENSG00000167658	CLASH	Functional MTI (Weak)	23622248	validated
mirtarbase	MIMAT0000062	hsa-let-7a-5p	EEF2	1938	ENSG00000167658	CLASH	Functional MTI (Weak)	23622248	validated
mirtarbase	MIMAT0000646	hsa-miR-155-5p	EEF2	1938	ENSG00000167658	PAR-CLIP	Functional MTI (Weak)	20371350	validated
mirtarbase	MIMAT0000092	hsa-miR-92a-3p	EFNA5	1946	ENSG00000184349	CLASH	Functional MTI (Weak)	23622248	validated
mirtarbase	MIMAT0003218	hsa-miR-92b-3p	EFNB1	1947	ENSG00000090776	CLASH	Functional MTI (Weak)	23622248	validated
mirtarbase	MIMAT0000092	hsa-miR-92a-3p	EFNB1	1947	ENSG00000090776	CLASH	Functional MTI (Weak)	23622248	validated
mirtarbase	MIMAT0005884	hsa-miR-1294	EFNB1	1947	ENSG00000090776	PAR-CLIP	Functional MTI (Weak)	23592263	validated
mirtarbase	MIMAT0001413	hsa-miR-20b-5p	EFNB2	1948	ENSG00000125266	Luciferase reporter assay	Functional MTI	22438230	validated
mirtarbase	MIMAT0000252	hsa-miR-7-5p	EGFR	1956	ENSG00000146648	real-time RT-PCR//Reporter assay//Western blot//Luciferase reporter assay//Reporter assay;Western blot;qRT-PCR;Other	Functional MTI	18483236	validated
mirtarbase	MIMAT0000252	hsa-miR-7-5p	EGFR	1956	ENSG00000146648	Luciferase reporter assay//qRT-PCR//Western blot//Reporter assay;Western blot;qRT-PCR;Microarray;Other	Functional MTI	19073608	validated
mirtarbase	MIMAT0000252	hsa-miR-7-5p	EGFR	1956	ENSG00000146648	Luciferase reporter assay	Functional MTI	19029026	validated
mirtarbase	MIMAT0000252	hsa-miR-7-5p	EGFR	1956	ENSG00000146648	Luciferase reporter assay	Functional MTI	19033458	validated
mirtarbase	MIMAT0000252	hsa-miR-7-5p	EGFR	1956	ENSG00000146648	Luciferase reporter assay//Microarray//Western blot	Functional MTI	20864407	validated
mirtarbase	MIMAT0000252	hsa-miR-7-5p	EGFR	1956	ENSG00000146648	Microarray	Functional MTI (Weak)	17612493	validated
mirtarbase	MIMAT0000252	hsa-miR-7-5p	EGFR	1956	ENSG00000146648	Western blot	Functional MTI	22853714	validated
mirtarbase	MIMAT0000252	hsa-miR-7-5p	EGFR	1956	ENSG00000146648	Immunohistochemistry//In situ hybridization//qRT-PCR//Western blot	Functional MTI	24816687	validated
mirtarbase	MIMAT0000252	hsa-miR-7-5p	EGFR	1956	ENSG00000146648	Luciferase reporter assay//Microarray//qRT-PCR//Western blot	Functional MTI	23115635	validated
mirtarbase	MIMAT0000252	hsa-miR-7-5p	EGFR	1956	ENSG00000146648	Luciferase reporter assay//Microarray//qRT-PCR//Western blot	Functional MTI	24573489	validated
mirtarbase	MIMAT0000252	hsa-miR-7-5p	EGFR	1956	ENSG00000146648	Luciferase reporter assay	Functional MTI	23319046	validated
mirtarbase	MIMAT0000252	hsa-miR-7-5p	EGFR	1956	ENSG00000146648	Flow//qRT-PCR//Western blot	Functional MTI	24134702	validated
mirtarbase	MIMAT0000252	hsa-miR-7-5p	EGFR	1956	ENSG00000146648	Luciferase reporter assay//qRT-PCR//Western blot	Functional MTI	25475098	validated
mirtarbase	MIMAT0000084	hsa-miR-27a-3p	EGFR	1956	ENSG00000146648	Luciferase reporter assay	Functional MTI	23559009	validated
mirtarbase	MIMAT0000084	hsa-miR-27a-3p	EGFR	1956	ENSG00000146648	Luciferase reporter assay//qRT-PCR//Western blot	Functional MTI	23650389	validated
mirtarbase	MIMAT0000646	hsa-miR-155-5p	EGFR	1956	ENSG00000146648	Proteomics	Functional MTI (Weak)	18668040	validated
mirtarbase	MIMAT0000062	hsa-let-7a-5p	EGFR	1956	ENSG00000146648	Luciferase reporter assay	Functional MTI	23032975	validated
mirtarbase	MIMAT0000421	hsa-miR-122-5p	EGFR	1956	ENSG00000146648	Luciferase reporter assay//qRT-PCR//Western blot	Functional MTI	28641303	validated
mirtarbase	MIMAT0000062	hsa-let-7a-5p	EGR3	1960	ENSG00000179388	qRT-PCR	Functional MTI (Weak)	17942906	validated
mirtarbase	MIMAT0001413	hsa-miR-20b-5p	EIF2S1	1965	ENSG00000134001	PAR-CLIP	Functional MTI (Weak)	21572407	validated
mirtarbase	MIMAT0001413	hsa-miR-20b-5p	EIF2S1	1965	ENSG00000134001	HITS-CLIP	Functional MTI (Weak)	23824327	validated
mirtarbase	MIMAT0000252	hsa-miR-7-5p	EIF2S3	1968	ENSG00000130741	Microarray	Functional MTI (Weak)	19073608	validated
mirtarbase	MIMAT0000080	hsa-miR-24-3p	EIF2S3	1968	ENSG00000130741	Microarray	Functional MTI (Weak)	19748357	validated
mirtarbase	MIMAT0000080	hsa-miR-24-3p	EIF2S3	1968	ENSG00000130741	Luciferase reporter assay//Microarray	Functional MTI	24234653	validated
mirtarbase	MIMAT0000080	hsa-miR-24-3p	EIF2S3	1968	ENSG00000130741	HITS-CLIP	Functional MTI (Weak)	23824327	validated
mirtarbase	MIMAT0000092	hsa-miR-92a-3p	EIF2S3	1968	ENSG00000130741	CLASH	Functional MTI (Weak)	23622248	validated
mirtarbase	MIMAT0005884	hsa-miR-1294	EIF2S3	1968	ENSG00000130741	HITS-CLIP	Functional MTI (Weak)	23824327	validated
mirtarbase	MIMAT0000646	hsa-miR-155-5p	EIF4A1	1973	ENSG00000161960	Proteomics	Functional MTI (Weak)	18668040	validated
mirtarbase	MIMAT0000063	hsa-let-7b-5p	EIF4A1	1973	ENSG00000161960	Proteomics	Functional MTI (Weak)	18668040	validated
mirtarbase	MIMAT0000063	hsa-let-7b-5p	EIF4A2	1974	ENSG00000156976	Proteomics	Functional MTI (Weak)	18668040	validated
mirtarbase	MIMAT0001413	hsa-miR-20b-5p	EIF4A2	1974	ENSG00000156976	PAR-CLIP	Functional MTI (Weak)	20371350	validated
mirtarbase	MIMAT0000092	hsa-miR-92a-3p	EIF4B	1975	ENSG00000063046	CLASH	Functional MTI (Weak)	23622248	validated
mirtarbase	MIMAT0000081	hsa-miR-25-3p	EIF4B	1975	ENSG00000063046	CLASH	Functional MTI (Weak)	23622248	validated
mirtarbase	MIMAT0000252	hsa-miR-7-5p	EIF4E	1977	ENSG00000151247	Microarray	Functional MTI (Weak)	17612493	validated
mirtarbase	MIMAT0000252	hsa-miR-7-5p	EIF4E	1977	ENSG00000151247	PAR-CLIP	Functional MTI (Weak)	20371350	validated
mirtarbase	MIMAT0019856	hsa-miR-4732-3p	EIF4E	1977	ENSG00000151247	HITS-CLIP	Functional MTI (Weak)	23824327	validated
mirtarbase	MIMAT0003218	hsa-miR-92b-3p	EIF4EBP1	1978	ENSG00000187840	HITS-CLIP	Functional MTI (Weak)	23706177	validated
mirtarbase	MIMAT0000092	hsa-miR-92a-3p	EIF4EBP1	1978	ENSG00000187840	HITS-CLIP	Functional MTI (Weak)	23706177	validated
mirtarbase	MIMAT0000081	hsa-miR-25-3p	EIF4EBP1	1978	ENSG00000187840	HITS-CLIP	Functional MTI (Weak)	23706177	validated
mirtarbase	MIMAT0000252	hsa-miR-7-5p	EIF4EBP2	1979	ENSG00000148730	Microarray	Functional MTI (Weak)	19073608	validated
mirtarbase	MIMAT0003218	hsa-miR-92b-3p	EIF4EBP2	1979	ENSG00000148730	PAR-CLIP	Functional MTI (Weak)	22012620	validated
mirtarbase	MIMAT0000092	hsa-miR-92a-3p	EIF4EBP2	1979	ENSG00000148730	PAR-CLIP	Functional MTI (Weak)	22012620	validated
mirtarbase	MIMAT0000081	hsa-miR-25-3p	EIF4EBP2	1979	ENSG00000148730	PAR-CLIP	Functional MTI (Weak)	22012620	validated
mirtarbase	MIMAT0000646	hsa-miR-155-5p	EIF4G2	1982	ENSG00000110321	Proteomics	Functional MTI (Weak)	18668040	validated
mirtarbase	MIMAT0000063	hsa-let-7b-5p	EIF4G2	1982	ENSG00000110321	Proteomics	Functional MTI (Weak)	18668040	validated
mirtarbase	MIMAT0000063	hsa-let-7b-5p	EIF4G2	1982	ENSG00000110321	PAR-CLIP	Functional MTI (Weak)	23592263	validated
mirtarbase	MIMAT0000063	hsa-let-7b-5p	EIF4G2	1982	ENSG00000110321	PAR-CLIP	Functional MTI (Weak)	21572407	validated
mirtarbase	MIMAT0000063	hsa-let-7b-5p	EIF4G2	1982	ENSG00000110321	PAR-CLIP	Functional MTI (Weak)	27292025	validated
mirtarbase	MIMAT0000092	hsa-miR-92a-3p	EIF4G2	1982	ENSG00000110321	CLASH	Functional MTI (Weak)	23622248	validated
mirtarbase	MIMAT0000081	hsa-miR-25-3p	EIF4G2	1982	ENSG00000110321	CLASH	Functional MTI (Weak)	23622248	validated
mirtarbase	MIMAT0000062	hsa-let-7a-5p	EIF4G2	1982	ENSG00000110321	PAR-CLIP	Functional MTI (Weak)	23592263	validated
mirtarbase	MIMAT0000062	hsa-let-7a-5p	EIF4G2	1982	ENSG00000110321	PAR-CLIP	Functional MTI (Weak)	21572407	validated
mirtarbase	MIMAT0000062	hsa-let-7a-5p	EIF4G2	1982	ENSG00000110321	PAR-CLIP	Functional MTI (Weak)	27292025	validated
mirtarbase	MIMAT0001413	hsa-miR-20b-5p	EIF4G2	1982	ENSG00000110321	HITS-CLIP	Functional MTI (Weak)	22473208	validated
mirtarbase	MIMAT0000080	hsa-miR-24-3p	EIF5	1983	ENSG00000100664	PAR-CLIP	Functional MTI (Weak)	23446348	validated
mirtarbase	MIMAT0000084	hsa-miR-27a-3p	EIF5	1983	ENSG00000100664	PAR-CLIP	Functional MTI (Weak)	23446348	validated
mirtarbase	MIMAT0000081	hsa-miR-25-3p	EIF5A	1984	ENSG00000132507	CLASH	Functional MTI (Weak)	23622248	validated
mirtarbase	MIMAT0001413	hsa-miR-20b-5p	ELAVL2	1993	ENSG00000107105	PAR-CLIP	Functional MTI (Weak)	22012620	validated
mirtarbase	MIMAT0004672	hsa-miR-106b-3p	ELF2	1998	ENSG00000109381	PAR-CLIP	Functional MTI (Weak)	23446348	validated
mirtarbase	MIMAT0004810	hsa-miR-629-5p	ELF3	1999	ENSG00000163435	PAR-CLIP	Functional MTI (Weak)	26701625	validated
mirtarbase	MIMAT0000092	hsa-miR-92a-3p	ELF4	2000	ENSG00000102034	CLASH	Functional MTI (Weak)	23622248	validated
mirtarbase	MIMAT0000081	hsa-miR-25-3p	ELF4	2000	ENSG00000102034	CLASH	Functional MTI (Weak)	23622248	validated
mirtarbase	MIMAT0000063	hsa-let-7b-5p	ELK4	2005	ENSG00000158711	CLASH	Functional MTI (Weak)	23622248	validated
mirtarbase	MIMAT0000646	hsa-miR-155-5p	ELK4	2005	ENSG00000158711	PAR-CLIP	Functional MTI (Weak)	21572407	validated
mirtarbase	MIMAT0001413	hsa-miR-20b-5p	ELK4	2005	ENSG00000158711	PAR-CLIP	Functional MTI (Weak)	23446348	validated
mirtarbase	MIMAT0001413	hsa-miR-20b-5p	ELK4	2005	ENSG00000158711	PAR-CLIP	Functional MTI (Weak)	20371350	validated
mirtarbase	MIMAT0000092	hsa-miR-92a-3p	EMD	2010	ENSG00000102119	CLASH	Functional MTI (Weak)	23622248	validated
mirtarbase	MIMAT0000081	hsa-miR-25-3p	EMD	2010	ENSG00000102119	CLASH	Functional MTI (Weak)	23622248	validated
mirtarbase	MIMAT0010133	hsa-miR-2110	MARK2	2011	ENSG00000072518	PAR-CLIP	Functional MTI (Weak)	23592263	validated
mirtarbase	MIMAT0000080	hsa-miR-24-3p	EMP1	2012	ENSG00000134531	PAR-CLIP	Functional MTI (Weak)	23592263	validated
mirtarbase	MIMAT0000080	hsa-miR-24-3p	EMP2	2013	ENSG00000213853	HITS-CLIP	Functional MTI (Weak)	23824327	validated
mirtarbase	MIMAT0010133	hsa-miR-2110	EMX1	2016	ENSG00000135638	PAR-CLIP	Functional MTI (Weak)	22100165	validated
mirtarbase	MIMAT0000092	hsa-miR-92a-3p	CTTN	2017	ENSG00000085733	CLASH	Functional MTI (Weak)	23622248	validated
mirtarbase	MIMAT0000084	hsa-miR-27a-3p	EN2	2020	ENSG00000164778	PAR-CLIP	Functional MTI (Weak)	21572407	validated
mirtarbase	MIMAT0000063	hsa-let-7b-5p	ENG	2022	ENSG00000106991	Proteomics	Functional MTI (Weak)	18668040	validated
mirtarbase	MIMAT0000092	hsa-miR-92a-3p	ENO1	2023	ENSG00000074800	CLASH	Functional MTI (Weak)	23622248	validated
mirtarbase	MIMAT0000252	hsa-miR-7-5p	ENSA	2029	ENSG00000143420	PAR-CLIP	Functional MTI (Weak)	20371350	validated
mirtarbase	MIMAT0000092	hsa-miR-92a-3p	EP300	2033	ENSG00000100393	CLASH	Functional MTI (Weak)	23622248	validated
mirtarbase	MIMAT0000081	hsa-miR-25-3p	EP300	2033	ENSG00000100393	CLASH	Functional MTI (Weak)	23622248	validated
mirtarbase	MIMAT0000063	hsa-let-7b-5p	EP300	2033	ENSG00000100393	CLASH	Functional MTI (Weak)	23622248	validated
mirtarbase	MIMAT0000080	hsa-miR-24-3p	EPB41	2035	ENSG00000159023	HITS-CLIP	Functional MTI (Weak)	23824327	validated
mirtarbase	MIMAT0000646	hsa-miR-155-5p	EPB41L2	2037	ENSG00000079819	Proteomics	Functional MTI (Weak)	18668040	validated
mirtarbase	MIMAT0000092	hsa-miR-92a-3p	EPHA4	2043	ENSG00000116106	CLASH	Functional MTI (Weak)	23622248	validated
mirtarbase	MIMAT0001413	hsa-miR-20b-5p	EPHA4	2043	ENSG00000116106	PAR-CLIP	Functional MTI (Weak)	21572407	validated
mirtarbase	MIMAT0000063	hsa-let-7b-5p	EPHA4	2043	ENSG00000116106	PAR-CLIP	Functional MTI (Weak)	21572407	validated
mirtarbase	MIMAT0000062	hsa-let-7a-5p	EPHA4	2043	ENSG00000116106	PAR-CLIP	Functional MTI (Weak)	21572407	validated
mirtarbase	MIMAT0000092	hsa-miR-92a-3p	EPHA7	2045	ENSG00000135333	CLASH	Functional MTI (Weak)	23622248	validated
mirtarbase	MIMAT0000092	hsa-miR-92a-3p	EPHB2	2048	ENSG00000133216	CLASH	Functional MTI (Weak)	23622248	validated
mirtarbase	MIMAT0001413	hsa-miR-20b-5p	EPHB4	2050	ENSG00000196411	Luciferase reporter assay	Functional MTI	22438230	validated
mirtarbase	MIMAT0000081	hsa-miR-25-3p	CLN8	2055	ENSG00000182372	PAR-CLIP	Functional MTI (Weak)	21572407	validated
mirtarbase	MIMAT0000081	hsa-miR-25-3p	CLN8	2055	ENSG00000182372	PAR-CLIP	Functional MTI (Weak)	20371350	validated
mirtarbase	MIMAT0000092	hsa-miR-92a-3p	CLN8	2055	ENSG00000182372	PAR-CLIP	Functional MTI (Weak)	21572407	validated
mirtarbase	MIMAT0000092	hsa-miR-92a-3p	CLN8	2055	ENSG00000182372	PAR-CLIP	Functional MTI (Weak)	20371350	validated
mirtarbase	MIMAT0003218	hsa-miR-92b-3p	CLN8	2055	ENSG00000182372	PAR-CLIP	Functional MTI (Weak)	21572407	validated
mirtarbase	MIMAT0003218	hsa-miR-92b-3p	CLN8	2055	ENSG00000182372	PAR-CLIP	Functional MTI (Weak)	20371350	validated
mirtarbase	MIMAT0000080	hsa-miR-24-3p	CLN8	2055	ENSG00000182372	PAR-CLIP	Functional MTI (Weak)	23592263	validated
mirtarbase	MIMAT0000080	hsa-miR-24-3p	CLN8	2055	ENSG00000182372	PAR-CLIP	Functional MTI (Weak)	20371350	validated
mirtarbase	MIMAT0001413	hsa-miR-20b-5p	NR2F6	2063	ENSG00000160113	PAR-CLIP	Functional MTI (Weak)	23446348	validated
mirtarbase	MIMAT0001413	hsa-miR-20b-5p	NR2F6	2063	ENSG00000160113	PAR-CLIP	Functional MTI (Weak)	21572407	validated
[truncated: 47,130 more rows]

## Sheet: Micro vs Neg
database	mature_mirna_acc	mature_mirna_id	target_symbol	target_entrez	target_ensembl	experiment	support_type	pubmed_id	type
[truncated: 16,409 more rows]
