# Supplementary material for: Circulating miRNA Expression Is Inversely Correlated with Tumor Tissue or Sentinel Lymph Nodes in Estrogen Receptor-Positive Early Breast Cancer Patients
Source: Int J Mol Sci. 2023 Aug 27;24(17):13293. doi: 10.3390/ijms241713293 (PMC10487825; doi:10.3390/ijms241713293)
Supplement: Supplementary file 1 [file ijms-24-13293-s001.zip › Escuin_Table_S5.xlsx]

## Sheet: BP
GO ID	Description	GeneRatio	BGRatio	pvalue	p.adjust	qvalue	Count	geneID
GO:0048732	Gland Development	30/130	422/17913	1.58785e-21	4.08937e-18	1.6961e-18	30	CRKL/CTNNB1/EGFR/AKT1/EZH2/GATA2/GATA3/HIF1A/HOXA9/KRAS/SMAD2/SMAD4/ATM/PGR/PLAG1/FBXW7/PRKDC/PTEN/RARA/CCND1/BCL2/RXRA/SFRP1/BMP2/SOX2/SOX9/SP3/VEGFA/WDR77/FADD
GO:0048608	Reproductive Structure Development	30/130	426/17913	2.08222e-21	4.08937e-18	1.6961e-18	30	MERTK/ADM/CRKL/CTNNB1/EGFR/AKT1/FOXO3/SIRT1/GATA2/GATA3/GRB2/HIF1A/HOXA9/HOXA10/SMAD4/ATM/PGR/PHB/PLAG1/PPARG/PTEN/RARA/CCND1/BCL2/RXRA/SFRP1/SOX9/SP3/VEGFA/WDR77
GO:0061458	Reproductive System Development	30/130	429/17913	2.54684e-21	4.08937e-18	1.6961e-18	30	MERTK/ADM/CRKL/CTNNB1/EGFR/AKT1/FOXO3/SIRT1/GATA2/GATA3/GRB2/HIF1A/HOXA9/HOXA10/SMAD4/ATM/PGR/PHB/PLAG1/PPARG/PTEN/RARA/CCND1/BCL2/RXRA/SFRP1/SOX9/SP3/VEGFA/WDR77
GO:1901652	Response To Peptide	29/130	491/17913	1.32517e-18	1.59584e-15	6.61888e-16	29	ADM/CRK/AKT1/FOXO1/FOXO3/SIRT1/GNAI1/GRB2/GSK3B/APC/IGF1/IGF1R/IRS1/LRP6/NFE2L2/NFKBIA/PHB/PIK3R2/PPARG/PRKDC/PTEN/ROCK1/CXCL12/SP1/TEK/TLR2/TP53/VCAM1/BTG2
GO:0050678	Regulation Of Epithelial Cell Proliferation	25/130	369/17913	1.68431e-17	1.62266e-14	6.73015e-15	25	YAP1/CTNNB1/EGFR/AKT1/SIRT1/GATA2/GATA3/HIF1A/IGF1/EGFL7/PGR/PPARG/FBXW7/PRKDC/PTEN/CCND1/CXCL12/SFRP1/BMP2/SOX2/SOX9/SP1/TEK/VEGFA/WDR77
GO:0048545	Response To Steroid Hormone	25/130	375/17913	2.46873e-17	1.98198e-14	8.22044e-15	25	CDKN1A/YAP1/ADM/CTNNB1/EGFR/FOXO1/FOXO3/SIRT1/FOS/RBFOX2/IGFBP2/KRAS/PGR/PHB/PPARG/RARA/CCND1/BCL2/RXRA/SFRP1/TFPI/THRB/TLR2/RUNX1/ADAM9
GO:0070482	Response To Oxygen Levels	25/130	389/17913	5.86849e-17	4.03836e-14	1.67495e-14	25	CDKN1A/ADM/AKT1/FOXO1/FOXO3/SIRT1/HIPK2/HIF1A/SMAD4/MYB/ATM/NFE2L2/PPARG/PTEN/BCL2/CXCL12/SFRP1/BMP2/PINK1/TEK/TLR2/TP53/VCAM1/VEGFA/CXCR4
GO:0050673	Epithelial Cell Proliferation	25/130	425/17913	4.66712e-16	2.81019e-13	1.16555e-13	25	YAP1/CTNNB1/EGFR/AKT1/SIRT1/GATA2/GATA3/HIF1A/IGF1/EGFL7/PGR/PPARG/FBXW7/PRKDC/PTEN/CCND1/CXCL12/SFRP1/BMP2/SOX2/SOX9/SP1/TEK/VEGFA/WDR77
GO:0071900	Regulation Of Protein Serine/Threonine Kinase Activity	26/130	479/17913	7.76787e-16	4.15753e-13	1.72438e-13	26	SPRY2/CDKN1A/CRK/CRKL/SPRED1/EGFR/AKT1/EZH2/SIRT1/HMGCR/APC/IFNG/IGF1/IGF1R/KRAS/LRP6/PIK3CG/PTEN/CCND1/RGS3/SFRP1/BMP2/WNK1/VEGFA/CXCR4/ADAM9
GO:0097305	Response To Alcohol	19/130	232/17913	5.49113e-15	2.64508e-12	1.09707e-12	19	CDKN1A/CTNNB1/ABCA1/AKT1/FOXO3/FOS/GATA3/GNAI1/HMGCR/LRP6/SMAD2/PHB/PPARG/PRKAA2/PTEN/RARA/CCND1/SFRP1/VCAM1
GO:0045785	Positive Regulation Of Cell Adhesion	23/130	388/17913	6.74027e-15	2.79472e-12	1.15913e-12	23	CRK/CRKL/AKT1/GATA3/GRB2/GSK3B/IFNG/IGF1/IGFBP2/MYB/ATM/RAC1/RARA/ROCK1/CXCL12/SFRP1/SOX2/TEK/VCAM1/VEGFA/RUNX1/ADAM9/FADD
GO:0070997	Neuron Death	22/130	347/17913	6.96213e-15	2.79472e-12	1.15913e-12	22	CTNNB1/AKT1/FOXO3/SIRT1/FOS/SLC7A11/GATA3/HIPK2/GSK3B/HIF1A/KRAS/MYB/ATM/FBXW7/BCL2/ROCK1/MAP2K4/PINK1/THRB/TP53/BTG2/FADD
GO:0001666	Response To Hypoxia	22/130	354/17913	1.05119e-14	3.89505e-12	1.61551e-12	22	ADM/AKT1/FOXO3/SIRT1/HIPK2/HIF1A/SMAD4/MYB/ATM/NFE2L2/PTEN/BCL2/CXCL12/SFRP1/BMP2/PINK1/TEK/TLR2/TP53/VCAM1/VEGFA/CXCR4
GO:0043434	Response To Peptide Hormone	23/130	404/17913	1.59732e-14	5.49591e-12	2.27948e-12	23	ADM/CRK/AKT1/FOXO1/SIRT1/GNAI1/GRB2/APC/IGF1R/IRS1/LRP6/NFE2L2/PHB/PIK3R2/PPARG/PRKDC/PTEN/ROCK1/CXCL12/SP1/TEK/TLR2/BTG2
GO:0009991	Response To Extracellular Stimulus	25/130	498/17913	1.79336e-14	5.75909e-12	2.38863e-12	25	CDKN1A/FSTL1/ADM/ABCA1/EGFR/AKT1/FOXO1/FOXO3/SIRT1/FOS/HMGCR/IGFBP2/LAMP2/LDLR/MMP7/NFE2L2/PPARG/PRKAA2/PTEN/RARA/CCND1/BCL2/SFRP1/TP53/VCAM1
GO:0036293	Response To Decreased Oxygen Levels	22/130	365/17913	1.97193e-14	5.93674e-12	2.46232e-12	22	ADM/AKT1/FOXO3/SIRT1/HIPK2/HIF1A/SMAD4/MYB/ATM/NFE2L2/PTEN/BCL2/CXCL12/SFRP1/BMP2/PINK1/TEK/TLR2/TP53/VCAM1/VEGFA/CXCR4
GO:0046677	Response To Antibiotic	21/130	328/17913	2.50163e-14	7.08844e-12	2.94e-12	21	CRK/EZH2/FOXO1/FOXO3/SIRT1/GATA3/GNAI1/HMGCR/MET/MYB/NFE2L2/PHB/PSAP/PTEN/RARA/CCND1/BCL2/PINK1/TP53/VCAM1/ADAM9
GO:0001101	Response To Acid Chemical	21/130	330/17913	2.82029e-14	7.54742e-12	3.13036e-12	21	YAP1/TWF2/DNMT1/ABCA1/EGFR/AKT1/FOXO1/IGFBP2/IRS1/LDLR/MYB/ATM/PPARG/PRKAA2/RARA/RXRA/SFRP1/PINK1/SOX9/TLR2/VEGFA
GO:0031667	Response To Nutrient Levels	24/130	466/17913	3.65724e-14	9.27207e-12	3.84568e-12	24	CDKN1A/FSTL1/ADM/ABCA1/EGFR/AKT1/FOXO1/FOXO3/SIRT1/HMGCR/IGFBP2/LAMP2/LDLR/MMP7/NFE2L2/PPARG/PRKAA2/PTEN/RARA/CCND1/BCL2/SFRP1/TP53/VCAM1
GO:0034599	Cellular Response To Oxidative Stress	20/130	296/17913	3.96217e-14	9.54289e-12	3.958e-12	20	CRK/CTNNB1/EGFR/AKT1/EZH2/FOXO1/FOXO3/SIRT1/FOS/SLC7A11/HIF1A/MET/MYB/NFE2L2/FBXW7/PRKAA2/PSAP/BCL2/PINK1/TP53
GO:0007548	Sex Differentiation	19/130	269/17913	8.1512e-14	1.77236e-11	7.35102e-12	19	MERTK/CRKL/CTNNB1/FOXO3/SIRT1/GATA3/HOXA9/HOXA10/SMAD4/SMAD5/ATM/PGR/PHB/RARA/CCND1/BCL2/SFRP1/SOX9/VEGFA
GO:0071229	Cellular Response To Acid Chemical	17/130	199/17913	8.15536e-14	1.77236e-11	7.35102e-12	17	YAP1/TWF2/DNMT1/ABCA1/EGFR/AKT1/IRS1/LDLR/MYB/ATM/PPARG/PRKAA2/RARA/SFRP1/PINK1/SOX9/VEGFA
GO:0009896	Positive Regulation Of Catabolic Process	22/130	392/17913	8.46258e-14	1.77236e-11	7.35102e-12	22	PLK2/AKT1/FOXO1/FOXO3/SIRT1/GSK3B/HIF1A/APC/IFNG/IGF1/IRS1/LDLR/ATM/NFE2L2/FBXW7/PRKAA2/PTEN/ROCK1/PINK1/SOX9/BTG2/ADAM9
GO:1901214	Regulation Of Neuron Death	20/130	313/17913	1.13493e-13	2.2779e-11	9.4478e-12	20	CTNNB1/AKT1/FOXO3/SIRT1/FOS/SLC7A11/GATA3/HIPK2/GSK3B/HIF1A/KRAS/MYB/ATM/FBXW7/BCL2/ROCK1/MAP2K4/PINK1/TP53/BTG2
GO:0016055	Wnt Signaling Pathway	24/130	498/17913	1.55451e-13	2.99523e-11	1.2423e-11	24	YAP1/CTNNB1/EGFR/FOXO1/FOXO3/GATA3/DKK2/GSK3B/APC/IGFBP2/LRP6/PRKAA2/PTEN/RAC1/CCND1/SFRP1/SFRP4/BMP2/WNK1/SOX2/SOX9/TLE1/TLR2/RUNX1
GO:0043410	Positive Regulation Of Mapk Cascade	24/130	499/17913	1.62357e-13	3.00798e-11	1.24759e-11	24	SPRY2/CRK/CRKL/CTNNB1/EGFR/EZH2/HIPK2/HMGCR/IGF1/KRAS/PHB/PIK3CG/FBXW7/PSAP/ACKR3/PTEN/ROCK1/BMP2/SOX2/TEK/VEGFA/CXCR4/SEMA7A/ADAM9
GO:0198738	Cell-Cell Signaling By Wnt	24/130	500/17913	1.69553e-13	3.02495e-11	1.25462e-11	24	YAP1/CTNNB1/EGFR/FOXO1/FOXO3/GATA3/DKK2/GSK3B/APC/IGFBP2/LRP6/PRKAA2/PTEN/RAC1/CCND1/SFRP1/SFRP4/BMP2/WNK1/SOX2/SOX9/TLE1/TLR2/RUNX1
GO:0001655	Urogenital System Development	20/130	324/17913	2.16739e-13	3.66298e-11	1.51925e-11	20	YAP1/CRKL/CTNNB1/GATA2/GATA3/SMAD2/SMAD4/SMAD5/PLAG1/PTEN/RARA/BCL2/RXRA/SFRP1/BMP2/SOX9/TEK/VEGFA/WDR77/FADD
GO:0030099	Myeloid Cell Differentiation	22/130	411/17913	2.20524e-13	3.66298e-11	1.51925e-11	22	CTNNB1/FOXO3/SIRT1/FOS/RBFOX2/GATA2/GATA3/HIPK2/HIF1A/HOXA9/IFNG/SMAD5/NFKBIA/PPARG/FBXW7/RARA/SFRP1/SP3/TLR2/VEGFA/RUNX1/FADD
GO:0051098	Regulation Of Binding	21/130	368/17913	2.37949e-13	3.82067e-11	1.58466e-11	21	PLK2/CRK/CTNNB1/AKT1/GATA3/HIPK2/GSK3B/IFNG/IGF1/STMN1/SMAD2/SMAD4/MET/NFKBIA/PPARG/FBXW7/RARA/BCL2/ROCK1/RPL11/BMP2
GO:0001933	Negative Regulation Of Protein Phosphorylation	22/130	416/17913	2.8135e-13	4.37182e-11	1.81325e-11	22	SPRY2/CDKN1A/CRKL/SPRED1/AKT1/FOXO1/SIRT1/HMGCR/APC/IGF1R/LRP6/SMAD4/PHB/PIK3R2/PRKDC/PTEN/SEMA6A/TRIM27/RGS3/SFRP1/PINK1/WNK1
GO:0010632	Regulation Of Epithelial Cell Migration	19/130	294/17913	4.02055e-13	6.05218e-11	2.5102e-11	19	PLK2/CCR6/SPRED1/AKT1/SIRT1/GATA2/GATA3/HIF1A/IFNG/MET/NFE2L2/PPARG/FBXW7/PTEN/SOX9/SP1/TEK/VEGFA/ADAM9
GO:0031331	Positive Regulation Of Cellular Catabolic Process	20/130	341/17913	5.61638e-13	8.19821e-11	3.40028e-11	20	PLK2/AKT1/FOXO1/FOXO3/SIRT1/GSK3B/HIF1A/IFNG/IGF1/IRS1/LDLR/ATM/NFE2L2/FBXW7/PRKAA2/PTEN/ROCK1/PINK1/BTG2/ADAM9
GO:0002521	Leukocyte Differentiation	23/130	485/17913	7.40995e-13	1.04982e-10	4.35421e-11	23	MERTK/CCR6/CTNNB1/SIRT1/FOS/GATA2/GATA3/IFNG/MYB/ATM/PPARG/FBXW7/PRKDC/RARA/BCL2/SFRP1/SP3/TLR2/TP53/VCAM1/VEGFA/RUNX1/FADD
GO:0043491	Protein Kinase B Signaling	18/130	268/17913	9.11836e-13	1.25495e-10	5.20501e-11	18	SPRY2/MERTK/EGFR/AKT1/PHLPP2/SIRT1/GATA3/GRB2/IGF1/IRS1/MET/PIK3CG/PIK3R2/PTEN/RAC1/PINK1/SOX9/TEK
GO:0006979	Response To Oxidative Stress	22/130	442/17913	9.47674e-13	1.26804e-10	5.25931e-11	22	CRK/CTNNB1/EGFR/AKT1/EZH2/FOXO1/FOXO3/SIRT1/FOS/SLC7A11/HIF1A/MET/MYB/NFE2L2/FBXW7/PRKAA2/PSAP/BCL2/PINK1/SP1/TP53/ADAM9
GO:0050679	Positive Regulation Of Epithelial Cell Proliferation	16/130	199/17913	1.17567e-12	1.53059e-10	6.34828e-11	16	CTNNB1/EGFR/AKT1/SIRT1/GATA2/HIF1A/IGF1/EGFL7/CCND1/CXCL12/SFRP1/BMP2/SOX9/SP1/TEK/VEGFA
GO:0009636	Response To Toxic Substance	23/130	499/17913	1.33342e-12	1.69029e-10	7.01062e-11	23	CDKN1A/CRK/EZH2/FOXO1/FOXO3/SIRT1/FOS/SLC7A11/GATA3/HMGCR/MET/MYB/NFE2L2/PHB/PSAP/PTEN/RARA/CCND1/BCL2/PINK1/TLR2/VCAM1/ADAM9
GO:0051402	Neuron Apoptotic Process	17/130	238/17913	1.52061e-12	1.87815e-10	7.78978e-11	17	CTNNB1/FOXO3/GATA3/HIPK2/HIF1A/KRAS/MYB/ATM/FBXW7/BCL2/ROCK1/MAP2K4/PINK1/THRB/TP53/BTG2/FADD
GO:0007568	Aging	19/130	318/17913	1.6196e-12	1.94267e-10	8.05742e-11	19	CDKN1A/PLK2/ADM/AKT1/FOXO3/SIRT1/FOS/GRB2/HMGCR/IGFBP2/KRAS/MMP7/ATM/NFE2L2/PRKDC/PTEN/BCL2/TP53/VCAM1
GO:0042326	Negative Regulation Of Phosphorylation	22/130	455/17913	1.68671e-12	1.94267e-10	8.05742e-11	22	SPRY2/CDKN1A/CRKL/SPRED1/AKT1/FOXO1/SIRT1/HMGCR/APC/IGF1R/LRP6/SMAD4/PHB/PIK3R2/PRKDC/PTEN/SEMA6A/TRIM27/RGS3/SFRP1/PINK1/WNK1
GO:0035690	Cellular Response To Drug	20/130	362/17913	1.69384e-12	1.94267e-10	8.05742e-11	20	CRK/CRKL/CTNNB1/EGFR/EZH2/FOXO1/FOXO3/SIRT1/GNAI1/MET/MYB/NFE2L2/PRKAA2/PSAP/PTEN/SFRP1/PINK1/SOX9/TP53/CXCR4
GO:0071496	Cellular Response To External Stimulus	19/130	320/17913	1.80912e-12	2.00643e-10	8.32184e-11	19	CDKN1A/EGFR/AKT1/FOXO1/SIRT1/FOS/LAMP2/MMP7/NFE2L2/PPARG/PRKAA2/RAC1/BCL2/MAP2K4/SFRP1/SOX9/TP53/VCAM1/FADD
GO:0048872	Homeostasis Of Number Of Cells	17/130	241/17913	1.8616e-12	2.00643e-10	8.32184e-11	17	MERTK/AKT1/EZH2/FOXO3/RBFOX2/SLC7A11/GATA2/GATA3/HIPK2/HIF1A/KRAS/SMAD5/BCL2/SOX9/SP3/VEGFA/FADD
GO:1901653	Cellular Response To Peptide	20/130	364/17913	1.87439e-12	2.00643e-10	8.32184e-11	20	CRK/AKT1/FOXO1/FOXO3/SIRT1/GRB2/GSK3B/APC/IGF1/IGF1R/IRS1/NFE2L2/PIK3R2/PPARG/PRKDC/PTEN/ROCK1/SP1/TP53/VCAM1
GO:0010634	Positive Regulation Of Epithelial Cell Migration	15/130	173/17913	2.07486e-12	2.17274e-10	9.01165e-11	15	PLK2/CCR6/AKT1/SIRT1/GATA2/GATA3/HIF1A/IFNG/MET/NFE2L2/SOX9/SP1/TEK/VEGFA/ADAM9
GO:0036473	Cell Death In Response To Oxidative Stress	12/130	92/17913	2.82576e-12	2.8961e-10	1.20118e-10	12	CTNNB1/AKT1/FOXO3/SIRT1/SLC7A11/HIF1A/MET/NFE2L2/FBXW7/PSAP/BCL2/PINK1
GO:0061138	Morphogenesis Of A Branching Epithelium	15/130	178/17913	3.14239e-12	3.15352e-10	1.30795e-10	15	SPRY2/YAP1/ADM/CTNNB1/GRB2/KRAS/SMAD4/MET/PGR/BCL2/RXRA/SFRP1/BMP2/SOX9/VEGFA
GO:1901342	Regulation Of Vasculature Development	21/130	425/17913	3.78192e-12	3.71786e-10	1.54202e-10	21	SPRY2/PLK2/ADM/CTNNB1/SPRED1/DNMT1/SIRT1/GATA2/HIPK2/HIF1A/NFE2L2/PPARG/FBXW7/SEMA6A/ROCK1/SFRP1/SP1/TEK/VEGFA/CXCR4/RUNX1
GO:0008406	Gonad Development	16/130	217/17913	4.44201e-12	4.27943e-10	1.77493e-10	16	CRKL/FOXO3/SIRT1/GATA3/HOXA9/HOXA10/SMAD4/ATM/PGR/PHB/RARA/CCND1/BCL2/SFRP1/SOX9/VEGFA
GO:0045765	Regulation Of Angiogenesis	20/130	383/17913	4.75706e-12	4.49309e-10	1.86355e-10	20	SPRY2/PLK2/ADM/CTNNB1/SPRED1/SIRT1/GATA2/HIPK2/HIF1A/NFE2L2/PPARG/FBXW7/SEMA6A/ROCK1/SFRP1/SP1/TEK/VEGFA/CXCR4/RUNX1
GO:0030111	Regulation Of Wnt Signaling Pathway	19/130	341/17913	5.52423e-12	5.11735e-10	2.12247e-10	19	YAP1/CTNNB1/EGFR/FOXO1/FOXO3/DKK2/GSK3B/APC/IGFBP2/LRP6/SFRP1/SFRP4/BMP2/WNK1/SOX2/SOX9/TLE1/TLR2/RUNX1
GO:1903201	Regulation Of Oxidative Stress-Induced Cell Death	11/130	75/17913	6.32525e-12	5.74882e-10	2.38438e-10	11	CTNNB1/AKT1/FOXO3/SIRT1/SLC7A11/HIF1A/MET/NFE2L2/FBXW7/PSAP/PINK1
GO:0045137	Development Of Primary Sexual Characteristics	16/130	223/17913	6.73159e-12	6.00483e-10	2.49056e-10	16	CRKL/FOXO3/SIRT1/GATA3/HOXA9/HOXA10/SMAD4/ATM/PGR/PHB/RARA/CCND1/BCL2/SFRP1/SOX9/VEGFA
GO:0001763	Morphogenesis Of A Branching Structure	15/130	192/17913	9.40353e-12	8.23578e-10	3.41586e-10	15	SPRY2/YAP1/ADM/CTNNB1/GRB2/KRAS/SMAD4/MET/PGR/BCL2/RXRA/SFRP1/BMP2/SOX9/VEGFA
GO:0010631	Epithelial Cell Migration	19/130	354/17913	1.06052e-11	8.96229e-10	3.71719e-10	19	PLK2/CCR6/SPRED1/AKT1/SIRT1/GATA2/GATA3/HIF1A/IFNG/MET/NFE2L2/PPARG/FBXW7/PTEN/SOX9/SP1/TEK/VEGFA/ADAM9
GO:0042176	Regulation Of Protein Catabolic Process	19/130	354/17913	1.06052e-11	8.96229e-10	3.71719e-10	19	PLK2/EGFR/AKT1/FOXO1/HIPK2/GSK3B/HMGCR/APC/IFNG/LDLR/NFE2L2/PHB/FBXW7/PTEN/ROCK1/RPL11/PINK1/SOX9/ADAM9
GO:0060070	Canonical Wnt Signaling Pathway	18/130	311/17913	1.11376e-11	9.25e-10	3.83652e-10	18	YAP1/CTNNB1/EGFR/FOXO1/FOXO3/GATA3/DKK2/GSK3B/APC/IGFBP2/LRP6/PTEN/SFRP1/SFRP4/BMP2/WNK1/SOX2/SOX9
GO:0090132	Epithelium Migration	19/130	357/17913	1.22795e-11	1.00255e-09	4.15816e-10	19	PLK2/CCR6/SPRED1/AKT1/SIRT1/GATA2/GATA3/HIF1A/IFNG/MET/NFE2L2/PPARG/FBXW7/PTEN/SOX9/SP1/TEK/VEGFA/ADAM9
GO:0051348	Negative Regulation Of Transferase Activity	17/130	272/17913	1.29211e-11	1.03176e-09	4.27932e-10	17	CDKN1A/SPRED1/AKT1/SIRT1/GSK3B/HMGCR/APC/IGF1R/LRP6/PPARG/PTEN/TRIM27/RGS3/RPL11/SFRP1/WNK1/TP53
GO:0010506	Regulation Of Autophagy	18/130	314/17913	1.30657e-11	1.03176e-09	4.27932e-10	18	PLK2/AKT1/FOXO1/FOXO3/SIRT1/GSK3B/HIF1A/IFNG/MET/ATM/PIK3R2/FBXW7/PRKAA2/PSAP/BCL2/ROCK1/PINK1/TP53
GO:0090130	Tissue Migration	19/130	363/17913	1.63936e-11	1.27368e-09	5.28271e-10	19	PLK2/CCR6/SPRED1/AKT1/SIRT1/GATA2/GATA3/HIF1A/IFNG/MET/NFE2L2/PPARG/FBXW7/PTEN/SOX9/SP1/TEK/VEGFA/ADAM9
GO:0045165	Cell Fate Commitment	16/130	238/17913	1.80497e-11	1.36699e-09	5.66973e-10	16	SPRY2/CTNNB1/GATA2/GATA3/SMAD2/SMAD4/SMAD5/PPARG/PRKDC/RARA/BCL2/SFRP1/BMP2/SOX2/SOX9/TP53
GO:0002573	Myeloid Leukocyte Differentiation	15/130	201/17913	1.81622e-11	1.36699e-09	5.66973e-10	15	CTNNB1/SIRT1/FOS/GATA2/GATA3/IFNG/PPARG/FBXW7/RARA/SFRP1/SP3/TLR2/VEGFA/RUNX1/FADD
GO:0016049	Cell Growth	21/130	466/17913	2.14537e-11	1.58988e-09	6.59418e-10	21	CDKN1A/TWF2/CRKL/CTNNB1/EGFR/AKT1/SIRT1/GSK3B/IGF1/SMAD4/PHB/PPARG/BCL2/CXCL12/MAP2K4/SFRP1/SOX9/TP53/VEGFA/CXCR4/SEMA7A
GO:0030900	Forebrain Development	19/130	371/17913	2.38957e-11	1.74402e-09	7.2335e-10	19	CRK/CRKL/CTNNB1/EGFR/EZH2/PHLPP2/SLC7A11/GATA2/GSK3B/HIF1A/KRAS/PTEN/RARA/CXCL12/BMP2/SOX2/BTG2/CXCR4/SEMA7A
GO:0071383	Cellular Response To Steroid Hormone Stimulus	16/130	243/17913	2.46889e-11	1.77502e-09	7.36207e-10	16	YAP1/CTNNB1/EGFR/FOXO1/FOXO3/SIRT1/RBFOX2/PGR/PHB/PPARG/RARA/RXRA/SFRP1/TFPI/THRB/RUNX1
GO:0042063	Gliogenesis	17/130	285/17913	2.7055e-11	1.91653e-09	7.94897e-10	17	CRKL/CTNNB1/EGFR/AKT1/EZH2/KRAS/LDLR/MYB/PLAG1/PPARG/PTEN/BMP2/SOX2/SOX9/TLR2/CXCR4/SLC45A3
GO:0021537	Telencephalon Development	16/130	246/17913	2.96897e-11	2.07269e-09	8.59667e-10	16	CRK/CRKL/CTNNB1/EGFR/EZH2/PHLPP2/SLC7A11/GSK3B/HIF1A/PTEN/RARA/CXCL12/BMP2/BTG2/CXCR4/SEMA7A
GO:0043523	Regulation Of Neuron Apoptotic Process	15/130	210/17913	3.39615e-11	2.33703e-09	9.69306e-10	15	CTNNB1/FOXO3/GATA3/HIPK2/HIF1A/KRAS/MYB/ATM/FBXW7/BCL2/ROCK1/MAP2K4/PINK1/TP53/BTG2
GO:1900407	Regulation Of Cellular Response To Oxidative Stress	11/130	88/17913	3.81721e-11	2.58979e-09	1.07414e-09	11	CTNNB1/AKT1/FOXO3/SIRT1/SLC7A11/HIF1A/MET/NFE2L2/FBXW7/PSAP/PINK1
GO:0009314	Response To Radiation	20/130	435/17913	4.73305e-11	3.12433e-09	1.29585e-09	20	CDKN1A/YAP1/EGFR/AKT1/SIRT1/FOS/SLC7A11/GATA3/GRB2/HIF1A/HMGCR/KRAS/ATM/PRKDC/CCND1/BCL2/CXCL12/SFRP1/TP53/VCAM1
GO:0043409	Negative Regulation Of Mapk Cascade	14/130	179/17913	4.73482e-11	3.12433e-09	1.29585e-09	14	SPRY2/SPRED1/AKT1/FOXO1/HMGCR/IGF1R/SMAD4/PHB/PIK3R2/PTEN/SEMA6A/RGS3/SFRP1/PINK1
GO:2001233	Regulation Of Apoptotic Signaling Pathway	19/130	397/17913	7.64085e-11	4.97378e-09	2.06292e-09	19	YAP1/CTNNB1/AKT1/SIRT1/GSK3B/HIF1A/IGF1/NFE2L2/FBXW7/ACKR3/PTEN/BCL2/RPL11/CXCL12/SFRP1/PINK1/TP53/YWHAZ/FADD
GO:0060828	Regulation Of Canonical Wnt Signaling Pathway	16/130	264/17913	8.53143e-11	5.47945e-09	2.27265e-09	16	YAP1/CTNNB1/EGFR/FOXO1/FOXO3/DKK2/GSK3B/APC/IGFBP2/LRP6/SFRP1/SFRP4/BMP2/WNK1/SOX2/SOX9
GO:0002683	Negative Regulation Of Immune System Process	20/130	451/17913	9.00221e-11	5.70575e-09	2.36651e-09	20	MERTK/CRK/CTNNB1/AKT1/GATA2/HOXA9/LDLR/ATM/NFE2L2/NFKBIA/PPARG/FBXW7/PRKDC/RARA/TRIM27/CXCL12/SFRP1/SOX9/RUNX1/FADD
GO:0010660	Regulation Of Muscle Cell Apoptotic Process	11/130	96/17913	1.00156e-10	6.26563e-09	2.59873e-09	11	DNMT1/SIRT1/HMGCR/IFNG/IGF1/LRP6/NFE2L2/PPARG/PTEN/MAP2K4/TP53
GO:0050769	Positive Regulation Of Neurogenesis	20/130	455/17913	1.05276e-10	6.50149e-09	2.69655e-09	20	TWF2/CRKL/CTNNB1/EZH2/GATA2/HIF1A/MYB/NFE2L2/PLAG1/PPARG/PTEN/RARA/BCL2/CXCL12/BMP2/TCF4/TLR2/VEGFA/CXCR4/SEMA7A
GO:1902882	Regulation Of Response To Oxidative Stress	11/130	97/17913	1.12278e-10	6.79761e-09	2.81937e-09	11	CTNNB1/AKT1/FOXO3/SIRT1/SLC7A11/HIF1A/MET/NFE2L2/FBXW7/PSAP/PINK1
GO:1901654	Response To Ketone	14/130	191/17913	1.12894e-10	6.79761e-09	2.81937e-09	14	CDKN1A/YAP1/EGFR/AKT1/FOXO1/FOXO3/SIRT1/FOS/GNAI1/PPARG/PRKAA2/CCND1/SFRP1/TLR2
GO:0060562	Epithelial Tube Morphogenesis	17/130	313/17913	1.17486e-10	6.98679e-09	2.89783e-09	17	SPRY2/YAP1/ADM/CTNNB1/GATA3/HIF1A/KRAS/SMAD4/MET/PGR/RARA/BCL2/SFRP1/BMP2/SOX9/VEGFA/CXCR4
GO:0000302	Response To Reactive Oxygen Species	15/130	230/17913	1.23198e-10	7.2371e-09	3.00166e-09	15	CRK/EGFR/AKT1/EZH2/FOXO1/FOXO3/SIRT1/FOS/MET/MYB/NFE2L2/PSAP/BCL2/PINK1/ADAM9
GO:0001657	Ureteric Bud Development	11/130	98/17913	1.25703e-10	7.29534e-09	3.02581e-09	11	CTNNB1/GATA3/SMAD2/SMAD4/SMAD5/RARA/BCL2/SFRP1/BMP2/SOX9/VEGFA
GO:0018105	Peptidyl-Serine Phosphorylation	15/130	231/17913	1.30955e-10	7.50963e-09	3.11469e-09	15	SPRY2/PLK2/EGFR/AKT1/HIPK2/GSK3B/IFNG/ATM/PRKAA2/PRKDC/BCL2/ROCK1/PINK1/WNK1/VEGFA
GO:1901522	Positive Regulation Of Transcription From Rna Polymerase Ii Promoter Involved In Cellular Response To Chemical Stimulus	7/130	22/17913	1.40332e-10	7.78217e-09	3.22773e-09	7	HIF1A/SMAD4/SMAD5/NFE2L2/BMP2/TP53/VEGFA
GO:0072163	Mesonephric Epithelium Development	11/130	99/17913	1.40554e-10	7.78217e-09	3.22773e-09	11	CTNNB1/GATA3/SMAD2/SMAD4/SMAD5/RARA/BCL2/SFRP1/BMP2/SOX9/VEGFA
GO:0072164	Mesonephric Tubule Development	11/130	99/17913	1.40554e-10	7.78217e-09	3.22773e-09	11	CTNNB1/GATA3/SMAD2/SMAD4/SMAD5/RARA/BCL2/SFRP1/BMP2/SOX9/VEGFA
GO:1902806	Regulation Of Cell Cycle G1/S Phase Transition	14/130	195/17913	1.48784e-10	8.14425e-09	3.3779e-09	14	CDKN1A/PLK2/EGFR/AKT1/EZH2/ATM/FBXW7/PRKDC/PTEN/CCND1/BCL2/TP53/WEE1/BTG2
GO:0010657	Muscle Cell Apoptotic Process	11/130	100/17913	1.56963e-10	8.49541e-09	3.52355e-09	11	DNMT1/SIRT1/HMGCR/IFNG/IGF1/LRP6/NFE2L2/PPARG/PTEN/MAP2K4/TP53
GO:0050900	Leukocyte Migration	20/130	467/17913	1.66768e-10	8.92579e-09	3.70205e-09	20	MERTK/CCR6/CRK/CRKL/AKT1/SLC7A11/GATA3/GRB2/PIK3CG/PIK3R2/RAC1/ROCK1/CXCL12/WNK1/TEK/VCAM1/VEGFA/CXCR4/SLC7A5/FADD
GO:0006914	Autophagy	20/130	471/17913	1.93802e-10	1.01472e-08	4.20866e-09	20	PLK2/AKT1/FOXO1/FOXO3/SIRT1/GSK3B/HIF1A/IFNG/LAMP2/MET/ATM/PIK3R2/FBXW7/PRKAA2/PSAP/RAB1A/BCL2/ROCK1/PINK1/TP53
GO:0061919	Process Utilizing Autophagic Mechanism	20/130	471/17913	1.93802e-10	1.01472e-08	4.20866e-09	20	PLK2/AKT1/FOXO1/FOXO3/SIRT1/GSK3B/HIF1A/IFNG/LAMP2/MET/ATM/PIK3R2/FBXW7/PRKAA2/PSAP/RAB1A/BCL2/ROCK1/PINK1/TP53
GO:0051493	Regulation Of Cytoskeleton Organization	20/130	472/17913	2.01172e-10	1.04198e-08	4.32173e-09	20	PLK2/TWF2/CRK/CTNNB1/GNAI1/GRB2/GSK3B/APC/STMN1/SMAD4/MET/PRKAA2/CCDC88A/TWF1/RAC1/TRIM27/ROCK1/CXCL12/SFRP1/TEK
GO:0009612	Response To Mechanical Stimulus	14/130	200/17913	2.08244e-10	1.06714e-08	4.42605e-09	14	EGFR/AKT1/FOS/IGFBP2/MMP7/NFKBIA/PPARG/RAC1/CXCL12/MAP2K4/SOX9/BTG2/CXCR4/FADD
GO:0001823	Mesonephros Development	11/130	103/17913	2.17028e-10	1.10045e-08	4.56421e-09	11	CTNNB1/GATA3/SMAD2/SMAD4/SMAD5/RARA/BCL2/SFRP1/BMP2/SOX9/VEGFA
GO:0034614	Cellular Response To Reactive Oxygen Species	13/130	165/17913	2.20018e-10	1.10399e-08	4.57888e-09	13	CRK/EGFR/AKT1/EZH2/FOXO1/FOXO3/SIRT1/FOS/MET/MYB/NFE2L2/PSAP/PINK1
GO:0051896	Regulation Of Protein Kinase B Signaling	15/130	241/17913	2.37326e-10	1.17855e-08	4.88816e-09	15	SPRY2/EGFR/AKT1/PHLPP2/SIRT1/GATA3/GRB2/IRS1/MET/PIK3CG/PIK3R2/PTEN/RAC1/PINK1/TEK
GO:1903202	Negative Regulation Of Oxidative Stress-Induced Cell Death	9/130	56/17913	2.39779e-10	1.17859e-08	4.88831e-09	9	CTNNB1/AKT1/SIRT1/SLC7A11/HIF1A/MET/NFE2L2/PSAP/PINK1
GO:1900408	Negative Regulation Of Cellular Response To Oxidative Stress	9/130	57/17913	2.83007e-10	1.37702e-08	5.7113e-09	9	CTNNB1/AKT1/SIRT1/SLC7A11/HIF1A/MET/NFE2L2/PSAP/PINK1
GO:0044843	Cell Cycle G1/S Phase Transition	16/130	288/17913	3.08724e-10	1.48712e-08	6.16798e-09	16	CDKN1A/PLK2/EGFR/AKT1/EZH2/ATM/FBXW7/PRKDC/PTEN/RHOU/CCND1/BCL2/TP53/WEE1/BTG2/CCNE2
GO:0070371	Erk1 And Erk2 Cascade	16/130	289/17913	3.24843e-10	1.54927e-08	6.42576e-09	16	SPRY2/CRKL/SPRED1/EGFR/HMGCR/IGF1/SMAD4/PHB/FBXW7/ACKR3/PTEN/SEMA6A/BMP2/SOX9/TEK/SEMA7A
GO:0014065	Phosphatidylinositol 3-Kinase Signaling	12/130	138/17913	3.57946e-10	1.69042e-08	7.01116e-09	12	EGFR/AKT1/SIRT1/GATA3/IGF1/IGF1R/IRS1/PIK3CG/PIK3R2/PTEN/SOX9/TEK
GO:1902883	Negative Regulation Of Response To Oxidative Stress	9/130	59/17913	3.90495e-10	1.82623e-08	7.57445e-09	9	CTNNB1/AKT1/SIRT1/SLC7A11/HIF1A/MET/NFE2L2/PSAP/PINK1
GO:0002694	Regulation Of Leukocyte Activation	20/130	492/17913	4.16314e-10	1.9187e-08	7.95799e-09	20	CDKN1A/MERTK/CTNNB1/AKT1/GATA2/GATA3/GRB2/IFNG/IGF1/IGFBP2/LDLR/MYB/ATM/RAC1/RARA/BCL2/SFRP1/VCAM1/RUNX1/FADD
GO:0062012	Regulation Of Small Molecule Metabolic Process	19/130	439/17913	4.18793e-10	1.9187e-08	7.95799e-09	19	ADM/AKT1/FOXO1/SIRT1/SLC7A11/GSK3B/HIF1A/HMGCR/IFNG/IGF1/IRS1/LDLR/PPARG/PRKAA2/BMP2/PINK1/SP1/TP53/SLC45A3
GO:0072073	Kidney Epithelium Development	12/130	140/17913	4.23288e-10	1.9187e-08	7.95799e-09	12	YAP1/CTNNB1/GATA3/SMAD2/SMAD4/SMAD5/RARA/BCL2/SFRP1/BMP2/SOX9/VEGFA
GO:0042594	Response To Starvation	13/130	174/17913	4.26201e-10	1.9187e-08	7.95799e-09	13	CDKN1A/FSTL1/ADM/FOXO1/FOXO3/SIRT1/LAMP2/NFE2L2/PPARG/PRKAA2/BCL2/SFRP1/TP53
GO:0018209	Peptidyl-Serine Modification	15/130	252/17913	4.42235e-10	1.97245e-08	8.18092e-09	15	SPRY2/PLK2/EGFR/AKT1/HIPK2/GSK3B/IFNG/ATM/PRKAA2/PRKDC/BCL2/ROCK1/PINK1/WNK1/VEGFA
GO:0042110	T Cell Activation	19/130	443/17913	4.87516e-10	2.15446e-08	8.93583e-09	19	CCR6/CTNNB1/AKT1/GATA3/GRB2/IFNG/IGF1/IGFBP2/MYB/PIK3CG/PRKDC/RAC1/RARA/BCL2/SP3/TP53/VCAM1/RUNX1/FADD
GO:2000045	Regulation Of G1/S Transition Of Mitotic Cell Cycle	13/130	177/17913	5.26788e-10	2.30685e-08	9.56789e-09	13	CDKN1A/PLK2/EGFR/AKT1/EZH2/ATM/PRKDC/PTEN/CCND1/BCL2/TP53/WEE1/BTG2
GO:0062013	Positive Regulation Of Small Molecule Metabolic Process	12/130	143/17913	5.41639e-10	2.34735e-08	9.73585e-09	12	ADM/AKT1/FOXO1/SIRT1/HIF1A/IFNG/IGF1/IRS1/PPARG/PRKAA2/PINK1/SLC45A3
GO:0001667	Ameboidal-Type Cell Migration	19/130	446/17913	5.45782e-10	2.34735e-08	9.73585e-09	19	PLK2/CCR6/SPRED1/AKT1/SIRT1/GATA2/GATA3/HIF1A/IFNG/MET/NFE2L2/PPARG/FBXW7/PTEN/SOX9/SP1/TEK/VEGFA/ADAM9
GO:0001558	Regulation Of Cell Growth	18/130	396/17913	5.76729e-10	2.4585e-08	1.01969e-08	18	CDKN1A/TWF2/CRKL/EGFR/AKT1/SIRT1/GSK3B/IGF1/SMAD4/PHB/PPARG/BCL2/CXCL12/SFRP1/TP53/VEGFA/CXCR4/SEMA7A
GO:0010212	Response To Ionizing Radiation	12/130	144/17913	5.87277e-10	2.45993e-08	1.02028e-08	12	CDKN1A/YAP1/SIRT1/GATA3/GRB2/ATM/PRKDC/CCND1/BCL2/SFRP1/TP53/VCAM1
GO:0042542	Response To Hydrogen Peroxide	12/130	144/17913	5.87277e-10	2.45993e-08	1.02028e-08	12	CRK/EZH2/FOXO1/FOXO3/SIRT1/MET/MYB/NFE2L2/PSAP/BCL2/PINK1/ADAM9
GO:0051099	Positive Regulation Of Binding	13/130	181/17913	6.94439e-10	2.88372e-08	1.19605e-08	13	PLK2/CTNNB1/GATA3/HIPK2/GSK3B/IFNG/IGF1/STMN1/MET/PPARG/RARA/RPL11/BMP2
GO:0051249	Regulation Of Lymphocyte Activation	18/130	401/17913	7.04902e-10	2.90215e-08	1.20369e-08	18	CDKN1A/MERTK/CTNNB1/AKT1/GATA3/GRB2/IFNG/IGF1/IGFBP2/MYB/ATM/RAC1/RARA/BCL2/SFRP1/VCAM1/RUNX1/FADD
GO:0009952	Anterior/Posterior Pattern Specification	13/130	182/17913	7.43304e-10	3.01894e-08	1.25213e-08	13	CRKL/CTNNB1/HIPK2/HOXA9/HOXA10/SMAD2/SMAD4/ATM/PRKDC/SFRP1/BMP2/TP53/BTG2
GO:0071236	Cellular Response To Antibiotic	12/130	147/17913	7.45805e-10	3.01894e-08	1.25213e-08	12	EZH2/FOXO1/FOXO3/SIRT1/GNAI1/MET/MYB/NFE2L2/PSAP/PTEN/PINK1/TP53
GO:0021700	Developmental Maturation	15/130	262/17913	7.58462e-10	3.04459e-08	1.26277e-08	15	CDKN1A/CCR6/CTNNB1/FOXO3/GATA2/GATA3/HIF1A/IGF1/PGR/PPARG/PTEN/BCL2/BMP2/VEGFA/YWHAZ
GO:0031058	Positive Regulation Of Histone Modification	10/130	88/17913	7.98363e-10	3.15223e-08	1.30741e-08	10	CTNNB1/DNMT1/SIRT1/GATA3/SMAD4/MYB/ATM/PINK1/TP53/VEGFA
GO:0097306	Cellular Response To Alcohol	10/130	88/17913	7.98363e-10	3.15223e-08	1.30741e-08	10	CTNNB1/ABCA1/AKT1/FOXO3/GNAI1/LRP6/PPARG/PRKAA2/PTEN/SFRP1
GO:0030850	Prostate Gland Development	8/130	44/17913	8.81239e-10	3.45116e-08	1.4314e-08	8	CTNNB1/PLAG1/PTEN/RARA/RXRA/SFRP1/SOX9/WDR77
GO:0071214	Cellular Response To Abiotic Stimulus	16/130	310/17913	9.04579e-10	3.48589e-08	1.4458e-08	16	CDKN1A/YAP1/EGFR/AKT1/SIRT1/GATA3/GRB2/MMP7/ATM/PTEN/RAC1/MAP2K4/SFRP1/SOX9/TP53/FADD
GO:0104004	Cellular Response To Environmental Stimulus	16/130	310/17913	9.04579e-10	3.48589e-08	1.4458e-08	16	CDKN1A/YAP1/EGFR/AKT1/SIRT1/GATA3/GRB2/MMP7/ATM/PTEN/RAC1/MAP2K4/SFRP1/SOX9/TP53/FADD
GO:0000082	G1/S Transition Of Mitotic Cell Cycle	15/130	269/17913	1.09121e-09	4.17173e-08	1.73026e-08	15	CDKN1A/PLK2/EGFR/AKT1/EZH2/ATM/PRKDC/PTEN/RHOU/CCND1/BCL2/TP53/WEE1/BTG2/CCNE2
GO:0048568	Embryonic Organ Development	18/130	413/17913	1.12766e-09	4.27712e-08	1.77397e-08	18	SPRY2/YAP1/ADM/CTNNB1/EGFR/AKT1/GATA2/GATA3/GRB2/HIPK2/HIF1A/SMAD2/RARA/SLC6A8/SOX9/SP3/TP53/VEGFA
GO:0061614	Pri-Mirna Transcription By Rna Polymerase Ii	8/130	46/17913	1.28176e-09	4.82363e-08	2.00064e-08	8	FOS/GATA2/HIF1A/SMAD4/PPARG/BMP2/SOX9/TP53
GO:0010594	Regulation Of Endothelial Cell Migration	14/130	231/17913	1.38149e-09	5.15862e-08	2.13958e-08	14	PLK2/SPRED1/AKT1/SIRT1/GATA2/GATA3/HIF1A/MET/NFE2L2/PPARG/FBXW7/SP1/TEK/VEGFA
GO:0043542	Endothelial Cell Migration	15/130	275/17913	1.47775e-09	5.47563e-08	2.27107e-08	15	PLK2/SPRED1/AKT1/SIRT1/GATA2/GATA3/HIF1A/MET/NFE2L2/PPARG/FBXW7/PTEN/SP1/TEK/VEGFA
GO:0060541	Respiratory System Development	13/130	193/17913	1.52902e-09	5.62234e-08	2.33192e-08	13	SPRY2/YAP1/CTNNB1/EGFR/SLC7A11/KRAS/SMAD2/PGR/FBXW7/RARA/SOX9/SP3/VEGFA
GO:0031589	Cell-Substrate Adhesion	16/130	322/17913	1.56753e-09	5.63491e-08	2.33713e-08	16	MERTK/CRK/CRKL/CTNNB1/GSK3B/PTEN/RAB1A/RAC1/BCL2/ROCK1/SFRP1/SIGLEC1/TEK/VCAM1/VEGFA/ADAM9
GO:0043405	Regulation Of Map Kinase Activity	16/130	322/17913	1.56753e-09	5.63491e-08	2.33713e-08	16	CRK/CRKL/SPRED1/EGFR/EZH2/HMGCR/IGF1/IGF1R/KRAS/PIK3CG/RGS3/SFRP1/BMP2/VEGFA/CXCR4/ADAM9
GO:0071902	Positive Regulation Of Protein Serine/Threonine Kinase Activity	16/130	322/17913	1.56753e-09	5.63491e-08	2.33713e-08	16	SPRY2/CRK/CRKL/EGFR/AKT1/EZH2/SIRT1/IFNG/IGF1/KRAS/PIK3CG/CCND1/BMP2/VEGFA/CXCR4/ADAM9
GO:2000134	Negative Regulation Of G1/S Transition Of Mitotic Cell Cycle	11/130	124/17913	1.61833e-09	5.72715e-08	2.37539e-08	11	CDKN1A/PLK2/EZH2/ATM/PRKDC/PTEN/CCND1/BCL2/TP53/WEE1/BTG2
GO:0031099	Regeneration	13/130	194/17913	1.62885e-09	5.72715e-08	2.37539e-08	13	CDKN1A/YAP1/ADM/EGFR/EZH2/IGF1/PHB/PPARG/PTEN/CCND1/BCL2/CXCL12/SOX2
GO:2000377	Regulation Of Reactive Oxygen Species Metabolic Process	13/130	194/17913	1.62885e-09	5.72715e-08	2.37539e-08	13	CDKN1A/EGFR/AKT1/FOXO1/FOXO3/GRB2/HIF1A/IFNG/NFE2L2/RAC1/BCL2/PINK1/TP53
GO:0030098	Lymphocyte Differentiation	16/130	325/17913	1.79181e-09	6.25447e-08	2.5941e-08	16	MERTK/CCR6/CTNNB1/GATA3/IFNG/MYB/ATM/PRKDC/RARA/BCL2/SFRP1/SP3/TP53/VCAM1/RUNX1/FADD
GO:0071453	Cellular Response To Oxygen Levels	14/130	237/17913	1.92696e-09	6.67782e-08	2.76968e-08	14	AKT1/FOXO1/FOXO3/SIRT1/HIPK2/HIF1A/NFE2L2/PPARG/PTEN/BCL2/SFRP1/PINK1/TP53/VEGFA
GO:0046661	Male Sex Differentiation	12/130	160/17913	1.97887e-09	6.71285e-08	2.78421e-08	12	CRKL/CTNNB1/GATA3/HOXA9/HOXA10/SMAD4/SMAD5/RARA/CCND1/BCL2/SFRP1/SOX9
GO:0048015	Phosphatidylinositol-Mediated Signaling	12/130	160/17913	1.97887e-09	6.71285e-08	2.78421e-08	12	EGFR/AKT1/SIRT1/GATA3/IGF1/IGF1R/IRS1/PIK3CG/PIK3R2/PTEN/SOX9/TEK
GO:0098727	Maintenance Of Cell Number	12/130	160/17913	1.97887e-09	6.71285e-08	2.78421e-08	12	YAP1/CTNNB1/EZH2/FOXO1/FOXO3/GATA2/IGF1/SMAD2/SMAD4/SFRP1/SOX2/SOX9
GO:0030178	Negative Regulation Of Wnt Signaling Pathway	13/130	198/17913	2.09017e-09	7.0408e-08	2.92023e-08	13	FOXO1/FOXO3/DKK2/GSK3B/APC/IGFBP2/LRP6/SFRP1/SFRP4/BMP2/SOX2/SOX9/TLE1
GO:0014013	Regulation Of Gliogenesis	11/130	128/17913	2.27243e-09	7.6016e-08	3.15283e-08	11	CRKL/CTNNB1/EZH2/LDLR/MYB/PLAG1/PPARG/BMP2/TLR2/CXCR4/SLC45A3
GO:0048017	Inositol Lipid-Mediated Signaling	12/130	163/17913	2.44751e-09	8.13081e-08	3.37233e-08	12	EGFR/AKT1/SIRT1/GATA3/IGF1/IGF1R/IRS1/PIK3CG/PIK3R2/PTEN/SOX9/TEK
GO:0010595	Positive Regulation Of Endothelial Cell Migration	11/130	129/17913	2.46912e-09	8.1464e-08	3.3788e-08	11	PLK2/AKT1/SIRT1/GATA2/GATA3/HIF1A/MET/NFE2L2/SP1/TEK/VEGFA
GO:0033002	Muscle Cell Proliferation	14/130	243/17913	2.66239e-09	8.72431e-08	3.61849e-08	14	CDKN1A/YAP1/CTNNB1/DNMT1/EGFR/AKT1/HMGCR/IFNG/IGF1/MYB/PPARG/PRKDC/PTEN/RXRA
GO:1902807	Negative Regulation Of Cell Cycle G1/S Phase Transition	11/130	130/17913	2.68091e-09	8.72564e-08	3.61904e-08	11	CDKN1A/PLK2/EZH2/ATM/PRKDC/PTEN/CCND1/BCL2/TP53/WEE1/BTG2
GO:0042770	Signal Transduction In Response To Dna Damage	11/130	131/17913	2.90881e-09	9.40386e-08	3.90034e-08	11	CDKN1A/PLK2/SPRED1/FOXO3/SIRT1/GRB2/HIPK2/ATM/PRKDC/TP53/BTG2
GO:1905269	Positive Regulation Of Chromatin Organization	10/130	101/17913	3.13873e-09	1.00795e-07	4.18057e-08	10	CTNNB1/DNMT1/SIRT1/GATA3/SMAD4/MYB/ATM/PINK1/TP53/VEGFA
GO:1901215	Negative Regulation Of Neuron Death	13/130	207/17913	3.58947e-09	1.14506e-07	4.74926e-08	13	CTNNB1/AKT1/SIRT1/SLC7A11/HIPK2/GSK3B/HIF1A/KRAS/BCL2/ROCK1/MAP2K4/PINK1/BTG2
GO:0030324	Lung Development	12/130	169/17913	3.69596e-09	1.15728e-07	4.79993e-08	12	SPRY2/YAP1/CTNNB1/EGFR/SLC7A11/KRAS/SMAD2/PGR/FBXW7/SOX9/SP3/VEGFA
GO:0090090	Negative Regulation Of Canonical Wnt Signaling Pathway	12/130	169/17913	3.69596e-09	1.15728e-07	4.79993e-08	12	FOXO1/FOXO3/DKK2/GSK3B/APC/IGFBP2/LRP6/SFRP1/SFRP4/BMP2/SOX2/SOX9
GO:0001654	Eye Development	16/130	342/17913	3.72387e-09	1.15728e-07	4.79993e-08	16	MERTK/CTNNB1/EGFR/PDS5B/SLC7A11/GATA3/HIPK2/HIF1A/RARA/BCL2/RXRA/SOX2/SOX9/SP3/THRB/VEGFA
GO:0001701	In Utero Embryonic Development	16/130	342/17913	3.72387e-09	1.15728e-07	4.79993e-08	16	ADM/CTNNB1/EGFR/AKT1/GATA2/GATA3/GRB2/HIF1A/IGF1/SMAD2/SMAD4/RXRA/BMP2/SP3/TP53/VEGFA
GO:0032526	Response To Retinoic Acid	10/130	103/17913	3.80727e-09	1.16813e-07	4.84491e-08	10	YAP1/TWF2/ABCA1/IGFBP2/MYB/ATM/PPARG/RARA/RXRA/SOX9
GO:0071887	Leukocyte Apoptotic Process	10/130	103/17913	3.80727e-09	1.16813e-07	4.84491e-08	10	MERTK/CRKL/AKT1/SIRT1/SLC7A11/HIF1A/PTEN/CXCL12/TP53/FADD
GO:0045637	Regulation Of Myeloid Cell Differentiation	14/130	250/17913	3.83822e-09	1.17017e-07	4.85339e-08	14	CTNNB1/FOXO3/FOS/RBFOX2/GATA2/HIF1A/HOXA9/IFNG/NFKBIA/FBXW7/RARA/SFRP1/RUNX1/FADD
GO:0071375	Cellular Response To Peptide Hormone Stimulus	15/130	297/17913	4.22215e-09	1.27912e-07	5.30528e-08	15	CRK/AKT1/FOXO1/SIRT1/GRB2/APC/IGF1R/IRS1/NFE2L2/PIK3R2/PPARG/PRKDC/PTEN/ROCK1/SP1
GO:0032868	Response To Insulin	14/130	252/17913	4.25188e-09	1.28008e-07	5.30926e-08	14	ADM/AKT1/FOXO1/SIRT1/GRB2/APC/IGF1R/IRS1/PIK3R2/PPARG/PRKDC/PTEN/SP1/TLR2
GO:0071901	Negative Regulation Of Protein Serine/Threonine Kinase Activity	11/130	136/17913	4.32967e-09	1.29541e-07	5.37281e-08	11	CDKN1A/SPRED1/AKT1/SIRT1/HMGCR/APC/LRP6/PTEN/RGS3/SFRP1/WNK1
GO:0150063	Visual System Development	16/130	346/17913	4.39606e-09	1.30715e-07	5.42152e-08	16	MERTK/CTNNB1/EGFR/PDS5B/SLC7A11/GATA3/HIPK2/HIF1A/RARA/BCL2/RXRA/SOX2/SOX9/SP3/THRB/VEGFA
GO:0048660	Regulation Of Smooth Muscle Cell Proliferation	12/130	172/17913	4.51396e-09	1.33397e-07	5.53278e-08	12	CDKN1A/CTNNB1/DNMT1/EGFR/AKT1/HMGCR/IFNG/IGF1/MYB/PPARG/PRKDC/PTEN
GO:0010001	Glial Cell Differentiation	13/130	212/17913	4.79221e-09	1.40739e-07	5.83729e-08	13	CTNNB1/EGFR/AKT1/KRAS/LDLR/PPARG/PTEN/BMP2/SOX2/SOX9/TLR2/CXCR4/SLC45A3
GO:0030323	Respiratory Tube Development	12/130	173/17913	4.82084e-09	1.40739e-07	5.83729e-08	12	SPRY2/YAP1/CTNNB1/EGFR/SLC7A11/KRAS/SMAD2/PGR/FBXW7/SOX9/SP3/VEGFA
GO:0031056	Regulation Of Histone Modification	11/130	138/17913	5.05321e-09	1.46635e-07	6.0818e-08	11	CTNNB1/DNMT1/SIRT1/GATA2/GATA3/SMAD4/MYB/ATM/PINK1/TP53/VEGFA
GO:0048659	Smooth Muscle Cell Proliferation	12/130	174/17913	5.14636e-09	1.48443e-07	6.15682e-08	12	CDKN1A/CTNNB1/DNMT1/EGFR/AKT1/HMGCR/IFNG/IGF1/MYB/PPARG/PRKDC/PTEN
GO:0019216	Regulation Of Lipid Metabolic Process	17/130	402/17913	5.33301e-09	1.52911e-07	6.34214e-08	17	ADM/ABCA1/AKT1/SIRT1/HMGCR/IFNG/IRS1/LDLR/PIK3CG/PPARG/FBXW7/PRKAA2/RXRA/BMP2/SP1/TEK/SLC45A3
GO:0048880	Sensory System Development	16/130	351/17913	5.39246e-09	1.53701e-07	6.37489e-08	16	MERTK/CTNNB1/EGFR/PDS5B/SLC7A11/GATA3/HIPK2/HIF1A/RARA/BCL2/RXRA/SOX2/SOX9/SP3/THRB/VEGFA
GO:0051384	Response To Glucocorticoid	11/130	139/17913	5.45401e-09	1.54541e-07	6.40973e-08	11	CDKN1A/ADM/EGFR/FOXO1/FOXO3/FOS/IGFBP2/KRAS/CCND1/BCL2/ADAM9
GO:0001938	Positive Regulation Of Endothelial Cell Proliferation	10/130	107/17913	5.5337e-09	1.55882e-07	6.46535e-08	10	AKT1/SIRT1/GATA2/HIF1A/EGFL7/CXCL12/BMP2/SP1/TEK/VEGFA
GO:0051251	Positive Regulation Of Lymphocyte Activation	14/130	258/17913	5.74825e-09	1.60984e-07	6.67697e-08	14	CDKN1A/AKT1/GATA3/GRB2/IFNG/IGF1/IGFBP2/MYB/RAC1/RARA/BCL2/VCAM1/RUNX1/FADD
GO:0001837	Epithelial To Mesenchymal Transition	11/130	140/17913	5.88299e-09	1.63806e-07	6.79398e-08	11	CTNNB1/EZH2/GSK3B/HIF1A/LRP6/SMAD2/SMAD4/PTEN/SFRP1/BMP2/SOX9
GO:0002696	Positive Regulation Of Leukocyte Activation	15/130	305/17913	6.04918e-09	1.67465e-07	6.94576e-08	15	CDKN1A/AKT1/GATA2/GATA3/GRB2/IFNG/IGF1/IGFBP2/MYB/RAC1/RARA/BCL2/VCAM1/RUNX1/FADD
GO:0034390	Smooth Muscle Cell Apoptotic Process	7/130	36/17913	6.31346e-09	1.72795e-07	7.16684e-08	7	DNMT1/SIRT1/IFNG/IGF1/LRP6/PPARG/MAP2K4
GO:0034391	Regulation Of Smooth Muscle Cell Apoptotic Process	7/130	36/17913	6.31346e-09	1.72795e-07	7.16684e-08	7	DNMT1/SIRT1/IFNG/IGF1/LRP6/PPARG/MAP2K4
GO:0006367	Transcription Initiation From Rna Polymerase Ii Promoter	12/130	178/17913	6.65574e-09	1.81134e-07	7.5127e-08	12	CDKN1A/YAP1/PGR/PPARG/PTEN/RARA/CCND1/RXRA/SOX9/TCF4/THRB/TP53
GO:0035265	Organ Growth	12/130	179/17913	7.0905e-09	1.90812e-07	7.9141e-08	12	SPRY2/YAP1/AKT1/IGF1/SMAD2/PLAG1/PTEN/RARA/BCL2/RXRA/MAP2K4/SOX9
GO:0009266	Response To Temperature Stimulus	13/130	219/17913	7.09058e-09	1.90812e-07	7.9141e-08	13	CDKN1A/ADM/AKT1/FOXO1/SIRT1/FOS/GSK3B/IGF1/ATM/NFKBIA/PPARG/CXCL12/CXCR4
GO:0042692	Muscle Cell Differentiation	16/130	359/17913	7.42495e-09	1.987e-07	8.24126e-08	16	ADM/CTNNB1/DNMT1/AKT1/EZH2/SIRT1/IGF1/KRAS/SMAD4/RARA/BCL2/RXRA/MAP2K4/BMP2/SOX9/VEGFA
GO:1903706	Regulation Of Hemopoiesis	18/130	468/17913	8.0318e-09	2.12728e-07	8.82309e-08	18	YAP1/CTNNB1/FOXO3/FOS/RBFOX2/GATA2/GATA3/HIF1A/HOXA9/IFNG/MYB/NFE2L2/NFKBIA/FBXW7/RARA/SFRP1/RUNX1/FADD
GO:0043401	Steroid Hormone Mediated Signaling Pathway	12/130	181/17913	8.03747e-09	2.12728e-07	8.82309e-08	12	YAP1/CTNNB1/SIRT1/RBFOX2/PGR/PHB/PPARG/RARA/RXRA/SFRP1/THRB/RUNX1
GO:0006469	Negative Regulation Of Protein Kinase Activity	13/130	222/17913	8.35042e-09	2.19803e-07	9.11654e-08	13	CDKN1A/SPRED1/AKT1/SIRT1/HMGCR/APC/IGF1R/LRP6/PTEN/TRIM27/RGS3/SFRP1/WNK1
GO:0002262	Myeloid Cell Homeostasis	11/130	145/17913	8.51422e-09	2.22897e-07	9.24484e-08	11	MERTK/FOXO3/RBFOX2/SLC7A11/GATA2/GATA3/HIPK2/HIF1A/SMAD5/SP3/VEGFA
GO:0048754	Branching Morphogenesis Of An Epithelial Tube	11/130	146/17913	9.15182e-09	2.38294e-07	9.88344e-08	11	SPRY2/YAP1/CTNNB1/KRAS/SMAD4/MET/PGR/BCL2/BMP2/SOX9/VEGFA
GO:0010508	Positive Regulation Of Autophagy	10/130	113/17913	9.42618e-09	2.44118e-07	1.0125e-07	10	PLK2/FOXO1/FOXO3/SIRT1/GSK3B/HIF1A/IFNG/PRKAA2/ROCK1/PINK1
GO:0072593	Reactive Oxygen Species Metabolic Process	14/130	269/17913	9.78887e-09	2.52155e-07	1.04584e-07	14	CDKN1A/EGFR/AKT1/FOXO1/FOXO3/GRB2/HIF1A/IFNG/NFE2L2/RAC1/BCL2/PINK1/TLR2/TP53
GO:0046660	Female Sex Differentiation	10/130	114/17913	1.02696e-08	2.63131e-07	1.09136e-07	10	MERTK/FOXO3/SIRT1/SMAD4/ATM/PGR/PHB/BCL2/SFRP1/VEGFA
GO:1903829	Positive Regulation Of Cellular Protein Localization	15/130	318/17913	1.06057e-08	2.70305e-07	1.12111e-07	15	EGFR/AKT1/GNAI1/GSK3B/APC/IFNG/PIK3R2/FBXW7/PRKAA2/CCDC88A/RHOU/BCL2/PINK1/TP53/YWHAZ
GO:0070372	Regulation Of Erk1 And Erk2 Cascade	14/130	271/17913	1.07546e-08	2.72656e-07	1.13087e-07	14	SPRY2/CRKL/SPRED1/EGFR/HMGCR/SMAD4/PHB/FBXW7/ACKR3/PTEN/SEMA6A/BMP2/TEK/SEMA7A
GO:0050867	Positive Regulation Of Cell Activation	15/130	319/17913	1.10614e-08	2.78968e-07	1.15705e-07	15	CDKN1A/AKT1/GATA2/GATA3/GRB2/IFNG/IGF1/IGFBP2/MYB/RAC1/RARA/BCL2/VCAM1/RUNX1/FADD
GO:0030522	Intracellular Receptor Signaling Pathway	14/130	272/17913	1.12692e-08	2.81262e-07	1.16656e-07	14	YAP1/CRKL/CTNNB1/EZH2/SIRT1/RBFOX2/NFKBIA/PGR/PHB/PPARG/RARA/RXRA/SFRP1/RUNX1
GO:0031647	Regulation Of Protein Stability	14/130	272/17913	1.12692e-08	2.81262e-07	1.16656e-07	14	CDKN1A/SIRT1/IGF1/KRAS/LAMP2/PHB/FBXW7/PRKDC/PTEN/BCL2/RPL11/BMP2/PINK1/TP53
GO:0048145	Regulation Of Fibroblast Proliferation	9/130	86/17913	1.21219e-08	3.00986e-07	1.24837e-07	9	CDKN1A/CTNNB1/EGFR/IGF1/MYB/PPARG/PRKDC/SFRP1/TP53
GO:0030856	Regulation Of Epithelial Cell Differentiation	11/130	151/17913	1.3025e-08	3.2175e-07	1.33449e-07	11	YAP1/CTNNB1/EZH2/GATA3/GSK3B/IFNG/CCND1/ROCK1/SFRP4/SOX9/RUNX1
GO:0048144	Fibroblast Proliferation	9/130	87/17913	1.34385e-08	3.26945e-07	1.35603e-07	9	CDKN1A/CTNNB1/EGFR/IGF1/MYB/PPARG/PRKDC/SFRP1/TP53
GO:0072676	Lymphocyte Migration	9/130	87/17913	1.34385e-08	3.26945e-07	1.35603e-07	9	CCR6/CRK/CRKL/AKT1/GATA3/PIK3CG/CXCL12/WNK1/FADD
GO:0006352	Dna-Templated Transcription, Initiation	13/130	231/17913	1.34389e-08	3.26945e-07	1.35603e-07	13	CDKN1A/YAP1/CTNNB1/PGR/PPARG/PTEN/RARA/CCND1/RXRA/SOX9/TCF4/THRB/TP53
GO:0001822	Kidney Development	14/130	276/17913	1.35591e-08	3.28038e-07	1.36057e-07	14	YAP1/CTNNB1/GATA3/SMAD2/SMAD4/SMAD5/RARA/BCL2/SFRP1/BMP2/SOX9/TEK/VEGFA/FADD
GO:0007265	Ras Protein Signal Transduction	15/130	324/17913	1.362e-08	3.28038e-07	1.36057e-07	15	CDKN1A/PLK2/CRK/CRKL/DNMT1/ABCA1/GRB2/IGF1/KRAS/STMN1/MET/RHOU/RAC1/ROCK1/TP53
GO:0045732	Positive Regulation Of Protein Catabolic Process	12/130	192/17913	1.55896e-08	3.73608e-07	1.54957e-07	12	PLK2/AKT1/FOXO1/GSK3B/APC/IFNG/LDLR/NFE2L2/FBXW7/PTEN/SOX9/ADAM9
GO:0007159	Leukocyte Cell-Cell Adhesion	15/130	328/17913	1.60435e-08	3.82581e-07	1.58679e-07	15	AKT1/GATA3/GRB2/IFNG/IGF1/IGFBP2/MYB/RAC1/RARA/ROCK1/CXCL12/WNK1/VCAM1/RUNX1/FADD
GO:0008631	Intrinsic Apoptotic Signaling Pathway In Response To Oxidative Stress	7/130	41/17913	1.64993e-08	3.91512e-07	1.62383e-07	7	AKT1/SIRT1/HIF1A/NFE2L2/FBXW7/BCL2/PINK1
GO:0031960	Response To Corticosteroid	11/130	155/17913	1.71132e-08	4.04091e-07	1.676e-07	11	CDKN1A/ADM/EGFR/FOXO1/FOXO3/FOS/IGFBP2/KRAS/CCND1/BCL2/ADAM9
GO:0035270	Endocrine System Development	10/130	122/17913	1.98043e-08	4.65352e-07	1.93009e-07	10	CRKL/AKT1/FOXO1/GATA2/GATA3/GSK3B/SMAD2/BMP2/SOX2/SOX9
GO:1901655	Cellular Response To Ketone	9/130	91/17913	2.00403e-08	4.68611e-07	1.94361e-07	9	EGFR/AKT1/FOXO1/FOXO3/SIRT1/GNAI1/PPARG/PRKAA2/SFRP1
GO:0071559	Response To Transforming Growth Factor Beta	13/130	239/17913	2.01574e-08	4.69074e-07	1.94553e-07	13	CRK/CRKL/SIRT1/FOS/HIPK2/SMAD2/SMAD4/SMAD5/ROCK1/SFRP1/SOX9/TP53/ADAM9
GO:1904951	Positive Regulation Of Establishment Of Protein Localization	17/130	440/17913	2.0271e-08	4.6945e-07	1.94709e-07	17	EGFR/CADM1/GATA3/GSK3B/HIF1A/IFNG/IGF1/PIK3R2/FBXW7/RHOU/RAC1/BCL2/PINK1/TLR2/TP53/YWHAZ/ADAM9
GO:0032869	Cellular Response To Insulin Stimulus	12/130	197/17913	2.0772e-08	4.7875e-07	1.98566e-07	12	AKT1/FOXO1/SIRT1/GRB2/APC/IGF1R/IRS1/PIK3R2/PPARG/PRKDC/PTEN/SP1
GO:0043535	Regulation Of Blood Vessel Endothelial Cell Migration	11/130	158/17913	2.08932e-08	4.79251e-07	1.98774e-07	11	PLK2/SPRED1/AKT1/SIRT1/GATA2/HIF1A/NFE2L2/PPARG/FBXW7/SP1/VEGFA
GO:0050870	Positive Regulation Of T Cell Activation	12/130	198/17913	2.19773e-08	5.01728e-07	2.08096e-07	12	AKT1/GATA3/GRB2/IFNG/IGF1/IGFBP2/MYB/RAC1/RARA/VCAM1/RUNX1/FADD
GO:0071300	Cellular Response To Retinoic Acid	8/130	65/17913	2.20944e-08	5.02022e-07	2.08218e-07	8	YAP1/TWF2/ABCA1/MYB/ATM/PPARG/RARA/SOX9
GO:0048511	Rhythmic Process	14/130	287/17913	2.22006e-08	5.02068e-07	2.08237e-07	14	EGFR/EZH2/FOXO3/SIRT1/GSK3B/MMP7/PGR/PPARG/FBXW7/PRKAA2/PRKDC/PTEN/SP1/TP53
GO:0022407	Regulation Of Cell-Cell Adhesion	16/130	389/17913	2.29473e-08	5.16528e-07	2.14235e-07	16	AKT1/GATA3/GRB2/IFNG/IGF1/IGFBP2/MYB/RAC1/RARA/CXCL12/BMP2/WNK1/SOX2/VCAM1/RUNX1/FADD
GO:0048762	Mesenchymal Cell Differentiation	12/130	199/17913	2.32449e-08	5.20795e-07	2.16004e-07	12	CTNNB1/EZH2/GSK3B/HIF1A/LRP6/SMAD2/SMAD4/PTEN/BCL2/SFRP1/BMP2/SOX9
GO:1901216	Positive Regulation Of Neuron Death	9/130	93/17913	2.42954e-08	5.4181e-07	2.2472e-07	9	CTNNB1/FOXO3/FOS/GSK3B/MYB/ATM/FBXW7/MAP2K4/TP53
GO:0033673	Negative Regulation Of Kinase Activity	13/130	244/17913	2.57671e-08	5.71983e-07	2.37235e-07	13	CDKN1A/SPRED1/AKT1/SIRT1/HMGCR/APC/IGF1R/LRP6/PTEN/TRIM27/RGS3/SFRP1/WNK1
GO:0072001	Renal System Development	14/130	291/17913	2.64162e-08	5.83702e-07	2.42096e-07	14	YAP1/CTNNB1/GATA3/SMAD2/SMAD4/SMAD5/RARA/BCL2/SFRP1/BMP2/SOX9/TEK/VEGFA/FADD
GO:1902175	Regulation Of Oxidative Stress-Induced Intrinsic Apoptotic Signaling Pathway	6/130	26/17913	2.65872e-08	5.84797e-07	2.4255e-07	6	AKT1/SIRT1/HIF1A/NFE2L2/FBXW7/PINK1
GO:2001242	Regulation Of Intrinsic Apoptotic Signaling Pathway	11/130	163/17913	2.88675e-08	6.32052e-07	2.62149e-07	11	AKT1/SIRT1/HIF1A/NFE2L2/FBXW7/ACKR3/BCL2/RPL11/CXCL12/PINK1/TP53
GO:0045766	Positive Regulation Of Angiogenesis	12/130	203/17913	2.8998e-08	6.32052e-07	2.62149e-07	12	PLK2/ADM/SIRT1/GATA2/HIPK2/HIF1A/NFE2L2/SP1/TEK/VEGFA/CXCR4/RUNX1
GO:0008585	Female Gonad Development	9/130	95/17913	2.93201e-08	6.36192e-07	2.63867e-07	9	FOXO3/SIRT1/SMAD4/ATM/PGR/PHB/BCL2/SFRP1/VEGFA
GO:0043010	Camera-Type Eye Development	14/130	295/17913	3.13453e-08	6.74065e-07	2.79574e-07	14	MERTK/CTNNB1/EGFR/PDS5B/SLC7A11/GATA3/HIPK2/HIF1A/RARA/RXRA/SOX9/SP3/THRB/VEGFA
GO:1903037	Regulation Of Leukocyte Cell-Cell Adhesion	14/130	295/17913	3.13453e-08	6.74065e-07	2.79574e-07	14	AKT1/GATA3/GRB2/IFNG/IGF1/IGFBP2/MYB/RAC1/RARA/CXCL12/WNK1/VCAM1/RUNX1/FADD
GO:0003007	Heart Morphogenesis	13/130	249/17913	3.27493e-08	6.98039e-07	2.89518e-07	13	YAP1/CRKL/CTNNB1/GATA3/HIF1A/SMAD4/RARA/RXRA/BMP2/SOX9/TEK/TP53/VEGFA
GO:1902275	Regulation Of Chromatin Organization	11/130	165/17913	3.275e-08	6.98039e-07	2.89518e-07	11	CTNNB1/DNMT1/SIRT1/GATA2/GATA3/SMAD4/MYB/ATM/PINK1/TP53/VEGFA
GO:0032956	Regulation Of Actin Cytoskeleton Organization	14/130	297/17913	3.41101e-08	7.23826e-07	3.00213e-07	14	TWF2/CRK/GRB2/STMN1/SMAD4/MET/CCDC88A/TWF1/RAC1/TRIM27/ROCK1/CXCL12/SFRP1/TEK
GO:0021543	Pallium Development	11/130	166/17913	3.48603e-08	7.36501e-07	3.0547e-07	11	CRK/CRKL/CTNNB1/EGFR/EZH2/PHLPP2/GSK3B/HIF1A/PTEN/RARA/BTG2
GO:0071479	Cellular Response To Ionizing Radiation	8/130	69/17913	3.57242e-08	7.51455e-07	3.11673e-07	8	CDKN1A/YAP1/SIRT1/GATA3/GRB2/ATM/SFRP1/TP53
GO:0022409	Positive Regulation Of Cell-Cell Adhesion	13/130	251/17913	3.59899e-08	7.53753e-07	3.12626e-07	13	AKT1/GATA3/GRB2/IFNG/IGF1/IGFBP2/MYB/RAC1/RARA/SOX2/VCAM1/RUNX1/FADD
GO:0048469	Cell Maturation	11/130	167/17913	3.70908e-08	7.73448e-07	3.20795e-07	11	CDKN1A/CCR6/CTNNB1/FOXO3/GATA2/GATA3/HIF1A/PGR/PPARG/BCL2/VEGFA
GO:0030857	Negative Regulation Of Epithelial Cell Differentiation	7/130	46/17913	3.81168e-08	7.8802e-07	3.26838e-07	7	YAP1/CTNNB1/EZH2/GSK3B/IFNG/CCND1/SOX9
GO:0048538	Thymus Development	7/130	46/17913	3.81168e-08	7.8802e-07	3.26838e-07	7	CRKL/CTNNB1/GATA3/ATM/PRKDC/BCL2/FADD
GO:0061419	Positive Regulation Of Transcription From Rna Polymerase Ii Promoter In Response To Hypoxia	4/130	6/17913	3.92833e-08	8.08665e-07	3.35401e-07	4	HIF1A/NFE2L2/TP53/VEGFA
GO:0070301	Cellular Response To Hydrogen Peroxide	9/130	99/17913	4.2155e-08	8.61397e-07	3.57272e-07	9	EZH2/FOXO1/FOXO3/SIRT1/MET/MYB/NFE2L2/PSAP/PINK1
GO:0071456	Cellular Response To Hypoxia	12/130	210/17913	4.22026e-08	8.61397e-07	3.57272e-07	12	AKT1/FOXO3/SIRT1/HIPK2/HIF1A/NFE2L2/PTEN/BCL2/SFRP1/PINK1/TP53/VEGFA
GO:0010165	Response To X-Ray	6/130	28/17913	4.29922e-08	8.73812e-07	3.62422e-07	6	CDKN1A/GATA3/ATM/CCND1/SFRP1/TP53
GO:0001936	Regulation Of Endothelial Cell Proliferation	11/130	170/17913	4.45644e-08	9.01961e-07	3.74096e-07	11	AKT1/SIRT1/GATA2/HIF1A/EGFL7/PPARG/CXCL12/BMP2/SP1/TEK/VEGFA
GO:0043254	Regulation Of Protein Complex Assembly	16/130	409/17913	4.60288e-08	9.24117e-07	3.83286e-07	16	TWF2/CTNNB1/ABCA1/GRB2/GSK3B/IFNG/STMN1/MET/ATM/PRKAA2/TWF1/RAC1/TRIM27/PINK1/TP53/VEGFA
GO:0046545	Development Of Primary Female Sexual Characteristics	9/130	100/17913	4.60428e-08	9.24117e-07	3.83286e-07	9	FOXO3/SIRT1/SMAD4/ATM/PGR/PHB/BCL2/SFRP1/VEGFA
GO:0060485	Mesenchyme Development	13/130	258/17913	4.97369e-08	9.9412e-07	4.1232e-07	13	YAP1/CTNNB1/EZH2/GSK3B/HIF1A/LRP6/SMAD2/SMAD4/PTEN/BCL2/SFRP1/BMP2/SOX9
GO:0007160	Cell-Matrix Adhesion	12/130	214/17913	5.19628e-08	1.03006e-06	4.27227e-07	12	CTNNB1/GSK3B/PTEN/RAC1/BCL2/ROCK1/SFRP1/SIGLEC1/TEK/VCAM1/VEGFA/ADAM9
GO:1903039	Positive Regulation Of Leukocyte Cell-Cell Adhesion	12/130	214/17913	5.19628e-08	1.03006e-06	4.27227e-07	12	AKT1/GATA3/GRB2/IFNG/IGF1/IGFBP2/MYB/RAC1/RARA/VCAM1/RUNX1/FADD
GO:0051897	Positive Regulation Of Protein Kinase B Signaling	11/130	173/17913	5.33492e-08	1.05321e-06	4.36828e-07	11	SPRY2/EGFR/GATA3/GRB2/IRS1/MET/PIK3CG/PIK3R2/RAC1/PINK1/TEK
GO:0045930	Negative Regulation Of Mitotic Cell Cycle	14/130	308/17913	5.36704e-08	1.05523e-06	4.37664e-07	14	CDKN1A/PLK2/CTNNB1/EGFR/EZH2/APC/ATM/PRKDC/PTEN/CCND1/BCL2/TP53/WEE1/BTG2
GO:0009755	Hormone-Mediated Signaling Pathway	12/130	216/17913	5.75631e-08	1.12716e-06	4.675e-07	12	YAP1/CTNNB1/SIRT1/RBFOX2/PGR/PHB/PPARG/RARA/RXRA/SFRP1/THRB/RUNX1
GO:0008584	Male Gonad Development	10/130	137/17913	6.01194e-08	1.17245e-06	4.86284e-07	10	CRKL/GATA3/HOXA9/HOXA10/SMAD4/RARA/CCND1/BCL2/SFRP1/SOX9
GO:0046546	Development Of Primary Male Sexual Characteristics	10/130	138/17913	6.44214e-08	1.25128e-06	5.18981e-07	10	CRKL/GATA3/HOXA9/HOXA10/SMAD4/RARA/CCND1/BCL2/SFRP1/SOX9
GO:0072331	Signal Transduction By P53 Class Mediator	13/130	264/17913	6.51066e-08	1.25951e-06	5.22394e-07	13	CDKN1A/PLK2/SPRED1/AKT1/FOXO3/SIRT1/HIPK2/ATM/PRKAA2/BCL2/RPL11/TP53/BTG2
GO:0031100	Animal Organ Regeneration	8/130	75/17913	6.95058e-08	1.33924e-06	5.55461e-07	8	CDKN1A/ADM/EGFR/EZH2/PHB/PPARG/CCND1/CXCL12
GO:0036294	Cellular Response To Decreased Oxygen Levels	12/130	220/17913	7.04116e-08	1.35129e-06	5.60458e-07	12	AKT1/FOXO3/SIRT1/HIPK2/HIF1A/NFE2L2/PTEN/BCL2/SFRP1/PINK1/TP53/VEGFA
GO:2001235	Positive Regulation Of Apoptotic Signaling Pathway	11/130	178/17913	7.14493e-08	1.36576e-06	5.66461e-07	11	SIRT1/GSK3B/FBXW7/PTEN/BCL2/RPL11/SFRP1/PINK1/TP53/YWHAZ/FADD
GO:0030330	Dna Damage Response, Signal Transduction By P53 Class Mediator	9/130	106/17913	7.66315e-08	1.45439e-06	6.03221e-07	9	CDKN1A/PLK2/SPRED1/FOXO3/SIRT1/HIPK2/ATM/TP53/BTG2
GO:0010721	Negative Regulation Of Cell Development	14/130	317/17913	7.66898e-08	1.45439e-06	6.03221e-07	14	PLK2/CTNNB1/FOXO3/GSK3B/IGF1/LDLR/SMAD4/FBXW7/PTEN/BCL2/SOX2/SOX9/THRB/TP53
GO:2001234	Negative Regulation Of Apoptotic Signaling Pathway	12/130	223/17913	8.16723e-08	1.54281e-06	6.39893e-07	12	YAP1/CTNNB1/AKT1/SIRT1/HIF1A/IGF1/NFE2L2/ACKR3/BCL2/CXCL12/PINK1/FADD
GO:0051090	Regulation Of Dna-Binding Transcription Factor Activity	16/130	429/17913	8.87221e-08	1.66943e-06	6.92412e-07	16	CTNNB1/AKT1/EZH2/SIRT1/FOS/HIPK2/KRAS/LRP6/NFKBIA/PPARG/PTEN/TRIM27/SFRP4/PINK1/TLR2/VEGFA
GO:0043534	Blood Vessel Endothelial Cell Migration	11/130	182/17913	8.96615e-08	1.68054e-06	6.9702e-07	11	PLK2/SPRED1/AKT1/SIRT1/GATA2/HIF1A/NFE2L2/PPARG/FBXW7/SP1/VEGFA
GO:0001570	Vasculogenesis	8/130	78/17913	9.4856e-08	1.76417e-06	7.31707e-07	8	YAP1/ADM/CTNNB1/SPRED1/EGFL7/FBXW7/ACKR3/VEGFA
GO:0045913	Positive Regulation Of Carbohydrate Metabolic Process	8/130	78/17913	9.4856e-08	1.76417e-06	7.31707e-07	8	AKT1/FOXO1/SIRT1/HIF1A/IGF1/IRS1/PRKAA2/SLC45A3
GO:0048638	Regulation Of Developmental Growth	14/130	325/17913	1.04283e-07	1.92875e-06	7.99966e-07	14	CDKN1A/YAP1/TWF2/AKT1/GSK3B/IGF1/PRKDC/PTEN/BCL2/CXCL12/SFRP1/VEGFA/CXCR4/SEMA7A
GO:0006476	Protein Deacetylation	8/130	79/17913	1.04906e-07	1.92875e-06	7.99966e-07	8	SPRED1/SIRT1/IFNG/PHB/PRKAA2/PINK1/TP53/VEGFA
GO:0021766	Hippocampus Development	8/130	79/17913	1.04906e-07	1.92875e-06	7.99966e-07	8	CRK/CRKL/EZH2/PHLPP2/GSK3B/PTEN/RARA/BTG2
GO:0001935	Endothelial Cell Proliferation	11/130	185/17913	1.05914e-07	1.93988e-06	8.04581e-07	11	AKT1/SIRT1/GATA2/HIF1A/EGFL7/PPARG/CXCL12/BMP2/SP1/TEK/VEGFA
GO:0090287	Regulation Of Cellular Response To Growth Factor Stimulus	13/130	276/17913	1.09265e-07	1.99368e-06	8.26897e-07	13	SPRY2/CTNNB1/SIRT1/GATA3/HIPK2/HIF1A/SMAD2/SMAD4/SEMA6A/SFRP1/SFRP4/TP53/VEGFA
GO:0070374	Positive Regulation Of Erk1 And Erk2 Cascade	11/130	186/17913	1.11885e-07	2.03377e-06	8.43525e-07	11	SPRY2/CRKL/EGFR/HMGCR/PHB/FBXW7/ACKR3/PTEN/BMP2/TEK/SEMA7A
GO:0097193	Intrinsic Apoptotic Signaling Pathway	13/130	277/17913	1.13947e-07	2.06347e-06	8.55842e-07	13	CDKN1A/AKT1/SIRT1/HIPK2/HIF1A/NFE2L2/FBXW7/ACKR3/BCL2/RPL11/CXCL12/PINK1/TP53
GO:0043536	Positive Regulation Of Blood Vessel Endothelial Cell Migration	8/130	80/17913	1.15858e-07	2.09021e-06	8.66935e-07	8	PLK2/AKT1/SIRT1/GATA2/HIF1A/NFE2L2/SP1/VEGFA
GO:0071772	Response To Bmp	10/130	147/17913	1.17115e-07	2.09718e-06	8.69824e-07	10	FSTL1/GATA3/HIPK2/SMAD2/SMAD4/SMAD5/SFRP1/SFRP4/BMP2/SOX9
GO:0071773	Cellular Response To Bmp Stimulus	10/130	147/17913	1.17115e-07	2.09718e-06	8.69824e-07	10	FSTL1/GATA3/HIPK2/SMAD2/SMAD4/SMAD5/SFRP1/SFRP4/BMP2/SOX9
GO:0030218	Erythrocyte Differentiation	9/130	112/17913	1.23618e-07	2.20543e-06	9.14722e-07	9	FOXO3/RBFOX2/GATA2/GATA3/HIPK2/HIF1A/SMAD5/SP3/VEGFA
GO:1904018	Positive Regulation Of Vasculature Development	12/130	232/17913	1.25753e-07	2.23525e-06	9.27089e-07	12	PLK2/ADM/SIRT1/GATA2/HIPK2/HIF1A/NFE2L2/SP1/TEK/VEGFA/CXCR4/RUNX1
GO:0071560	Cellular Response To Transforming Growth Factor Beta Stimulus	12/130	233/17913	1.31772e-07	2.33363e-06	9.67894e-07	12	CRK/CRKL/SIRT1/FOS/HIPK2/SMAD2/SMAD4/SMAD5/SFRP1/SOX9/TP53/ADAM9
GO:0010332	Response To Gamma Radiation	7/130	55/17913	1.36896e-07	2.41548e-06	1.00184e-06	7	CDKN1A/YAP1/GATA3/ATM/PRKDC/BCL2/TP53
GO:0030217	T Cell Differentiation	12/130	234/17913	1.38048e-07	2.42692e-06	1.00659e-06	12	CCR6/CTNNB1/GATA3/IFNG/MYB/PRKDC/RARA/BCL2/SP3/TP53/RUNX1/FADD
GO:2000106	Regulation Of Leukocyte Apoptotic Process	8/130	82/17913	1.40736e-07	2.46517e-06	1.02245e-06	8	MERTK/SIRT1/SLC7A11/HIF1A/PTEN/CXCL12/TP53/FADD
GO:1901991	Negative Regulation Of Mitotic Cell Cycle Phase Transition	12/130	235/17913	1.44589e-07	2.5235e-06	1.04664e-06	12	CDKN1A/PLK2/EZH2/APC/ATM/PRKDC/PTEN/CCND1/BCL2/TP53/WEE1/BTG2
GO:0001503	Ossification	15/130	388/17913	1.45529e-07	2.53074e-06	1.04965e-06	15	CTNNB1/EGFR/AKT1/HIF1A/IGF1/SMAD5/PHB/BCL2/SFRP1/BMP2/SOX2/SOX9/SP3/TEK/SEMA7A
GO:1902176	Negative Regulation Of Oxidative Stress-Induced Intrinsic Apoptotic Signaling Pathway	5/130	18/17913	1.48008e-07	2.56458e-06	1.06368e-06	5	AKT1/SIRT1/HIF1A/NFE2L2/PINK1
GO:0060218	Hematopoietic Stem Cell Differentiation	8/130	83/17913	1.54806e-07	2.67276e-06	1.10855e-06	8	YAP1/GATA2/GATA3/MYB/NFE2L2/SFRP1/TP53/RUNX1
GO:0048863	Stem Cell Differentiation	12/130	237/17913	1.58508e-07	2.7269e-06	1.13101e-06	12	YAP1/GATA2/GATA3/HIF1A/LRP6/SMAD4/MYB/NFE2L2/SFRP1/SOX9/TP53/RUNX1
GO:0007565	Female Pregnancy	11/130	193/17913	1.62742e-07	2.78978e-06	1.15709e-06	11	ADM/AKT1/FOS/IGFBP2/KRAS/MMP7/PGR/RARA/BCL2/RXRA/SP3
GO:0060537	Muscle Tissue Development	15/130	392/17913	1.66112e-07	2.83745e-06	1.17686e-06	15	YAP1/CTNNB1/FOS/HMGCR/IGF1/SMAD4/PTEN/RARA/BCL2/RXRA/MAP2K4/BMP2/SOX9/VEGFA/BTG2
GO:0007569	Cell Aging	9/130	116/17913	1.67388e-07	2.84915e-06	1.18171e-06	9	CDKN1A/PLK2/SIRT1/KRAS/ATM/PRKDC/PTEN/BCL2/TP53
GO:0043525	Positive Regulation Of Neuron Apoptotic Process	7/130	57/17913	1.76223e-07	2.98896e-06	1.2397e-06	7	CTNNB1/FOXO3/MYB/ATM/FBXW7/MAP2K4/TP53
GO:0071542	Dopaminergic Neuron Differentiation	6/130	35/17913	1.77683e-07	3.00316e-06	1.24559e-06	6	CTNNB1/GSK3B/HIF1A/LRP6/SFRP1/VEGFA
GO:0002761	Regulation Of Myeloid Leukocyte Differentiation	9/130	117/17913	1.80236e-07	3.03144e-06	1.25732e-06	9	CTNNB1/FOS/GATA2/IFNG/FBXW7/RARA/SFRP1/RUNX1/FADD
GO:0046890	Regulation Of Lipid Biosynthetic Process	11/130	195/17913	1.80615e-07	3.03144e-06	1.25732e-06	11	ADM/AKT1/SIRT1/HMGCR/IFNG/LDLR/FBXW7/PRKAA2/BMP2/SP1/SLC45A3
GO:0032970	Regulation Of Actin Filament-Based Process	14/130	341/17913	1.87856e-07	3.14203e-06	1.30318e-06	14	TWF2/CRK/GRB2/STMN1/SMAD4/MET/CCDC88A/TWF1/RAC1/TRIM27/ROCK1/CXCL12/SFRP1/TEK
GO:2000177	Regulation Of Neural Precursor Cell Proliferation	8/130	86/17913	2.04498e-07	3.40853e-06	1.41372e-06	8	CTNNB1/FOXO1/FOXO3/GATA2/HIF1A/TP53/VEGFA/BTG2
GO:0048009	Insulin-Like Growth Factor Receptor Signaling Pathway	6/130	36/17913	2.11957e-07	3.52068e-06	1.46024e-06	6	AKT1/IGF1/IGF1R/IGFBP2/IRS1/BMP2
GO:0010975	Regulation Of Neuron Projection Development	16/130	458/17913	2.15668e-07	3.57001e-06	1.48069e-06	16	PLK2/TWF2/CRK/CRKL/AKT1/EZH2/GATA3/GSK3B/NFE2L2/CCDC88A/PTEN/CXCL12/SFRP1/VEGFA/CXCR4/SEMA7A
GO:0002064	Epithelial Cell Development	11/130	199/17913	2.21658e-07	3.64389e-06	1.51134e-06	11	CDKN1A/CTNNB1/GSK3B/HIF1A/MET/PGR/PSAP/RARA/ROCK1/SOX9/CXCR4
GO:0035601	Protein Deacylation	8/130	87/17913	2.23845e-07	3.64389e-06	1.51134e-06	8	SPRED1/SIRT1/IFNG/PHB/PRKAA2/PINK1/TP53/VEGFA
GO:0034101	Erythrocyte Homeostasis	9/130	120/17913	2.24065e-07	3.64389e-06	1.51134e-06	9	FOXO3/RBFOX2/GATA2/GATA3/HIPK2/HIF1A/SMAD5/SP3/VEGFA
GO:0018108	Peptidyl-Tyrosine Phosphorylation	14/130	346/17913	2.24276e-07	3.64389e-06	1.51134e-06	14	MERTK/EGFR/IFNG/IGF1/IGF1R/MET/FBXW7/TWF1/MAP2K4/SFRP1/TEK/TP53/VEGFA/WEE1
GO:0045123	Cellular Extravasation	7/130	59/17913	2.2467e-07	3.64389e-06	1.51134e-06	7	CRK/CRKL/PIK3CG/ROCK1/CXCL12/VCAM1/FADD
GO:0072678	T Cell Migration	7/130	59/17913	2.2467e-07	3.64389e-06	1.51134e-06	7	CCR6/CRK/CRKL/PIK3CG/CXCL12/WNK1/FADD
GO:0002244	Hematopoietic Progenitor Cell Differentiation	10/130	158/17913	2.30401e-07	3.71185e-06	1.53952e-06	10	YAP1/GATA2/GATA3/MYB/NFE2L2/PRKDC/BCL2/SFRP1/TP53/RUNX1
GO:0019827	Stem Cell Population Maintenance	10/130	158/17913	2.30401e-07	3.71185e-06	1.53952e-06	10	YAP1/CTNNB1/FOXO1/FOXO3/GATA2/SMAD2/SMAD4/SFRP1/SOX2/SOX9
GO:0051052	Regulation Of Dna Metabolic Process	15/130	403/17913	2.37028e-07	3.79323e-06	1.57328e-06	15	CDKN1A/CTNNB1/DNMT1/EGFR/AKT1/SIRT1/GATA3/ATM/PPARG/FBXW7/CCDC88A/PRKDC/RAC1/MAP2K4/TP53
GO:0051222	Positive Regulation Of Protein Transport	15/130	403/17913	2.37028e-07	3.79323e-06	1.57328e-06	15	EGFR/CADM1/GATA3/GSK3B/HIF1A/IFNG/IGF1/PIK3R2/FBXW7/RHOU/RAC1/PINK1/TLR2/TP53/ADAM9
GO:0098732	Macromolecule Deacylation	8/130	88/17913	2.44742e-07	3.90372e-06	1.6191e-06	8	SPRED1/SIRT1/IFNG/PHB/PRKAA2/PINK1/TP53/VEGFA
GO:0018212	Peptidyl-Tyrosine Modification	14/130	349/17913	2.4907e-07	3.95963e-06	1.64229e-06	14	MERTK/EGFR/IFNG/IGF1/IGF1R/MET/FBXW7/TWF1/MAP2K4/SFRP1/TEK/TP53/VEGFA/WEE1
GO:2000401	Regulation Of Lymphocyte Migration	7/130	60/17913	2.52819e-07	4.00601e-06	1.66153e-06	7	CCR6/CRK/CRKL/AKT1/CXCL12/WNK1/FADD
GO:1901987	Regulation Of Cell Cycle Phase Transition	16/130	464/17913	2.5696e-07	4.05828e-06	1.68321e-06	16	CDKN1A/PLK2/EGFR/AKT1/EZH2/APC/ATM/FBXW7/PRKDC/PTEN/CCND1/BCL2/TP53/WEE1/BTG2/CDC27
GO:0007264	Small Gtpase Mediated Signal Transduction	16/130	465/17913	2.64501e-07	4.15364e-06	1.72276e-06	16	CDKN1A/PLK2/CRK/CRKL/DNMT1/ABCA1/GRB2/IGF1/KRAS/STMN1/MET/PIK3R2/RHOU/RAC1/ROCK1/TP53
GO:0060216	Definitive Hemopoiesis	5/130	20/17913	2.64722e-07	4.15364e-06	1.72276e-06	5	RBFOX2/GATA2/HOXA9/SP3/TEK
GO:0007389	Pattern Specification Process	15/130	408/17913	2.77522e-07	4.34034e-06	1.8002e-06	15	CRKL/CTNNB1/HIPK2/HIF1A/HOXA9/HOXA10/SMAD2/SMAD4/SMAD5/ATM/PRKDC/SFRP1/BMP2/TP53/BTG2
GO:2000027	Regulation Of Animal Organ Morphogenesis	12/130	250/17913	2.82031e-07	4.39657e-06	1.82352e-06	12	CTNNB1/GATA3/SMAD4/FBXW7/RAC1/BCL2/RXRA/SFRP1/BMP2/SOX9/THRB/VEGFA
GO:0034333	Adherens Junction Assembly	8/130	90/17913	2.91594e-07	4.53099e-06	1.87927e-06	8	CTNNB1/PTEN/RAC1/BCL2/ROCK1/SFRP1/TEK/VEGFA
GO:0031668	Cellular Response To Extracellular Stimulus	12/130	251/17913	2.94384e-07	4.55964e-06	1.89115e-06	12	CDKN1A/FOXO1/SIRT1/FOS/LAMP2/NFE2L2/PPARG/PRKAA2/BCL2/SFRP1/TP53/VCAM1
GO:0046879	Hormone Secretion	13/130	301/17913	2.96567e-07	4.57873e-06	1.89907e-06	13	ADM/EGFR/GATA3/HIF1A/HMGCR/IFNG/IRS1/SMAD2/SMAD4/MYB/RAB1A/RAC1/SFRP1
GO:0048871	Multicellular Organismal Homeostasis	16/130	472/17913	3.23175e-07	4.9736e-06	2.06284e-06	16	YAP1/CTNNB1/EGFR/FOXO1/GATA2/APC/IGF1R/KRAS/STMN1/MET/PRKAA2/RAC1/BCL2/SOX9/VEGFA/CXCR4
GO:1901988	Negative Regulation Of Cell Cycle Phase Transition	12/130	254/17913	3.34389e-07	5.12979e-06	2.12763e-06	12	CDKN1A/PLK2/EZH2/APC/ATM/PRKDC/PTEN/CCND1/BCL2/TP53/WEE1/BTG2
GO:0010661	Positive Regulation Of Muscle Cell Apoptotic Process	6/130	39/17913	3.48767e-07	5.31649e-06	2.20506e-06	6	HMGCR/IFNG/PPARG/PTEN/MAP2K4/TP53
GO:0045746	Negative Regulation Of Notch Signaling Pathway	6/130	39/17913	3.48767e-07	5.31649e-06	2.20506e-06	6	EGFR/AKT1/GATA2/NFKBIA/EGFL7/FBXW7
GO:0031571	Mitotic G1 Dna Damage Checkpoint	7/130	63/17913	3.55708e-07	5.38819e-06	2.2348e-06	7	CDKN1A/PLK2/ATM/PRKDC/CCND1/TP53/BTG2
GO:0044819	Mitotic G1/S Transition Checkpoint	7/130	63/17913	3.55708e-07	5.38819e-06	2.2348e-06	7	CDKN1A/PLK2/ATM/PRKDC/CCND1/TP53/BTG2
GO:0030307	Positive Regulation Of Cell Growth	10/130	166/17913	3.64735e-07	5.50762e-06	2.28434e-06	10	TWF2/EGFR/AKT1/IGF1/BCL2/CXCL12/SFRP1/VEGFA/CXCR4/SEMA7A
GO:0050863	Regulation Of T Cell Activation	13/130	307/17913	3.71431e-07	5.5912e-06	2.319e-06	13	CTNNB1/AKT1/GATA3/GRB2/IFNG/IGF1/IGFBP2/MYB/RAC1/RARA/VCAM1/RUNX1/FADD
GO:0072080	Nephron Tubule Development	8/130	93/17913	3.762e-07	5.64534e-06	2.34146e-06	8	YAP1/CTNNB1/GATA3/SMAD4/BCL2/BMP2/SOX9/VEGFA
GO:0032355	Response To Estradiol	9/130	128/17913	3.89052e-07	5.82008e-06	2.41393e-06	9	CTNNB1/EGFR/EZH2/IGFBP2/PTEN/RARA/CCND1/SFRP1/TFPI
GO:0001501	Skeletal System Development	16/130	479/17913	3.9343e-07	5.86734e-06	2.43353e-06	16	CTNNB1/HIF1A/HOXA9/HOXA10/IGF1/SMAD2/SMAD5/FBXW7/RARA/SFRP1/SFRP4/BMP2/SOX9/SP3/TEK/TP53
GO:0044783	G1 Dna Damage Checkpoint	7/130	64/17913	3.96997e-07	5.90227e-06	2.44802e-06	7	CDKN1A/PLK2/ATM/PRKDC/CCND1/TP53/BTG2
GO:1902893	Regulation Of Pri-Mirna Transcription By Rna Polymerase Ii	6/130	40/17913	4.07885e-07	6.03914e-06	2.50479e-06	6	FOS/GATA2/HIF1A/BMP2/SOX9/TP53
GO:2001243	Negative Regulation Of Intrinsic Apoptotic Signaling Pathway	8/130	94/17913	4.08711e-07	6.03914e-06	2.50479e-06	8	AKT1/SIRT1/HIF1A/NFE2L2/ACKR3/BCL2/CXCL12/PINK1
GO:0009914	Hormone Transport	13/130	311/17913	4.30324e-07	6.30318e-06	2.6143e-06	13	ADM/EGFR/GATA3/HIF1A/HMGCR/IFNG/IRS1/SMAD2/SMAD4/MYB/RAB1A/RAC1/SFRP1
GO:0033044	Regulation Of Chromosome Organization	13/130	311/17913	4.30324e-07	6.30318e-06	2.6143e-06	13	CTNNB1/DNMT1/SIRT1/GATA2/GATA3/APC/SMAD4/MYB/ATM/PINK1/TP53/VEGFA/CDC27
GO:2001252	Positive Regulation Of Chromosome Organization	10/130	169/17913	4.30505e-07	6.30318e-06	2.6143e-06	10	CTNNB1/DNMT1/SIRT1/GATA3/SMAD4/MYB/ATM/PINK1/TP53/VEGFA
GO:0097191	Extrinsic Apoptotic Signaling Pathway	11/130	213/17913	4.37977e-07	6.39313e-06	2.65161e-06	11	YAP1/AKT1/FOXO3/GSK3B/IFI27/IFNG/IGF1/PTEN/BCL2/SFRP1/FADD
GO:0061326	Renal Tubule Development	8/130	95/17913	4.43598e-07	6.45562e-06	2.67753e-06	8	YAP1/CTNNB1/GATA3/SMAD4/BCL2/BMP2/SOX9/VEGFA
GO:0060560	Developmental Growth Involved In Morphogenesis	11/130	214/17913	4.58894e-07	6.65811e-06	2.76151e-06	11	SPRY2/YAP1/TWF2/CTNNB1/GSK3B/CXCL12/SFRP1/SOX9/VEGFA/CXCR4/SEMA7A
GO:1902903	Regulation Of Supramolecular Fiber Organization	13/130	313/17913	4.62795e-07	6.69454e-06	2.77662e-06	13	TWF2/GRB2/APC/STMN1/LDLR/SMAD4/MET/TWF1/RAC1/TRIM27/ROCK1/CXCL12/SFRP1
GO:0010907	Positive Regulation Of Glucose Metabolic Process	6/130	41/17913	4.7498e-07	6.82978e-06	2.83272e-06	6	AKT1/FOXO1/SIRT1/IGF1/IRS1/SLC45A3
GO:2000404	Regulation Of T Cell Migration	6/130	41/17913	4.7498e-07	6.82978e-06	2.83272e-06	6	CCR6/CRK/CRKL/CXCL12/WNK1/FADD
GO:0060675	Ureteric Bud Morphogenesis	7/130	66/17913	4.91749e-07	7.04986e-06	2.924e-06	7	CTNNB1/GATA3/SMAD4/BCL2/BMP2/SOX9/VEGFA
GO:1901990	Regulation Of Mitotic Cell Cycle Phase Transition	15/130	428/17913	5.09793e-07	7.28686e-06	3.02229e-06	15	CDKN1A/PLK2/EGFR/AKT1/EZH2/APC/ATM/PRKDC/PTEN/CCND1/BCL2/TP53/WEE1/BTG2/CDC27
GO:0043393	Regulation Of Protein Binding	11/130	217/17913	5.27039e-07	7.51109e-06	3.11529e-06	11	PLK2/CRK/AKT1/HIPK2/GSK3B/STMN1/MET/BCL2/ROCK1/RPL11/BMP2
GO:0072171	Mesonephric Tubule Morphogenesis	7/130	67/17913	5.45829e-07	7.75313e-06	3.21568e-06	7	CTNNB1/GATA3/SMAD4/BCL2/BMP2/SOX9/VEGFA
GO:0045927	Positive Regulation Of Growth	12/130	266/17913	5.47242e-07	7.75313e-06	3.21568e-06	12	YAP1/TWF2/EGFR/AKT1/IGF1/PRKDC/BCL2/CXCL12/SFRP1/VEGFA/CXCR4/SEMA7A
GO:0090311	Regulation Of Protein Deacetylation	6/130	42/17913	5.50863e-07	7.78155e-06	3.22747e-06	6	SPRED1/IFNG/PRKAA2/PINK1/TP53/VEGFA
GO:0003002	Regionalization	13/130	318/17913	5.53767e-07	7.7997e-06	3.235e-06	13	CRKL/CTNNB1/HIPK2/HOXA9/HOXA10/SMAD2/SMAD4/ATM/PRKDC/SFRP1/BMP2/TP53/BTG2
GO:0034332	Adherens Junction Organization	9/130	134/17913	5.73999e-07	8.06109e-06	3.34341e-06	9	CTNNB1/CADM1/PTEN/RAC1/BCL2/ROCK1/SFRP1/TEK/VEGFA
GO:0010821	Regulation Of Mitochondrion Organization	10/130	175/17913	5.93874e-07	8.31596e-06	3.44912e-06	10	AKT1/GSK3B/HIF1A/IGF1/FBXW7/RHOU/BCL2/PINK1/TP53/YWHAZ
GO:0014706	Striated Muscle Tissue Development	14/130	376/17913	6.1104e-07	8.53154e-06	3.53853e-06	14	YAP1/CTNNB1/FOS/HMGCR/IGF1/SMAD4/PTEN/RARA/BCL2/RXRA/MAP2K4/BMP2/VEGFA/BTG2
GO:0009267	Cellular Response To Starvation	9/130	136/17913	6.5061e-07	9.05777e-06	3.75679e-06	9	CDKN1A/FOXO1/SIRT1/LAMP2/NFE2L2/PRKAA2/BCL2/SFRP1/TP53
GO:0051403	Stress-Activated Mapk Cascade	12/130	271/17913	6.66789e-07	9.25626e-06	3.83912e-06	12	CRKL/EGFR/AKT1/FOXO1/HIPK2/HMGCR/IGF1R/MAP2K4/SFRP1/BMP2/PINK1/VEGFA
GO:0033077	T Cell Differentiation In Thymus	7/130	69/17913	6.69071e-07	9.26125e-06	3.84119e-06	7	CCR6/CTNNB1/GATA3/PRKDC/BCL2/TP53/FADD
GO:0050878	Regulation Of Body Fluid Levels	16/130	499/17913	6.77083e-07	9.3453e-06	3.87605e-06	16	MERTK/ADM/SLC7A11/GATA2/GATA3/HIF1A/STMN1/MET/NFE2L2/PIK3CG/RAC1/CCND1/WNK1/TFPI/VEGFA/YWHAZ
GO:1901615	Organic Hydroxy Compound Metabolic Process	16/130	500/17913	6.95216e-07	9.56817e-06	3.96848e-06	16	ABCA1/SIRT1/SLC7A11/GATA3/HIF1A/HMGCR/IFNG/IGF1/LDLR/PRKAA2/PTEN/BCL2/RXRA/BMP2/SP1/TP53
GO:2000379	Positive Regulation Of Reactive Oxygen Species Metabolic Process	8/130	101/17913	7.11213e-07	9.76044e-06	4.04823e-06	8	CDKN1A/EGFR/AKT1/FOXO3/GRB2/IFNG/NFE2L2/TP53
GO:1903532	Positive Regulation Of Secretion By Cell	14/130	381/17913	7.15366e-07	9.78953e-06	4.0603e-06	14	EGFR/CADM1/GATA2/GATA3/HIF1A/IFNG/IGF1/SMAD4/MYB/RAC1/CXCL12/PINK1/TLR2/ADAM9
GO:0044706	Multi-Multicellular Organism Process	11/130	225/17913	7.54368e-07	1.0294e-05	4.26954e-06	11	ADM/AKT1/FOS/IGFBP2/KRAS/MMP7/PGR/RARA/BCL2/RXRA/SP3
GO:0090066	Regulation Of Anatomical Structure Size	15/130	442/17913	7.64551e-07	1.04035e-05	4.31495e-06	15	TWF2/ADM/EGFR/AKT1/GRB2/GSK3B/HMGCR/PTEN/TWF1/RAC1/TRIM27/ROCK1/CXCL12/VEGFA/SEMA7A
GO:0042593	Glucose Homeostasis	11/130	227/17913	8.23213e-07	1.11702e-05	4.63294e-06	11	AKT1/FOXO1/FOXO3/SIRT1/HIF1A/HMGCR/IRS1/PIK3R2/PPARG/PRKAA2/RAC1
GO:1903708	Positive Regulation Of Hemopoiesis	10/130	182/17913	8.50971e-07	1.15144e-05	4.77571e-06	10	FOXO3/FOS/GATA2/GATA3/HIF1A/IFNG/MYB/RARA/RUNX1/FADD
GO:0033500	Carbohydrate Homeostasis	11/130	228/17913	8.59668e-07	1.15995e-05	4.811e-06	11	AKT1/FOXO1/FOXO3/SIRT1/HIF1A/HMGCR/IRS1/PIK3R2/PPARG/PRKAA2/RAC1
GO:0031098	Stress-Activated Protein Kinase Signaling Cascade	12/130	278/17913	8.73028e-07	1.17469e-05	4.87212e-06	12	CRKL/EGFR/AKT1/FOXO1/HIPK2/HMGCR/IGF1R/MAP2K4/SFRP1/BMP2/PINK1/VEGFA
GO:0051894	Positive Regulation Of Focal Adhesion Assembly	5/130	25/17913	8.8114e-07	1.1823e-05	4.90369e-06	5	RAC1/ROCK1/SFRP1/TEK/VEGFA
GO:0048639	Positive Regulation Of Developmental Growth	10/130	183/17913	8.9468e-07	1.19713e-05	4.96521e-06	10	YAP1/TWF2/AKT1/IGF1/PRKDC/BCL2/CXCL12/VEGFA/CXCR4/SEMA7A
GO:0035019	Somatic Stem Cell Population Maintenance	7/130	72/17913	8.97217e-07	1.1972e-05	4.9655e-06	7	YAP1/GATA2/SMAD2/SMAD4/SFRP1/SOX2/SOX9
GO:0045862	Positive Regulation Of Proteolysis	13/130	333/17913	9.30282e-07	1.23789e-05	5.13427e-06	13	PLK2/AKT1/SIRT1/GSK3B/IFNG/NFE2L2/PHB/PPARG/FBXW7/PTEN/PINK1/ADAM9/FADD
GO:0072006	Nephron Development	9/130	142/17913	9.35978e-07	1.24204e-05	5.15147e-06	9	YAP1/CTNNB1/GATA3/SMAD4/BCL2/BMP2/SOX9/TEK/VEGFA
GO:0043627	Response To Estrogen	7/130	73/17913	9.86432e-07	1.3054e-05	5.41425e-06	7	GATA3/IGFBP2/PPARG/RARA/CCND1/SFRP1/TEK
GO:0010038	Response To Metal Ion	13/130	335/17913	9.94786e-07	1.31285e-05	5.44515e-06	13	EGFR/AKT1/FOS/HIF1A/IGFBP2/NFE2L2/PRKAA2/PTEN/CCND1/BCL2/WNK1/VCAM1/ADAM9
GO:0021761	Limbic System Development	8/130	106/17913	1.02965e-06	1.35515e-05	5.62061e-06	8	CRK/CRKL/EZH2/PHLPP2/GSK3B/PTEN/RARA/BTG2
GO:1903203	Regulation Of Oxidative Stress-Induced Neuron Death	5/130	26/17913	1.08461e-06	1.42358e-05	5.90443e-06	5	CTNNB1/SLC7A11/HIF1A/FBXW7/PINK1
GO:0072078	Nephron Tubule Morphogenesis	7/130	75/17913	1.18729e-06	1.55413e-05	6.44588e-06	7	CTNNB1/GATA3/SMAD4/BCL2/BMP2/SOX9/VEGFA
GO:0048546	Digestive Tract Morphogenesis	6/130	48/17913	1.24356e-06	1.62336e-05	6.73305e-06	6	CTNNB1/EGFR/HIF1A/SMAD2/BCL2/SFRP1
GO:0009895	Negative Regulation Of Catabolic Process	12/130	288/17913	1.26561e-06	1.64768e-05	6.83392e-06	12	EGFR/AKT1/HIPK2/HMGCR/MET/PHB/PIK3CG/BCL2/ROCK1/RPL11/PINK1/TP53
GO:0072009	Nephron Epithelium Development	8/130	109/17913	1.27373e-06	1.65379e-05	6.85925e-06	8	YAP1/CTNNB1/GATA3/SMAD4/BCL2/BMP2/SOX9/VEGFA
GO:0014015	Positive Regulation Of Gliogenesis	7/130	76/17913	1.29991e-06	1.68324e-05	6.9814e-06	7	CRKL/MYB/PLAG1/PPARG/BMP2/TLR2/CXCR4
GO:0036475	Neuron Death In Response To Oxidative Stress	5/130	27/17913	1.32338e-06	1.70448e-05	7.06947e-06	5	CTNNB1/SLC7A11/HIF1A/FBXW7/PINK1
GO:0051569	Regulation Of Histone H3-K4 Methylation	5/130	27/17913	1.32338e-06	1.70448e-05	7.06947e-06	5	CTNNB1/DNMT1/GATA3/SMAD4/MYB
GO:0010948	Negative Regulation Of Cell Cycle Process	13/130	344/17913	1.33721e-06	1.71769e-05	7.12428e-06	13	CDKN1A/PLK2/EZH2/APC/ATM/FBXW7/PRKDC/PTEN/CCND1/BCL2/TP53/WEE1/BTG2
GO:0031334	Positive Regulation Of Protein Complex Assembly	11/130	239/17913	1.36513e-06	1.74452e-05	7.23555e-06	11	CTNNB1/GRB2/GSK3B/IFNG/MET/ATM/RAC1/TRIM27/PINK1/TP53/VEGFA
GO:0010811	Positive Regulation Of Cell-Substrate Adhesion	8/130	110/17913	1.36534e-06	1.74452e-05	7.23555e-06	8	CRK/CRKL/GSK3B/RAC1/ROCK1/SFRP1/TEK/VEGFA
GO:0060395	Smad Protein Signal Transduction	6/130	49/17913	1.40869e-06	1.79515e-05	7.44556e-06	6	FOS/HIPK2/SMAD2/SMAD4/SMAD5/BMP2
GO:0045685	Regulation Of Glial Cell Differentiation	7/130	77/17913	1.42133e-06	1.797e-05	7.45322e-06	7	CTNNB1/LDLR/PPARG/BMP2/TLR2/CXCR4/SLC45A3
GO:0071260	Cellular Response To Mechanical Stimulus	7/130	77/17913	1.42133e-06	1.797e-05	7.45322e-06	7	EGFR/AKT1/MMP7/RAC1/MAP2K4/SOX9/FADD
GO:0072088	Nephron Epithelium Morphogenesis	7/130	77/17913	1.42133e-06	1.797e-05	7.45322e-06	7	CTNNB1/GATA3/SMAD4/BCL2/BMP2/SOX9/VEGFA
GO:0001890	Placenta Development	9/130	151/17913	1.56494e-06	1.97338e-05	8.18476e-06	9	ADM/EGFR/AKT1/GATA2/GRB2/HIF1A/PPARG/RXRA/SP3
GO:0001764	Neuron Migration	9/130	152/17913	1.65333e-06	2.06982e-05	8.58476e-06	9	CRK/CRKL/CTNNB1/GATA2/GATA3/RAC1/CXCL12/VEGFA/CXCR4
GO:1903707	Negative Regulation Of Hemopoiesis	9/130	152/17913	1.65333e-06	2.06982e-05	8.58476e-06	9	CTNNB1/GATA2/HOXA9/NFE2L2/NFKBIA/FBXW7/RARA/SFRP1/RUNX1
GO:0051047	Positive Regulation Of Secretion	14/130	409/17913	1.65431e-06	2.06982e-05	8.58476e-06	14	EGFR/CADM1/GATA2/GATA3/HIF1A/IFNG/IGF1/SMAD4/MYB/RAC1/CXCL12/PINK1/TLR2/ADAM9
GO:0010906	Regulation Of Glucose Metabolic Process	8/130	113/17913	1.6746e-06	2.08977e-05	8.66753e-06	8	AKT1/FOXO1/SIRT1/GSK3B/IGF1/IRS1/TP53/SLC45A3
GO:0061333	Renal Tubule Morphogenesis	7/130	79/17913	1.69281e-06	2.10162e-05	8.71666e-06	7	CTNNB1/GATA3/SMAD4/BCL2/BMP2/SOX9/VEGFA
GO:0072028	Nephron Morphogenesis	7/130	79/17913	1.69281e-06	2.10162e-05	8.71666e-06	7	CTNNB1/GATA3/SMAD4/BCL2/BMP2/SOX9/VEGFA
GO:0010639	Negative Regulation Of Organelle Organization	13/130	352/17913	1.72593e-06	2.13723e-05	8.86435e-06	13	TWF2/DNMT1/AKT1/SIRT1/APC/IGF1/STMN1/SMAD4/MET/ATM/TWF1/PINK1/TP53
GO:0051193	Regulation Of Cofactor Metabolic Process	8/130	114/17913	1.79011e-06	2.20308e-05	9.13746e-06	8	SLC7A11/HIF1A/IGF1/NFE2L2/PRKAA2/RAC1/PINK1/TP53
GO:0001954	Positive Regulation Of Cell-Matrix Adhesion	6/130	51/17913	1.79283e-06	2.20308e-05	9.13746e-06	6	GSK3B/RAC1/ROCK1/SFRP1/TEK/VEGFA
GO:0070098	Chemokine-Mediated Signaling Pathway	6/130	51/17913	1.79283e-06	2.20308e-05	9.13746e-06	6	CCR6/HIF1A/ACKR3/CXCL12/WNK1/CXCR4
GO:0006109	Regulation Of Carbohydrate Metabolic Process	10/130	198/17913	1.82978e-06	2.24276e-05	9.30205e-06	10	AKT1/FOXO1/SIRT1/GSK3B/HIF1A/IGF1/IRS1/PRKAA2/TP53/SLC45A3
GO:0035051	Cardiocyte Differentiation	9/130	154/17913	1.84313e-06	2.25339e-05	9.34613e-06	9	EGFR/IGF1/SMAD4/RARA/RXRA/MAP2K4/BMP2/VCAM1/VEGFA
GO:0060249	Anatomical Structure Homeostasis	14/130	413/17913	1.85405e-06	2.26101e-05	9.37774e-06	14	YAP1/CTNNB1/EGFR/GATA2/HIF1A/KRAS/LAMP2/ATM/PRKDC/RAC1/BCL2/SOX9/VEGFA/CCNE2
GO:0007611	Learning Or Memory	11/130	247/17913	1.88167e-06	2.28889e-05	9.4934e-06	11	PLK2/EGFR/FOS/SLC7A11/HIF1A/HMGCR/KRAS/LDLR/PTEN/TLR2/BTG2
GO:0045666	Positive Regulation Of Neuron Differentiation	13/130	355/17913	1.89582e-06	2.30029e-05	9.54066e-06	13	TWF2/EZH2/GATA2/NFE2L2/PTEN/RARA/BCL2/CXCL12/BMP2/TCF4/VEGFA/CXCR4/SEMA7A
GO:0010822	Positive Regulation Of Mitochondrion Organization	8/130	115/17913	1.91233e-06	2.3145e-05	9.5996e-06	8	GSK3B/HIF1A/FBXW7/RHOU/BCL2/PINK1/TP53/YWHAZ
GO:0060441	Epithelial Tube Branching Involved In Lung Morphogenesis	5/130	29/17913	1.9242e-06	2.32302e-05	9.63494e-06	5	SPRY2/YAP1/CTNNB1/KRAS/SOX9
GO:0071695	Anatomical Structure Maturation	9/130	155/17913	1.94487e-06	2.34211e-05	9.71412e-06	9	CDKN1A/CTNNB1/FOXO3/GATA3/HIF1A/IGF1/PGR/BCL2/BMP2
GO:0007045	Cell-Substrate Adherens Junction Assembly	7/130	81/17913	2.00638e-06	2.40416e-05	9.97147e-06	7	PTEN/RAC1/BCL2/ROCK1/SFRP1/TEK/VEGFA
GO:0048041	Focal Adhesion Assembly	7/130	81/17913	2.00638e-06	2.40416e-05	9.97147e-06	7	PTEN/RAC1/BCL2/ROCK1/SFRP1/TEK/VEGFA
GO:0022612	Gland Morphogenesis	8/130	116/17913	2.04159e-06	2.43424e-05	1.00962e-05	8	EGFR/PGR/PLAG1/FBXW7/BCL2/RXRA/SFRP1/SOX9
GO:0031929	Tor Signaling	8/130	116/17913	2.04159e-06	2.43424e-05	1.00962e-05	8	AKT1/SIRT1/GATA3/HIF1A/ATM/PRKAA2/CCDC88A/PINK1
GO:0007623	Circadian Rhythm	10/130	201/17913	2.09543e-06	2.48613e-05	1.03115e-05	10	EGFR/EZH2/SIRT1/GSK3B/PPARG/FBXW7/PRKAA2/PRKDC/PTEN/TP53
GO:0010810	Regulation Of Cell-Substrate Adhesion	10/130	201/17913	2.09543e-06	2.48613e-05	1.03115e-05	10	CRK/CRKL/GSK3B/PTEN/RAC1/BCL2/ROCK1/SFRP1/TEK/VEGFA
GO:0043406	Positive Regulation Of Map Kinase Activity	11/130	250/17913	2.11564e-06	2.49781e-05	1.03599e-05	11	CRK/CRKL/EGFR/EZH2/IGF1/KRAS/PIK3CG/BMP2/VEGFA/CXCR4/ADAM9
GO:0090596	Sensory Organ Morphogenesis	11/130	250/17913	2.11564e-06	2.49781e-05	1.03599e-05	11	SPRY2/CTNNB1/GATA2/GATA3/HIPK2/HIF1A/BCL2/SOX9/SP3/THRB/VEGFA
GO:0032147	Activation Of Protein Kinase Activity	12/130	303/17913	2.14825e-06	2.5301e-05	1.04938e-05	12	CRK/CRKL/EGFR/AKT1/IGF1/CCDC88A/BMP2/PINK1/WNK1/VEGFA/CXCR4/ADAM9
GO:0001952	Regulation Of Cell-Matrix Adhesion	8/130	117/17913	2.1782e-06	2.55912e-05	1.06142e-05	8	GSK3B/PTEN/RAC1/BCL2/ROCK1/SFRP1/TEK/VEGFA
GO:0016570	Histone Modification	14/130	420/17913	2.25604e-06	2.64412e-05	1.09667e-05	14	CTNNB1/DNMT1/EZH2/SIRT1/GATA2/GATA3/SMAD4/MYB/ATM/PHB/PRKAA2/PINK1/TP53/VEGFA
GO:1902895	Positive Regulation Of Pri-Mirna Transcription By Rna Polymerase Ii	5/130	30/17913	2.29564e-06	2.68401e-05	1.11322e-05	5	FOS/GATA2/HIF1A/BMP2/TP53
GO:0060326	Cell Chemotaxis	11/130	253/17913	2.37479e-06	2.76982e-05	1.14881e-05	11	CCR6/CRK/CRKL/MET/PIK3CG/RAC1/CXCL12/WNK1/VCAM1/VEGFA/CXCR4
GO:0009416	Response To Light Stimulus	12/130	307/17913	2.46073e-06	2.86312e-05	1.18751e-05	12	CDKN1A/EGFR/AKT1/SIRT1/FOS/SLC7A11/HIF1A/HMGCR/KRAS/CCND1/BCL2/TP53
GO:0001541	Ovarian Follicle Development	6/130	54/17913	2.52573e-06	2.93167e-05	1.21594e-05	6	FOXO3/SMAD4/ATM/PHB/BCL2/VEGFA
GO:0006909	Phagocytosis	12/130	308/17913	2.54486e-06	2.94678e-05	1.2222e-05	12	MERTK/CRK/ABCA1/GATA2/GRB2/LDLR/PIK3R2/PPARG/PTEN/RAC1/RARA/TLR2
GO:0071216	Cellular Response To Biotic Stimulus	10/130	206/17913	2.61314e-06	3.01859e-05	1.25199e-05	10	ABCA1/AKT1/GSK3B/MRC1/NFKBIA/RARA/TFPI/TLR2/TP53/ADAM9
GO:0051101	Regulation Of Dna Binding	8/130	120/17913	2.63564e-06	3.03729e-05	1.25975e-05	8	CTNNB1/GATA3/HIPK2/IFNG/IGF1/NFKBIA/PPARG/FBXW7
GO:0051385	Response To Mineralocorticoid	5/130	31/17913	2.72124e-06	3.11359e-05	1.29139e-05	5	CDKN1A/FOXO3/FOS/KRAS/CCND1
GO:1903205	Regulation Of Hydrogen Peroxide-Induced Cell Death	5/130	31/17913	2.72124e-06	3.11359e-05	1.29139e-05	5	FOXO3/MET/NFE2L2/PSAP/PINK1
GO:1903393	Positive Regulation Of Adherens Junction Organization	5/130	31/17913	2.72124e-06	3.11359e-05	1.29139e-05	5	RAC1/ROCK1/SFRP1/TEK/VEGFA
GO:0051091	Positive Regulation Of Dna-Binding Transcription Factor Activity	11/130	257/17913	2.76343e-06	3.15437e-05	1.3083e-05	11	CTNNB1/AKT1/HIPK2/KRAS/LRP6/PPARG/PTEN/TRIM27/PINK1/TLR2/VEGFA
GO:0070542	Response To Fatty Acid	7/130	85/17913	2.78042e-06	3.16626e-05	1.31324e-05	7	AKT1/IRS1/LDLR/PPARG/PRKAA2/SFRP1/TLR2
GO:0033138	Positive Regulation Of Peptidyl-Serine Phosphorylation	7/130	86/17913	3.00867e-06	3.41006e-05	1.41435e-05	7	SPRY2/EGFR/AKT1/IFNG/BCL2/PINK1/VEGFA
GO:0044773	Mitotic Dna Damage Checkpoint	7/130	86/17913	3.00867e-06	3.41006e-05	1.41435e-05	7	CDKN1A/PLK2/ATM/PRKDC/CCND1/TP53/BTG2
GO:0071398	Cellular Response To Fatty Acid	6/130	56/17913	3.13777e-06	3.54803e-05	1.47158e-05	6	AKT1/IRS1/LDLR/PPARG/PRKAA2/SFRP1
GO:0016569	Covalent Chromatin Modification	14/130	433/17913	3.21392e-06	3.61717e-05	1.50025e-05	14	CTNNB1/DNMT1/EZH2/SIRT1/GATA2/GATA3/SMAD4/MYB/ATM/PHB/PRKAA2/PINK1/TP53/VEGFA
GO:0023061	Signal Release	14/130	433/17913	3.21392e-06	3.61717e-05	1.50025e-05	14	ADM/EGFR/GATA3/GSK3B/HIF1A/HMGCR/IFNG/IRS1/SMAD2/SMAD4/MYB/RAB1A/RAC1/SFRP1
GO:0051701	Interaction With Host	10/130	211/17913	3.23874e-06	3.6366e-05	1.50831e-05	10	CTNNB1/EGFR/GRB2/HIPK2/LDLR/MET/MRC1/TRIM27/RXRA/CXCR4
GO:0001892	Embryonic Placenta Development	7/130	87/17913	3.25234e-06	3.64337e-05	1.51112e-05	7	ADM/EGFR/AKT1/GATA2/GRB2/HIF1A/SP3
GO:0032352	Positive Regulation Of Hormone Metabolic Process	4/130	15/17913	3.39792e-06	3.78884e-05	1.57145e-05	4	ADM/GATA3/HIF1A/IFNG
GO:0071380	Cellular Response To Prostaglandin E Stimulus	4/130	15/17913	3.39792e-06	3.78884e-05	1.57145e-05	4	AKT1/PPARG/PRKAA2/SFRP1
GO:0051146	Striated Muscle Cell Differentiation	11/130	263/17913	3.45095e-06	3.83908e-05	1.59229e-05	11	AKT1/EZH2/IGF1/KRAS/SMAD4/RARA/BCL2/RXRA/MAP2K4/BMP2/VEGFA
GO:0072431	Signal Transduction Involved In Mitotic G1 Dna Damage Checkpoint	6/130	57/17913	3.48618e-06	3.85159e-05	1.59748e-05	6	CDKN1A/PLK2/ATM/PRKDC/TP53/BTG2
GO:1902400	Intracellular Signal Transduction Involved In G1 Dna Damage Checkpoint	6/130	57/17913	3.48618e-06	3.85159e-05	1.59748e-05	6	CDKN1A/PLK2/ATM/PRKDC/TP53/BTG2
GO:1903749	Positive Regulation Of Establishment Of Protein Localization To Mitochondrion	6/130	57/17913	3.48618e-06	3.85159e-05	1.59748e-05	6	FBXW7/RHOU/BCL2/PINK1/TP53/YWHAZ
GO:0034329	Cell Junction Assembly	10/130	214/17913	3.67345e-06	4.0492e-05	1.67944e-05	10	CTNNB1/APC/PTEN/RAC1/BCL2/ROCK1/SFRP1/TEK/VEGFA/RUNX1
GO:1901890	Positive Regulation Of Cell Junction Assembly	5/130	33/17913	3.75715e-06	4.13201e-05	1.71379e-05	5	RAC1/ROCK1/SFRP1/TEK/VEGFA
GO:0007584	Response To Nutrient	10/130	215/17913	3.82919e-06	4.20165e-05	1.74267e-05	10	ABCA1/EGFR/HMGCR/IGFBP2/PPARG/PTEN/RARA/CCND1/SFRP1/VCAM1
GO:1902105	Regulation Of Leukocyte Differentiation	11/130	267/17913	3.98861e-06	4.35894e-05	1.80791e-05	11	CTNNB1/FOS/GATA2/GATA3/IFNG/MYB/FBXW7/RARA/SFRP1/RUNX1/FADD
GO:0048588	Developmental Cell Growth	10/130	216/17913	3.99064e-06	4.35894e-05	1.80791e-05	10	TWF2/CTNNB1/GSK3B/IGF1/CXCL12/MAP2K4/SOX9/VEGFA/CXCR4/SEMA7A
GO:0044774	Mitotic Dna Integrity Checkpoint	7/130	90/17913	4.08425e-06	4.43104e-05	1.83781e-05	7	CDKN1A/PLK2/ATM/PRKDC/CCND1/TP53/BTG2
GO:0045639	Positive Regulation Of Myeloid Cell Differentiation	7/130	90/17913	4.08425e-06	4.43104e-05	1.83781e-05	7	FOXO3/FOS/GATA2/HIF1A/IFNG/RUNX1/FADD
GO:1901888	Regulation Of Cell Junction Assembly	7/130	90/17913	4.08425e-06	4.43104e-05	1.83781e-05	7	PTEN/RAC1/ROCK1/SFRP1/TEK/VEGFA/RUNX1
GO:0007178	Transmembrane Receptor Protein Serine/Threonine Kinase Signaling Pathway	12/130	323/17913	4.1499e-06	4.49215e-05	1.86316e-05	12	FSTL1/SIRT1/FOS/HIPK2/SMAD2/SMAD4/SMAD5/SFRP1/SFRP4/BMP2/TP53/ADAM9
GO:0070507	Regulation Of Microtubule Cytoskeleton Organization	9/130	170/17913	4.16415e-06	4.49747e-05	1.86537e-05	9	PLK2/CTNNB1/GNAI1/GSK3B/APC/STMN1/MET/PRKAA2/RAC1
GO:0072413	Signal Transduction Involved In Mitotic Cell Cycle Checkpoint	6/130	59/17913	4.27762e-06	4.57895e-05	1.89916e-05	6	CDKN1A/PLK2/ATM/PRKDC/TP53/BTG2
GO:0090342	Regulation Of Cell Aging	6/130	59/17913	4.27762e-06	4.57895e-05	1.89916e-05	6	PLK2/SIRT1/KRAS/PRKDC/PTEN/TP53
GO:1902402	Signal Transduction Involved In Mitotic Dna Damage Checkpoint	6/130	59/17913	4.27762e-06	4.57895e-05	1.89916e-05	6	CDKN1A/PLK2/ATM/PRKDC/TP53/BTG2
GO:1902403	Signal Transduction Involved In Mitotic Dna Integrity Checkpoint	6/130	59/17913	4.27762e-06	4.57895e-05	1.89916e-05	6	CDKN1A/PLK2/ATM/PRKDC/TP53/BTG2
GO:0050821	Protein Stabilization	9/130	171/17913	4.36883e-06	4.66622e-05	1.93536e-05	9	CDKN1A/IGF1/LAMP2/PHB/FBXW7/PTEN/RPL11/PINK1/TP53
GO:2001038	Regulation Of Cellular Response To Drug	5/130	34/17913	4.3794e-06	4.66716e-05	1.93575e-05	5	FOXO3/MET/NFE2L2/PSAP/PINK1
GO:0010717	Regulation Of Epithelial To Mesenchymal Transition	7/130	91/17913	4.39812e-06	4.67676e-05	1.93973e-05	7	CTNNB1/EZH2/SMAD2/SMAD4/PTEN/SFRP1/BMP2
GO:0051571	Positive Regulation Of Histone H3-K4 Methylation	4/130	16/17913	4.50511e-06	4.77998e-05	1.98254e-05	4	CTNNB1/DNMT1/SMAD4/MYB
GO:0030518	Intracellular Steroid Hormone Receptor Signaling Pathway	8/130	129/17913	4.52755e-06	4.79323e-05	1.98804e-05	8	YAP1/CTNNB1/SIRT1/RBFOX2/PGR/PHB/SFRP1/RUNX1
GO:0031669	Cellular Response To Nutrient Levels	10/130	220/17913	4.69701e-06	4.92294e-05	2.04184e-05	10	CDKN1A/FOXO1/SIRT1/LAMP2/NFE2L2/PPARG/PRKAA2/BCL2/SFRP1/TP53
GO:0032872	Regulation Of Stress-Activated Mapk Cascade	10/130	220/17913	4.69701e-06	4.92294e-05	2.04184e-05	10	EGFR/AKT1/FOXO1/HIPK2/HMGCR/IGF1R/SFRP1/BMP2/PINK1/VEGFA
GO:0001658	Branching Involved In Ureteric Bud Morphogenesis	6/130	60/17913	4.72482e-06	4.92294e-05	2.04184e-05	6	CTNNB1/SMAD4/BCL2/BMP2/SOX9/VEGFA
GO:0010676	Positive Regulation Of Cellular Carbohydrate Metabolic Process	6/130	60/17913	4.72482e-06	4.92294e-05	2.04184e-05	6	AKT1/FOXO1/SIRT1/IGF1/IRS1/SLC45A3
GO:1990868	Response To Chemokine	6/130	60/17913	4.72482e-06	4.92294e-05	2.04184e-05	6	CCR6/HIF1A/ACKR3/CXCL12/WNK1/CXCR4
GO:1990869	Cellular Response To Chemokine	6/130	60/17913	4.72482e-06	4.92294e-05	2.04184e-05	6	CCR6/HIF1A/ACKR3/CXCL12/WNK1/CXCR4
GO:0008630	Intrinsic Apoptotic Signaling Pathway In Response To Dna Damage	7/130	92/17913	4.73183e-06	4.92294e-05	2.04184e-05	7	CDKN1A/SIRT1/HIPK2/ACKR3/BCL2/CXCL12/TP53
GO:0045638	Negative Regulation Of Myeloid Cell Differentiation	7/130	92/17913	4.73183e-06	4.92294e-05	2.04184e-05	7	CTNNB1/GATA2/HOXA9/NFKBIA/FBXW7/RARA/SFRP1
GO:0045598	Regulation Of Fat Cell Differentiation	8/130	131/17913	5.07641e-06	5.24936e-05	2.17722e-05	8	AKT1/FOXO1/SIRT1/GATA2/GATA3/PPARG/SFRP1/BMP2
GO:0036474	Cell Death In Response To Hydrogen Peroxide	5/130	35/17913	5.07969e-06	5.24936e-05	2.17722e-05	5	FOXO3/MET/NFE2L2/PSAP/PINK1
GO:0110111	Negative Regulation Of Animal Organ Morphogenesis	5/130	35/17913	5.07969e-06	5.24936e-05	2.17722e-05	5	CTNNB1/GATA3/FBXW7/BCL2/THRB
GO:0070302	Regulation Of Stress-Activated Protein Kinase Signaling Cascade	10/130	222/17913	5.08916e-06	5.24936e-05	2.17722e-05	10	EGFR/AKT1/FOXO1/HIPK2/HMGCR/IGF1R/SFRP1/BMP2/PINK1/VEGFA
GO:0043388	Positive Regulation Of Dna Binding	6/130	61/17913	5.20928e-06	5.33896e-05	2.21438e-05	6	CTNNB1/GATA3/HIPK2/IFNG/IGF1/PPARG
GO:0051893	Regulation Of Focal Adhesion Assembly	6/130	61/17913	5.20928e-06	5.33896e-05	2.21438e-05	6	PTEN/RAC1/ROCK1/SFRP1/TEK/VEGFA
GO:0090109	Regulation Of Cell-Substrate Junction Assembly	6/130	61/17913	5.20928e-06	5.33896e-05	2.21438e-05	6	PTEN/RAC1/ROCK1/SFRP1/TEK/VEGFA
GO:0048565	Digestive Tract Development	8/130	132/17913	5.37132e-06	5.49334e-05	2.27841e-05	8	CDKN1A/CRKL/CTNNB1/EGFR/HIF1A/SMAD2/BCL2/SFRP1
GO:0034330	Cell Junction Organization	11/130	277/17913	5.66536e-06	5.78179e-05	2.39805e-05	11	CTNNB1/CADM1/APC/PTEN/RAC1/BCL2/ROCK1/SFRP1/TEK/VEGFA/RUNX1
GO:0007409	Axonogenesis	13/130	393/17913	5.75893e-06	5.86485e-05	2.4325e-05	13	TWF2/GATA3/GRB2/GSK3B/STMN1/SMAD4/PTEN/SEMA6A/BCL2/CXCL12/VEGFA/CXCR4/SEMA7A
GO:0060993	Kidney Morphogenesis	7/130	95/17913	5.86197e-06	5.95719e-05	2.4708e-05	7	CTNNB1/GATA3/SMAD4/BCL2/BMP2/SOX9/VEGFA
GO:0030509	Bmp Signaling Pathway	8/130	134/17913	6.00483e-06	6.08953e-05	2.52569e-05	8	FSTL1/HIPK2/SMAD2/SMAD4/SMAD5/SFRP1/SFRP4/BMP2
GO:0010565	Regulation Of Cellular Ketone Metabolic Process	9/130	178/17913	6.05902e-06	6.13157e-05	2.54313e-05	9	ADM/AKT1/SIRT1/SLC7A11/IRS1/PPARG/PRKAA2/BMP2/SLC45A3
GO:0007044	Cell-Substrate Junction Assembly	7/130	96/17913	6.28519e-06	6.34712e-05	2.63253e-05	7	PTEN/RAC1/BCL2/ROCK1/SFRP1/TEK/VEGFA
GO:1901796	Regulation Of Signal Transduction By P53 Class Mediator	9/130	179/17913	6.3411e-06	6.39018e-05	2.65039e-05	9	SPRED1/AKT1/SIRT1/HIPK2/ATM/PRKAA2/BCL2/RPL11/TP53
GO:0110053	Regulation Of Actin Filament Organization	10/130	228/17913	6.44085e-06	6.47716e-05	2.68646e-05	10	TWF2/GRB2/STMN1/MET/TWF1/RAC1/TRIM27/ROCK1/CXCL12/SFRP1
GO:0031060	Regulation Of Histone Methylation	6/130	64/17913	6.91e-06	6.93447e-05	2.87613e-05	6	CTNNB1/DNMT1/SIRT1/GATA3/SMAD4/MYB
GO:1903362	Regulation Of Cellular Protein Catabolic Process	10/130	230/17913	6.95566e-06	6.96578e-05	2.88912e-05	10	PLK2/AKT1/HIPK2/GSK3B/LDLR/NFE2L2/FBXW7/PTEN/RPL11/PINK1
GO:2000058	Regulation Of Ubiquitin-Dependent Protein Catabolic Process	8/130	137/17913	7.07307e-06	7.06866e-05	2.93179e-05	8	PLK2/AKT1/HIPK2/GSK3B/NFE2L2/FBXW7/PTEN/RPL11
GO:0007050	Cell Cycle Arrest	10/130	231/17913	7.22615e-06	7.2067e-05	2.98905e-05	10	CDKN1A/PLK2/APC/IFNG/ATM/PRKAA2/CCND1/SOX2/TP53/BTG2
GO:0002326	B Cell Lineage Commitment	3/130	6/17913	7.35183e-06	7.28678e-05	3.02226e-05	3	PRKDC/BCL2/TP53
GO:0044340	Canonical Wnt Signaling Pathway Involved In Regulation Of Cell Proliferation	3/130	6/17913	7.35183e-06	7.28678e-05	3.02226e-05	3	CTNNB1/LRP6/SFRP1
GO:0070141	Response To Uv-A	3/130	6/17913	7.35183e-06	7.28678e-05	3.02226e-05	3	EGFR/AKT1/CCND1
GO:0010675	Regulation Of Cellular Carbohydrate Metabolic Process	8/130	138/17913	7.46304e-06	7.3667e-05	3.0554e-05	8	AKT1/FOXO1/SIRT1/GSK3B/IGF1/IRS1/TP53/SLC45A3
GO:0030879	Mammary Gland Development	8/130	138/17913	7.46304e-06	7.3667e-05	3.0554e-05	8	AKT1/GATA3/HIF1A/HOXA9/PGR/CCND1/SOX9/VEGFA
GO:0007517	Muscle Organ Development	13/130	403/17913	7.54739e-06	7.43472e-05	3.08362e-05	13	YAP1/CTNNB1/SIRT1/FOS/HMGCR/IGF1/SMAD4/PAX3/PTEN/BCL2/RXRA/BMP2/BTG2
GO:0050890	Cognition	11/130	286/17913	7.67104e-06	7.5411e-05	3.12774e-05	11	PLK2/EGFR/FOS/SLC7A11/HIF1A/HMGCR/KRAS/LDLR/PTEN/TLR2/BTG2
GO:0032350	Regulation Of Hormone Metabolic Process	5/130	38/17913	7.7184e-06	7.57221e-05	3.14064e-05	5	ADM/GATA3/HIF1A/IFNG/BMP2
GO:0002685	Regulation Of Leukocyte Migration	9/130	186/17913	8.64978e-06	8.4687e-05	3.51247e-05	9	CCR6/CRK/CRKL/AKT1/RAC1/CXCL12/WNK1/VEGFA/FADD
GO:0051961	Negative Regulation Of Nervous System Development	11/130	290/17913	8.74505e-06	8.54461e-05	3.54395e-05	11	PLK2/CTNNB1/FOXO3/GSK3B/LDLR/PTEN/SOX2/SOX9/THRB/TLR2/TP53
GO:0018107	Peptidyl-Threonine Phosphorylation	7/130	101/17913	8.80159e-06	8.5484e-05	3.54553e-05	7	SPRY2/SPRED1/AKT1/HIPK2/GSK3B/BCL2/WNK1
GO:0031062	Positive Regulation Of Histone Methylation	5/130	39/17913	8.80217e-06	8.5484e-05	3.54553e-05	5	CTNNB1/DNMT1/SIRT1/SMAD4/MYB
GO:0048713	Regulation Of Oligodendrocyte Differentiation	5/130	39/17913	8.80217e-06	8.5484e-05	3.54553e-05	5	CTNNB1/PPARG/TLR2/CXCR4/SLC45A3
GO:0070227	Lymphocyte Apoptotic Process	6/130	67/17913	9.03561e-06	8.73987e-05	3.62494e-05	6	CRKL/AKT1/HIF1A/PTEN/TP53/FADD
GO:1903391	Regulation Of Adherens Junction Organization	6/130	67/17913	9.03561e-06	8.73987e-05	3.62494e-05	6	PTEN/RAC1/ROCK1/SFRP1/TEK/VEGFA
GO:0001678	Cellular Glucose Homeostasis	8/130	142/17913	9.20992e-06	8.89062e-05	3.68747e-05	8	FOXO1/FOXO3/SIRT1/HIF1A/HMGCR/PIK3R2/PRKAA2/RAC1
GO:0051412	Response To Corticosterone	4/130	19/17913	9.4337e-06	9.08843e-05	3.76951e-05	4	CDKN1A/FOXO3/FOS/CCND1
GO:0055123	Digestive System Development	8/130	143/17913	9.69686e-06	9.32331e-05	3.86693e-05	8	CDKN1A/CRKL/CTNNB1/EGFR/HIF1A/SMAD2/BCL2/SFRP1
GO:0060348	Bone Development	9/130	189/17913	9.84005e-06	9.44213e-05	3.91621e-05	9	IGF1/SMAD5/FBXW7/RARA/SFRP4/BMP2/SOX9/TEK/TP53
GO:0035148	Tube Formation	8/130	144/17913	1.02054e-05	9.71525e-05	4.02949e-05	8	ADM/CTNNB1/GATA3/HIF1A/RARA/SFRP1/SOX9/VEGFA
GO:0043467	Regulation Of Generation Of Precursor Metabolites And Energy	8/130	144/17913	1.02054e-05	9.71525e-05	4.02949e-05	8	AKT1/GSK3B/HIF1A/IGF1/IRS1/PRKAA2/PINK1/TP53
GO:0045834	Positive Regulation Of Lipid Metabolic Process	8/130	144/17913	1.02054e-05	9.71525e-05	4.02949e-05	8	ADM/AKT1/IFNG/IRS1/LDLR/PPARG/TEK/SLC45A3
GO:0061351	Neural Precursor Cell Proliferation	8/130	144/17913	1.02054e-05	9.71525e-05	4.02949e-05	8	CTNNB1/FOXO1/FOXO3/GATA2/HIF1A/TP53/VEGFA/BTG2
GO:0032496	Response To Lipopolysaccharide	11/130	295/17913	1.02702e-05	9.75766e-05	4.04708e-05	11	ADM/ABCA1/AKT1/FOS/MRC1/NFKBIA/RARA/TFPI/TLR2/VCAM1/ADAM9
GO:0042180	Cellular Ketone Metabolic Process	10/130	241/17913	1.04727e-05	9.91103e-05	4.11069e-05	10	ADM/AKT1/SIRT1/SLC7A11/HMGCR/IRS1/PPARG/PRKAA2/BMP2/SLC45A3
GO:0097237	Cellular Response To Toxic Substance	10/130	241/17913	1.04727e-05	9.91103e-05	4.11069e-05	10	EZH2/FOXO1/FOXO3/SIRT1/MET/MYB/NFE2L2/PSAP/PTEN/PINK1
GO:1901343	Negative Regulation Of Vasculature Development	9/130	191/17913	1.07091e-05	0.000101148	4.19522e-05	9	SPRY2/PLK2/CTNNB1/SPRED1/DNMT1/PPARG/SEMA6A/ROCK1/TEK
GO:0048592	Eye Morphogenesis	8/130	145/17913	1.07362e-05	0.000101206	4.19759e-05	8	CTNNB1/HIPK2/HIF1A/BCL2/SOX9/SP3/THRB/VEGFA
GO:0043524	Negative Regulation Of Neuron Apoptotic Process	8/130	146/17913	1.129e-05	0.000106219	4.40553e-05	8	HIPK2/HIF1A/KRAS/BCL2/ROCK1/MAP2K4/PINK1/BTG2
GO:0045926	Negative Regulation Of Growth	10/130	244/17913	1.16643e-05	0.000109314	4.53388e-05	10	CDKN1A/SIRT1/HIF1A/SMAD4/PHB/PPARG/PTEN/BCL2/SFRP1/TP53
GO:0046651	Lymphocyte Proliferation	10/130	244/17913	1.16643e-05	0.000109314	4.53388e-05	10	CDKN1A/CTNNB1/IGF1/IGFBP2/ATM/PIK3CG/BCL2/TP53/VCAM1/FADD
GO:1903204	Negative Regulation Of Oxidative Stress-Induced Neuron Death	4/130	20/17913	1.1726e-05	0.000109677	4.54897e-05	4	CTNNB1/SLC7A11/HIF1A/PINK1
GO:0007093	Mitotic Cell Cycle Checkpoint	8/130	147/17913	1.18678e-05	0.00011079	4.5951e-05	8	CDKN1A/PLK2/APC/ATM/PRKDC/CCND1/TP53/BTG2
GO:0002065	Columnar/Cuboidal Epithelial Cell Differentiation	7/130	106/17913	1.21025e-05	0.000112761	4.67688e-05	7	CDKN1A/GSK3B/HIF1A/RARA/RXRA/BMP2/WDR77
GO:0032943	Mononuclear Cell Proliferation	10/130	246/17913	1.25222e-05	0.000116447	4.82975e-05	10	CDKN1A/CTNNB1/IGF1/IGFBP2/ATM/PIK3CG/BCL2/TP53/VCAM1/FADD
GO:1901983	Regulation Of Protein Acetylation	6/130	71/17913	1.26636e-05	0.000117309	4.86549e-05	6	SIRT1/GATA2/GATA3/GSK3B/SMAD4/PRKAA2
GO:1903747	Regulation Of Establishment Of Protein Localization To Mitochondrion	6/130	71/17913	1.26636e-05	0.000117309	4.86549e-05	6	FBXW7/RHOU/BCL2/PINK1/TP53/YWHAZ
GO:0016202	Regulation Of Striated Muscle Tissue Development	8/130	149/17913	1.30985e-05	0.000121104	5.0229e-05	8	YAP1/CTNNB1/HMGCR/IGF1/SMAD4/PTEN/BCL2/BMP2
GO:0003300	Cardiac Muscle Hypertrophy	7/130	108/17913	1.36821e-05	0.000126258	5.23665e-05	7	EZH2/FOXO1/IGF1/SMAD4/TWF1/ROCK1/MAP2K4
GO:1902036	Regulation Of Hematopoietic Stem Cell Differentiation	6/130	72/17913	1.37333e-05	0.000126428	5.2437e-05	6	YAP1/GATA2/GATA3/MYB/NFE2L2/RUNX1
GO:0030902	Hindbrain Development	8/130	150/17913	1.3753e-05	0.000126428	5.2437e-05	8	CRK/CRKL/CTNNB1/EZH2/RBFOX2/GATA2/BCL2/TP53
GO:0002699	Positive Regulation Of Immune Effector Process	9/130	198/17913	1.42867e-05	0.00012993	5.38897e-05	9	CADM1/GATA2/GATA3/IFNG/MYB/PHB/RARA/SEMA7A/FADD
GO:1903050	Regulation Of Proteolysis Involved In Cellular Protein Catabolic Process	9/130	198/17913	1.42867e-05	0.00012993	5.38897e-05	9	PLK2/AKT1/HIPK2/GSK3B/NFE2L2/FBXW7/PTEN/RPL11/PINK1
GO:0009409	Response To Cold	5/130	43/17913	1.43782e-05	0.00012993	5.38897e-05	5	ADM/FOXO1/FOS/NFKBIA/PPARG
GO:0010883	Regulation Of Lipid Storage	5/130	43/17913	1.43782e-05	0.00012993	5.38897e-05	5	ABCA1/SIRT1/NFKBIA/PPARG/FBXW7
GO:0042771	Intrinsic Apoptotic Signaling Pathway In Response To Dna Damage By P53 Class Mediator	5/130	43/17913	1.43782e-05	0.00012993	5.38897e-05	5	CDKN1A/SIRT1/HIPK2/BCL2/TP53
GO:1901031	Regulation Of Response To Reactive Oxygen Species	5/130	43/17913	1.43782e-05	0.00012993	5.38897e-05	5	FOXO3/MET/NFE2L2/PSAP/PINK1
GO:1904646	Cellular Response To Amyloid-Beta	5/130	43/17913	1.43782e-05	0.00012993	5.38897e-05	5	FOXO3/GSK3B/IGF1/IGF1R/VCAM1
GO:0035162	Embryonic Hemopoiesis	4/130	21/17913	1.44037e-05	0.00012993	5.38897e-05	4	GATA2/GATA3/HIF1A/VEGFA
GO:0071379	Cellular Response To Prostaglandin Stimulus	4/130	21/17913	1.44037e-05	0.00012993	5.38897e-05	4	AKT1/PPARG/PRKAA2/SFRP1
GO:1904886	Beta-Catenin Destruction Complex Disassembly	4/130	21/17913	1.44037e-05	0.00012993	5.38897e-05	4	CTNNB1/GSK3B/APC/LRP6
GO:0018210	Peptidyl-Threonine Modification	7/130	109/17913	1.45336e-05	0.000130369	5.40719e-05	7	SPRY2/SPRED1/AKT1/HIPK2/GSK3B/BCL2/WNK1
GO:0034968	Histone Lysine Methylation	7/130	109/17913	1.45336e-05	0.000130369	5.40719e-05	7	CTNNB1/DNMT1/EZH2/SIRT1/GATA3/SMAD4/MYB
GO:0048593	Camera-Type Eye Morphogenesis	7/130	109/17913	1.45336e-05	0.000130369	5.40719e-05	7	CTNNB1/HIPK2/HIF1A/SOX9/SP3/THRB/VEGFA
GO:0010876	Lipid Localization	12/130	366/17913	1.4646e-05	0.000131134	5.43889e-05	12	ABCA1/AKT1/SIRT1/PITPNC1/LDLR/MYB/NFKBIA/PPARG/FBXW7/PRKAA2/PSAP/RXRA
GO:0032886	Regulation Of Microtubule-Based Process	9/130	199/17913	1.48728e-05	0.000132443	5.49321e-05	9	PLK2/CTNNB1/GNAI1/GSK3B/APC/STMN1/MET/PRKAA2/RAC1
GO:0072401	Signal Transduction Involved In Dna Integrity Checkpoint	6/130	73/17913	1.48748e-05	0.000132443	5.49321e-05	6	CDKN1A/PLK2/ATM/PRKDC/TP53/BTG2
GO:0072422	Signal Transduction Involved In Dna Damage Checkpoint	6/130	73/17913	1.48748e-05	0.000132443	5.49321e-05	6	CDKN1A/PLK2/ATM/PRKDC/TP53/BTG2
GO:1901861	Regulation Of Muscle Tissue Development	8/130	152/17913	1.51449e-05	0.0001346	5.58264e-05	8	YAP1/CTNNB1/HMGCR/IGF1/SMAD4/PTEN/BCL2/BMP2
GO:0002237	Response To Molecule Of Bacterial Origin	11/130	309/17913	1.58362e-05	0.000140485	5.82673e-05	11	ADM/ABCA1/AKT1/FOS/MRC1/NFKBIA/RARA/TFPI/TLR2/VCAM1/ADAM9
GO:0048634	Regulation Of Muscle Organ Development	8/130	153/17913	1.58842e-05	0.000140651	5.83362e-05	8	YAP1/CTNNB1/HMGCR/IGF1/SMAD4/PTEN/BCL2/BMP2
GO:0007249	I-Kappab Kinase/Nf-Kappab Signaling	10/130	253/17913	1.59676e-05	0.00014113	5.85351e-05	10	PLK2/CTNNB1/AKT1/SIRT1/NFKBIA/ROCK1/PINK1/TLE1/TLR2/FADD
GO:0070373	Negative Regulation Of Erk1 And Erk2 Cascade	6/130	74/17913	1.60917e-05	0.000141249	5.85844e-05	6	SPRY2/SPRED1/SMAD4/PHB/PTEN/SEMA6A
GO:0072395	Signal Transduction Involved In Cell Cycle Checkpoint	6/130	74/17913	1.60917e-05	0.000141249	5.85844e-05	6	CDKN1A/PLK2/ATM/PRKDC/TP53/BTG2
GO:2001020	Regulation Of Response To Dna Damage Stimulus	9/130	201/17913	1.61066e-05	0.000141249	5.85844e-05	9	SPRED1/EGFR/SIRT1/ATM/PRKDC/ACKR3/BCL2/CXCL12/TP53
GO:0030225	Macrophage Differentiation	5/130	44/17913	1.61277e-05	0.000141249	5.85844e-05	5	SIRT1/GATA2/TLR2/VEGFA/FADD
GO:0048599	Oocyte Development	5/130	44/17913	1.61277e-05	0.000141249	5.85844e-05	5	CTNNB1/FOXO3/IGF1/ATM/BCL2
GO:0014897	Striated Muscle Hypertrophy	7/130	111/17913	1.63686e-05	0.000142839	5.92439e-05	7	EZH2/FOXO1/IGF1/SMAD4/TWF1/ROCK1/MAP2K4
GO:1904019	Epithelial Cell Apoptotic Process	7/130	111/17913	1.63686e-05	0.000142839	5.92439e-05	7	FOXO3/GATA2/GATA3/NFE2L2/PIK3CG/SFRP4/TEK
GO:0048667	Cell Morphogenesis Involved In Neuron Differentiation	14/130	500/17913	1.64498e-05	0.000143289	5.94303e-05	14	TWF2/RBFOX2/GATA3/GRB2/GSK3B/STMN1/SMAD4/PTEN/SEMA6A/BCL2/CXCL12/VEGFA/CXCR4/SEMA7A
GO:0008361	Regulation Of Cell Size	8/130	154/17913	1.66535e-05	0.000144802	6.00578e-05	8	TWF2/AKT1/GSK3B/PTEN/RAC1/CXCL12/VEGFA/SEMA7A
GO:0031016	Pancreas Development	6/130	75/17913	1.73877e-05	0.000150371	6.23678e-05	6	CTNNB1/AKT1/FOXO1/GSK3B/SMAD2/SOX9
GO:0051145	Smooth Muscle Cell Differentiation	6/130	75/17913	1.73877e-05	0.000150371	6.23678e-05	6	ADM/CTNNB1/DNMT1/SIRT1/SOX9/VEGFA
GO:0072332	Intrinsic Apoptotic Signaling Pathway By P53 Class Mediator	6/130	75/17913	1.73877e-05	0.000150371	6.23678e-05	6	CDKN1A/SIRT1/HIPK2/BCL2/RPL11/TP53
GO:0034695	Response To Prostaglandin E	4/130	22/17913	1.75058e-05	0.000150581	6.24548e-05	4	AKT1/PPARG/PRKAA2/SFRP1
GO:0060065	Uterus Development	4/130	22/17913	1.75058e-05	0.000150581	6.24548e-05	4	GATA3/HOXA9/HOXA10/SMAD4
GO:0090312	Positive Regulation Of Protein Deacetylation	4/130	22/17913	1.75058e-05	0.000150581	6.24548e-05	4	IFNG/PINK1/TP53/VEGFA
GO:0045787	Positive Regulation Of Cell Cycle	12/130	373/17913	1.76743e-05	0.00015176	6.29437e-05	12	CDKN1A/PLK2/EGFR/AKT1/EZH2/IGF1/LRP6/ATM/RARA/CCND1/TP53/BTG2
GO:0002067	Glandular Epithelial Cell Differentiation	5/130	45/17913	1.80386e-05	0.000154338	6.40129e-05	5	GSK3B/RARA/RXRA/BMP2/WDR77
GO:0033628	Regulation Of Cell Adhesion Mediated By Integrin	5/130	45/17913	1.80386e-05	0.000154338	6.40129e-05	5	CRK/CRKL/PIK3CG/WNK1/ADAM9
GO:0061564	Axon Development	13/130	438/17913	1.8271e-05	0.000155905	6.46631e-05	13	TWF2/GATA3/GRB2/GSK3B/STMN1/SMAD4/PTEN/SEMA6A/BCL2/CXCL12/VEGFA/CXCR4/SEMA7A
GO:0090288	Negative Regulation Of Cellular Response To Growth Factor Stimulus	8/130	156/17913	1.82866e-05	0.000155905	6.46631e-05	8	SPRY2/SIRT1/GATA3/HIPK2/SMAD2/SEMA6A/SFRP1/TP53
GO:0014896	Muscle Hypertrophy	7/130	113/17913	1.8391e-05	0.000156242	6.48028e-05	7	EZH2/FOXO1/IGF1/SMAD4/TWF1/ROCK1/MAP2K4
GO:0030183	B Cell Differentiation	7/130	113/17913	1.8391e-05	0.000156242	6.48028e-05	7	ATM/PRKDC/BCL2/SFRP1/SP3/TP53/VCAM1
GO:0150076	Neuroinflammatory Response	6/130	76/17913	1.87667e-05	0.000159153	6.60104e-05	6	EGFR/IFNG/IGF1/LDLR/ATM/TLR2
GO:0032103	Positive Regulation Of Response To External Stimulus	11/130	315/17913	1.89277e-05	0.000159955	6.63429e-05	11	EGFR/LDLR/MET/NFKBIA/PIK3CG/RAC1/CXCL12/WNK1/TLR2/VEGFA/CXCR4
GO:0032535	Regulation Of Cellular Component Size	11/130	315/17913	1.89277e-05	0.000159955	6.63429e-05	11	TWF2/AKT1/GRB2/GSK3B/PTEN/TWF1/RAC1/TRIM27/CXCL12/VEGFA/SEMA7A
GO:0042752	Regulation Of Circadian Rhythm	7/130	114/17913	1.9477e-05	0.000164138	6.80777e-05	7	EZH2/GSK3B/PPARG/FBXW7/PRKAA2/PRKDC/TP53
GO:0051056	Regulation Of Small Gtpase Mediated Signal Transduction	11/130	316/17913	1.94907e-05	0.000164138	6.80777e-05	11	CRK/CRKL/ABCA1/GRB2/IGF1/KRAS/STMN1/MET/PIK3R2/RHOU/RAC1
GO:0040013	Negative Regulation Of Locomotion	12/130	377/17913	1.96395e-05	0.000165102	6.84775e-05	12	CRK/SPRED1/AKT1/FOXO3/GATA3/NFE2L2/PPARG/PTEN/BCL2/TRIM27/CXCL12/SFRP1
GO:0008306	Associative Learning	6/130	77/17913	2.02325e-05	0.000169443	7.02782e-05	6	FOS/SLC7A11/HIF1A/HMGCR/KRAS/BTG2
GO:0090398	Cellular Senescence	6/130	77/17913	2.02325e-05	0.000169443	7.02782e-05	6	CDKN1A/PLK2/SIRT1/KRAS/PRKDC/TP53
GO:0036480	Neuron Intrinsic Apoptotic Signaling Pathway In Response To Oxidative Stress	3/130	8/17913	2.0367e-05	0.000169443	7.02782e-05	3	HIF1A/FBXW7/PINK1
GO:0050847	Progesterone Receptor Signaling Pathway	3/130	8/17913	2.0367e-05	0.000169443	7.02782e-05	3	YAP1/PGR/PHB
GO:0090400	Stress-Induced Premature Senescence	3/130	8/17913	2.0367e-05	0.000169443	7.02782e-05	3	CDKN1A/SIRT1/TP53
GO:1903376	Regulation Of Oxidative Stress-Induced Neuron Intrinsic Apoptotic Signaling Pathway	3/130	8/17913	2.0367e-05	0.000169443	7.02782e-05	3	HIF1A/FBXW7/PINK1
GO:2000736	Regulation Of Stem Cell Differentiation	7/130	116/17913	2.18083e-05	0.000181121	7.51217e-05	7	YAP1/GATA2/GATA3/MYB/NFE2L2/SOX9/RUNX1
GO:0043370	Regulation Of Cd4-Positive, Alpha-Beta T Cell Differentiation	5/130	47/17913	2.23864e-05	0.000185284	7.68483e-05	5	GATA3/IFNG/MYB/RARA/RUNX1
GO:0051438	Regulation Of Ubiquitin-Protein Transferase Activity	5/130	47/17913	2.23864e-05	0.000185284	7.68483e-05	5	FBXW7/PTEN/RAB1A/RPL11/PINK1
GO:0046777	Protein Autophosphorylation	9/130	210/17913	2.27971e-05	0.00018836	7.81239e-05	9	EGFR/AKT1/GSK3B/IGF1R/ATM/PINK1/WNK1/TEK/VEGFA
GO:0014066	Regulation Of Phosphatidylinositol 3-Kinase Signaling	7/130	117/17913	2.30574e-05	0.000190184	7.88807e-05	7	EGFR/SIRT1/IGF1/PIK3CG/PTEN/SOX9/TEK
GO:0002762	Negative Regulation Of Myeloid Leukocyte Differentiation	5/130	48/17913	2.48449e-05	0.000204228	8.47056e-05	5	CTNNB1/GATA2/FBXW7/RARA/SFRP1
GO:0061647	Histone H3-K9 Modification	5/130	48/17913	2.48449e-05	0.000204228	8.47056e-05	5	DNMT1/SIRT1/GATA3/SMAD4/MYB
GO:0050680	Negative Regulation Of Epithelial Cell Proliferation	8/130	163/17913	2.51025e-05	0.000204293	8.47325e-05	8	GATA3/PPARG/FBXW7/PTEN/SFRP1/SOX2/SOX9/WDR77
GO:0036003	Positive Regulation Of Transcription From Rna Polymerase Ii Promoter In Response To Stress	4/130	24/17913	2.5145e-05	0.000204293	8.47325e-05	4	HIF1A/NFE2L2/TP53/VEGFA
GO:1901032	Negative Regulation Of Response To Reactive Oxygen Species	4/130	24/17913	2.5145e-05	0.000204293	8.47325e-05	4	MET/NFE2L2/PSAP/PINK1
GO:1903206	Negative Regulation Of Hydrogen Peroxide-Induced Cell Death	4/130	24/17913	2.5145e-05	0.000204293	8.47325e-05	4	MET/NFE2L2/PSAP/PINK1
GO:2001039	Negative Regulation Of Cellular Response To Drug	4/130	24/17913	2.5145e-05	0.000204293	8.47325e-05	4	MET/NFE2L2/PSAP/PINK1
GO:0003151	Outflow Tract Morphogenesis	6/130	80/17913	2.51921e-05	0.000204293	8.47325e-05	6	CRKL/CTNNB1/HIF1A/SMAD4/RARA/VEGFA
GO:0110110	Positive Regulation Of Animal Organ Morphogenesis	6/130	80/17913	2.51921e-05	0.000204293	8.47325e-05	6	CTNNB1/GATA3/SMAD4/BMP2/SOX9/VEGFA
GO:2001023	Regulation Of Response To Drug	6/130	80/17913	2.51921e-05	0.000204293	8.47325e-05	6	FOXO3/MET/NFE2L2/PSAP/CXCL12/PINK1
GO:0007015	Actin Filament Organization	11/130	325/17913	2.5248e-05	0.000204403	8.4778e-05	11	TWF2/GRB2/STMN1/MET/TWF1/RAC1/BCL2/TRIM27/ROCK1/CXCL12/SFRP1
GO:0072594	Establishment Of Protein Localization To Organelle	13/130	452/17913	2.53863e-05	0.000205177	8.50992e-05	13	CDKN1A/AKT1/IFNG/LAMP2/NFKBIA/PIK3R2/FBXW7/RHOU/BCL2/RPL11/PINK1/TP53/YWHAZ
GO:0008637	Apoptotic Mitochondrial Changes	7/130	119/17913	2.57332e-05	0.000207286	8.59736e-05	7	AKT1/GSK3B/IGF1/BCL2/PINK1/TP53/YWHAZ
GO:0033135	Regulation Of Peptidyl-Serine Phosphorylation	7/130	119/17913	2.57332e-05	0.000207286	8.59736e-05	7	SPRY2/EGFR/AKT1/IFNG/BCL2/PINK1/VEGFA
GO:0001894	Tissue Homeostasis	9/130	214/17913	2.64546e-05	0.000212741	8.82363e-05	9	YAP1/CTNNB1/EGFR/GATA2/KRAS/RAC1/BCL2/SOX9/VEGFA
GO:0045682	Regulation Of Epidermis Development	6/130	81/17913	2.70469e-05	0.000217142	9.00615e-05	6	CTNNB1/EZH2/SMAD4/ROCK1/SFRP4/RUNX1
GO:0001838	Embryonic Epithelial Tube Formation	7/130	120/17913	2.7164e-05	0.000217719	9.03009e-05	7	ADM/CTNNB1/GATA3/HIF1A/RARA/SFRP1/SOX9
GO:0042113	B Cell Activation	9/130	215/17913	2.74431e-05	0.000219226	9.09261e-05	9	CDKN1A/CCR6/ATM/PRKDC/BCL2/SFRP1/SP3/TP53/VCAM1
GO:0046578	Regulation Of Ras Protein Signal Transduction	9/130	215/17913	2.74431e-05	0.000219226	9.09261e-05	9	CRK/CRKL/ABCA1/GRB2/IGF1/KRAS/STMN1/MET/RAC1
GO:0009994	Oocyte Differentiation	5/130	49/17913	2.75081e-05	0.000219382	9.09905e-05	5	CTNNB1/FOXO3/IGF1/ATM/BCL2
GO:0050708	Regulation Of Protein Secretion	13/130	456/17913	2.78209e-05	0.00022151	9.18732e-05	13	EGFR/CADM1/GATA3/HIF1A/HMGCR/IFNG/IGF1/IRS1/RAC1/TRIM27/SFRP1/TLR2/ADAM9
GO:0070661	Leukocyte Proliferation	10/130	270/17913	2.79007e-05	0.000221778	9.19846e-05	10	CDKN1A/CTNNB1/IGF1/IGFBP2/ATM/PIK3CG/BCL2/TP53/VCAM1/FADD
GO:0043500	Muscle Adaptation	7/130	121/17913	2.86597e-05	0.00022669	9.40216e-05	7	EZH2/FOXO1/FOXO3/IGF1/SMAD4/TWF1/ROCK1
GO:0055007	Cardiac Muscle Cell Differentiation	7/130	121/17913	2.86597e-05	0.00022669	9.40216e-05	7	IGF1/SMAD4/RARA/RXRA/MAP2K4/BMP2/VEGFA
GO:0072655	Establishment Of Protein Localization To Mitochondrion	7/130	121/17913	2.86597e-05	0.00022669	9.40216e-05	7	AKT1/FBXW7/RHOU/BCL2/PINK1/TP53/YWHAZ
GO:0050768	Negative Regulation Of Neurogenesis	10/130	271/17913	2.87935e-05	0.000227374	9.43056e-05	10	PLK2/CTNNB1/FOXO3/GSK3B/LDLR/PTEN/SOX2/SOX9/THRB/TP53
GO:2000060	Positive Regulation Of Ubiquitin-Dependent Protein Catabolic Process	6/130	82/17913	2.90101e-05	0.000228709	9.48593e-05	6	PLK2/AKT1/GSK3B/NFE2L2/FBXW7/PTEN
GO:0030308	Negative Regulation Of Cell Growth	8/130	167/17913	2.98739e-05	0.000235135	9.75245e-05	8	CDKN1A/SIRT1/SMAD4/PHB/PPARG/BCL2/SFRP1/TP53
GO:0018022	Peptidyl-Lysine Methylation	7/130	122/17913	3.02226e-05	0.000235338	9.76086e-05	7	CTNNB1/DNMT1/EZH2/SIRT1/GATA3/SMAD4/MYB
GO:0042552	Myelination	7/130	122/17913	3.02226e-05	0.000235338	9.76086e-05	7	CTNNB1/AKT1/PSAP/PTEN/RARA/TLR2/CXCR4
GO:1902904	Negative Regulation Of Supramolecular Fiber Organization	7/130	122/17913	3.02226e-05	0.000235338	9.76086e-05	7	TWF2/APC/STMN1/LDLR/SMAD4/MET/TWF1
GO:0010718	Positive Regulation Of Epithelial To Mesenchymal Transition	5/130	50/17913	3.03877e-05	0.000235338	9.76086e-05	5	CTNNB1/EZH2/SMAD2/SMAD4/BMP2
GO:0055081	Anion Homeostasis	5/130	50/17913	3.03877e-05	0.000235338	9.76086e-05	5	ABCA1/SIRT1/SLC7A11/PRKAA2/SFRP4
GO:0060425	Lung Morphogenesis	5/130	50/17913	3.03877e-05	0.000235338	9.76086e-05	5	SPRY2/YAP1/CTNNB1/KRAS/SOX9
GO:0001542	Ovulation From Ovarian Follicle	3/130	9/17913	3.03883e-05	0.000235338	9.76086e-05	3	FOXO3/SIRT1/PGR
GO:0060736	Prostate Gland Growth	3/130	9/17913	3.03883e-05	0.000235338	9.76086e-05	3	PLAG1/PTEN/SOX9
GO:0060742	Epithelial Cell Differentiation Involved In Prostate Gland Development	3/130	9/17913	3.03883e-05	0.000235338	9.76086e-05	3	CTNNB1/RXRA/WDR77
GO:0072683	T Cell Extravasation	3/130	9/17913	3.03883e-05	0.000235338	9.76086e-05	3	CRK/CRKL/FADD
GO:0006869	Lipid Transport	11/130	332/17913	3.0692e-05	0.000237309	9.8426e-05	11	ABCA1/AKT1/SIRT1/PITPNC1/LDLR/MYB/NFKBIA/PPARG/PRKAA2/PSAP/RXRA
GO:0000079	Regulation Of Cyclin-Dependent Protein Serine/Threonine Kinase Activity	6/130	83/17913	3.10861e-05	0.000239971	9.95301e-05	6	CDKN1A/EGFR/AKT1/APC/PTEN/CCND1
GO:0006479	Protein Methylation	8/130	169/17913	3.25308e-05	0.000250321	0.000103823	8	CTNNB1/DNMT1/EZH2/SIRT1/GATA3/SMAD4/MYB/BTG2
GO:0008213	Protein Alkylation	8/130	169/17913	3.25308e-05	0.000250321	0.000103823	8	CTNNB1/DNMT1/EZH2/SIRT1/GATA3/SMAD4/MYB/BTG2
GO:0001776	Leukocyte Homeostasis	6/130	84/17913	3.32799e-05	0.000255677	0.000106044	6	MERTK/AKT1/SLC7A11/HIF1A/BCL2/FADD
GO:0046579	Positive Regulation Of Ras Protein Signal Transduction	5/130	51/17913	3.34959e-05	0.000255705	0.000106056	5	CRKL/GRB2/IGF1/KRAS/RAC1
GO:0048146	Positive Regulation Of Fibroblast Proliferation	5/130	51/17913	3.34959e-05	0.000255705	0.000106056	5	CDKN1A/EGFR/IGF1/MYB/PRKDC
GO:2000677	Regulation Of Transcription Regulatory Region Dna Binding	5/130	51/17913	3.34959e-05	0.000255705	0.000106056	5	CTNNB1/GATA3/IFNG/IGF1/FBXW7
GO:2000772	Regulation Of Cellular Senescence	5/130	51/17913	3.34959e-05	0.000255705	0.000106056	5	PLK2/SIRT1/KRAS/PRKDC/TP53
GO:0019218	Regulation Of Steroid Metabolic Process	7/130	124/17913	3.35591e-05	0.000255782	0.000106088	7	ADM/SIRT1/HMGCR/IFNG/LDLR/BMP2/SP1
GO:0048562	Embryonic Organ Morphogenesis	10/130	276/17913	3.36345e-05	0.000255952	0.000106158	10	SPRY2/YAP1/CTNNB1/GATA2/GATA3/HIPK2/HIF1A/SMAD2/SOX9/SP3
GO:0030177	Positive Regulation Of Wnt Signaling Pathway	8/130	170/17913	3.39316e-05	0.000257399	0.000106759	8	YAP1/EGFR/DKK2/SFRP1/SFRP4/BMP2/WNK1/TLR2
GO:0048771	Tissue Remodeling	8/130	170/17913	3.39316e-05	0.000257399	0.000106759	8	MERTK/CTNNB1/EGFR/HIF1A/RAC1/ROCK1/SFRP1/TP53
GO:0048738	Cardiac Muscle Tissue Development	9/130	221/17913	3.40572e-05	0.000257946	0.000106986	9	YAP1/IGF1/SMAD4/PTEN/RARA/RXRA/MAP2K4/BMP2/VEGFA
GO:2000679	Positive Regulation Of Transcription Regulatory Region Dna Binding	4/130	26/17913	3.49816e-05	0.000264531	0.000109717	4	CTNNB1/GATA3/IFNG/IGF1
GO:0001649	Osteoblast Differentiation	9/130	222/17913	3.52813e-05	0.000265547	0.000110138	9	CTNNB1/AKT1/IGF1/SMAD5/PHB/SFRP1/BMP2/SOX2/SEMA7A
GO:0045444	Fat Cell Differentiation	9/130	222/17913	3.52813e-05	0.000265547	0.000110138	9	AKT1/FOXO1/SIRT1/GATA2/GATA3/PPARG/CCND1/SFRP1/BMP2
GO:0051054	Positive Regulation Of Dna Metabolic Process	9/130	222/17913	3.52813e-05	0.000265547	0.000110138	9	CTNNB1/DNMT1/EGFR/AKT1/SIRT1/ATM/PRKDC/RAC1/MAP2K4
GO:0070585	Protein Localization To Mitochondrion	7/130	125/17913	3.53376e-05	0.000265556	0.000110142	7	AKT1/FBXW7/RHOU/BCL2/PINK1/TP53/YWHAZ
GO:1901532	Regulation Of Hematopoietic Progenitor Cell Differentiation	6/130	85/17913	3.55963e-05	0.000267083	0.000110775	6	YAP1/GATA2/GATA3/MYB/NFE2L2/RUNX1
GO:0034504	Protein Localization To Nucleus	9/130	223/17913	3.65423e-05	0.000273755	0.000113542	9	CDKN1A/AKT1/GSK3B/IFNG/NFKBIA/PIK3R2/RPL11/SOX9/TP53
GO:0003179	Heart Valve Morphogenesis	5/130	52/17913	3.68449e-05	0.000275039	0.000114075	5	GATA3/SMAD4/ROCK1/BMP2/SOX9
GO:0051568	Histone H3-K4 Methylation	5/130	52/17913	3.68449e-05	0.000275039	0.000114075	5	CTNNB1/DNMT1/GATA3/SMAD4/MYB
GO:0007163	Establishment Or Maintenance Of Cell Polarity	8/130	172/17913	3.6885e-05	0.000275039	0.000114075	8	SPRY2/CRK/CRKL/GATA3/GSK3B/ROCK1/TEK/WEE1
GO:0007272	Ensheathment Of Neurons	7/130	126/17913	3.71928e-05	0.000276052	0.000114495	7	CTNNB1/AKT1/PSAP/PTEN/RARA/TLR2/CXCR4
GO:0008366	Axon Ensheathment	7/130	126/17913	3.71928e-05	0.000276052	0.000114495	7	CTNNB1/AKT1/PSAP/PTEN/RARA/TLR2/CXCR4
GO:0030010	Establishment Of Cell Polarity	7/130	126/17913	3.71928e-05	0.000276052	0.000114495	7	SPRY2/CRK/CRKL/GATA3/GSK3B/ROCK1/WEE1
GO:0034446	Substrate Adhesion-Dependent Cell Spreading	6/130	86/17913	3.80404e-05	0.000281909	0.000116924	6	MERTK/CRK/CRKL/RAB1A/RAC1/TEK
GO:0071478	Cellular Response To Radiation	8/130	173/17913	3.84404e-05	0.000284435	0.000117972	8	CDKN1A/YAP1/SIRT1/GATA3/GRB2/ATM/SFRP1/TP53
GO:0045471	Response To Ethanol	7/130	127/17913	3.91273e-05	0.000289074	0.000119896	7	GATA3/HMGCR/PHB/PTEN/RARA/CCND1/VCAM1
GO:1904029	Regulation Of Cyclin-Dependent Protein Kinase Activity	6/130	87/17913	4.06173e-05	0.000299623	0.000124271	6	CDKN1A/EGFR/AKT1/APC/PTEN/CCND1
GO:0035902	Response To Immobilization Stress	4/130	27/17913	4.08352e-05	0.00030031	0.000124557	4	FOXO3/FOS/PHB/PPARG
GO:0046885	Regulation Of Hormone Biosynthetic Process	4/130	27/17913	4.08352e-05	0.00030031	0.000124557	4	ADM/HIF1A/IFNG/BMP2
GO:0008286	Insulin Receptor Signaling Pathway	7/130	128/17913	4.11437e-05	0.0003012	0.000124925	7	AKT1/FOXO1/SIRT1/GRB2/APC/IGF1R/IRS1
GO:0045995	Regulation Of Embryonic Development	7/130	128/17913	4.11437e-05	0.0003012	0.000124925	7	CTNNB1/GATA2/GATA3/IGF1/NFE2L2/SFRP1/WNK1
GO:0072175	Epithelial Tube Formation	7/130	128/17913	4.11437e-05	0.0003012	0.000124925	7	ADM/CTNNB1/GATA3/HIF1A/RARA/SFRP1/SOX9
GO:0090068	Positive Regulation Of Cell Cycle Process	10/130	283/17913	4.15728e-05	0.000303879	0.000126036	10	CDKN1A/PLK2/EGFR/AKT1/EZH2/IGF1/ATM/CCND1/TP53/BTG2
GO:0060525	Prostate Glandular Acinus Development	3/130	10/17913	4.31814e-05	0.000313714	0.000130116	3	RXRA/SFRP1/WDR77
GO:0060767	Epithelial Cell Proliferation Involved In Prostate Gland Development	3/130	10/17913	4.31814e-05	0.000313714	0.000130116	3	CTNNB1/SOX9/WDR77
GO:0071481	Cellular Response To X-Ray	3/130	10/17913	4.31814e-05	0.000313714	0.000130116	3	GATA3/ATM/SFRP1
GO:0003206	Cardiac Chamber Morphogenesis	7/130	129/17913	4.32447e-05	0.000313714	0.000130116	7	GATA3/HIF1A/SMAD4/RARA/RXRA/TEK/TP53
GO:1903364	Positive Regulation Of Cellular Protein Catabolic Process	7/130	129/17913	4.32447e-05	0.000313714	0.000130116	7	PLK2/AKT1/GSK3B/LDLR/NFE2L2/FBXW7/PTEN
GO:1904035	Regulation Of Epithelial Cell Apoptotic Process	6/130	88/17913	4.33323e-05	0.000313714	0.000130116	6	FOXO3/GATA2/GATA3/NFE2L2/SFRP4/TEK
GO:0015850	Organic Hydroxy Compound Transport	9/130	228/17913	4.3436e-05	0.000313714	0.000130116	9	ABCA1/SIRT1/LDLR/MYB/NFKBIA/PPARG/RXRA/CXCL12/PINK1
GO:0071222	Cellular Response To Lipopolysaccharide	8/130	176/17913	4.34394e-05	0.000313714	0.000130116	8	ABCA1/AKT1/MRC1/NFKBIA/RARA/TFPI/TLR2/ADAM9
GO:1904645	Response To Amyloid-Beta	5/130	54/17913	4.43173e-05	0.000319575	0.000132547	5	FOXO3/GSK3B/IGF1/IGF1R/VCAM1
GO:0016525	Negative Regulation Of Angiogenesis	8/130	177/17913	4.52217e-05	0.000325124	0.000134848	8	SPRY2/PLK2/CTNNB1/SPRED1/PPARG/SEMA6A/ROCK1/TEK
GO:0021953	Central Nervous System Neuron Differentiation	8/130	177/17913	4.52217e-05	0.000325124	0.000134848	8	CRK/CRKL/CTNNB1/GATA2/LRP6/PTEN/SFRP1/BTG2
GO:0001889	Liver Development	7/130	130/17913	4.54328e-05	0.00032567	0.000135074	7	EGFR/EZH2/KRAS/FBXW7/CCND1/SOX9/SP3
GO:0016571	Histone Methylation	7/130	130/17913	4.54328e-05	0.00032567	0.000135074	7	CTNNB1/DNMT1/EZH2/SIRT1/GATA3/SMAD4/MYB
GO:2000146	Negative Regulation Of Cell Motility	11/130	347/17913	4.58648e-05	0.000328277	0.000136156	11	CRK/SPRED1/AKT1/FOXO3/GATA3/NFE2L2/PPARG/PTEN/BCL2/CXCL12/SFRP1
GO:0043588	Skin Development	12/130	412/17913	4.67013e-05	0.000333769	0.000138434	12	YAP1/CTNNB1/EGFR/STMN1/SMAD4/MET/PSAP/BCL2/ROCK1/SOX9/RUNX1/ADAM9
GO:0005979	Regulation Of Glycogen Biosynthetic Process	4/130	28/17913	4.73742e-05	0.000335097	0.000138985	4	AKT1/GSK3B/IGF1/IRS1
GO:0010962	Regulation Of Glucan Biosynthetic Process	4/130	28/17913	4.73742e-05	0.000335097	0.000138985	4	AKT1/GSK3B/IGF1/IRS1
GO:0032770	Positive Regulation Of Monooxygenase Activity	4/130	28/17913	4.73742e-05	0.000335097	0.000138985	4	AKT1/HIF1A/IFNG/KRAS
GO:0033032	Regulation Of Myeloid Cell Apoptotic Process	4/130	28/17913	4.73742e-05	0.000335097	0.000138985	4	SIRT1/SLC7A11/PTEN/BCL2
GO:0048384	Retinoic Acid Receptor Signaling Pathway	4/130	28/17913	4.73742e-05	0.000335097	0.000138985	4	CRKL/EZH2/RARA/RXRA
GO:0051443	Positive Regulation Of Ubiquitin-Protein Transferase Activity	4/130	28/17913	4.73742e-05	0.000335097	0.000138985	4	FBXW7/PTEN/RAB1A/PINK1
GO:0090344	Negative Regulation Of Cell Aging	4/130	28/17913	4.73742e-05	0.000335097	0.000138985	4	PLK2/SIRT1/PRKDC/PTEN
GO:0007219	Notch Signaling Pathway	8/130	179/17913	4.89699e-05	0.00034537	0.000143245	8	EGFR/AKT1/GATA2/NFKBIA/EGFL7/FBXW7/BMP2/SOX9
GO:2000181	Negative Regulation Of Blood Vessel Morphogenesis	8/130	179/17913	4.89699e-05	0.00034537	0.000143245	8	SPRY2/PLK2/CTNNB1/SPRED1/PPARG/SEMA6A/ROCK1/TEK
GO:0007292	Female Gamete Generation	7/130	132/17913	5.0082e-05	0.000352698	0.000146285	7	CTNNB1/FOXO3/SIRT1/IGF1/ATM/PGR/BCL2
GO:0002791	Regulation Of Peptide Secretion	13/130	483/17913	5.02966e-05	0.000353692	0.000146697	13	EGFR/CADM1/GATA3/HIF1A/HMGCR/IFNG/IGF1/IRS1/RAC1/TRIM27/SFRP1/TLR2/ADAM9
GO:0032271	Regulation Of Protein Polymerization	8/130	180/17913	5.0939e-05	0.000357687	0.000148354	8	TWF2/GRB2/STMN1/MET/TWF1/RAC1/TRIM27/PINK1
GO:0001656	Metanephros Development	6/130	91/17913	5.23608e-05	0.000367136	0.000152273	6	YAP1/CTNNB1/GATA3/SMAD4/BCL2/SOX9
GO:0000077	Dna Damage Checkpoint	7/130	133/17913	5.25488e-05	0.000367384	0.000152376	7	CDKN1A/PLK2/ATM/PRKDC/CCND1/TP53/BTG2
GO:0061008	Hepaticobiliary System Development	7/130	133/17913	5.25488e-05	0.000367384	0.000152376	7	EGFR/EZH2/KRAS/FBXW7/CCND1/SOX9/SP3
GO:0006977	Dna Damage Response, Signal Transduction By P53 Class Mediator Resulting In Cell Cycle Arrest	5/130	56/17913	5.29112e-05	0.000368216	0.000152721	5	CDKN1A/PLK2/ATM/TP53/BTG2
GO:0002040	Sprouting Angiogenesis	8/130	181/17913	5.29736e-05	0.000368216	0.000152721	8	PLK2/SPRED1/AKT1/GATA2/FBXW7/SEMA6A/TEK/VEGFA
GO:1905330	Regulation Of Morphogenesis Of An Epithelium	8/130	181/17913	5.29736e-05	0.000368216	0.000152721	8	CTNNB1/GATA3/PTEN/RAC1/RXRA/SFRP1/SOX9/VEGFA
GO:1905475	Regulation Of Protein Localization To Membrane	8/130	181/17913	5.29736e-05	0.000368216	0.000152721	8	CRKL/EGFR/AKT1/SLC7A11/IFNG/BCL2/TP53/YWHAZ
GO:0003401	Axis Elongation	4/130	29/17913	5.46462e-05	0.000378205	0.000156864	4	SPRY2/YAP1/SFRP1/SOX9
GO:0048873	Homeostasis Of Number Of Cells Within A Tissue	4/130	29/17913	5.46462e-05	0.000378205	0.000156864	4	GATA2/KRAS/BCL2/SOX9
GO:0071480	Cellular Response To Gamma Radiation	4/130	29/17913	5.46462e-05	0.000378205	0.000156864	4	CDKN1A/YAP1/ATM/TP53
GO:0030260	Entry Into Host Cell	7/130	134/17913	5.51142e-05	0.000379264	0.000157303	7	CTNNB1/EGFR/GRB2/LDLR/MET/MRC1/CXCR4
GO:0044409	Entry Into Host	7/130	134/17913	5.51142e-05	0.000379264	0.000157303	7	CTNNB1/EGFR/GRB2/LDLR/MET/MRC1/CXCR4
GO:0051806	Entry Into Cell Of Other Organism Involved In Symbiotic Interaction	7/130	134/17913	5.51142e-05	0.000379264	0.000157303	7	CTNNB1/EGFR/GRB2/LDLR/MET/MRC1/CXCR4
GO:0051828	Entry Into Other Organism Involved In Symbiotic Interaction	7/130	134/17913	5.51142e-05	0.000379264	0.000157303	7	CTNNB1/EGFR/GRB2/LDLR/MET/MRC1/CXCR4
GO:0071219	Cellular Response To Molecule Of Bacterial Origin	8/130	183/17913	5.72466e-05	0.000393376	0.000163156	8	ABCA1/AKT1/MRC1/NFKBIA/RARA/TFPI/TLR2/ADAM9
GO:0001836	Release Of Cytochrome C From Mitochondria	5/130	57/17913	5.76636e-05	0.000393994	0.000163413	5	AKT1/IGF1/BCL2/PINK1/TP53
GO:0060688	Regulation Of Morphogenesis Of A Branching Structure	5/130	57/17913	5.76636e-05	0.000393994	0.000163413	5	CTNNB1/RXRA/SFRP1/SOX9/VEGFA
GO:0090183	Regulation Of Kidney Development	5/130	57/17913	5.76636e-05	0.000393994	0.000163413	5	YAP1/CTNNB1/GATA3/SOX9/VEGFA
GO:2000756	Regulation Of Peptidyl-Lysine Acetylation	5/130	57/17913	5.76636e-05	0.000393994	0.000163413	5	SIRT1/GATA2/GATA3/SMAD4/PRKAA2
GO:0009950	Dorsal/Ventral Axis Specification	3/130	11/17913	5.90593e-05	0.000402388	0.000166894	3	CTNNB1/SMAD2/SFRP1
GO:0046886	Positive Regulation Of Hormone Biosynthetic Process	3/130	11/17913	5.90593e-05	0.000402388	0.000166894	3	ADM/HIF1A/IFNG
GO:0048010	Vascular Endothelial Growth Factor Receptor Signaling Pathway	6/130	93/17913	5.91733e-05	0.000402596	0.00016698	6	CRK/HIF1A/PIK3R2/RAC1/ROCK1/VEGFA
GO:0007179	Transforming Growth Factor Beta Receptor Signaling Pathway	8/130	184/17913	5.94884e-05	0.000404169	0.000167633	8	SIRT1/FOS/HIPK2/SMAD2/SMAD4/SMAD5/TP53/ADAM9
GO:0007281	Germ Cell Development	9/130	238/17913	6.05622e-05	0.000410885	0.000170418	9	CCR6/CTNNB1/AKT1/FOXO3/IGF1/SMAD5/ATM/RARA/BCL2
GO:0022411	Cellular Component Disassembly	13/130	492/17913	6.06922e-05	0.000411187	0.000170544	13	TWF2/CTNNB1/GSK3B/HIF1A/APC/IGF1R/LAMP2/STMN1/LRP6/MMP7/FBXW7/PINK1/TP53
GO:0051147	Regulation Of Muscle Cell Differentiation	8/130	185/17913	6.18029e-05	0.000418124	0.000173421	8	CTNNB1/DNMT1/EZH2/SIRT1/IGF1/SMAD4/BCL2/BMP2
GO:0034694	Response To Prostaglandin	4/130	30/17913	6.27001e-05	0.000421557	0.000174845	4	AKT1/PPARG/PRKAA2/SFRP1
GO:0051194	Positive Regulation Of Cofactor Metabolic Process	4/130	30/17913	6.27001e-05	0.000421557	0.000174845	4	HIF1A/IGF1/NFE2L2/PRKAA2
GO:0051057	Positive Regulation Of Small Gtpase Mediated Signal Transduction	5/130	58/17913	6.27389e-05	0.000421557	0.000174845	5	CRKL/GRB2/IGF1/KRAS/RAC1
GO:0043255	Regulation Of Carbohydrate Biosynthetic Process	6/130	94/17913	6.28354e-05	0.000421557	0.000174845	6	AKT1/FOXO1/SIRT1/GSK3B/IGF1/IRS1
GO:0048709	Oligodendrocyte Differentiation	6/130	94/17913	6.28354e-05	0.000421557	0.000174845	6	CTNNB1/PPARG/PTEN/TLR2/CXCR4/SLC45A3
GO:0110020	Regulation Of Actomyosin Structure Organization	6/130	94/17913	6.28354e-05	0.000421557	0.000174845	6	STMN1/SMAD4/MET/RAC1/ROCK1/SFRP1
GO:0009411	Response To Uv	7/130	137/17913	6.34328e-05	0.000424973	0.000176262	7	CDKN1A/EGFR/AKT1/SIRT1/CCND1/BCL2/TP53
GO:0019932	Second-Messenger-Mediated Signaling	11/130	360/17913	6.38566e-05	0.000427218	0.000177193	11	CCR6/ADM/ABCA1/EGFR/GNAI1/GSK3B/IGF1/SOX9/VCAM1/VEGFA/CXCR4
GO:0010770	Positive Regulation Of Cell Morphogenesis Involved In Differentiation	7/130	138/17913	6.64236e-05	0.000442514	0.000183537	7	TWF2/CRK/CRKL/RAC1/CXCL12/VEGFA/SEMA7A
GO:0044344	Cellular Response To Fibroblast Growth Factor Stimulus	7/130	138/17913	6.64236e-05	0.000442514	0.000183537	7	CRKL/CTNNB1/SPRED1/RBFOX2/GATA3/GRB2/SFRP1
GO:0019217	Regulation Of Fatty Acid Metabolic Process	6/130	95/17913	6.66763e-05	0.000442514	0.000183537	6	AKT1/SIRT1/IRS1/PPARG/PRKAA2/SLC45A3
GO:0050810	Regulation Of Steroid Biosynthetic Process	6/130	95/17913	6.66763e-05	0.000442514	0.000183537	6	ADM/SIRT1/HMGCR/IFNG/BMP2/SP1
GO:0030072	Peptide Hormone Secretion	9/130	241/17913	6.66941e-05	0.000442514	0.000183537	9	EGFR/HIF1A/HMGCR/IFNG/IRS1/SMAD2/RAB1A/RAC1/SFRP1
GO:1901617	Organic Hydroxy Compound Biosynthetic Process	9/130	241/17913	6.66941e-05	0.000442514	0.000183537	9	SIRT1/SLC7A11/GATA3/HMGCR/IFNG/PRKAA2/BMP2/SP1/TP53
GO:0010656	Negative Regulation Of Muscle Cell Apoptotic Process	5/130	59/17913	6.8152e-05	0.00044971	0.000186521	5	DNMT1/HMGCR/IGF1/LRP6/NFE2L2
GO:0061900	Glial Cell Activation	5/130	59/17913	6.8152e-05	0.00044971	0.000186521	5	EGFR/IFNG/LDLR/ATM/TLR2
GO:2000351	Regulation Of Endothelial Cell Apoptotic Process	5/130	59/17913	6.8152e-05	0.00044971	0.000186521	5	FOXO3/GATA2/GATA3/NFE2L2/TEK
GO:2000514	Regulation Of Cd4-Positive, Alpha-Beta T Cell Activation	5/130	59/17913	6.8152e-05	0.00044971	0.000186521	5	GATA3/IFNG/MYB/RARA/RUNX1
GO:1902230	Negative Regulation Of Intrinsic Apoptotic Signaling Pathway In Response To Dna Damage	4/130	31/17913	7.15858e-05	0.000470435	0.000195117	4	SIRT1/ACKR3/BCL2/CXCL12
GO:1902253	Regulation Of Intrinsic Apoptotic Signaling Pathway By P53 Class Mediator	4/130	31/17913	7.15858e-05	0.000470435	0.000195117	4	SIRT1/BCL2/RPL11/TP53
GO:1902692	Regulation Of Neuroblast Proliferation	4/130	31/17913	7.15858e-05	0.000470435	0.000195117	4	CTNNB1/HIF1A/TP53/VEGFA
GO:0051271	Negative Regulation Of Cellular Component Movement	11/130	365/17913	7.22359e-05	0.000474061	0.000196621	11	CRK/SPRED1/AKT1/FOXO3/GATA3/NFE2L2/PPARG/PTEN/BCL2/CXCL12/SFRP1
GO:0017038	Protein Import	7/130	140/17913	7.27513e-05	0.000476793	0.000197754	7	CDKN1A/AKT1/IFNG/LAMP2/NFKBIA/PIK3R2/TP53
GO:0031330	Negative Regulation Of Cellular Catabolic Process	9/130	244/17913	7.3341e-05	0.000480005	0.000199087	9	AKT1/HIPK2/MET/PIK3CG/BCL2/ROCK1/RPL11/PINK1/TP53
GO:0031570	Dna Integrity Checkpoint	7/130	141/17913	7.6095e-05	0.000497353	0.000206282	7	CDKN1A/PLK2/ATM/PRKDC/CCND1/TP53/BTG2
GO:0002768	Immune Response-Regulating Cell Surface Receptor Signaling Pathway	12/130	434/17913	7.68315e-05	0.000501487	0.000207996	12	CRK/CRKL/FOS/GATA3/GRB2/KRAS/PIK3R2/RAC1/BCL2/MAP2K4/WNK1/RUNX1
GO:0014029	Neural Crest Formation	3/130	12/17913	7.8328e-05	0.000509873	0.000211474	3	LRP6/SFRP1/SOX9
GO:1901298	Regulation Of Hydrogen Peroxide-Mediated Programmed Cell Death	3/130	12/17913	7.8328e-05	0.000509873	0.000211474	3	FOXO3/MET/PINK1
GO:0007612	Learning	7/130	142/17913	7.95631e-05	0.000517214	0.000214519	7	FOS/SLC7A11/HIF1A/HMGCR/KRAS/TLR2/BTG2
GO:0003170	Heart Valve Development	5/130	61/17913	8.00529e-05	0.000518299	0.000214969	5	GATA3/SMAD4/ROCK1/BMP2/SOX9
GO:0016575	Histone Deacetylation	5/130	61/17913	8.00529e-05	0.000518299	0.000214969	5	SIRT1/PHB/PINK1/TP53/VEGFA
GO:0033627	Cell Adhesion Mediated By Integrin	5/130	61/17913	8.00529e-05	0.000518299	0.000214969	5	CRK/CRKL/PIK3CG/WNK1/ADAM9
GO:0030851	Granulocyte Differentiation	4/130	32/17913	8.13543e-05	0.000523909	0.000217296	4	GATA2/RARA/SP3/RUNX1
GO:0033028	Myeloid Cell Apoptotic Process	4/130	32/17913	8.13543e-05	0.000523909	0.000217296	4	SIRT1/SLC7A11/PTEN/BCL2
GO:1904031	Positive Regulation Of Cyclin-Dependent Protein Kinase Activity	4/130	32/17913	8.13543e-05	0.000523909	0.000217296	4	CDKN1A/EGFR/AKT1/CCND1
GO:2001171	Positive Regulation Of Atp Biosynthetic Process	4/130	32/17913	8.13543e-05	0.000523909	0.000217296	4	HIF1A/IGF1/PRKAA2/PINK1
GO:0061041	Regulation Of Wound Healing	7/130	143/17913	8.31592e-05	0.000534104	0.000221524	7	CDKN1A/CRK/HMGCR/NFE2L2/PTEN/TFPI/CXCR4
GO:1902107	Positive Regulation Of Leukocyte Differentiation	7/130	143/17913	8.31592e-05	0.000534104	0.000221524	7	FOS/GATA3/IFNG/MYB/RARA/RUNX1/FADD
GO:0008593	Regulation Of Notch Signaling Pathway	6/130	99/17913	8.39571e-05	0.00053708	0.000222759	6	EGFR/AKT1/GATA2/NFKBIA/EGFL7/FBXW7
GO:0046632	Alpha-Beta T Cell Differentiation	6/130	99/17913	8.39571e-05	0.00053708	0.000222759	6	GATA3/IFNG/MYB/RARA/BCL2/RUNX1
GO:1902106	Negative Regulation Of Leukocyte Differentiation	6/130	99/17913	8.39571e-05	0.00053708	0.000222759	6	CTNNB1/GATA2/FBXW7/RARA/SFRP1/RUNX1
GO:0071241	Cellular Response To Inorganic Substance	8/130	194/17913	8.62155e-05	0.000550156	0.000228182	8	CRK/EGFR/AKT1/FOXO1/FOS/NFE2L2/PRKAA2/WNK1
GO:0001756	Somitogenesis	5/130	62/17913	8.65721e-05	0.000550156	0.000228182	5	SMAD4/ATM/PRKDC/SFRP1/TP53
GO:0038034	Signal Transduction In Absence Of Ligand	5/130	62/17913	8.65721e-05	0.000550156	0.000228182	5	AKT1/FOXO3/GSK3B/BCL2/FADD
GO:0097192	Extrinsic Apoptotic Signaling Pathway In Absence Of Ligand	5/130	62/17913	8.65721e-05	0.000550156	0.000228182	5	AKT1/FOXO3/GSK3B/BCL2/FADD
GO:2001244	Positive Regulation Of Intrinsic Apoptotic Signaling Pathway	5/130	62/17913	8.65721e-05	0.000550156	0.000228182	5	SIRT1/FBXW7/BCL2/RPL11/TP53
GO:0071774	Response To Fibroblast Growth Factor	7/130	145/17913	9.07494e-05	0.000575942	0.000238877	7	CRKL/CTNNB1/SPRED1/RBFOX2/GATA3/GRB2/SFRP1
GO:0031128	Developmental Induction	4/130	33/17913	9.20574e-05	0.000579661	0.00024042	4	CTNNB1/HIPK2/BMP2/SOX9
GO:0043516	Regulation Of Dna Damage Response, Signal Transduction By P53 Class Mediator	4/130	33/17913	9.20574e-05	0.000579661	0.00024042	4	SPRED1/SIRT1/ATM/TP53
GO:0055094	Response To Lipoprotein Particle	4/130	33/17913	9.20574e-05	0.000579661	0.00024042	4	ABCA1/AKT1/LDLR/PPARG
GO:0070873	Regulation Of Glycogen Metabolic Process	4/130	33/17913	9.20574e-05	0.000579661	0.00024042	4	AKT1/GSK3B/IGF1/IRS1
GO:0097242	Amyloid-Beta Clearance	4/130	33/17913	9.20574e-05	0.000579661	0.00024042	4	HMGCR/IGF1R/LDLR/ROCK1
GO:2000352	Negative Regulation Of Endothelial Cell Apoptotic Process	4/130	33/17913	9.20574e-05	0.000579661	0.00024042	4	GATA2/GATA3/NFE2L2/TEK
GO:0046637	Regulation Of Alpha-Beta T Cell Differentiation	5/130	63/17913	9.34922e-05	0.000587927	0.000243848	5	GATA3/IFNG/MYB/RARA/RUNX1
GO:0002042	Cell Migration Involved In Sprouting Angiogenesis	6/130	101/17913	9.38419e-05	0.000588589	0.000244123	6	PLK2/SPRED1/AKT1/GATA2/FBXW7/VEGFA
GO:0048661	Positive Regulation Of Smooth Muscle Cell Proliferation	6/130	101/17913	9.38419e-05	0.000588589	0.000244123	6	DNMT1/EGFR/AKT1/HMGCR/IGF1/MYB
GO:0016331	Morphogenesis Of Embryonic Epithelium	7/130	146/17913	9.4751e-05	0.000593518	0.000246167	7	ADM/CTNNB1/GATA3/HIF1A/RARA/SFRP1/SOX9
GO:0000075	Cell Cycle Checkpoint	8/130	197/17913	9.5944e-05	0.00060021	0.000248943	8	CDKN1A/PLK2/APC/ATM/PRKDC/CCND1/TP53/BTG2
GO:0006275	Regulation Of Dna Replication	6/130	102/17913	9.91199e-05	0.000619275	0.00025685	6	EGFR/FBXW7/CCDC88A/RAC1/MAP2K4/TP53
GO:0001819	Positive Regulation Of Cytokine Production	12/130	446/17913	9.94457e-05	0.000620505	0.00025736	12	CTNNB1/CADM1/GATA3/HIF1A/IFNG/MYB/PRKDC/RARA/TLR2/SEMA7A/RUNX1/FADD
GO:0046883	Regulation Of Hormone Secretion	9/130	254/17913	9.9668e-05	0.000621087	0.000257602	9	EGFR/HIF1A/HMGCR/IFNG/IRS1/SMAD4/MYB/RAC1/SFRP1
GO:0019915	Lipid Storage	5/130	64/17913	0.00010083	0.000625897	0.000259597	5	ABCA1/SIRT1/NFKBIA/PPARG/FBXW7
GO:0032768	Regulation Of Monooxygenase Activity	5/130	64/17913	0.00010083	0.000625897	0.000259597	5	EGFR/AKT1/HIF1A/IFNG/KRAS
GO:0045670	Regulation Of Osteoclast Differentiation	5/130	64/17913	0.00010083	0.000625897	0.000259597	5	CTNNB1/FOS/IFNG/FBXW7/SFRP1
GO:0010745	Negative Regulation Of Macrophage Derived Foam Cell Differentiation	3/130	13/17913	0.000101286	0.000627116	0.000260102	3	ABCA1/NFKBIA/PPARG
GO:0072182	Regulation Of Nephron Tubule Epithelial Cell Differentiation	3/130	13/17913	0.000101286	0.000627116	0.000260102	3	YAP1/CTNNB1/GATA3
GO:0030278	Regulation Of Ossification	8/130	199/17913	0.000102922	0.000635608	0.000263624	8	CTNNB1/HIF1A/IGF1/SMAD5/BCL2/SFRP1/BMP2/SOX9
GO:0050670	Regulation Of Lymphocyte Proliferation	8/130	199/17913	0.000102922	0.000635608	0.000263624	8	CDKN1A/CTNNB1/IGF1/IGFBP2/ATM/BCL2/VCAM1/FADD
GO:1990138	Neuron Projection Extension	7/130	148/17913	0.000103186	0.000636422	0.000263962	7	TWF2/CTNNB1/GSK3B/CXCL12/VEGFA/CXCR4/SEMA7A
GO:0003012	Muscle System Process	12/130	448/17913	0.000103724	0.000636628	0.000264047	12	EZH2/FOXO1/FOXO3/IGF1/SMAD4/SMAD5/PIK3CG/TWF1/ROCK1/MAP2K4/SLC6A8/CXCR4
GO:0032148	Activation Of Protein Kinase B Activity	4/130	34/17913	0.000103748	0.000636628	0.000264047	4	AKT1/IGF1/CCDC88A/PINK1
GO:1901030	Positive Regulation Of Mitochondrial Outer Membrane Permeabilization Involved In Apoptotic Signaling Pathway	4/130	34/17913	0.000103748	0.000636628	0.000264047	4	GSK3B/BCL2/TP53/YWHAZ
GO:2001024	Negative Regulation Of Response To Drug	4/130	34/17913	0.000103748	0.000636628	0.000264047	4	MET/NFE2L2/PSAP/PINK1
GO:0006606	Protein Import Into Nucleus	6/130	103/17913	0.000104631	0.000641233	0.000265957	6	CDKN1A/AKT1/IFNG/NFKBIA/PIK3R2/TP53
GO:0044262	Cellular Carbohydrate Metabolic Process	9/130	256/17913	0.000105787	0.00064749	0.000268552	9	AKT1/FOXO1/SIRT1/GSK3B/IGF1/IRS1/PTEN/TP53/SLC45A3
GO:0007254	Jnk Cascade	8/130	200/17913	0.000106565	0.000650602	0.000269843	8	CRKL/EGFR/AKT1/HIPK2/IGF1R/MAP2K4/SFRP1/PINK1
GO:0032944	Regulation Of Mononuclear Cell Proliferation	8/130	200/17913	0.000106565	0.000650602	0.000269843	8	CDKN1A/CTNNB1/IGF1/IGFBP2/ATM/BCL2/VCAM1/FADD
GO:0010498	Proteasomal Protein Catabolic Process	11/130	382/17913	0.000108162	0.000659512	0.000273539	11	PLK2/CTNNB1/AKT1/SIRT1/GSK3B/IFI27/NFE2L2/FBXW7/RPL11/PINK1/CDC27
GO:0014823	Response To Activity	5/130	65/17913	0.000108601	0.000659689	0.000273612	5	HIF1A/PRKAA2/PRKDC/PTEN/CXCR4
GO:0035924	Cellular Response To Vascular Endothelial Growth Factor Stimulus	5/130	65/17913	0.000108601	0.000659689	0.000273612	5	SPRY2/AKT1/SEMA6A/VCAM1/VEGFA
GO:0072577	Endothelial Cell Apoptotic Process	5/130	65/17913	0.000108601	0.000659689	0.000273612	5	FOXO3/GATA2/GATA3/NFE2L2/TEK
GO:0090316	Positive Regulation Of Intracellular Protein Transport	7/130	150/17913	0.000112222	0.000680822	0.000282377	7	GSK3B/IFNG/PIK3R2/FBXW7/RHOU/PINK1/TP53
GO:0008544	Epidermis Development	12/130	452/17913	0.000112758	0.000683212	0.000283368	12	YAP1/CTNNB1/EGFR/EZH2/SMAD4/PSAP/BCL2/ROCK1/SFRP4/SOX9/RUNX1/ADAM9
GO:0071402	Cellular Response To Lipoprotein Particle Stimulus	4/130	35/17913	0.000116479	0.000704874	0.000292353	4	ABCA1/AKT1/LDLR/PPARG
GO:1905952	Regulation Of Lipid Localization	7/130	151/17913	0.000116975	0.000706103	0.000292863	7	ABCA1/AKT1/SIRT1/MYB/NFKBIA/PPARG/FBXW7
GO:2001236	Regulation Of Extrinsic Apoptotic Signaling Pathway	7/130	151/17913	0.000116975	0.000706103	0.000292863	7	YAP1/AKT1/IGF1/PTEN/BCL2/SFRP1/FADD
GO:0032388	Positive Regulation Of Intracellular Transport	8/130	203/17913	0.000118142	0.000712253	0.000295413	8	GATA2/GSK3B/IFNG/PIK3R2/FBXW7/RHOU/PINK1/TP53
GO:0008202	Steroid Metabolic Process	10/130	321/17913	0.000118504	0.000713542	0.000295948	10	ADM/ABCA1/SIRT1/HMGCR/IFNG/LDLR/PRKAA2/RXRA/BMP2/SP1
GO:0010769	Regulation Of Cell Morphogenesis Involved In Differentiation	9/130	260/17913	0.000118973	0.000715471	0.000296748	9	TWF2/CRK/CRKL/GSK3B/PTEN/RAC1/CXCL12/VEGFA/SEMA7A
GO:0006006	Glucose Metabolic Process	8/130	204/17913	0.000122225	0.000734109	0.000304479	8	AKT1/FOXO1/SIRT1/GSK3B/IGF1/IRS1/TP53/SLC45A3
GO:0043502	Regulation Of Muscle Adaptation	6/130	106/17913	0.000122641	0.000735695	0.000305136	6	FOXO1/FOXO3/IGF1/SMAD4/TWF1/ROCK1
GO:0061180	Mammary Gland Epithelium Development	5/130	67/17913	0.000125518	0.000752013	0.000311904	5	AKT1/GATA3/HIF1A/PGR/CCND1
GO:0030100	Regulation Of Endocytosis	9/130	262/17913	0.000126066	0.000754358	0.000312877	9	MERTK/GATA2/PPARG/PTEN/RAC1/ROCK1/SFRP4/TLR2/VEGFA
GO:0010421	Hydrogen Peroxide-Mediated Programmed Cell Death	3/130	14/17913	0.000128227	0.000762552	0.000316275	3	FOXO3/MET/PINK1
GO:0021781	Glial Cell Fate Commitment	3/130	14/17913	0.000128227	0.000762552	0.000316275	3	CTNNB1/SOX2/SOX9
GO:0034392	Negative Regulation Of Smooth Muscle Cell Apoptotic Process	3/130	14/17913	0.000128227	0.000762552	0.000316275	3	DNMT1/IGF1/LRP6
GO:0090399	Replicative Senescence	3/130	14/17913	0.000128227	0.000762552	0.000316275	3	CDKN1A/ATM/TP53
GO:0097468	Programmed Cell Death In Response To Reactive Oxygen Species	3/130	14/17913	0.000128227	0.000762552	0.000316275	3	FOXO3/MET/PINK1
GO:0032885	Regulation Of Polysaccharide Biosynthetic Process	4/130	36/17913	0.000130306	0.000773009	0.000320613	4	AKT1/GSK3B/IGF1/IRS1
GO:1905332	Positive Regulation Of Morphogenesis Of An Epithelium	4/130	36/17913	0.000130306	0.000773009	0.000320613	4	CTNNB1/GATA3/SOX9/VEGFA
GO:0022412	Cellular Process Involved In Reproduction In Multicellular Organism	10/130	326/17913	0.000134455	0.000795144	0.000329793	10	CCR6/CTNNB1/AKT1/FOXO3/IGF1/SMAD5/ATM/RARA/BCL2/SFRP1
GO:0002088	Lens Development In Camera-Type Eye	5/130	68/17913	0.000134697	0.000795144	0.000329793	5	CTNNB1/PDS5B/SLC7A11/GATA3/HIPK2
GO:0042698	Ovulation Cycle	5/130	68/17913	0.000134697	0.000795144	0.000329793	5	EGFR/FOXO3/SIRT1/MMP7/PGR
GO:0072091	Regulation Of Stem Cell Proliferation	5/130	68/17913	0.000134697	0.000795144	0.000329793	5	YAP1/CTNNB1/HIF1A/TP53/VEGFA
GO:0071156	Regulation Of Cell Cycle Arrest	6/130	108/17913	0.000135955	0.000801587	0.000332465	6	CDKN1A/PLK2/ATM/CCND1/TP53/BTG2
GO:0043161	Proteasome-Mediated Ubiquitin-Dependent Protein Catabolic Process	10/130	328/17913	0.000141325	0.00083223	0.000345175	10	PLK2/CTNNB1/AKT1/SIRT1/GSK3B/IFI27/NFE2L2/FBXW7/RPL11/CDC27
GO:0008543	Fibroblast Growth Factor Receptor Signaling Pathway	6/130	109/17913	0.000143028	0.000840204	0.000348482	6	CRKL/CTNNB1/SPRED1/RBFOX2/GATA3/GRB2
GO:1903052	Positive Regulation Of Proteolysis Involved In Cellular Protein Catabolic Process	6/130	109/17913	0.000143028	0.000840204	0.000348482	6	PLK2/AKT1/GSK3B/NFE2L2/FBXW7/PTEN
GO:0034405	Response To Fluid Shear Stress	4/130	37/17913	0.000145283	0.000851375	0.000353115	4	ABCA1/AKT1/NFE2L2/ADAM9
GO:0046326	Positive Regulation Of Glucose Import	4/130	37/17913	0.000145283	0.000851375	0.000353115	4	AKT1/IGF1/IRS1/NFE2L2
GO:0014033	Neural Crest Cell Differentiation	5/130	70/17913	0.000154592	0.000902401	0.000374279	5	HIF1A/LRP6/SMAD4/SFRP1/SOX9
GO:0009408	Response To Heat	7/130	158/17913	0.000155036	0.000902401	0.000374279	7	CDKN1A/AKT1/SIRT1/GSK3B/IGF1/ATM/CXCL12
GO:0035684	Helper T Cell Extravasation	2/130	3/17913	0.000156051	0.000902401	0.000374279	2	CRK/CRKL
GO:0051176	Positive Regulation Of Sulfur Metabolic Process	2/130	3/17913	0.000156051	0.000902401	0.000374279	2	NFE2L2/SP1
GO:0060528	Secretory Columnal Luminar Epithelial Cell Differentiation Involved In Prostate Glandular Acinus Development	2/130	3/17913	0.000156051	0.000902401	0.000374279	2	RXRA/WDR77
GO:0070494	Regulation Of Thrombin-Activated Receptor Signaling Pathway	2/130	3/17913	0.000156051	0.000902401	0.000374279	2	STMN1/MET
GO:0070495	Negative Regulation Of Thrombin-Activated Receptor Signaling Pathway	2/130	3/17913	0.000156051	0.000902401	0.000374279	2	STMN1/MET
GO:0098749	Cerebellar Neuron Development	2/130	3/17913	0.000156051	0.000902401	0.000374279	2	CRK/CRKL
GO:1905319	Mesenchymal Stem Cell Migration	2/130	3/17913	0.000156051	0.000902401	0.000374279	2	ACKR3/CXCR4
GO:1905320	Regulation Of Mesenchymal Stem Cell Migration	2/130	3/17913	0.000156051	0.000902401	0.000374279	2	ACKR3/CXCR4
GO:1905322	Positive Regulation Of Mesenchymal Stem Cell Migration	2/130	3/17913	0.000156051	0.000902401	0.000374279	2	ACKR3/CXCR4
GO:0021782	Glial Cell Development	6/130	111/17913	0.000158048	0.000912852	0.000378614	6	EGFR/AKT1/KRAS/LDLR/PTEN/TLR2
GO:0043583	Ear Development	8/130	212/17913	0.000159277	0.000913189	0.000378753	8	SPRY2/GATA2/GATA3/PSAP/BCL2/BMP2/SOX2/SOX9
GO:0034616	Response To Laminar Fluid Shear Stress	3/130	15/17913	0.000159434	0.000913189	0.000378753	3	ABCA1/NFE2L2/ADAM9
GO:0035635	Entry Of Bacterium Into Host Cell	3/130	15/17913	0.000159434	0.000913189	0.000378753	3	CTNNB1/GRB2/MET
GO:0042762	Regulation Of Sulfur Metabolic Process	3/130	15/17913	0.000159434	0.000913189	0.000378753	3	SLC7A11/NFE2L2/SP1
GO:0048012	Hepatocyte Growth Factor Receptor Signaling Pathway	3/130	15/17913	0.000159434	0.000913189	0.000378753	3	STMN1/MET/RAC1
GO:0060766	Negative Regulation Of Androgen Receptor Signaling Pathway	3/130	15/17913	0.000159434	0.000913189	0.000378753	3	SIRT1/PHB/SFRP1
GO:0072160	Nephron Tubule Epithelial Cell Differentiation	3/130	15/17913	0.000159434	0.000913189	0.000378753	3	YAP1/CTNNB1/GATA3
GO:0042149	Cellular Response To Glucose Starvation	4/130	38/17913	0.000161467	0.00092374	0.00038313	4	NFE2L2/PRKAA2/BCL2/TP53
GO:0021987	Cerebral Cortex Development	6/130	112/17913	0.000166012	0.000948612	0.000393445	6	CRK/CRKL/CTNNB1/EGFR/GSK3B/HIF1A
GO:0070663	Regulation Of Leukocyte Proliferation	8/130	214/17913	0.000169858	0.000969441	0.000402085	8	CDKN1A/CTNNB1/IGF1/IGFBP2/ATM/BCL2/VCAM1/FADD
GO:0090092	Regulation Of Transmembrane Receptor Protein Serine/Threonine Kinase Signaling Pathway	8/130	215/17913	0.000175362	0.00099967	0.000414622	8	SIRT1/HIPK2/SMAD2/SMAD4/SFRP1/SFRP4/BMP2/TP53
GO:1902229	Regulation Of Intrinsic Apoptotic Signaling Pathway In Response To Dna Damage	4/130	39/17913	0.000178915	0.00101751	0.000422023	4	SIRT1/ACKR3/BCL2/CXCL12
GO:2000826	Regulation Of Heart Morphogenesis	4/130	39/17913	0.000178915	0.00101751	0.000422023	4	CTNNB1/SMAD4/BMP2/SOX9
GO:0051100	Negative Regulation Of Binding	7/130	162/17913	0.000180934	0.00102778	0.000426281	7	AKT1/GSK3B/STMN1/MET/NFKBIA/FBXW7/ROCK1
GO:0006066	Alcohol Metabolic Process	10/130	339/17913	0.000184647	0.00104764	0.000434518	10	ABCA1/HMGCR/IFNG/IGF1/LDLR/PRKAA2/PTEN/RXRA/BMP2/SP1
GO:0043414	Macromolecule Methylation	9/130	276/17913	0.000186323	0.0010559	0.000437946	9	CTNNB1/DNMT1/EZH2/SIRT1/FOS/GATA3/SMAD4/MYB/BTG2
GO:0061045	Negative Regulation Of Wound Healing	5/130	73/17913	0.000188554	0.00106729	0.000442669	5	CDKN1A/CRK/HMGCR/PTEN/TFPI
GO:0007173	Epidermal Growth Factor Receptor Signaling Pathway	6/130	115/17913	0.000191823	0.00108452	0.000449815	6	SPRY2/EGFR/AKT1/GRB2/FBXW7/SOX9
GO:0050727	Regulation Of Inflammatory Response	12/130	479/17913	0.000193362	0.00109194	0.000452891	12	EGFR/GATA3/IGF1/LDLR/ATM/NFKBIA/PHB/PIK3CG/PPARG/TEK/TLR2/SEMA7A
GO:0002070	Epithelial Cell Maturation	3/130	16/17913	0.000195186	0.0010971	0.000455031	3	CDKN1A/HIF1A/PGR
GO:0010875	Positive Regulation Of Cholesterol Efflux	3/130	16/17913	0.000195186	0.0010971	0.000455031	3	ABCA1/SIRT1/NFKBIA
GO:0043217	Myelin Maintenance	3/130	16/17913	0.000195186	0.0010971	0.000455031	3	AKT1/PTEN/CXCR4
GO:0045725	Positive Regulation Of Glycogen Biosynthetic Process	3/130	16/17913	0.000195186	0.0010971	0.000455031	3	AKT1/IGF1/IRS1
GO:0060627	Regulation Of Vesicle-Mediated Transport	12/130	480/17913	0.000197109	0.00110662	0.000458979	12	MERTK/GATA2/GSK3B/IFNG/PPARG/PTEN/RAC1/ROCK1/SFRP4/PINK1/TLR2/VEGFA
GO:0030810	Positive Regulation Of Nucleotide Biosynthetic Process	4/130	40/17913	0.000197683	0.00110726	0.000459244	4	HIF1A/IGF1/PRKAA2/PINK1
GO:1900373	Positive Regulation Of Purine Nucleotide Biosynthetic Process	4/130	40/17913	0.000197683	0.00110726	0.000459244	4	HIF1A/IGF1/PRKAA2/PINK1
GO:0042246	Tissue Regeneration	5/130	74/17913	0.000201052	0.00112246	0.00046555	5	CDKN1A/YAP1/EZH2/IGF1/SOX2
GO:0043367	Cd4-Positive, Alpha-Beta T Cell Differentiation	5/130	74/17913	0.000201052	0.00112246	0.00046555	5	GATA3/IFNG/MYB/RARA/RUNX1
GO:0072089	Stem Cell Proliferation	6/130	116/17913	0.000201097	0.00112246	0.00046555	6	YAP1/CTNNB1/HIF1A/TP53/VEGFA/RUNX1
GO:0032102	Negative Regulation Of Response To External Stimulus	10/130	343/17913	0.00020295	0.00113149	0.000469297	10	CDKN1A/CRK/GATA3/HMGCR/IGF1/LDLR/PPARG/PTEN/TEK/TFPI
GO:0033157	Regulation Of Intracellular Protein Transport	8/130	220/17913	0.000205132	0.00114234	0.000473795	8	GSK3B/IFI27/IFNG/PIK3R2/FBXW7/RHOU/PINK1/TP53
GO:0031641	Regulation Of Myelination	4/130	41/17913	0.00021783	0.00120608	0.000500232	4	CTNNB1/AKT1/PTEN/RARA
GO:0032881	Regulation Of Polysaccharide Metabolic Process	4/130	41/17913	0.00021783	0.00120608	0.000500232	4	AKT1/GSK3B/IGF1/IRS1
GO:0045773	Positive Regulation Of Axon Extension	4/130	41/17913	0.00021783	0.00120608	0.000500232	4	TWF2/CXCL12/VEGFA/SEMA7A
GO:1903146	Regulation Of Autophagy Of Mitochondrion	4/130	41/17913	0.00021783	0.00120608	0.000500232	4	HIF1A/FBXW7/PINK1/TP53
GO:1903580	Positive Regulation Of Atp Metabolic Process	4/130	41/17913	0.00021783	0.00120608	0.000500232	4	HIF1A/IGF1/PRKAA2/PINK1
GO:0061136	Regulation Of Proteasomal Protein Catabolic Process	7/130	167/17913	0.000218115	0.00120627	0.000500312	7	PLK2/AKT1/GSK3B/NFE2L2/FBXW7/RPL11/PINK1
GO:0010611	Regulation Of Cardiac Muscle Hypertrophy	5/130	76/17913	0.000227931	0.00125623	0.000521033	5	FOXO1/IGF1/SMAD4/TWF1/ROCK1
GO:0021954	Central Nervous System Neuron Development	5/130	76/17913	0.000227931	0.00125623	0.000521033	5	CRK/CRKL/GATA2/PTEN/BTG2
GO:0030516	Regulation Of Axon Extension	5/130	76/17913	0.000227931	0.00125623	0.000521033	5	TWF2/GSK3B/CXCL12/VEGFA/SEMA7A
GO:0034612	Response To Tumor Necrosis Factor	9/130	284/17913	0.000230412	0.00126845	0.000526102	9	AKT1/FOXO3/SIRT1/GATA3/NFE2L2/NFKBIA/SFRP1/VCAM1/ADAM9
GO:0006839	Mitochondrial Transport	8/130	224/17913	0.000231833	0.00127336	0.00052814	8	GSK3B/FBXW7/PRKAA2/RHOU/BCL2/PINK1/TP53/YWHAZ
GO:0009743	Response To Carbohydrate	8/130	224/17913	0.000231833	0.00127336	0.00052814	8	FOXO3/HIF1A/HMGCR/SMAD2/PRKAA2/PTEN/RAC1/MAP2K4
GO:0006978	Dna Damage Response, Signal Transduction By P53 Class Mediator Resulting In Transcription Of P21 Class Mediator	3/130	17/17913	0.000235757	0.00128466	0.000532825	3	CDKN1A/HIPK2/TP53
GO:0060438	Trachea Development	3/130	17/17913	0.000235757	0.00128466	0.000532825	3	CTNNB1/RARA/SOX9
GO:0061323	Cell Proliferation Involved In Heart Morphogenesis	3/130	17/17913	0.000235757	0.00128466	0.000532825	3	CTNNB1/SMAD4/SOX9
GO:0070875	Positive Regulation Of Glycogen Metabolic Process	3/130	17/17913	0.000235757	0.00128466	0.000532825	3	AKT1/IGF1/IRS1
GO:1904948	Midbrain Dopaminergic Neuron Differentiation	3/130	17/17913	0.000235757	0.00128466	0.000532825	3	CTNNB1/LRP6/SFRP1
GO:1905331	Negative Regulation Of Morphogenesis Of An Epithelium	3/130	17/17913	0.000235757	0.00128466	0.000532825	3	CTNNB1/GATA3/PTEN
GO:2000136	Regulation Of Cell Proliferation Involved In Heart Morphogenesis	3/130	17/17913	0.000235757	0.00128466	0.000532825	3	CTNNB1/SMAD4/SOX9
GO:1905477	Positive Regulation Of Protein Localization To Membrane	6/130	120/17913	0.000241787	0.00131603	0.000545837	6	EGFR/AKT1/IFNG/BCL2/TP53/YWHAZ
GO:0048708	Astrocyte Differentiation	5/130	77/17913	0.000242355	0.00131763	0.0005465	5	EGFR/KRAS/LDLR/BMP2/SOX9
GO:0051235	Maintenance Of Location	9/130	286/17913	0.000242694	0.00131799	0.000546649	9	TWF2/ABCA1/AKT1/SIRT1/NFKBIA/PPARG/FBXW7/TWF1/PINK1
GO:0003205	Cardiac Chamber Development	7/130	170/17913	0.000243232	0.00131942	0.000547242	7	GATA3/HIF1A/SMAD4/RARA/RXRA/TEK/TP53
GO:0033143	Regulation Of Intracellular Steroid Hormone Receptor Signaling Pathway	5/130	78/17913	0.000257462	0.00139504	0.000578607	5	YAP1/SIRT1/PHB/SFRP1/RUNX1
GO:0010828	Positive Regulation Of Glucose Transmembrane Transport	4/130	43/17913	0.000262495	0.00141594	0.000587275	4	AKT1/IGF1/IRS1/NFE2L2
GO:0031018	Endocrine Pancreas Development	4/130	43/17913	0.000262495	0.00141594	0.000587275	4	AKT1/FOXO1/GSK3B/SOX9
GO:1901028	Regulation Of Mitochondrial Outer Membrane Permeabilization Involved In Apoptotic Signaling Pathway	4/130	43/17913	0.000262495	0.00141594	0.000587275	4	GSK3B/BCL2/TP53/YWHAZ
GO:1990090	Cellular Response To Nerve Growth Factor Stimulus	4/130	43/17913	0.000262495	0.00141594	0.000587275	4	CRK/AKT1/FOXO3/PTEN
GO:0032368	Regulation Of Lipid Transport	6/130	122/17913	0.000264425	0.00142476	0.000590932	6	ABCA1/AKT1/SIRT1/MYB/NFKBIA/PPARG
GO:1903034	Regulation Of Response To Wounding	7/130	173/17913	0.000270629	0.00145656	0.00060412	7	CDKN1A/CRK/HMGCR/NFE2L2/PTEN/TFPI/CXCR4
GO:0014743	Regulation Of Muscle Hypertrophy	5/130	79/17913	0.000273274	0.00146915	0.000609345	5	FOXO1/IGF1/SMAD4/TWF1/ROCK1
GO:0010888	Negative Regulation Of Lipid Storage	3/130	18/17913	0.00028141	0.00150283	0.000623312	3	ABCA1/NFKBIA/PPARG
GO:0031065	Positive Regulation Of Histone Deacetylation	3/130	18/17913	0.00028141	0.00150283	0.000623312	3	PINK1/TP53/VEGFA
GO:0038083	Peptidyl-Tyrosine Autophosphorylation	3/130	18/17913	0.00028141	0.00150283	0.000623312	3	EGFR/IGF1R/VEGFA
GO:0042772	Dna Damage Response, Signal Transduction Resulting In Transcription	3/130	18/17913	0.00028141	0.00150283	0.000623312	3	CDKN1A/HIPK2/TP53
GO:0060749	Mammary Gland Alveolus Development	3/130	18/17913	0.00028141	0.00150283	0.000623312	3	HIF1A/CCND1/VEGFA
GO:0061377	Mammary Gland Lobule Development	3/130	18/17913	0.00028141	0.00150283	0.000623312	3	HIF1A/CCND1/VEGFA
GO:0051205	Protein Insertion Into Membrane	4/130	44/17913	0.000287132	0.00153169	0.000635281	4	EGFR/BCL2/TP53/YWHAZ
GO:0042177	Negative Regulation Of Protein Catabolic Process	6/130	124/17913	0.000288697	0.00153833	0.000638038	6	EGFR/HIPK2/HMGCR/PHB/ROCK1/RPL11
GO:0051258	Protein Polymerization	8/130	232/17913	0.000293815	0.00156387	0.000648631	8	TWF2/GRB2/STMN1/MET/TWF1/RAC1/TRIM27/PINK1
GO:0048736	Appendage Development	7/130	176/17913	0.000300457	0.00159416	0.000661192	7	CTNNB1/SLC7A11/HOXA9/HOXA10/SMAD4/RARA/SOX9
GO:0060173	Limb Development	7/130	176/17913	0.000300457	0.00159416	0.000661192	7	CTNNB1/SLC7A11/HOXA9/HOXA10/SMAD4/RARA/SOX9
GO:0050671	Positive Regulation Of Lymphocyte Proliferation	6/130	125/17913	0.000301472	0.00159416	0.000661192	6	CDKN1A/IGF1/IGFBP2/BCL2/VCAM1/FADD
GO:0051170	Import Into Nucleus	6/130	125/17913	0.000301472	0.00159416	0.000661192	6	CDKN1A/AKT1/IFNG/NFKBIA/PIK3R2/TP53
GO:0015711	Organic Anion Transport	11/130	430/17913	0.00030149	0.00159416	0.000661192	11	ABCA1/AKT1/SLC7A11/PITPNC1/LDLR/PPARG/PRKAA2/PSAP/RXRA/SLC6A8/SLC7A5
GO:0022604	Regulation Of Cell Morphogenesis	11/130	430/17913	0.00030149	0.00159416	0.000661192	11	TWF2/CRK/CRKL/GSK3B/PTEN/RHOU/RAC1/CXCL12/VEGFA/CXCR4/SEMA7A
GO:0014068	Positive Regulation Of Phosphatidylinositol 3-Kinase Signaling	5/130	81/17913	0.0003071	0.00161672	0.000670551	5	SIRT1/IGF1/PIK3CG/SOX9/TEK
GO:0030510	Regulation Of Bmp Signaling Pathway	5/130	81/17913	0.0003071	0.00161672	0.000670551	5	HIPK2/SMAD2/SMAD4/SFRP1/SFRP4
GO:0046889	Positive Regulation Of Lipid Biosynthetic Process	5/130	81/17913	0.0003071	0.00161672	0.000670551	5	ADM/AKT1/IFNG/LDLR/SLC45A3
GO:0061053	Somite Development	5/130	81/17913	0.0003071	0.00161672	0.000670551	5	SMAD4/ATM/PRKDC/SFRP1/TP53
GO:0014034	Neural Crest Cell Fate Commitment	2/130	4/17913	0.000310617	0.00162289	0.000673107	2	SFRP1/SOX9
GO:0014834	Skeletal Muscle Satellite Cell Maintenance Involved In Skeletal Muscle Regeneration	2/130	4/17913	0.000310617	0.00162289	0.000673107	2	EZH2/IGF1
GO:0038146	Chemokine (C-X-C Motif) Ligand 12 Signaling Pathway	2/130	4/17913	0.000310617	0.00162289	0.000673107	2	CXCL12/CXCR4
GO:0060319	Primitive Erythrocyte Differentiation	2/130	4/17913	0.000310617	0.00162289	0.000673107	2	GATA2/VEGFA
GO:0060574	Intestinal Epithelial Cell Maturation	2/130	4/17913	0.000310617	0.00162289	0.000673107	2	CDKN1A/HIF1A
GO:0061209	Cell Proliferation Involved In Mesonephros Development	2/130	4/17913	0.000310617	0.00162289	0.000673107	2	GATA3/BMP2
GO:0042098	T Cell Proliferation	7/130	177/17913	0.000310966	0.00162289	0.000673107	7	CTNNB1/IGF1/IGFBP2/PIK3CG/TP53/VCAM1/FADD
GO:0043112	Receptor Metabolic Process	7/130	177/17913	0.000310966	0.00162289	0.000673107	7	ADM/GRB2/HIF1A/PPARG/ACKR3/SFRP4/VEGFA
GO:0031346	Positive Regulation Of Cell Projection Organization	10/130	362/17913	0.000312122	0.00162494	0.00067396	10	TWF2/EZH2/APC/NFE2L2/CCDC88A/RAC1/CXCL12/VEGFA/CXCR4/SEMA7A
GO:0005978	Glycogen Biosynthetic Process	4/130	45/17913	0.000313384	0.00162494	0.00067396	4	AKT1/GSK3B/IGF1/IRS1
GO:0009250	Glucan Biosynthetic Process	4/130	45/17913	0.000313384	0.00162494	0.00067396	4	AKT1/GSK3B/IGF1/IRS1
GO:0010463	Mesenchymal Cell Proliferation	4/130	45/17913	0.000313384	0.00162494	0.00067396	4	CTNNB1/BMP2/SOX9/VEGFA
GO:0032007	Negative Regulation Of Tor Signaling	4/130	45/17913	0.000313384	0.00162494	0.00067396	4	SIRT1/HIF1A/ATM/PRKAA2
GO:1903018	Regulation Of Glycoprotein Metabolic Process	4/130	45/17913	0.000313384	0.00162494	0.00067396	4	CTNNB1/IGF1/RAB1A/BCL2
GO:0032946	Positive Regulation Of Mononuclear Cell Proliferation	6/130	126/17913	0.000314686	0.00162819	0.000675305	6	CDKN1A/IGF1/IGFBP2/BCL2/VCAM1/FADD
GO:0051592	Response To Calcium Ion	6/130	126/17913	0.000314686	0.00162819	0.000675305	6	EGFR/FOS/PRKAA2/CCND1/WNK1/ADAM9
GO:0007369	Gastrulation	7/130	178/17913	0.000321769	0.00166305	0.000689765	7	CTNNB1/SMAD2/SMAD4/SFRP1/WNK1/SOX2/TP53
GO:0071158	Positive Regulation Of Cell Cycle Arrest	5/130	82/17913	0.000325158	0.00167876	0.000696283	5	CDKN1A/PLK2/ATM/TP53/BTG2
GO:0010663	Positive Regulation Of Striated Muscle Cell Apoptotic Process	3/130	19/17913	0.000332406	0.00170522	0.000707254	3	HMGCR/PTEN/TP53
GO:0010666	Positive Regulation Of Cardiac Muscle Cell Apoptotic Process	3/130	19/17913	0.000332406	0.00170522	0.000707254	3	HMGCR/PTEN/TP53
GO:0072079	Nephron Tubule Formation	3/130	19/17913	0.000332406	0.00170522	0.000707254	3	CTNNB1/GATA3/SOX9
GO:1905288	Vascular Associated Smooth Muscle Cell Apoptotic Process	3/130	19/17913	0.000332406	0.00170522	0.000707254	3	DNMT1/IGF1/PPARG
GO:1905459	Regulation Of Vascular Associated Smooth Muscle Cell Apoptotic Process	3/130	19/17913	0.000332406	0.00170522	0.000707254	3	DNMT1/IGF1/PPARG
GO:2000696	Regulation Of Epithelial Cell Differentiation Involved In Kidney Development	3/130	19/17913	0.000332406	0.00170522	0.000707254	3	YAP1/CTNNB1/GATA3
GO:0006984	Er-Nucleus Signaling Pathway	4/130	46/17913	0.000341314	0.00173613	0.000720074	4	GSK3B/NFE2L2/FBXW7/TP53
GO:0031648	Protein Destabilization	4/130	46/17913	0.000341314	0.00173613	0.000720074	4	SIRT1/FBXW7/PRKDC/BMP2
GO:0045687	Positive Regulation Of Glial Cell Differentiation	4/130	46/17913	0.000341314	0.00173613	0.000720074	4	PPARG/BMP2/TLR2/CXCR4
GO:0070231	T Cell Apoptotic Process	4/130	46/17913	0.000341314	0.00173613	0.000720074	4	AKT1/HIF1A/TP53/FADD
GO:0090199	Regulation Of Release Of Cytochrome C From Mitochondria	4/130	46/17913	0.000341314	0.00173613	0.000720074	4	AKT1/IGF1/PINK1/TP53
GO:1904036	Negative Regulation Of Epithelial Cell Apoptotic Process	4/130	46/17913	0.000341314	0.00173613	0.000720074	4	GATA2/GATA3/NFE2L2/TEK
GO:1990089	Response To Nerve Growth Factor	4/130	46/17913	0.000341314	0.00173613	0.000720074	4	CRK/AKT1/FOXO3/PTEN
GO:2000107	Negative Regulation Of Leukocyte Apoptotic Process	4/130	46/17913	0.000341314	0.00173613	0.000720074	4	MERTK/HIF1A/CXCL12/FADD
GO:0051494	Negative Regulation Of Cytoskeleton Organization	6/130	128/17913	0.000342474	0.00174019	0.000721759	6	TWF2/APC/STMN1/SMAD4/MET/TWF1
GO:0010507	Negative Regulation Of Autophagy	5/130	83/17913	0.000344009	0.00174247	0.000722706	5	AKT1/MET/BCL2/PINK1/TP53
GO:0045582	Positive Regulation Of T Cell Differentiation	5/130	83/17913	0.000344009	0.00174247	0.000722706	5	GATA3/IFNG/MYB/RARA/RUNX1
GO:0051492	Regulation Of Stress Fiber Assembly	5/130	83/17913	0.000344009	0.00174247	0.000722706	5	STMN1/MET/RAC1/ROCK1/SFRP1
GO:0019318	Hexose Metabolic Process	8/130	239/17913	0.000358599	0.00181447	0.000752566	8	AKT1/FOXO1/SIRT1/GSK3B/IGF1/IRS1/TP53/SLC45A3
GO:0042058	Regulation Of Epidermal Growth Factor Receptor Signaling Pathway	5/130	84/17913	0.000363675	0.00183629	0.000761619	5	SPRY2/EGFR/AKT1/GRB2/FBXW7
GO:0048477	Oogenesis	5/130	84/17913	0.000363675	0.00183629	0.000761619	5	CTNNB1/FOXO3/IGF1/ATM/BCL2
GO:0008542	Visual Learning	4/130	47/17913	0.000370982	0.00186731	0.000774486	4	SLC7A11/HIF1A/HMGCR/KRAS
GO:0045646	Regulation Of Erythrocyte Differentiation	4/130	47/17913	0.000370982	0.00186731	0.000774486	4	FOXO3/RBFOX2/GATA2/HIF1A
GO:0046638	Positive Regulation Of Alpha-Beta T Cell Differentiation	4/130	47/17913	0.000370982	0.00186731	0.000774486	4	IFNG/MYB/RARA/RUNX1
GO:0050921	Positive Regulation Of Chemotaxis	6/130	130/17913	0.00037215	0.00187124	0.000776114	6	MET/RAC1/CXCL12/WNK1/VEGFA/CXCR4
GO:0002697	Regulation Of Immune Effector Process	11/130	441/17913	0.000373403	0.00187558	0.000777915	11	CRK/CADM1/GATA2/GATA3/IFNG/MYB/PHB/PRKDC/RARA/SEMA7A/FADD
GO:0001942	Hair Follicle Development	5/130	85/17913	0.00038418	0.00191971	0.000796215	5	CTNNB1/EGFR/SMAD4/BCL2/SOX9
GO:0045185	Maintenance Of Protein Location	5/130	85/17913	0.00038418	0.00191971	0.000796215	5	TWF2/AKT1/NFKBIA/TWF1/PINK1
GO:0045844	Positive Regulation Of Striated Muscle Tissue Development	5/130	85/17913	0.00038418	0.00191971	0.000796215	5	YAP1/CTNNB1/HMGCR/IGF1/BCL2
GO:0048636	Positive Regulation Of Muscle Organ Development	5/130	85/17913	0.00038418	0.00191971	0.000796215	5	YAP1/CTNNB1/HMGCR/IGF1/BCL2
GO:0090049	Regulation Of Cell Migration Involved In Sprouting Angiogenesis	5/130	85/17913	0.00038418	0.00191971	0.000796215	5	PLK2/SPRED1/GATA2/FBXW7/VEGFA
GO:0002052	Positive Regulation Of Neuroblast Proliferation	3/130	20/17913	0.000388996	0.00193175	0.00080121	3	CTNNB1/HIF1A/VEGFA
GO:0002320	Lymphoid Progenitor Cell Differentiation	3/130	20/17913	0.000388996	0.00193175	0.00080121	3	GATA3/PRKDC/BCL2
GO:0034393	Positive Regulation Of Smooth Muscle Cell Apoptotic Process	3/130	20/17913	0.000388996	0.00193175	0.00080121	3	IFNG/PPARG/MAP2K4
GO:0035357	Peroxisome Proliferator Activated Receptor Signaling Pathway	3/130	20/17913	0.000388996	0.00193175	0.00080121	3	SIRT1/PPARG/RXRA
GO:0045821	Positive Regulation Of Glycolytic Process	3/130	20/17913	0.000388996	0.00193175	0.00080121	3	HIF1A/IGF1/PRKAA2
GO:0060602	Branch Elongation Of An Epithelium	3/130	20/17913	0.000388996	0.00193175	0.00080121	3	SPRY2/YAP1/SOX9
GO:0055088	Lipid Homeostasis	6/130	132/17913	0.000403802	0.00200321	0.000830848	6	ABCA1/SIRT1/LDLR/PPARG/FBXW7/PRKAA2
GO:1901863	Positive Regulation Of Muscle Tissue Development	5/130	86/17913	0.000405547	0.00200979	0.00083358	5	YAP1/CTNNB1/HMGCR/IGF1/BCL2
GO:0048839	Inner Ear Development	7/130	185/17913	0.000406115	0.00201054	0.000833891	7	SPRY2/GATA2/GATA3/PSAP/BMP2/SOX2/SOX9
GO:0046631	Alpha-Beta T Cell Activation	6/130	133/17913	0.000420396	0.00207911	0.000862328	6	GATA3/IFNG/MYB/RARA/BCL2/RUNX1
GO:0022404	Molting Cycle Process	5/130	87/17913	0.000427799	0.00210706	0.000873923	5	CTNNB1/EGFR/SMAD4/BCL2/SOX9
GO:0022405	Hair Cycle Process	5/130	87/17913	0.000427799	0.00210706	0.000873923	5	CTNNB1/EGFR/SMAD4/BCL2/SOX9
GO:0098773	Skin Epidermis Development	5/130	87/17913	0.000427799	0.00210706	0.000873923	5	CTNNB1/EGFR/SMAD4/BCL2/SOX9
GO:1903035	Negative Regulation Of Response To Wounding	5/130	87/17913	0.000427799	0.00210706	0.000873923	5	CDKN1A/CRK/HMGCR/PTEN/TFPI
GO:0000186	Activation Of Mapkk Activity	4/130	49/17913	0.000435777	0.00213762	0.000886596	4	CRK/CRKL/EGFR/ADAM9
GO:0045981	Positive Regulation Of Nucleotide Metabolic Process	4/130	49/17913	0.000435777	0.00213762	0.000886596	4	HIF1A/IGF1/PRKAA2/PINK1
GO:0090102	Cochlea Development	4/130	49/17913	0.000435777	0.00213762	0.000886596	4	GATA2/GATA3/PSAP/SOX9
GO:1900544	Positive Regulation Of Purine Nucleotide Metabolic Process	4/130	49/17913	0.000435777	0.00213762	0.000886596	4	HIF1A/IGF1/PRKAA2/PINK1
GO:0070665	Positive Regulation Of Leukocyte Proliferation	6/130	134/17913	0.000437519	0.00214398	0.000889233	6	CDKN1A/IGF1/IGFBP2/BCL2/VCAM1/FADD
GO:0002286	T Cell Activation Involved In Immune Response	5/130	88/17913	0.000450959	0.00218546	0.000906438	5	GATA3/IFNG/MYB/RARA/TP53
GO:0009791	Post-Embryonic Development	5/130	88/17913	0.000450959	0.00218546	0.000906438	5	GATA3/SMAD2/ATM/BCL2/VEGFA
GO:1904705	Regulation Of Vascular Smooth Muscle Cell Proliferation	5/130	88/17913	0.000450959	0.00218546	0.000906438	5	CDKN1A/DNMT1/IGF1/PPARG/PTEN
GO:1990874	Vascular Smooth Muscle Cell Proliferation	5/130	88/17913	0.000450959	0.00218546	0.000906438	5	CDKN1A/DNMT1/IGF1/PPARG/PTEN
GO:0030728	Ovulation	3/130	21/17913	0.000451428	0.00218546	0.000906438	3	FOXO3/SIRT1/PGR
GO:0032373	Positive Regulation Of Sterol Transport	3/130	21/17913	0.000451428	0.00218546	0.000906438	3	ABCA1/SIRT1/NFKBIA
GO:0032376	Positive Regulation Of Cholesterol Transport	3/130	21/17913	0.000451428	0.00218546	0.000906438	3	ABCA1/SIRT1/NFKBIA
GO:0051043	Regulation Of Membrane Protein Ectodomain Proteolysis	3/130	21/17913	0.000451428	0.00218546	0.000906438	3	IFNG/ROCK1/ADAM9
GO:0055093	Response To Hyperoxia	3/130	21/17913	0.000451428	0.00218546	0.000906438	3	CDKN1A/FOXO1/PPARG
GO:0060479	Lung Cell Differentiation	3/130	21/17913	0.000451428	0.00218546	0.000906438	3	YAP1/CTNNB1/SOX9
GO:1901798	Positive Regulation Of Signal Transduction By P53 Class Mediator	3/130	21/17913	0.000451428	0.00218546	0.000906438	3	SPRED1/ATM/RPL11
GO:2000269	Regulation Of Fibroblast Apoptotic Process	3/130	21/17913	0.000451428	0.00218546	0.000906438	3	PIK3CG/SFRP1/TP53
GO:0090263	Positive Regulation Of Canonical Wnt Signaling Pathway	6/130	135/17913	0.000455181	0.0021992	0.00091214	6	YAP1/EGFR/DKK2/SFRP1/SFRP4/WNK1
GO:2000241	Regulation Of Reproductive Process	6/130	135/17913	0.000455181	0.0021992	0.00091214	6	CTNNB1/IGF1/RXRA/SFRP1/SOX9/WDR77
GO:0001774	Microglial Cell Activation	4/130	50/17913	0.000471028	0.00226668	0.000940125	4	IFNG/LDLR/ATM/TLR2
GO:0002269	Leukocyte Activation Involved In Inflammatory Response	4/130	50/17913	0.000471028	0.00226668	0.000940125	4	IFNG/LDLR/ATM/TLR2
GO:0032873	Negative Regulation Of Stress-Activated Mapk Cascade	4/130	50/17913	0.000471028	0.00226668	0.000940125	4	AKT1/FOXO1/SFRP1/PINK1
GO:0070303	Negative Regulation Of Stress-Activated Protein Kinase Signaling Cascade	4/130	50/17913	0.000471028	0.00226668	0.000940125	4	AKT1/FOXO1/SFRP1/PINK1
GO:0006694	Steroid Biosynthetic Process	7/130	190/17913	0.000476537	0.00228861	0.000949224	7	ADM/SIRT1/HMGCR/IFNG/PRKAA2/BMP2/SP1
GO:0009749	Response To Glucose	7/130	190/17913	0.000476537	0.00228861	0.000949224	7	FOXO3/HIF1A/HMGCR/SMAD2/PRKAA2/PTEN/RAC1
GO:0002440	Production Of Molecular Mediator Of Immune Response	7/130	191/17913	0.000491725	0.0023592	0.0009785	7	CCR6/SIRT1/GATA3/ATM/PRKDC/TLR2/SEMA7A
GO:0035710	Cd4-Positive, Alpha-Beta T Cell Activation	5/130	90/17913	0.000500103	0.00238751	0.000990241	5	GATA3/IFNG/MYB/RARA/RUNX1
GO:0046634	Regulation Of Alpha-Beta T Cell Activation	5/130	90/17913	0.000500103	0.00238751	0.000990241	5	GATA3/IFNG/MYB/RARA/RUNX1
GO:0050764	Regulation Of Phagocytosis	5/130	90/17913	0.000500103	0.00238751	0.000990241	5	MERTK/GATA2/PPARG/PTEN/TLR2
GO:0061387	Regulation Of Extent Of Cell Growth	5/130	90/17913	0.000500103	0.00238751	0.000990241	5	TWF2/GSK3B/CXCL12/VEGFA/SEMA7A
GO:2001169	Regulation Of Atp Biosynthetic Process	5/130	90/17913	0.000500103	0.00238751	0.000990241	5	HIF1A/IGF1/PRKAA2/PINK1/TP53
GO:0071897	Dna Biosynthetic Process	7/130	192/17913	0.000507296	0.00241213	0.00100045	7	CDKN1A/CTNNB1/SIRT1/ATM/PHB/PPARG/TP53
GO:0035065	Regulation Of Histone Acetylation	4/130	51/17913	0.000508265	0.00241213	0.00100045	4	SIRT1/GATA2/GATA3/SMAD4
GO:0045599	Negative Regulation Of Fat Cell Differentiation	4/130	51/17913	0.000508265	0.00241213	0.00100045	4	FOXO1/SIRT1/GATA2/GATA3
GO:0050999	Regulation Of Nitric-Oxide Synthase Activity	4/130	51/17913	0.000508265	0.00241213	0.00100045	4	EGFR/AKT1/HIF1A/KRAS
GO:0070228	Regulation Of Lymphocyte Apoptotic Process	4/130	51/17913	0.000508265	0.00241213	0.00100045	4	HIF1A/PTEN/TP53/FADD
GO:0072132	Mesenchyme Morphogenesis	4/130	51/17913	0.000508265	0.00241213	0.00100045	4	SMAD2/SMAD4/BMP2/SOX9
GO:0038127	Erbb Signaling Pathway	6/130	138/17913	0.000511524	0.00242221	0.00100463	6	SPRY2/EGFR/AKT1/GRB2/FBXW7/SOX9
GO:0022614	Membrane To Membrane Docking	2/130	5/17913	0.000515231	0.00242221	0.00100463	2	ROCK1/VCAM1
GO:0042989	Sequestering Of Actin Monomers	2/130	5/17913	0.000515231	0.00242221	0.00100463	2	TWF2/TWF1
GO:0051097	Negative Regulation Of Helicase Activity	2/130	5/17913	0.000515231	0.00242221	0.00100463	2	SIRT1/TP53
GO:0071504	Cellular Response To Heparin	2/130	5/17913	0.000515231	0.00242221	0.00100463	2	SFRP1/SOX9
GO:0072656	Maintenance Of Protein Location In Mitochondrion	2/130	5/17913	0.000515231	0.00242221	0.00100463	2	AKT1/PINK1
GO:1903377	Negative Regulation Of Oxidative Stress-Induced Neuron Intrinsic Apoptotic Signaling Pathway	2/130	5/17913	0.000515231	0.00242221	0.00100463	2	HIF1A/PINK1
GO:1904885	Beta-Catenin Destruction Complex Assembly	2/130	5/17913	0.000515231	0.00242221	0.00100463	2	GSK3B/APC
GO:1905098	Negative Regulation Of Guanyl-Nucleotide Exchange Factor Activity	2/130	5/17913	0.000515231	0.00242221	0.00100463	2	STMN1/MET
GO:0030813	Positive Regulation Of Nucleotide Catabolic Process	3/130	22/17913	0.000519942	0.00242221	0.00100463	3	HIF1A/IGF1/PRKAA2
GO:0044321	Response To Leptin	3/130	22/17913	0.000519942	0.00242221	0.00100463	3	SIRT1/PTEN/CCND1
GO:0048714	Positive Regulation Of Oligodendrocyte Differentiation	3/130	22/17913	0.000519942	0.00242221	0.00100463	3	PPARG/TLR2/CXCR4
GO:0048799	Animal Organ Maturation	3/130	22/17913	0.000519942	0.00242221	0.00100463	3	GATA3/IGF1/BMP2
GO:0051000	Positive Regulation Of Nitric-Oxide Synthase Activity	3/130	22/17913	0.000519942	0.00242221	0.00100463	3	AKT1/HIF1A/KRAS
GO:0051197	Positive Regulation Of Coenzyme Metabolic Process	3/130	22/17913	0.000519942	0.00242221	0.00100463	3	HIF1A/IGF1/PRKAA2
GO:0061213	Positive Regulation Of Mesonephros Development	3/130	22/17913	0.000519942	0.00242221	0.00100463	3	GATA3/SOX9/VEGFA
GO:0090343	Positive Regulation Of Cell Aging	3/130	22/17913	0.000519942	0.00242221	0.00100463	3	SIRT1/KRAS/TP53
GO:1904666	Regulation Of Ubiquitin Protein Ligase Activity	3/130	22/17913	0.000519942	0.00242221	0.00100463	3	PTEN/RAB1A/RPL11
GO:2000773	Negative Regulation Of Cellular Senescence	3/130	22/17913	0.000519942	0.00242221	0.00100463	3	PLK2/SIRT1/PRKDC
GO:0045833	Negative Regulation Of Lipid Metabolic Process	5/130	91/17913	0.000526134	0.00244632	0.00101463	5	AKT1/SIRT1/PIK3CG/FBXW7/BMP2
GO:1901184	Regulation Of Erbb Signaling Pathway	5/130	91/17913	0.000526134	0.00244632	0.00101463	5	SPRY2/EGFR/AKT1/GRB2/FBXW7
GO:0050773	Regulation Of Dendrite Development	6/130	139/17913	0.000531463	0.00246457	0.0010222	6	PLK2/CRK/CRKL/EZH2/GSK3B/PTEN
GO:0071322	Cellular Response To Carbohydrate Stimulus	6/130	139/17913	0.000531463	0.00246457	0.0010222	6	FOXO3/HIF1A/HMGCR/PRKAA2/RAC1/MAP2K4
GO:0000226	Microtubule Cytoskeleton Organization	11/130	460/17913	0.000531595	0.00246457	0.0010222	11	SPRY2/PLK2/CTNNB1/GNAI1/GSK3B/APC/STMN1/MET/PRKAA2/RAC1/WEE1
GO:0007632	Visual Behavior	4/130	52/17913	0.00054755	0.00253124	0.00104985	4	SLC7A11/HIF1A/HMGCR/KRAS
GO:0051353	Positive Regulation Of Oxidoreductase Activity	4/130	52/17913	0.00054755	0.00253124	0.00104985	4	AKT1/HIF1A/IFNG/KRAS
GO:0097345	Mitochondrial Outer Membrane Permeabilization	4/130	52/17913	0.00054755	0.00253124	0.00104985	4	GSK3B/BCL2/TP53/YWHAZ
GO:2001022	Positive Regulation Of Response To Dna Damage Stimulus	5/130	92/17913	0.000553172	0.00255477	0.00105962	5	SPRED1/EGFR/SIRT1/ATM/PRKDC
GO:0006473	Protein Acetylation	7/130	195/17913	0.000556383	0.00256469	0.00106373	7	FOXO1/SIRT1/GATA2/GATA3/GSK3B/SMAD4/PRKAA2
GO:0009746	Response To Hexose	7/130	195/17913	0.000556383	0.00256469	0.00106373	7	FOXO3/HIF1A/HMGCR/SMAD2/PRKAA2/PTEN/RAC1
GO:0050714	Positive Regulation Of Protein Secretion	8/130	256/17913	0.000565391	0.00260372	0.00107992	8	EGFR/CADM1/GATA3/HIF1A/IGF1/RAC1/TLR2/ADAM9
GO:0032092	Positive Regulation Of Protein Binding	5/130	93/17913	0.00058124	0.00266651	0.00110596	5	PLK2/HIPK2/GSK3B/RPL11/BMP2
GO:0035282	Segmentation	5/130	93/17913	0.00058124	0.00266651	0.00110596	5	SMAD4/ATM/PRKDC/SFRP1/TP53
GO:0045621	Positive Regulation Of Lymphocyte Differentiation	5/130	93/17913	0.00058124	0.00266651	0.00110596	5	GATA3/IFNG/MYB/RARA/RUNX1
GO:1901800	Positive Regulation Of Proteasomal Protein Catabolic Process	5/130	93/17913	0.00058124	0.00266651	0.00110596	5	PLK2/AKT1/GSK3B/NFE2L2/FBXW7
GO:0050994	Regulation Of Lipid Catabolic Process	4/130	53/17913	0.000588946	0.00269929	0.00111956	4	AKT1/IRS1/LDLR/PIK3CG
GO:0007005	Mitochondrion Organization	11/130	466/17913	0.000591918	0.00271033	0.00112413	11	AKT1/GSK3B/HIF1A/IGF1/PHB/FBXW7/RHOU/BCL2/PINK1/TP53/YWHAZ
GO:0032878	Regulation Of Establishment Or Maintenance Of Cell Polarity	3/130	23/17913	0.000594773	0.00271309	0.00112528	3	GATA3/ROCK1/TEK
GO:0051570	Regulation Of Histone H3-K9 Methylation	3/130	23/17913	0.000594773	0.00271309	0.00112528	3	DNMT1/SIRT1/MYB
GO:0071404	Cellular Response To Low-Density Lipoprotein Particle Stimulus	3/130	23/17913	0.000594773	0.00271309	0.00112528	3	ABCA1/LDLR/PPARG
GO:0097150	Neuronal Stem Cell Population Maintenance	3/130	23/17913	0.000594773	0.00271309	0.00112528	3	FOXO1/FOXO3/SOX2
GO:0030316	Osteoclast Differentiation	5/130	94/17913	0.000610364	0.00277894	0.00115259	5	CTNNB1/FOS/IFNG/FBXW7/SFRP1
GO:0032231	Regulation Of Actin Filament Bundle Assembly	5/130	94/17913	0.000610364	0.00277894	0.00115259	5	STMN1/MET/RAC1/ROCK1/SFRP1
GO:0008203	Cholesterol Metabolic Process	6/130	143/17913	0.000617343	0.00280542	0.00116357	6	ABCA1/HMGCR/LDLR/PRKAA2/RXRA/SP1
GO:1903670	Regulation Of Sprouting Angiogenesis	6/130	143/17913	0.000617343	0.00280542	0.00116357	6	PLK2/SPRED1/GATA2/FBXW7/SEMA6A/VEGFA
GO:0006260	Dna Replication	8/130	260/17913	0.000625906	0.00283897	0.00117749	8	EGFR/ATM/FBXW7/CCDC88A/RAC1/MAP2K4/TP53/CCNE2
GO:0016579	Protein Deubiquitination	8/130	260/17913	0.000625906	0.00283897	0.00117749	8	GATA3/HIF1A/APC/SMAD2/SMAD4/NFKBIA/PTEN/TP53
GO:0090276	Regulation Of Peptide Hormone Secretion	7/130	199/17913	0.000627637	0.00284415	0.00117964	7	EGFR/HIF1A/HMGCR/IFNG/IRS1/RAC1/SFRP1
GO:0002763	Positive Regulation Of Myeloid Leukocyte Differentiation	4/130	54/17913	0.000632517	0.00286088	0.00118657	4	FOS/IFNG/RUNX1/FADD
GO:0010823	Negative Regulation Of Mitochondrion Organization	4/130	54/17913	0.000632517	0.00286088	0.00118657	4	AKT1/IGF1/PINK1/TP53
GO:0033273	Response To Vitamin	5/130	95/17913	0.000640568	0.00289458	0.00120055	5	EGFR/PPARG/RARA/CCND1/SFRP1
GO:0030073	Insulin Secretion	7/130	200/17913	0.000646536	0.00291607	0.00120947	7	HIF1A/HMGCR/IFNG/IRS1/SMAD2/RAC1/SFRP1
GO:0034284	Response To Monosaccharide	7/130	200/17913	0.000646536	0.00291607	0.00120947	7	FOXO3/HIF1A/HMGCR/SMAD2/PRKAA2/PTEN/RAC1
GO:0045665	Negative Regulation Of Neuron Differentiation	7/130	201/17913	0.000665884	0.00300053	0.0012445	7	PLK2/FOXO3/GSK3B/PTEN/SOX2/SOX9/THRB
GO:0002429	Immune Response-Activating Cell Surface Receptor Signaling Pathway	10/130	399/17913	0.000667208	0.00300368	0.00124581	10	CRK/CRKL/GATA3/GRB2/KRAS/PIK3R2/RAC1/BCL2/WNK1/RUNX1
GO:0097327	Response To Antineoplastic Agent	5/130	96/17913	0.00067188	0.00301854	0.00125197	5	CTNNB1/EGFR/FOXO1/FOXO3/ADAM9
GO:0002407	Dendritic Cell Chemotaxis	3/130	24/17913	0.000676148	0.00301854	0.00125197	3	CCR6/PIK3CG/CXCR4
GO:0042104	Positive Regulation Of Activated T Cell Proliferation	3/130	24/17913	0.000676148	0.00301854	0.00125197	3	IGF1/IGFBP2/FADD
GO:0043567	Regulation Of Insulin-Like Growth Factor Receptor Signaling Pathway	3/130	24/17913	0.000676148	0.00301854	0.00125197	3	IGF1/IGFBP2/BMP2
GO:0044346	Fibroblast Apoptotic Process	3/130	24/17913	0.000676148	0.00301854	0.00125197	3	PIK3CG/SFRP1/TP53
GO:0048643	Positive Regulation Of Skeletal Muscle Tissue Development	3/130	24/17913	0.000676148	0.00301854	0.00125197	3	CTNNB1/HMGCR/BCL2
GO:0060571	Morphogenesis Of An Epithelial Fold	3/130	24/17913	0.000676148	0.00301854	0.00125197	3	CTNNB1/EGFR/HIF1A
GO:1903020	Positive Regulation Of Glycoprotein Metabolic Process	3/130	24/17913	0.000676148	0.00301854	0.00125197	3	CTNNB1/IGF1/RAB1A
GO:2000178	Negative Regulation Of Neural Precursor Cell Proliferation	3/130	24/17913	0.000676148	0.00301854	0.00125197	3	GATA2/TP53/BTG2
GO:0000422	Autophagy Of Mitochondrion	4/130	55/17913	0.000678324	0.00301986	0.00125251	4	HIF1A/FBXW7/PINK1/TP53
GO:0002066	Columnar/Cuboidal Epithelial Cell Development	4/130	55/17913	0.000678324	0.00301986	0.00125251	4	CDKN1A/GSK3B/HIF1A/RARA
GO:0061726	Mitochondrion Disassembly	4/130	55/17913	0.000678324	0.00301986	0.00125251	4	HIF1A/FBXW7/PINK1/TP53
GO:0007596	Blood Coagulation	9/130	331/17913	0.000700437	0.00311543	0.00129215	9	MERTK/SLC7A11/GATA2/GATA3/NFE2L2/PIK3CG/RAC1/TFPI/YWHAZ
GO:0030038	Contractile Actin Filament Bundle Assembly	5/130	97/17913	0.000704323	0.00312694	0.00129693	5	STMN1/MET/RAC1/ROCK1/SFRP1
GO:0043149	Stress Fiber Assembly	5/130	97/17913	0.000704323	0.00312694	0.00129693	5	STMN1/MET/RAC1/ROCK1/SFRP1
GO:1902652	Secondary Alcohol Metabolic Process	6/130	147/17913	0.000713626	0.00316532	0.00131285	6	ABCA1/HMGCR/LDLR/PRKAA2/RXRA/SP1
GO:0030336	Negative Regulation Of Cell Migration	9/130	332/17913	0.000715608	0.00317119	0.00131528	9	SPRED1/AKT1/FOXO3/NFE2L2/PPARG/PTEN/BCL2/CXCL12/SFRP1
GO:0071356	Cellular Response To Tumor Necrosis Factor	8/130	266/17913	0.000726402	0.00321443	0.00133321	8	AKT1/FOXO3/SIRT1/GATA3/NFE2L2/NFKBIA/SFRP1/VCAM1
GO:0048705	Skeletal System Morphogenesis	7/130	204/17913	0.0007267	0.00321443	0.00133321	7	CTNNB1/SMAD2/RARA/SFRP1/SFRP4/SOX9/TEK
GO:0030301	Cholesterol Transport	5/130	98/17913	0.000737925	0.00326109	0.00135257	5	ABCA1/SIRT1/LDLR/NFKBIA/PPARG
GO:0008277	Regulation Of G Protein-Coupled Receptor Signaling Pathway	6/130	148/17913	0.000739419	0.00326171	0.00135282	6	ADM/STMN1/MET/PHB/RGS3/ROCK1
GO:0050770	Regulation Of Axonogenesis	6/130	148/17913	0.000739419	0.00326171	0.00135282	6	TWF2/GSK3B/PTEN/CXCL12/VEGFA/SEMA7A
GO:0050901	Leukocyte Tethering Or Rolling	3/130	25/17913	0.000764291	0.00334898	0.00138902	3	ROCK1/CXCL12/VCAM1
GO:0060740	Prostate Gland Epithelium Morphogenesis	3/130	25/17913	0.000764291	0.00334898	0.00138902	3	RXRA/SFRP1/SOX9
GO:1900739	Regulation Of Protein Insertion Into Mitochondrial Membrane Involved In Apoptotic Signaling Pathway	3/130	25/17913	0.000764291	0.00334898	0.00138902	3	BCL2/TP53/YWHAZ
GO:1900740	Positive Regulation Of Protein Insertion Into Mitochondrial Membrane Involved In Apoptotic Signaling Pathway	3/130	25/17913	0.000764291	0.00334898	0.00138902	3	BCL2/TP53/YWHAZ
GO:0035264	Multicellular Organism Growth	6/130	149/17913	0.000765928	0.00334898	0.00138902	6	IGF1/ATM/PLAG1/RARA/BCL2/TP53
GO:0033603	Positive Regulation Of Dopamine Secretion	2/130	6/17913	0.000769171	0.00334898	0.00138902	2	CXCL12/PINK1
GO:0050904	Diapedesis	2/130	6/17913	0.000769171	0.00334898	0.00138902	2	CRK/CRKL
GO:0061046	Regulation Of Branching Involved In Lung Morphogenesis	2/130	6/17913	0.000769171	0.00334898	0.00138902	2	CTNNB1/SOX9
GO:0071440	Regulation Of Histone H3-K14 Acetylation	2/130	6/17913	0.000769171	0.00334898	0.00138902	2	SIRT1/GATA3
GO:0071503	Response To Heparin	2/130	6/17913	0.000769171	0.00334898	0.00138902	2	SFRP1/SOX9
GO:1901727	Positive Regulation Of Histone Deacetylase Activity	2/130	6/17913	0.000769171	0.00334898	0.00138902	2	PINK1/VEGFA
GO:1904783	Positive Regulation Of Nmda Glutamate Receptor Activity	2/130	6/17913	0.000769171	0.00334898	0.00138902	2	IFNG/PINK1
GO:2000051	Negative Regulation Of Non-Canonical Wnt Signaling Pathway	2/130	6/17913	0.000769171	0.00334898	0.00138902	2	SFRP1/SFRP4
GO:2000138	Positive Regulation Of Cell Proliferation Involved In Heart Morphogenesis	2/130	6/17913	0.000769171	0.00334898	0.00138902	2	SMAD4/SOX9
GO:0035303	Regulation Of Dephosphorylation	7/130	206/17913	0.000769632	0.00334898	0.00138902	7	SPRED1/GSK3B/IFNG/ROCK1/BMP2/PINK1/WNK1
GO:0010665	Regulation Of Cardiac Muscle Cell Apoptotic Process	4/130	57/17913	0.000776906	0.00336846	0.0013971	4	HMGCR/NFE2L2/PTEN/TP53
GO:0022029	Telencephalon Cell Migration	4/130	57/17913	0.000776906	0.00336846	0.0013971	4	CTNNB1/EGFR/CXCL12/CXCR4
GO:0032507	Maintenance Of Protein Location In Cell	4/130	57/17913	0.000776906	0.00336846	0.0013971	4	TWF2/AKT1/TWF1/PINK1
GO:0045604	Regulation Of Epidermal Cell Differentiation	4/130	57/17913	0.000776906	0.00336846	0.0013971	4	EZH2/ROCK1/SFRP4/RUNX1
GO:0007599	Hemostasis	9/130	336/17913	0.000779005	0.00337149	0.00139836	9	MERTK/SLC7A11/GATA2/GATA3/NFE2L2/PIK3CG/RAC1/TFPI/YWHAZ
GO:0032259	Methylation	9/130	336/17913	0.000779005	0.00337149	0.00139836	9	CTNNB1/DNMT1/EZH2/SIRT1/FOS/GATA3/SMAD4/MYB/BTG2
GO:0050817	Coagulation	9/130	337/17913	0.00079555	0.00344	0.00142677	9	MERTK/SLC7A11/GATA2/GATA3/NFE2L2/PIK3CG/RAC1/TFPI/YWHAZ
GO:0046822	Regulation Of Nucleocytoplasmic Transport	5/130	100/17913	0.000808706	0.00349062	0.00144777	5	GSK3B/IFI27/IFNG/PIK3R2/TP53
GO:2001237	Negative Regulation Of Extrinsic Apoptotic Signaling Pathway	5/130	100/17913	0.000808706	0.00349062	0.00144777	5	YAP1/AKT1/IGF1/BCL2/FADD
GO:0007405	Neuroblast Proliferation	4/130	58/17913	0.000829808	0.00356891	0.00148024	4	CTNNB1/HIF1A/TP53/VEGFA
GO:0030521	Androgen Receptor Signaling Pathway	4/130	58/17913	0.000829808	0.00356891	0.00148024	4	CTNNB1/SIRT1/PHB/SFRP1
GO:0032370	Positive Regulation Of Lipid Transport	4/130	58/17913	0.000829808	0.00356891	0.00148024	4	ABCA1/SIRT1/MYB/NFKBIA
GO:1902110	Positive Regulation Of Mitochondrial Membrane Permeability Involved In Apoptotic Process	4/130	58/17913	0.000829808	0.00356891	0.00148024	4	GSK3B/BCL2/TP53/YWHAZ
GO:0016236	Macroautophagy	8/130	272/17913	0.000839526	0.00360749	0.00149624	8	AKT1/SIRT1/HIF1A/LAMP2/PRKAA2/RAB1A/PINK1/TP53
GO:0048675	Axon Extension	5/130	101/17913	0.000845939	0.00362857	0.00150498	5	TWF2/GSK3B/CXCL12/VEGFA/SEMA7A
GO:0055024	Regulation Of Cardiac Muscle Tissue Development	5/130	101/17913	0.000845939	0.00362857	0.00150498	5	YAP1/IGF1/SMAD4/PTEN/BMP2
GO:0002053	Positive Regulation Of Mesenchymal Cell Proliferation	3/130	26/17913	0.000859419	0.00366794	0.00152131	3	CTNNB1/SOX9/VEGFA
GO:0002360	T Cell Lineage Commitment	3/130	26/17913	0.000859419	0.00366794	0.00152131	3	PRKDC/BCL2/TP53
GO:0061037	Negative Regulation Of Cartilage Development	3/130	26/17913	0.000859419	0.00366794	0.00152131	3	CTNNB1/RARA/SOX9
GO:0061217	Regulation Of Mesonephros Development	3/130	26/17913	0.000859419	0.00366794	0.00152131	3	GATA3/SOX9/VEGFA
GO:0070168	Negative Regulation Of Biomineral Tissue Development	3/130	26/17913	0.000859419	0.00366794	0.00152131	3	HIF1A/ROCK1/SOX9
GO:0070646	Protein Modification By Small Protein Removal	8/130	273/17913	0.000859686	0.00366794	0.00152131	8	GATA3/HIF1A/APC/SMAD2/SMAD4/NFKBIA/PTEN/TP53
GO:0007411	Axon Guidance	7/130	210/17913	0.000861512	0.00367248	0.0015232	7	GATA3/GRB2/SMAD4/SEMA6A/CXCL12/VEGFA/CXCR4
GO:0071346	Cellular Response To Interferon-Gamma	6/130	153/17913	0.000879389	0.00374537	0.00155343	6	IFNG/MRC1/PPARG/TLR2/TP53/VCAM1
GO:0031623	Receptor Internalization	5/130	102/17913	0.000884434	0.00376015	0.00155956	5	ADM/GRB2/ACKR3/SFRP4/VEGFA
GO:0010662	Regulation Of Striated Muscle Cell Apoptotic Process	4/130	59/17913	0.000885201	0.00376015	0.00155956	4	HMGCR/NFE2L2/PTEN/TP53
GO:0033692	Cellular Polysaccharide Biosynthetic Process	4/130	59/17913	0.000885201	0.00376015	0.00155956	4	AKT1/GSK3B/IGF1/IRS1
GO:0002793	Positive Regulation Of Peptide Secretion	8/130	275/17913	0.000901174	0.00382463	0.0015863	8	EGFR/CADM1/GATA3/HIF1A/IGF1/RAC1/TLR2/ADAM9
GO:0031214	Biomineral Tissue Development	6/130	154/17913	0.00090968	0.00385733	0.00159986	6	FOXO1/HIF1A/IGF1/ROCK1/BMP2/SOX9
GO:0097485	Neuron Projection Guidance	7/130	212/17913	0.00091059	0.0038578	0.00160006	7	GATA3/GRB2/SMAD4/SEMA6A/CXCL12/VEGFA/CXCR4
GO:0014812	Muscle Cell Migration	5/130	103/17913	0.00092422	0.00390866	0.00162115	5	CRK/IGF1/NFE2L2/BCL2/ROCK1
GO:0032091	Negative Regulation Of Protein Binding	5/130	103/17913	0.00092422	0.00390866	0.00162115	5	AKT1/GSK3B/STMN1/MET/ROCK1
GO:0016125	Sterol Metabolic Process	6/130	155/17913	0.000940768	0.00394371	0.00163569	6	ABCA1/HMGCR/LDLR/PRKAA2/RXRA/SP1
GO:1903555	Regulation Of Tumor Necrosis Factor Superfamily Cytokine Production	6/130	155/17913	0.000940768	0.00394371	0.00163569	6	IFNG/IGF1/RARA/TRIM27/TLR2/FADD
GO:0002260	Lymphocyte Homeostasis	4/130	60/17913	0.00094315	0.00394371	0.00163569	4	AKT1/HIF1A/BCL2/FADD
GO:0002294	Cd4-Positive, Alpha-Beta T Cell Differentiation Involved In Immune Response	4/130	60/17913	0.00094315	0.00394371	0.00163569	4	GATA3/IFNG/MYB/RARA
GO:0009880	Embryonic Pattern Specification	4/130	60/17913	0.00094315	0.00394371	0.00163569	4	CTNNB1/SMAD2/SMAD4/SMAD5
GO:0010659	Cardiac Muscle Cell Apoptotic Process	4/130	60/17913	0.00094315	0.00394371	0.00163569	4	HMGCR/NFE2L2/PTEN/TP53
GO:0021885	Forebrain Cell Migration	4/130	60/17913	0.00094315	0.00394371	0.00163569	4	CTNNB1/EGFR/CXCL12/CXCR4
GO:0032371	Regulation Of Sterol Transport	4/130	60/17913	0.00094315	0.00394371	0.00163569	4	ABCA1/SIRT1/NFKBIA/PPARG
GO:0032374	Regulation Of Cholesterol Transport	4/130	60/17913	0.00094315	0.00394371	0.00163569	4	ABCA1/SIRT1/NFKBIA/PPARG
GO:0046324	Regulation Of Glucose Import	4/130	60/17913	0.00094315	0.00394371	0.00163569	4	AKT1/IGF1/IRS1/NFE2L2
GO:0046824	Positive Regulation Of Nucleocytoplasmic Transport	4/130	60/17913	0.00094315	0.00394371	0.00163569	4	GSK3B/IFNG/PIK3R2/TP53
GO:1902686	Mitochondrial Outer Membrane Permeabilization Involved In Programmed Cell Death	4/130	60/17913	0.00094315	0.00394371	0.00163569	4	GSK3B/BCL2/TP53/YWHAZ
GO:1905953	Negative Regulation Of Lipid Localization	4/130	60/17913	0.00094315	0.00394371	0.00163569	4	ABCA1/AKT1/NFKBIA/PPARG
GO:0005996	Monosaccharide Metabolic Process	8/130	277/17913	0.000944256	0.00394491	0.00163619	8	AKT1/FOXO1/SIRT1/GSK3B/IGF1/IRS1/TP53/SLC45A3
GO:0036336	Dendritic Cell Migration	3/130	27/17913	0.000961742	0.00400061	0.00165929	3	CCR6/PIK3CG/CXCR4
GO:0045671	Negative Regulation Of Osteoclast Differentiation	3/130	27/17913	0.000961742	0.00400061	0.00165929	3	CTNNB1/FBXW7/SFRP1
GO:0060512	Prostate Gland Morphogenesis	3/130	27/17913	0.000961742	0.00400061	0.00165929	3	RXRA/SFRP1/SOX9
GO:1905208	Negative Regulation Of Cardiocyte Differentiation	3/130	27/17913	0.000961742	0.00400061	0.00165929	3	EGFR/SMAD4/BMP2
GO:2001025	Positive Regulation Of Response To Drug	3/130	27/17913	0.000961742	0.00400061	0.00165929	3	FOXO3/CXCL12/PINK1
GO:0051346	Negative Regulation Of Hydrolase Activity	10/130	420/17913	0.000986389	0.0040996	0.00170035	10	SPRY2/SPRED1/AKT1/SIRT1/GSK3B/ROCK1/WNK1/TFPI/TP53/VEGFA
GO:0002287	Alpha-Beta T Cell Activation Involved In Immune Response	4/130	61/17913	0.00100372	0.00415727	0.00172427	4	GATA3/IFNG/MYB/RARA
GO:0002293	Alpha-Beta T Cell Differentiation Involved In Immune Response	4/130	61/17913	0.00100372	0.00415727	0.00172427	4	GATA3/IFNG/MYB/RARA
GO:0046635	Positive Regulation Of Alpha-Beta T Cell Activation	4/130	61/17913	0.00100372	0.00415727	0.00172427	4	IFNG/MYB/RARA/RUNX1
GO:1904377	Positive Regulation Of Protein Localization To Cell Periphery	4/130	61/17913	0.00100372	0.00415727	0.00172427	4	EGFR/AKT1/GNAI1/IFNG
GO:0000819	Sister Chromatid Segregation	6/130	157/17913	0.00100539	0.00416064	0.00172566	6	CTNNB1/PDS5B/APC/ATM/FBXW7/CDC27
GO:0045446	Endothelial Cell Differentiation	5/130	105/17913	0.00100777	0.00416332	0.00172677	5	CTNNB1/SMAD4/MET/ROCK1/CXCR4
GO:0051341	Regulation Of Oxidoreductase Activity	5/130	105/17913	0.00100777	0.00416332	0.00172677	5	EGFR/AKT1/HIF1A/IFNG/KRAS
GO:0016358	Dendrite Development	7/130	216/17913	0.00101536	0.00419106	0.00173828	7	PLK2/CRK/CRKL/EZH2/RBFOX2/GSK3B/PTEN
GO:0002285	Lymphocyte Activation Involved In Immune Response	6/130	158/17913	0.00103896	0.00428483	0.00177717	6	CCR6/GATA3/IFNG/MYB/RARA/TP53
GO:0055017	Cardiac Muscle Tissue Growth	5/130	106/17913	0.00105159	0.00430157	0.00178411	5	YAP1/IGF1/PTEN/RXRA/MAP2K4
GO:2000278	Regulation Of Dna Biosynthetic Process	5/130	106/17913	0.00105159	0.00430157	0.00178411	5	CDKN1A/CTNNB1/ATM/PPARG/TP53
GO:0010658	Striated Muscle Cell Apoptotic Process	4/130	62/17913	0.00106697	0.00430157	0.00178411	4	HMGCR/NFE2L2/PTEN/TP53
GO:0035794	Positive Regulation Of Mitochondrial Membrane Permeability	4/130	62/17913	0.00106697	0.00430157	0.00178411	4	GSK3B/BCL2/TP53/YWHAZ
GO:0051898	Negative Regulation Of Protein Kinase B Signaling	4/130	62/17913	0.00106697	0.00430157	0.00178411	4	AKT1/PHLPP2/SIRT1/PTEN
GO:0003180	Aortic Valve Morphogenesis	3/130	28/17913	0.00107147	0.00430157	0.00178411	3	GATA3/ROCK1/SOX9
GO:0031063	Regulation Of Histone Deacetylation	3/130	28/17913	0.00107147	0.00430157	0.00178411	3	PINK1/TP53/VEGFA
GO:0033688	Regulation Of Osteoblast Proliferation	3/130	28/17913	0.00107147	0.00430157	0.00178411	3	BCL2/SFRP1/BMP2
GO:0036296	Response To Increased Oxygen Levels	3/130	28/17913	0.00107147	0.00430157	0.00178411	3	CDKN1A/FOXO1/PPARG
GO:0045737	Positive Regulation Of Cyclin-Dependent Protein Serine/Threonine Kinase Activity	3/130	28/17913	0.00107147	0.00430157	0.00178411	3	EGFR/AKT1/CCND1
GO:0060765	Regulation Of Androgen Receptor Signaling Pathway	3/130	28/17913	0.00107147	0.00430157	0.00178411	3	SIRT1/PHB/SFRP1
GO:2000406	Positive Regulation Of T Cell Migration	3/130	28/17913	0.00107147	0.00430157	0.00178411	3	CXCL12/WNK1/FADD
GO:0002069	Columnar/Cuboidal Epithelial Cell Maturation	2/130	7/17913	0.00107172	0.00430157	0.00178411	2	CDKN1A/HIF1A
GO:0006924	Activation-Induced Cell Death Of T Cells	2/130	7/17913	0.00107172	0.00430157	0.00178411	2	AKT1/FADD
GO:0010887	Negative Regulation Of Cholesterol Storage	2/130	7/17913	0.00107172	0.00430157	0.00178411	2	ABCA1/PPARG
GO:0035630	Bone Mineralization Involved In Bone Maturation	2/130	7/17913	0.00107172	0.00430157	0.00178411	2	IGF1/BMP2
GO:0038026	Reelin-Mediated Signaling Pathway	2/130	7/17913	0.00107172	0.00430157	0.00178411	2	CRK/CRKL
GO:0046533	Negative Regulation Of Photoreceptor Cell Differentiation	2/130	7/17913	0.00107172	0.00430157	0.00178411	2	SOX9/THRB
GO:0048842	Positive Regulation Of Axon Extension Involved In Axon Guidance	2/130	7/17913	0.00107172	0.00430157	0.00178411	2	CXCL12/VEGFA
GO:0060017	Parathyroid Gland Development	2/130	7/17913	0.00107172	0.00430157	0.00178411	2	CRKL/GATA3
GO:0060449	Bud Elongation Involved In Lung Branching	2/130	7/17913	0.00107172	0.00430157	0.00178411	2	SPRY2/YAP1
GO:0060534	Trachea Cartilage Development	2/130	7/17913	0.00107172	0.00430157	0.00178411	2	RARA/SOX9
GO:0060687	Regulation Of Branching Involved In Prostate Gland Morphogenesis	2/130	7/17913	0.00107172	0.00430157	0.00178411	2	RXRA/SFRP1
GO:0071455	Cellular Response To Hyperoxia	2/130	7/17913	0.00107172	0.00430157	0.00178411	2	FOXO1/PPARG
GO:0072197	Ureter Morphogenesis	2/130	7/17913	0.00107172	0.00430157	0.00178411	2	GATA3/SOX9
GO:0097049	Motor Neuron Apoptotic Process	2/130	7/17913	0.00107172	0.00430157	0.00178411	2	MAP2K4/FADD
GO:1901299	Negative Regulation Of Hydrogen Peroxide-Mediated Programmed Cell Death	2/130	7/17913	0.00107172	0.00430157	0.00178411	2	MET/PINK1
GO:1904781	Positive Regulation Of Protein Localization To Centrosome	2/130	7/17913	0.00107172	0.00430157	0.00178411	2	GSK3B/APC
GO:1904798	Positive Regulation Of Core Promoter Binding	2/130	7/17913	0.00107172	0.00430157	0.00178411	2	CTNNB1/IFNG
GO:1905097	Regulation Of Guanyl-Nucleotide Exchange Factor Activity	2/130	7/17913	0.00107172	0.00430157	0.00178411	2	STMN1/MET
GO:1905460	Negative Regulation Of Vascular Associated Smooth Muscle Cell Apoptotic Process	2/130	7/17913	0.00107172	0.00430157	0.00178411	2	DNMT1/IGF1
GO:1990144	Intrinsic Apoptotic Signaling Pathway In Response To Hypoxia	2/130	7/17913	0.00107172	0.00430157	0.00178411	2	PINK1/TP53
GO:0050954	Sensory Perception Of Mechanical Stimulus	6/130	159/17913	0.00107338	0.00430157	0.00178411	6	SPRY2/PAX3/PSAP/CXCL12/THRB/CXCR4
GO:0055001	Muscle Cell Development	6/130	159/17913	0.00107338	0.00430157	0.00178411	6	ADM/IGF1/SMAD4/BCL2/MAP2K4/VEGFA
GO:0015918	Sterol Transport	5/130	107/17913	0.00109681	0.00438813	0.00182002	5	ABCA1/SIRT1/LDLR/NFKBIA/PPARG
GO:0022037	Metencephalon Development	5/130	107/17913	0.00109681	0.00438813	0.00182002	5	CRK/CRKL/EZH2/BCL2/TP53
GO:0019748	Secondary Metabolic Process	4/130	63/17913	0.00113297	0.00452529	0.00187691	4	SLC7A11/NFE2L2/BCL2/SP1
GO:0045600	Positive Regulation Of Fat Cell Differentiation	4/130	63/17913	0.00113297	0.00452529	0.00187691	4	AKT1/PPARG/SFRP1/BMP2
GO:0003018	Vascular Process In Circulatory System	6/130	161/17913	0.00114485	0.00456518	0.00189345	6	ADM/EGFR/AKT1/HMGCR/ROCK1/TEK
GO:0071706	Tumor Necrosis Factor Superfamily Cytokine Production	6/130	161/17913	0.00114485	0.00456518	0.00189345	6	IFNG/IGF1/RARA/TRIM27/TLR2/FADD
GO:0001844	Protein Insertion Into Mitochondrial Membrane Involved In Apoptotic Signaling Pathway	3/130	29/17913	0.00118879	0.0047318	0.00196256	3	BCL2/TP53/YWHAZ
GO:0070723	Response To Cholesterol	3/130	29/17913	0.00118879	0.0047318	0.00196256	3	ABCA1/LRP6/SMAD2
GO:0042303	Molting Cycle	5/130	109/17913	0.00119155	0.0047318	0.00196256	5	CTNNB1/EGFR/SMAD4/BCL2/SOX9
GO:0042633	Hair Cycle	5/130	109/17913	0.00119155	0.0047318	0.00196256	5	CTNNB1/EGFR/SMAD4/BCL2/SOX9
GO:1900371	Regulation Of Purine Nucleotide Biosynthetic Process	5/130	109/17913	0.00119155	0.0047318	0.00196256	5	HIF1A/IGF1/PRKAA2/PINK1/TP53
GO:0060135	Maternal Process Involved In Female Pregnancy	4/130	64/17913	0.00120178	0.00475674	0.0019729	4	AKT1/MMP7/PGR/RXRA
GO:1902108	Regulation Of Mitochondrial Membrane Permeability Involved In Apoptotic Process	4/130	64/17913	0.00120178	0.00475674	0.0019729	4	GSK3B/BCL2/TP53/YWHAZ
GO:1905710	Positive Regulation Of Membrane Permeability	4/130	64/17913	0.00120178	0.00475674	0.0019729	4	GSK3B/BCL2/TP53/YWHAZ
GO:2000378	Negative Regulation Of Reactive Oxygen Species Metabolic Process	4/130	64/17913	0.00120178	0.00475674	0.0019729	4	HIF1A/BCL2/PINK1/TP53
GO:0031032	Actomyosin Structure Organization	6/130	163/17913	0.00121991	0.00482455	0.00200103	6	STMN1/SMAD4/MET/RAC1/ROCK1/SFRP1
GO:1903320	Regulation Of Protein Modification By Small Protein Conjugation Or Removal	7/130	223/17913	0.00122134	0.00482624	0.00200173	7	CTNNB1/AKT1/FBXW7/PTEN/RAB1A/RPL11/PINK1
GO:0030808	Regulation Of Nucleotide Biosynthetic Process	5/130	110/17913	0.00124112	0.00489239	0.00202916	5	HIF1A/IGF1/PRKAA2/PINK1/TP53
GO:0032434	Regulation Of Proteasomal Ubiquitin-Dependent Protein Catabolic Process	5/130	110/17913	0.00124112	0.00489239	0.00202916	5	PLK2/AKT1/GSK3B/NFE2L2/RPL11
GO:1903578	Regulation Of Atp Metabolic Process	5/130	110/17913	0.00124112	0.00489239	0.00202916	5	HIF1A/IGF1/PRKAA2/PINK1/TP53
GO:0043122	Regulation Of I-Kappab Kinase/Nf-Kappab Signaling	7/130	224/17913	0.00125326	0.00493618	0.00204732	7	PLK2/CTNNB1/AKT1/SIRT1/PINK1/TLE1/FADD
GO:0045619	Regulation Of Lymphocyte Differentiation	6/130	164/17913	0.00125883	0.00495405	0.00205474	6	GATA3/IFNG/MYB/RARA/SFRP1/RUNX1
GO:0010743	Regulation Of Macrophage Derived Foam Cell Differentiation	3/130	30/17913	0.00131391	0.0051582	0.00213941	3	ABCA1/NFKBIA/PPARG
GO:0043372	Positive Regulation Of Cd4-Positive, Alpha-Beta T Cell Differentiation	3/130	30/17913	0.00131391	0.0051582	0.00213941	3	IFNG/MYB/RARA
GO:0046320	Regulation Of Fatty Acid Oxidation	3/130	30/17913	0.00131391	0.0051582	0.00213941	3	AKT1/IRS1/PPARG
GO:0016241	Regulation Of Macroautophagy	6/130	166/17913	0.0013395	0.00525381	0.00217907	6	AKT1/SIRT1/HIF1A/PRKAA2/PINK1/TP53
GO:0008645	Hexose Transmembrane Transport	5/130	112/17913	0.00134484	0.00525381	0.00217907	5	AKT1/IGF1/IRS1/NFE2L2/SLC45A3
GO:0060419	Heart Growth	5/130	112/17913	0.00134484	0.00525381	0.00217907	5	YAP1/IGF1/PTEN/RXRA/MAP2K4
GO:0000271	Polysaccharide Biosynthetic Process	4/130	66/17913	0.00134808	0.00525381	0.00217907	4	AKT1/GSK3B/IGF1/IRS1
GO:0002292	T Cell Differentiation Involved In Immune Response	4/130	66/17913	0.00134808	0.00525381	0.00217907	4	GATA3/IFNG/MYB/RARA
GO:0016239	Positive Regulation Of Macroautophagy	4/130	66/17913	0.00134808	0.00525381	0.00217907	4	SIRT1/HIF1A/PRKAA2/PINK1
GO:0051148	Negative Regulation Of Muscle Cell Differentiation	4/130	66/17913	0.00134808	0.00525381	0.00217907	4	DNMT1/EZH2/SMAD4/BMP2
GO:0061035	Regulation Of Cartilage Development	4/130	66/17913	0.00134808	0.00525381	0.00217907	4	CTNNB1/RARA/BMP2/SOX9
GO:1905207	Regulation Of Cardiocyte Differentiation	4/130	66/17913	0.00134808	0.00525381	0.00217907	4	EGFR/IGF1/SMAD4/BMP2
GO:0015849	Organic Acid Transport	8/130	293/17913	0.00135172	0.00525948	0.00218142	8	AKT1/SLC7A11/PPARG/PRKAA2/PSAP/RXRA/SLC6A8/SLC7A5
GO:0046942	Carboxylic Acid Transport	8/130	293/17913	0.00135172	0.00525948	0.00218142	8	AKT1/SLC7A11/PPARG/PRKAA2/PSAP/RXRA/SLC6A8/SLC7A5
GO:0071248	Cellular Response To Metal Ion	6/130	167/17913	0.00138129	0.0053702	0.00222734	6	EGFR/AKT1/FOS/NFE2L2/PRKAA2/WNK1
GO:0010959	Regulation Of Metal Ion Transport	9/130	365/17913	0.00138896	0.00539564	0.00223789	9	CTNNB1/AKT1/PIK3CG/PTEN/BCL2/TRIM27/CXCL12/WNK1/CXCR4
GO:1903825	Organic Acid Transmembrane Transport	5/130	113/17913	0.00139903	0.00542603	0.0022505	5	AKT1/SLC7A11/PRKAA2/SLC6A8/SLC7A5
GO:1905039	Carboxylic Acid Transmembrane Transport	5/130	113/17913	0.00139903	0.00542603	0.0022505	5	AKT1/SLC7A11/PRKAA2/SLC6A8/SLC7A5
GO:0032071	Regulation Of Endodeoxyribonuclease Activity	2/130	8/17913	0.00142217	0.005463	0.00226583	2	AKT1/SIRT1
GO:0032906	Transforming Growth Factor Beta2 Production	2/130	8/17913	0.00142217	0.005463	0.00226583	2	HIF1A/SMAD4
GO:0032909	Regulation Of Transforming Growth Factor Beta2 Production	2/130	8/17913	0.00142217	0.005463	0.00226583	2	HIF1A/SMAD4
GO:0036289	Peptidyl-Serine Autophosphorylation	2/130	8/17913	0.00142217	0.005463	0.00226583	2	ATM/PINK1
GO:0044154	Histone H3-K14 Acetylation	2/130	8/17913	0.00142217	0.005463	0.00226583	2	SIRT1/GATA3
GO:0060215	Primitive Hemopoiesis	2/130	8/17913	0.00142217	0.005463	0.00226583	2	GATA2/VEGFA
GO:0061476	Response To Anticoagulant	2/130	8/17913	0.00142217	0.005463	0.00226583	2	SFRP1/SOX9
GO:0072033	Renal Vesicle Formation	2/130	8/17913	0.00142217	0.005463	0.00226583	2	CTNNB1/SOX9
GO:0090045	Positive Regulation Of Deacetylase Activity	2/130	8/17913	0.00142217	0.005463	0.00226583	2	PINK1/VEGFA
GO:1902669	Positive Regulation Of Axon Guidance	2/130	8/17913	0.00142217	0.005463	0.00226583	2	CXCL12/VEGFA
GO:1904796	Regulation Of Core Promoter Binding	2/130	8/17913	0.00142217	0.005463	0.00226583	2	CTNNB1/IFNG
GO:2000617	Positive Regulation Of Histone H3-K9 Acetylation	2/130	8/17913	0.00142217	0.005463	0.00226583	2	GATA3/SMAD4
GO:0045669	Positive Regulation Of Osteoblast Differentiation	4/130	67/17913	0.00142571	0.00547221	0.00226965	4	CTNNB1/IGF1/SMAD5/BMP2
GO:0016601	Rac Protein Signal Transduction	3/130	31/17913	0.00144702	0.00553197	0.00229444	3	CRK/KRAS/RHOU
GO:0033687	Osteoblast Proliferation	3/130	31/17913	0.00144702	0.00553197	0.00229444	3	BCL2/SFRP1/BMP2
GO:0045648	Positive Regulation Of Erythrocyte Differentiation	3/130	31/17913	0.00144702	0.00553197	0.00229444	3	FOXO3/GATA2/HIF1A
GO:0051204	Protein Insertion Into Mitochondrial Membrane	3/130	31/17913	0.00144702	0.00553197	0.00229444	3	BCL2/TP53/YWHAZ
GO:2000758	Positive Regulation Of Peptidyl-Lysine Acetylation	3/130	31/17913	0.00144702	0.00553197	0.00229444	3	GATA3/SMAD4/PRKAA2
GO:0015749	Monosaccharide Transmembrane Transport	5/130	114/17913	0.00145482	0.00555738	0.00230497	5	AKT1/IGF1/IRS1/NFE2L2/SLC45A3
GO:0046328	Regulation Of Jnk Cascade	6/130	169/17913	0.00146786	0.0055983	0.00232195	6	EGFR/AKT1/HIPK2/IGF1R/SFRP1/PINK1
GO:0050796	Regulation Of Insulin Secretion	6/130	169/17913	0.00146786	0.0055983	0.00232195	6	HIF1A/HMGCR/IFNG/IRS1/RAC1/SFRP1
GO:0032984	Protein-Containing Complex Disassembly	8/130	298/17913	0.00150434	0.00573167	0.00237726	8	TWF2/CTNNB1/GSK3B/APC/IGF1R/LAMP2/STMN1/LRP6
GO:0032436	Positive Regulation Of Proteasomal Ubiquitin-Dependent Protein Catabolic Process	4/130	68/17913	0.00150639	0.00573167	0.00237726	4	PLK2/AKT1/GSK3B/NFE2L2
GO:0046323	Glucose Import	4/130	68/17913	0.00150639	0.00573167	0.00237726	4	AKT1/IGF1/IRS1/NFE2L2
GO:0017015	Regulation Of Transforming Growth Factor Beta Receptor Signaling Pathway	5/130	115/17913	0.00151223	0.0057419	0.00238151	5	SIRT1/HIPK2/SMAD2/SMAD4/TP53
GO:0051153	Regulation Of Striated Muscle Cell Differentiation	5/130	115/17913	0.00151223	0.0057419	0.00238151	5	EZH2/IGF1/SMAD4/BCL2/BMP2
GO:0008154	Actin Polymerization Or Depolymerization	6/130	170/17913	0.00151266	0.0057419	0.00238151	6	TWF2/GRB2/TWF1/RAC1/TRIM27/CXCL12
GO:0010921	Regulation Of Phosphatase Activity	6/130	171/17913	0.0015585	0.00591124	0.00245174	6	SPRED1/GSK3B/IFNG/ROCK1/BMP2/WNK1
GO:0043543	Protein Acylation	7/130	233/17913	0.00157092	0.00594571	0.00246604	7	FOXO1/SIRT1/GATA2/GATA3/GSK3B/SMAD4/PRKAA2
GO:0032273	Positive Regulation Of Protein Polymerization	5/130	116/17913	0.00157129	0.00594571	0.00246604	5	GRB2/MET/RAC1/TRIM27/PINK1
GO:0034219	Carbohydrate Transmembrane Transport	5/130	116/17913	0.00157129	0.00594571	0.00246604	5	AKT1/IGF1/IRS1/NFE2L2/SLC45A3
GO:0003176	Aortic Valve Development	3/130	32/17913	0.00158829	0.00597973	0.00248015	3	GATA3/ROCK1/SOX9
GO:0009954	Proximal/Distal Pattern Formation	3/130	32/17913	0.00158829	0.00597973	0.00248015	3	CTNNB1/HOXA9/HOXA10
GO:0070232	Regulation Of T Cell Apoptotic Process	3/130	32/17913	0.00158829	0.00597973	0.00248015	3	HIF1A/TP53/FADD
GO:0071276	Cellular Response To Cadmium Ion	3/130	32/17913	0.00158829	0.00597973	0.00248015	3	EGFR/AKT1/FOS
GO:0097421	Liver Regeneration	3/130	32/17913	0.00158829	0.00597973	0.00248015	3	EGFR/EZH2/CCND1
GO:1903955	Positive Regulation Of Protein Targeting To Mitochondrion	3/130	32/17913	0.00158829	0.00597973	0.00248015	3	FBXW7/RHOU/PINK1
GO:0031110	Regulation Of Microtubule Polymerization Or Depolymerization	4/130	69/17913	0.00159021	0.00597973	0.00248015	4	APC/STMN1/MET/RAC1
GO:0048662	Negative Regulation Of Smooth Muscle Cell Proliferation	4/130	69/17913	0.00159021	0.00597973	0.00248015	4	CDKN1A/IFNG/PPARG/PTEN
GO:0051656	Establishment Of Organelle Localization	10/130	448/17913	0.0015973	0.00600171	0.00248926	10	SPRY2/CTNNB1/GATA2/GSK3B/HIF1A/ATM/PIK3CG/RAB1A/PINK1/YWHAZ
GO:0006898	Receptor-Mediated Endocytosis	8/130	301/17913	0.00160229	0.00601576	0.00249509	8	ADM/GRB2/LDLR/MRC1/ACKR3/RAC1/SFRP4/VEGFA
GO:1903844	Regulation Of Cellular Response To Transforming Growth Factor Beta Stimulus	5/130	117/17913	0.00163203	0.00612264	0.00253942	5	SIRT1/HIPK2/SMAD2/SMAD4/TP53
GO:0006913	Nucleocytoplasmic Transport	8/130	302/17913	0.00163604	0.00613292	0.00254368	8	CDKN1A/AKT1/GSK3B/IFI27/IFNG/NFKBIA/PIK3R2/TP53
GO:0034341	Response To Interferon-Gamma	6/130	173/17913	0.00165334	0.00619296	0.00256859	6	IFNG/MRC1/PPARG/TLR2/TP53/VCAM1
GO:0033045	Regulation Of Sister Chromatid Segregation	4/130	70/17913	0.00167722	0.00627751	0.00260365	4	CTNNB1/APC/ATM/CDC27
GO:0018205	Peptidyl-Lysine Modification	9/130	376/17913	0.0017027	0.00636796	0.00264117	9	CTNNB1/DNMT1/EZH2/SIRT1/GATA2/GATA3/SMAD4/MYB/PRKAA2
GO:0034248	Regulation Of Cellular Amide Metabolic Process	10/130	452/17913	0.00170542	0.00637315	0.00264332	10	AKT1/FOXO3/SLC7A11/IGF1/NFE2L2/RARA/ROCK1/RXRA/PINK1/BTG2
GO:0010039	Response To Iron Ion	3/130	33/17913	0.00173792	0.00646951	0.00268329	3	HIF1A/CCND1/BCL2
GO:0016242	Negative Regulation Of Macroautophagy	3/130	33/17913	0.00173792	0.00646951	0.00268329	3	AKT1/PINK1/TP53
GO:0036314	Response To Sterol	3/130	33/17913	0.00173792	0.00646951	0.00268329	3	ABCA1/LRP6/SMAD2
GO:0045736	Negative Regulation Of Cyclin-Dependent Protein Serine/Threonine Kinase Activity	3/130	33/17913	0.00173792	0.00646951	0.00268329	3	CDKN1A/APC/PTEN
GO:0048147	Negative Regulation Of Fibroblast Proliferation	3/130	33/17913	0.00173792	0.00646951	0.00268329	3	PPARG/SFRP1/TP53
GO:0051169	Nuclear Transport	8/130	305/17913	0.00174069	0.00647482	0.00268549	8	CDKN1A/AKT1/GSK3B/IFI27/IFNG/NFKBIA/PIK3R2/TP53
GO:0005977	Glycogen Metabolic Process	4/130	71/17913	0.00176748	0.00655927	0.00272052	4	AKT1/GSK3B/IGF1/IRS1
GO:0034637	Cellular Carbohydrate Biosynthetic Process	4/130	71/17913	0.00176748	0.00655927	0.00272052	4	AKT1/GSK3B/IGF1/IRS1
GO:0043407	Negative Regulation Of Map Kinase Activity	4/130	71/17913	0.00176748	0.00655927	0.00272052	4	SPRED1/HMGCR/RGS3/SFRP1
GO:0007440	Foregut Morphogenesis	2/130	9/17913	0.00181982	0.00667638	0.00276909	2	CTNNB1/SMAD2
GO:0032627	Interleukin-23 Production	2/130	9/17913	0.00181982	0.00667638	0.00276909	2	IFNG/RAC1
GO:0032667	Regulation Of Interleukin-23 Production	2/130	9/17913	0.00181982	0.00667638	0.00276909	2	IFNG/RAC1
GO:0036462	Trail-Activated Apoptotic Signaling Pathway	2/130	9/17913	0.00181982	0.00667638	0.00276909	2	PTEN/FADD
GO:0046532	Regulation Of Photoreceptor Cell Differentiation	2/130	9/17913	0.00181982	0.00667638	0.00276909	2	SOX9/THRB
GO:0048617	Embryonic Foregut Morphogenesis	2/130	9/17913	0.00181982	0.00667638	0.00276909	2	CTNNB1/SMAD2
GO:0048865	Stem Cell Fate Commitment	2/130	9/17913	0.00181982	0.00667638	0.00276909	2	SFRP1/SOX9
GO:0060768	Regulation Of Epithelial Cell Proliferation Involved In Prostate Gland Development	2/130	9/17913	0.00181982	0.00667638	0.00276909	2	CTNNB1/WDR77
GO:0061026	Cardiac Muscle Tissue Regeneration	2/130	9/17913	0.00181982	0.00667638	0.00276909	2	CDKN1A/YAP1
GO:0061072	Iris Morphogenesis	2/130	9/17913	0.00181982	0.00667638	0.00276909	2	HIPK2/HIF1A
GO:0070417	Cellular Response To Cold	2/130	9/17913	0.00181982	0.00667638	0.00276909	2	FOXO1/NFKBIA
GO:0097084	Vascular Smooth Muscle Cell Development	2/130	9/17913	0.00181982	0.00667638	0.00276909	2	ADM/VEGFA
GO:1903147	Negative Regulation Of Autophagy Of Mitochondrion	2/130	9/17913	0.00181982	0.00667638	0.00276909	2	PINK1/TP53
GO:1990314	Cellular Response To Insulin-Like Growth Factor Stimulus	2/130	9/17913	0.00181982	0.00667638	0.00276909	2	CRK/PTEN
GO:2000270	Negative Regulation Of Fibroblast Apoptotic Process	2/130	9/17913	0.00181982	0.00667638	0.00276909	2	PIK3CG/SFRP1
GO:0006073	Cellular Glucan Metabolic Process	4/130	72/17913	0.00186105	0.00680691	0.00282323	4	AKT1/GSK3B/IGF1/IRS1
GO:0044042	Glucan Metabolic Process	4/130	72/17913	0.00186105	0.00680691	0.00282323	4	AKT1/GSK3B/IGF1/IRS1
GO:0050772	Positive Regulation Of Axonogenesis	4/130	72/17913	0.00186105	0.00680691	0.00282323	4	TWF2/CXCL12/VEGFA/SEMA7A
GO:0051651	Maintenance Of Location In Cell	4/130	72/17913	0.00186105	0.00680691	0.00282323	4	TWF2/AKT1/TWF1/PINK1
GO:0016311	Dephosphorylation	10/130	458/17913	0.00187866	0.00686611	0.00284778	10	SPRED1/GSK3B/IFNG/PTEN/PTPN7/BCL2/ROCK1/BMP2/PINK1/WNK1
GO:0002687	Positive Regulation Of Leukocyte Migration	5/130	121/17913	0.00189236	0.00689308	0.00285897	5	RAC1/CXCL12/WNK1/VEGFA/FADD
GO:0090101	Negative Regulation Of Transmembrane Receptor Protein Serine/Threonine Kinase Signaling Pathway	5/130	121/17913	0.00189236	0.00689308	0.00285897	5	SIRT1/HIPK2/SMAD2/SFRP1/TP53
GO:0010464	Regulation Of Mesenchymal Cell Proliferation	3/130	34/17913	0.00189606	0.00689308	0.00285897	3	CTNNB1/SOX9/VEGFA
GO:0043276	Anoikis	3/130	34/17913	0.00189606	0.00689308	0.00285897	3	AKT1/BCL2/TLE1
GO:0048536	Spleen Development	3/130	34/17913	0.00189606	0.00689308	0.00285897	3	PRKDC/BCL2/FADD
GO:1904030	Negative Regulation Of Cyclin-Dependent Protein Kinase Activity	3/130	34/17913	0.00189606	0.00689308	0.00285897	3	CDKN1A/APC/PTEN
GO:2000403	Positive Regulation Of Lymphocyte Migration	3/130	34/17913	0.00189606	0.00689308	0.00285897	3	CXCL12/WNK1/FADD
GO:0003208	Cardiac Ventricle Morphogenesis	4/130	73/17913	0.00195801	0.00710757	0.00294793	4	GATA3/HIF1A/SMAD4/RXRA
GO:0007492	Endoderm Development	4/130	73/17913	0.00195801	0.00710757	0.00294793	4	CTNNB1/SMAD2/SMAD4/SOX2
GO:0007006	Mitochondrial Membrane Organization	5/130	122/17913	0.00196193	0.00711641	0.0029516	5	GSK3B/BCL2/PINK1/TP53/YWHAZ
GO:0061448	Connective Tissue Development	7/130	243/17913	0.00199406	0.00722752	0.00299768	7	CTNNB1/SIRT1/HIF1A/SMAD5/RARA/BMP2/SOX9
GO:0046902	Regulation Of Mitochondrial Membrane Permeability	4/130	74/17913	0.00205841	0.00744344	0.00308723	4	GSK3B/BCL2/TP53/YWHAZ
GO:0003203	Endocardial Cushion Morphogenesis	3/130	35/17913	0.0020629	0.00744344	0.00308723	3	SMAD4/BMP2/SOX9
GO:0030224	Monocyte Differentiation	3/130	35/17913	0.0020629	0.00744344	0.00308723	3	PPARG/SP3/VEGFA
GO:0045740	Positive Regulation Of Dna Replication	3/130	35/17913	0.0020629	0.00744344	0.00308723	3	EGFR/RAC1/MAP2K4
GO:0045923	Positive Regulation Of Fatty Acid Metabolic Process	3/130	35/17913	0.0020629	0.00744344	0.00308723	3	IRS1/PPARG/SLC45A3
GO:1903131	Mononuclear Cell Differentiation	3/130	35/17913	0.0020629	0.00744344	0.00308723	3	PPARG/SP3/VEGFA
GO:0050730	Regulation Of Peptidyl-Tyrosine Phosphorylation	7/130	245/17913	0.00208838	0.00752973	0.00312302	7	EGFR/IFNG/IGF1/FBXW7/SFRP1/TP53/VEGFA
GO:0003158	Endothelium Development	5/130	124/17913	0.00210665	0.00758994	0.003148	5	CTNNB1/SMAD4/MET/ROCK1/CXCR4
GO:0051216	Cartilage Development	6/130	182/17913	0.00213555	0.00768829	0.00318879	6	CTNNB1/HIF1A/SMAD5/RARA/BMP2/SOX9
GO:0006110	Regulation Of Glycolytic Process	4/130	75/17913	0.00216231	0.00777883	0.00322634	4	HIF1A/IGF1/PRKAA2/TP53
GO:0035296	Regulation Of Tube Diameter	5/130	125/17913	0.00218187	0.00783164	0.00324824	5	ADM/EGFR/AKT1/HMGCR/ROCK1
GO:0046887	Positive Regulation Of Hormone Secretion	5/130	125/17913	0.00218187	0.00783164	0.00324824	5	EGFR/HIF1A/SMAD4/MYB/RAC1
GO:0097746	Regulation Of Blood Vessel Diameter	5/130	125/17913	0.00218187	0.00783164	0.00324824	5	ADM/EGFR/AKT1/HMGCR/ROCK1
GO:0060759	Regulation Of Response To Cytokine Stimulus	6/130	183/17913	0.00219504	0.00787306	0.00326542	6	HIF1A/IFNG/PPARG/TLR2/RUNX1/FADD
GO:0000578	Embryonic Axis Specification	3/130	36/17913	0.00223859	0.0079758	0.00330804	3	CTNNB1/SMAD2/SMAD4
GO:0010742	Macrophage Derived Foam Cell Differentiation	3/130	36/17913	0.00223859	0.0079758	0.00330804	3	ABCA1/NFKBIA/PPARG
GO:0031076	Embryonic Camera-Type Eye Development	3/130	36/17913	0.00223859	0.0079758	0.00330804	3	HIPK2/RARA/SP3
GO:0033144	Negative Regulation Of Intracellular Steroid Hormone Receptor Signaling Pathway	3/130	36/17913	0.00223859	0.0079758	0.00330804	3	SIRT1/PHB/SFRP1
GO:0046825	Regulation Of Protein Export From Nucleus	3/130	36/17913	0.00223859	0.0079758	0.00330804	3	GSK3B/IFI27/TP53
GO:0071634	Regulation Of Transforming Growth Factor Beta Production	3/130	36/17913	0.00223859	0.0079758	0.00330804	3	HIF1A/SMAD4/MYB
GO:0090077	Foam Cell Differentiation	3/130	36/17913	0.00223859	0.0079758	0.00330804	3	ABCA1/NFKBIA/PPARG
GO:1900026	Positive Regulation Of Substrate Adhesion-Dependent Cell Spreading	3/130	36/17913	0.00223859	0.0079758	0.00330804	3	CRK/CRKL/RAC1
GO:2000516	Positive Regulation Of Cd4-Positive, Alpha-Beta T Cell Activation	3/130	36/17913	0.00223859	0.0079758	0.00330804	3	IFNG/MYB/RARA
GO:0010749	Regulation Of Nitric Oxide Mediated Signal Transduction	2/130	10/17913	0.00226398	0.00801883	0.00332588	2	EGFR/VEGFA
GO:0032070	Regulation Of Deoxyribonuclease Activity	2/130	10/17913	0.00226398	0.00801883	0.00332588	2	AKT1/SIRT1
GO:0045792	Negative Regulation Of Cell Size	2/130	10/17913	0.00226398	0.00801883	0.00332588	2	AKT1/PTEN
GO:1901725	Regulation Of Histone Deacetylase Activity	2/130	10/17913	0.00226398	0.00801883	0.00332588	2	PINK1/VEGFA
GO:1903800	Positive Regulation Of Production Of Mirnas Involved In Gene Silencing By Mirna	2/130	10/17913	0.00226398	0.00801883	0.00332588	2	EGFR/TP53
GO:1904338	Regulation Of Dopaminergic Neuron Differentiation	2/130	10/17913	0.00226398	0.00801883	0.00332588	2	GSK3B/SFRP1
GO:1904779	Regulation Of Protein Localization To Centrosome	2/130	10/17913	0.00226398	0.00801883	0.00332588	2	GSK3B/APC
GO:2001054	Negative Regulation Of Mesenchymal Cell Apoptotic Process	2/130	10/17913	0.00226398	0.00801883	0.00332588	2	HIF1A/SOX9
GO:0050804	Modulation Of Chemical Synaptic Transmission	9/130	393/17913	0.00229725	0.00813067	0.00337227	9	PLK2/EGFR/SLC7A11/GNAI1/GSK3B/KRAS/PTEN/RARA/PINK1
GO:0099177	Regulation Of Trans-Synaptic Signaling	9/130	394/17913	0.0023368	0.00826457	0.00342781	9	PLK2/EGFR/SLC7A11/GNAI1/GSK3B/KRAS/PTEN/RARA/PINK1
GO:0030279	Negative Regulation Of Ossification	4/130	77/17913	0.00238087	0.00839646	0.00348251	4	HIF1A/BCL2/SFRP1/SOX9
GO:0030811	Regulation Of Nucleotide Catabolic Process	4/130	77/17913	0.00238087	0.00839646	0.00348251	4	HIF1A/IGF1/PRKAA2/TP53
GO:0061418	Regulation Of Transcription From Rna Polymerase Ii Promoter In Response To Hypoxia	4/130	77/17913	0.00238087	0.00839646	0.00348251	4	HIF1A/NFE2L2/TP53/VEGFA
GO:0050920	Regulation Of Chemotaxis	6/130	186/17913	0.00238106	0.00839646	0.00348251	6	MET/RAC1/CXCL12/WNK1/VEGFA/CXCR4
GO:0090257	Regulation Of Muscle System Process	7/130	251/17913	0.00239219	0.00842954	0.00349623	7	FOXO1/FOXO3/IGF1/SMAD4/PIK3CG/TWF1/ROCK1
GO:0045667	Regulation Of Osteoblast Differentiation	5/130	128/17913	0.00241928	0.00847713	0.00351597	5	CTNNB1/IGF1/SMAD5/SFRP1/BMP2
GO:0071333	Cellular Response To Glucose Stimulus	5/130	128/17913	0.00241928	0.00847713	0.00351597	5	FOXO3/HIF1A/HMGCR/PRKAA2/RAC1
GO:1900542	Regulation Of Purine Nucleotide Metabolic Process	5/130	128/17913	0.00241928	0.00847713	0.00351597	5	HIF1A/IGF1/PRKAA2/PINK1/TP53
GO:0032365	Intracellular Lipid Transport	3/130	37/17913	0.00242329	0.00847713	0.00351597	3	ABCA1/LDLR/PRKAA2
GO:0043029	T Cell Homeostasis	3/130	37/17913	0.00242329	0.00847713	0.00351597	3	AKT1/BCL2/FADD
GO:0046006	Regulation Of Activated T Cell Proliferation	3/130	37/17913	0.00242329	0.00847713	0.00351597	3	IGF1/IGFBP2/FADD
GO:0046676	Negative Regulation Of Insulin Secretion	3/130	37/17913	0.00242329	0.00847713	0.00351597	3	HMGCR/IRS1/SFRP1
GO:0051567	Histone H3-K9 Methylation	3/130	37/17913	0.00242329	0.00847713	0.00351597	3	DNMT1/SIRT1/MYB
GO:1905314	Semi-Lunar Valve Development	3/130	37/17913	0.00242329	0.00847713	0.00351597	3	GATA3/ROCK1/SOX9
GO:2000648	Positive Regulation Of Stem Cell Proliferation	3/130	37/17913	0.00242329	0.00847713	0.00351597	3	CTNNB1/HIF1A/VEGFA
GO:0009615	Response To Virus	8/130	323/17913	0.00248494	0.00868646	0.00360279	8	GATA3/IFI27/IFNG/STMN1/BCL2/CXCL12/CXCR4/FADD
GO:0010827	Regulation Of Glucose Transmembrane Transport	4/130	78/17913	0.00249565	0.00869864	0.00360784	4	AKT1/IGF1/IRS1/NFE2L2
GO:0055013	Cardiac Muscle Cell Development	4/130	78/17913	0.00249565	0.00869864	0.00360784	4	IGF1/SMAD4/MAP2K4/VEGFA
GO:1903008	Organelle Disassembly	4/130	78/17913	0.00249565	0.00869864	0.00360784	4	HIF1A/FBXW7/PINK1/TP53
GO:1905954	Positive Regulation Of Lipid Localization	4/130	78/17913	0.00249565	0.00869864	0.00360784	4	ABCA1/SIRT1/MYB/NFKBIA
GO:0019722	Calcium-Mediated Signaling	6/130	188/17913	0.00251151	0.00874128	0.00362553	6	CCR6/EGFR/GSK3B/IGF1/VCAM1/CXCR4
GO:0030595	Leukocyte Chemotaxis	6/130	188/17913	0.00251151	0.00874128	0.00362553	6	CCR6/PIK3CG/RAC1/CXCL12/WNK1/CXCR4
GO:0019058	Viral Life Cycle	8/130	324/17913	0.00253262	0.00880839	0.00365336	8	EGFR/IFI27/LDLR/MRC1/RAB1A/BCL2/TRIM27/CXCR4
GO:0034976	Response To Endoplasmic Reticulum Stress	7/130	254/17913	0.00255634	0.00888448	0.00368492	7	SIRT1/GSK3B/NFE2L2/PIK3R2/CCND1/BCL2/TP53
GO:0032386	Regulation Of Intracellular Transport	9/130	400/17913	0.00258563	0.0089798	0.00372445	9	GATA2/GSK3B/IFI27/IFNG/PIK3R2/FBXW7/RHOU/PINK1/TP53
GO:0071331	Cellular Response To Hexose Stimulus	5/130	130/17913	0.00258764	0.0089803	0.00372466	5	FOXO3/HIF1A/HMGCR/PRKAA2/RAC1
GO:0097756	Negative Regulation Of Blood Vessel Diameter	4/130	79/17913	0.00261417	0.00904367	0.00375095	4	ADM/EGFR/AKT1/HMGCR
GO:2001021	Negative Regulation Of Response To Dna Damage Stimulus	4/130	79/17913	0.00261417	0.00904367	0.00375095	4	SIRT1/ACKR3/BCL2/CXCL12
GO:0010559	Regulation Of Glycoprotein Biosynthetic Process	3/130	38/17913	0.00261716	0.00904367	0.00375095	3	CTNNB1/IGF1/BCL2
GO:0046329	Negative Regulation Of Jnk Cascade	3/130	38/17913	0.00261716	0.00904367	0.00375095	3	AKT1/SFRP1/PINK1
GO:0071604	Transforming Growth Factor Beta Production	3/130	38/17913	0.00261716	0.00904367	0.00375095	3	HIF1A/SMAD4/MYB
GO:0090050	Positive Regulation Of Cell Migration Involved In Sprouting Angiogenesis	3/130	38/17913	0.00261716	0.00904367	0.00375095	3	PLK2/GATA2/VEGFA
GO:0071326	Cellular Response To Monosaccharide Stimulus	5/130	131/17913	0.00267494	0.00923669	0.003831	5	FOXO3/HIF1A/HMGCR/PRKAA2/RAC1
GO:0009798	Axis Specification	4/130	80/17913	0.00273651	0.00943518	0.00391333	4	CTNNB1/SMAD2/SMAD4/SFRP1
GO:0010623	Programmed Cell Death Involved In Cell Development	2/130	11/17913	0.00275397	0.00943518	0.00391333	2	PRKDC/BCL2
GO:0043619	Regulation Of Transcription From Rna Polymerase Ii Promoter In Response To Oxidative Stress	2/130	11/17913	0.00275397	0.00943518	0.00391333	2	HIF1A/NFE2L2
GO:0051573	Negative Regulation Of Histone H3-K9 Methylation	2/130	11/17913	0.00275397	0.00943518	0.00391333	2	DNMT1/SIRT1
GO:0051574	Positive Regulation Of Histone H3-K9 Methylation	2/130	11/17913	0.00275397	0.00943518	0.00391333	2	SIRT1/MYB
GO:0051974	Negative Regulation Of Telomerase Activity	2/130	11/17913	0.00275397	0.00943518	0.00391333	2	PPARG/TP53
GO:0070243	Regulation Of Thymocyte Apoptotic Process	2/130	11/17913	0.00275397	0.00943518	0.00391333	2	HIF1A/TP53
GO:0090209	Negative Regulation Of Triglyceride Metabolic Process	2/130	11/17913	0.00275397	0.00943518	0.00391333	2	PIK3CG/FBXW7
GO:1904424	Regulation Of Gtp Binding	2/130	11/17913	0.00275397	0.00943518	0.00391333	2	STMN1/MET
GO:1905146	Lysosomal Protein Catabolic Process	2/130	11/17913	0.00275397	0.00943518	0.00391333	2	LAMP2/LDLR
GO:2000615	Regulation Of Histone H3-K9 Acetylation	2/130	11/17913	0.00275397	0.00943518	0.00391333	2	GATA3/SMAD4
GO:0006140	Regulation Of Nucleotide Metabolic Process	5/130	132/17913	0.00276435	0.00946403	0.00392529	5	HIF1A/IGF1/PRKAA2/PINK1/TP53
GO:0010874	Regulation Of Cholesterol Efflux	3/130	39/17913	0.00282035	0.00962837	0.00399346	3	ABCA1/SIRT1/NFKBIA
GO:0071548	Response To Dexamethasone	3/130	39/17913	0.00282035	0.00962837	0.00399346	3	EGFR/FOXO1/FOXO3
GO:0090207	Regulation Of Triglyceride Metabolic Process	3/130	39/17913	0.00282035	0.00962837	0.00399346	3	LDLR/PIK3CG/FBXW7
GO:0090279	Regulation Of Calcium Ion Import	3/130	39/17913	0.00282035	0.00962837	0.00399346	3	CTNNB1/TRIM27/CXCL12
GO:0050880	Regulation Of Blood Vessel Size	5/130	133/17913	0.00285591	0.00974287	0.00404095	5	ADM/EGFR/AKT1/HMGCR/ROCK1
GO:0046209	Nitric Oxide Metabolic Process	4/130	81/17913	0.00286271	0.00974535	0.00404197	4	AKT1/IFNG/RAC1/TLR2
GO:0046849	Bone Remodeling	4/130	81/17913	0.00286271	0.00974535	0.00404197	4	CTNNB1/EGFR/RAC1/SFRP1
GO:1902930	Regulation Of Alcohol Biosynthetic Process	4/130	81/17913	0.00286271	0.00974535	0.00404197	4	HMGCR/IFNG/BMP2/SP1
GO:0016051	Carbohydrate Biosynthetic Process	6/130	194/17913	0.00293523	0.00998517	0.00414144	6	AKT1/FOXO1/SIRT1/GSK3B/IGF1/IRS1
GO:0035150	Regulation Of Tube Size	5/130	134/17913	0.00294965	0.0100271	0.00415885	5	ADM/EGFR/AKT1/HMGCR/ROCK1
GO:0031341	Regulation Of Cell Killing	4/130	82/17913	0.00299284	0.0101668	0.00421677	4	CRK/CADM1/IFNG/FADD
GO:0006509	Membrane Protein Ectodomain Proteolysis	3/130	40/17913	0.003033	0.0102742	0.00426133	3	IFNG/ROCK1/ADAM9
GO:0038084	Vascular Endothelial Growth Factor Signaling Pathway	3/130	40/17913	0.003033	0.0102742	0.00426133	3	SPRY2/SEMA6A/VEGFA
GO:0040019	Positive Regulation Of Embryonic Development	3/130	40/17913	0.003033	0.0102742	0.00426133	3	CTNNB1/GATA3/IGF1
GO:2000273	Positive Regulation Of Signaling Receptor Activity	3/130	40/17913	0.003033	0.0102742	0.00426133	3	IFNG/FBXW7/PINK1
GO:0031396	Regulation Of Protein Ubiquitination	6/130	196/17913	0.00308771	0.0104449	0.00433211	6	AKT1/FBXW7/PTEN/RAB1A/RPL11/PINK1
GO:0043281	Regulation Of Cysteine-Type Endopeptidase Activity Involved In Apoptotic Process	6/130	196/17913	0.00308771	0.0104449	0.00433211	6	AKT1/SIRT1/PPARG/SOX2/VEGFA/FADD
GO:0006112	Energy Reserve Metabolic Process	4/130	83/17913	0.00312696	0.0105628	0.00438102	4	AKT1/GSK3B/IGF1/IRS1
GO:0008625	Extrinsic Apoptotic Signaling Pathway Via Death Domain Receptors	4/130	83/17913	0.00312696	0.0105628	0.00438102	4	PTEN/BCL2/SFRP1/FADD
GO:0051017	Actin Filament Bundle Assembly	5/130	136/17913	0.00314377	0.0106047	0.0043984	5	STMN1/MET/RAC1/ROCK1/SFRP1
GO:0060041	Retina Development In Camera-Type Eye	5/130	136/17913	0.00314377	0.0106047	0.0043984	5	MERTK/HIPK2/HIF1A/SOX9/THRB
GO:0015980	Energy Derivation By Oxidation Of Organic Compounds	7/130	264/17913	0.00316686	0.0106751	0.00442761	7	AKT1/GSK3B/HIF1A/IGF1/IRS1/PINK1/TP53
GO:0010976	Positive Regulation Of Neuron Projection Development	7/130	265/17913	0.00323355	0.0108073	0.00448244	7	TWF2/EZH2/NFE2L2/CXCL12/VEGFA/CXCR4/SEMA7A
GO:0030534	Adult Behavior	5/130	137/17913	0.00324421	0.0108073	0.00448244	5	SLC7A11/HIPK2/PTEN/CXCL12/FADD
GO:0061572	Actin Filament Bundle Organization	5/130	137/17913	0.00324421	0.0108073	0.00448244	5	STMN1/MET/RAC1/ROCK1/SFRP1
GO:0001709	Cell Fate Determination	3/130	41/17913	0.00325525	0.0108073	0.00448244	3	CTNNB1/GATA2/GATA3
GO:0006911	Phagocytosis, Engulfment	3/130	41/17913	0.00325525	0.0108073	0.00448244	3	ABCA1/GATA2/PPARG
GO:0014002	Astrocyte Development	3/130	41/17913	0.00325525	0.0108073	0.00448244	3	EGFR/KRAS/LDLR
GO:0050798	Activated T Cell Proliferation	3/130	41/17913	0.00325525	0.0108073	0.00448244	3	IGF1/IGFBP2/FADD
GO:0090184	Positive Regulation Of Kidney Development	3/130	41/17913	0.00325525	0.0108073	0.00448244	3	GATA3/SOX9/VEGFA
GO:0090278	Negative Regulation Of Peptide Hormone Secretion	3/130	41/17913	0.00325525	0.0108073	0.00448244	3	HMGCR/IRS1/SFRP1
GO:1901985	Positive Regulation Of Protein Acetylation	3/130	41/17913	0.00325525	0.0108073	0.00448244	3	GATA3/SMAD4/PRKAA2
GO:1904706	Negative Regulation Of Vascular Smooth Muscle Cell Proliferation	3/130	41/17913	0.00325525	0.0108073	0.00448244	3	CDKN1A/PPARG/PTEN
GO:0042446	Hormone Biosynthetic Process	4/130	84/17913	0.00326512	0.0108073	0.00448244	4	ADM/HIF1A/IFNG/BMP2
GO:0043470	Regulation Of Carbohydrate Catabolic Process	4/130	84/17913	0.00326512	0.0108073	0.00448244	4	HIF1A/IGF1/PRKAA2/TP53
GO:0055006	Cardiac Cell Development	4/130	84/17913	0.00326512	0.0108073	0.00448244	4	IGF1/SMAD4/MAP2K4/VEGFA
GO:0090100	Positive Regulation Of Transmembrane Receptor Protein Serine/Threonine Kinase Signaling Pathway	4/130	84/17913	0.00326512	0.0108073	0.00448244	4	HIPK2/SMAD2/SMAD4/BMP2
GO:0090559	Regulation Of Membrane Permeability	4/130	84/17913	0.00326512	0.0108073	0.00448244	4	GSK3B/BCL2/TP53/YWHAZ
GO:2001057	Reactive Nitrogen Species Metabolic Process	4/130	84/17913	0.00326512	0.0108073	0.00448244	4	AKT1/IFNG/RAC1/TLR2
GO:0003306	Wnt Signaling Pathway Involved In Heart Development	2/130	12/17913	0.00328909	0.0108073	0.00448244	2	CTNNB1/BMP2
GO:0006983	Er Overload Response	2/130	12/17913	0.00328909	0.0108073	0.00448244	2	GSK3B/TP53
GO:0033197	Response To Vitamin E	2/130	12/17913	0.00328909	0.0108073	0.00448244	2	PPARG/CCND1
GO:0033605	Positive Regulation Of Catecholamine Secretion	2/130	12/17913	0.00328909	0.0108073	0.00448244	2	CXCL12/PINK1
GO:0042118	Endothelial Cell Activation	2/130	12/17913	0.00328909	0.0108073	0.00448244	2	HOXA9/SMAD4
GO:0042159	Lipoprotein Catabolic Process	2/130	12/17913	0.00328909	0.0108073	0.00448244	2	LDLR/ATM
GO:0051095	Regulation Of Helicase Activity	2/130	12/17913	0.00328909	0.0108073	0.00448244	2	SIRT1/TP53
GO:0060100	Positive Regulation Of Phagocytosis, Engulfment	2/130	12/17913	0.00328909	0.0108073	0.00448244	2	GATA2/PPARG
GO:0060442	Branching Involved In Prostate Gland Morphogenesis	2/130	12/17913	0.00328909	0.0108073	0.00448244	2	RXRA/SFRP1
GO:0060670	Branching Involved In Labyrinthine Layer Morphogenesis	2/130	12/17913	0.00328909	0.0108073	0.00448244	2	ADM/GRB2
GO:0070493	Thrombin-Activated Receptor Signaling Pathway	2/130	12/17913	0.00328909	0.0108073	0.00448244	2	STMN1/MET
GO:0150065	Regulation Of Deacetylase Activity	2/130	12/17913	0.00328909	0.0108073	0.00448244	2	PINK1/VEGFA
GO:1900376	Regulation Of Secondary Metabolite Biosynthetic Process	2/130	12/17913	0.00328909	0.0108073	0.00448244	2	SLC7A11/SP1
GO:1900402	Regulation Of Carbohydrate Metabolic Process By Regulation Of Transcription From Rna Polymerase Ii Promoter	2/130	12/17913	0.00328909	0.0108073	0.00448244	2	FOXO1/TP53
GO:1902430	Negative Regulation Of Amyloid-Beta Formation	2/130	12/17913	0.00328909	0.0108073	0.00448244	2	IGF1/ROCK1
GO:1903909	Regulation Of Receptor Clustering	2/130	12/17913	0.00328909	0.0108073	0.00448244	2	CRKL/SLC7A11
GO:1904668	Positive Regulation Of Ubiquitin Protein Ligase Activity	2/130	12/17913	0.00328909	0.0108073	0.00448244	2	PTEN/RAB1A
GO:1904953	Wnt Signaling Pathway Involved In Midbrain Dopaminergic Neuron Differentiation	2/130	12/17913	0.00328909	0.0108073	0.00448244	2	CTNNB1/LRP6
GO:1905155	Positive Regulation Of Membrane Invagination	2/130	12/17913	0.00328909	0.0108073	0.00448244	2	GATA2/PPARG
GO:2001053	Regulation Of Mesenchymal Cell Apoptotic Process	2/130	12/17913	0.00328909	0.0108073	0.00448244	2	HIF1A/SOX9
GO:0034764	Positive Regulation Of Transmembrane Transport	6/130	199/17913	0.00332745	0.0109259	0.00453162	6	AKT1/IFNG/IGF1/IRS1/NFE2L2/PINK1
GO:0014910	Regulation Of Smooth Muscle Cell Migration	4/130	85/17913	0.00340739	0.0111732	0.00463418	4	CRK/IGF1/NFE2L2/BCL2
GO:0042475	Odontogenesis Of Dentin-Containing Tooth	4/130	85/17913	0.00340739	0.0111732	0.00463418	4	ADM/CTNNB1/FOXO1/BMP2
GO:0045580	Regulation Of T Cell Differentiation	5/130	139/17913	0.00345199	0.011304	0.00468846	5	GATA3/IFNG/MYB/RARA/RUNX1
GO:0060968	Regulation Of Gene Silencing	5/130	139/17913	0.00345199	0.011304	0.00468846	5	DNMT1/EGFR/SIRT1/PPARG/TP53
GO:0021983	Pituitary Gland Development	3/130	42/17913	0.00348724	0.011404	0.00472989	3	GATA2/BMP2/SOX2
GO:0035886	Vascular Smooth Muscle Cell Differentiation	3/130	42/17913	0.00348724	0.011404	0.00472989	3	ADM/DNMT1/VEGFA
GO:0034103	Regulation Of Tissue Remodeling	4/130	86/17913	0.00355382	0.0116138	0.00481694	4	EGFR/ROCK1/SFRP1/TP53
GO:0007162	Negative Regulation Of Cell Adhesion	7/130	271/17913	0.00365655	0.0119414	0.00495281	7	AKT1/PTEN/SEMA6A/CXCL12/BMP2/WNK1/RUNX1
GO:0045807	Positive Regulation Of Endocytosis	5/130	141/17913	0.00366919	0.0119665	0.0049632	5	MERTK/GATA2/PPARG/SFRP4/VEGFA
GO:0051053	Negative Regulation Of Dna Metabolic Process	5/130	141/17913	0.00366919	0.0119665	0.0049632	5	GATA3/ATM/PPARG/FBXW7/TP53
GO:0010613	Positive Regulation Of Cardiac Muscle Hypertrophy	3/130	43/17913	0.00372909	0.0121208	0.00502722	3	IGF1/TWF1/ROCK1
GO:0035094	Response To Nicotine	3/130	43/17913	0.00372909	0.0121208	0.00502722	3	SLC7A11/BCL2/VCAM1
GO:0051154	Negative Regulation Of Striated Muscle Cell Differentiation	3/130	43/17913	0.00372909	0.0121208	0.00502722	3	EZH2/SMAD4/BMP2
GO:0055026	Negative Regulation Of Cardiac Muscle Tissue Development	3/130	43/17913	0.00372909	0.0121208	0.00502722	3	SMAD4/PTEN/BMP2
GO:0071364	Cellular Response To Epidermal Growth Factor Stimulus	3/130	43/17913	0.00372909	0.0121208	0.00502722	3	EGFR/AKT1/SOX9
GO:0009913	Epidermal Cell Differentiation	8/130	346/17913	0.00377583	0.0122644	0.00508679	8	YAP1/CTNNB1/EZH2/PSAP/ROCK1/SFRP4/RUNX1/ADAM9
GO:0051495	Positive Regulation Of Cytoskeleton Organization	6/130	205/17913	0.00384824	0.0124154	0.0051494	6	GRB2/MET/RAC1/TRIM27/SFRP1/TEK
GO:0044264	Cellular Polysaccharide Metabolic Process	4/130	88/17913	0.0038594	0.0124154	0.0051494	4	AKT1/GSK3B/IGF1/IRS1
GO:0070167	Regulation Of Biomineral Tissue Development	4/130	88/17913	0.0038594	0.0124154	0.0051494	4	HIF1A/ROCK1/BMP2/SOX9
GO:0006089	Lactate Metabolic Process	2/130	13/17913	0.0038687	0.0124154	0.0051494	2	HIF1A/TP53
GO:0007183	Smad Protein Complex Assembly	2/130	13/17913	0.0038687	0.0124154	0.0051494	2	SMAD2/SMAD4
GO:0021984	Adenohypophysis Development	2/130	13/17913	0.0038687	0.0124154	0.0051494	2	BMP2/SOX2
GO:0032754	Positive Regulation Of Interleukin-5 Production	2/130	13/17913	0.0038687	0.0124154	0.0051494	2	GATA3/RARA
GO:0035020	Regulation Of Rac Protein Signal Transduction	2/130	13/17913	0.0038687	0.0124154	0.0051494	2	CRK/KRAS
GO:0043374	Cd8-Positive, Alpha-Beta T Cell Differentiation	2/130	13/17913	0.0038687	0.0124154	0.0051494	2	BCL2/RUNX1
GO:0043970	Histone H3-K9 Acetylation	2/130	13/17913	0.0038687	0.0124154	0.0051494	2	GATA3/SMAD4
GO:0050872	White Fat Cell Differentiation	2/130	13/17913	0.0038687	0.0124154	0.0051494	2	SIRT1/PPARG
GO:0050966	Detection Of Mechanical Stimulus Involved In Sensory Perception Of Pain	2/130	13/17913	0.0038687	0.0124154	0.0051494	2	CXCL12/CXCR4
GO:0060576	Intestinal Epithelial Cell Development	2/130	13/17913	0.0038687	0.0124154	0.0051494	2	CDKN1A/HIF1A
GO:0060712	Spongiotrophoblast Layer Development	2/130	13/17913	0.0038687	0.0124154	0.0051494	2	ADM/AKT1
GO:0061000	Negative Regulation Of Dendritic Spine Development	2/130	13/17913	0.0038687	0.0124154	0.0051494	2	PLK2/PTEN
GO:0071850	Mitotic Cell Cycle Arrest	2/130	13/17913	0.0038687	0.0124154	0.0051494	2	CDKN1A/TP53
GO:0097152	Mesenchymal Cell Apoptotic Process	2/130	13/17913	0.0038687	0.0124154	0.0051494	2	HIF1A/SOX9
GO:1990403	Embryonic Brain Development	2/130	13/17913	0.0038687	0.0124154	0.0051494	2	CTNNB1/SLC6A8
GO:0001754	Eye Photoreceptor Cell Differentiation	3/130	44/17913	0.00398094	0.0127248	0.00527771	3	SOX9/THRB/VEGFA
GO:0014742	Positive Regulation Of Muscle Hypertrophy	3/130	44/17913	0.00398094	0.0127248	0.00527771	3	IGF1/TWF1/ROCK1
GO:0035196	Production Of Mirnas Involved In Gene Silencing By Mirna	3/130	44/17913	0.00398094	0.0127248	0.00527771	3	EGFR/SMAD2/TP53
GO:0035850	Epithelial Cell Differentiation Involved In Kidney Development	3/130	44/17913	0.00398094	0.0127248	0.00527771	3	YAP1/CTNNB1/GATA3
GO:0048483	Autonomic Nervous System Development	3/130	44/17913	0.00398094	0.0127248	0.00527771	3	CTNNB1/GATA3/VCAM1
GO:1903214	Regulation Of Protein Targeting To Mitochondrion	3/130	44/17913	0.00398094	0.0127248	0.00527771	3	FBXW7/RHOU/PINK1
GO:0043271	Negative Regulation Of Ion Transport	5/130	144/17913	0.00401314	0.0128191	0.00531686	5	AKT1/PTEN/BCL2/TRIM27/SFRP4
GO:0044728	Dna Methylation Or Demethylation	4/130	89/17913	0.00401867	0.0128283	0.00532066	4	DNMT1/EZH2/FOS/GATA3
GO:0014074	Response To Purine-Containing Compound	5/130	145/17913	0.00413274	0.0131402	0.00545002	5	FOS/PIK3CG/PPARG/PTEN/TEK
GO:0030041	Actin Filament Polymerization	5/130	145/17913	0.00413274	0.0131402	0.00545002	5	TWF2/GRB2/TWF1/RAC1/TRIM27
GO:0042133	Neurotransmitter Metabolic Process	5/130	145/17913	0.00413274	0.0131402	0.00545002	5	DPYD/AKT1/IFNG/RAC1/TLR2
GO:0046165	Alcohol Biosynthetic Process	5/130	145/17913	0.00413274	0.0131402	0.00545002	5	HMGCR/IFNG/PRKAA2/BMP2/SP1
GO:0050806	Positive Regulation Of Synaptic Transmission	5/130	145/17913	0.00413274	0.0131402	0.00545002	5	PLK2/EGFR/GSK3B/PTEN/PINK1
GO:0055002	Striated Muscle Cell Development	5/130	145/17913	0.00413274	0.0131402	0.00545002	5	IGF1/SMAD4/BCL2/MAP2K4/VEGFA
GO:0042102	Positive Regulation Of T Cell Proliferation	4/130	90/17913	0.00418232	0.0132716	0.00550451	4	IGF1/IGFBP2/VCAM1/FADD
GO:0051196	Regulation Of Coenzyme Metabolic Process	4/130	90/17913	0.00418232	0.0132716	0.00550451	4	HIF1A/IGF1/PRKAA2/TP53
GO:0060349	Bone Morphogenesis	4/130	90/17913	0.00418232	0.0132716	0.00550451	4	RARA/SFRP4/SOX9/TEK
GO:0003197	Endocardial Cushion Development	3/130	45/17913	0.00424291	0.0134285	0.00556958	3	SMAD4/BMP2/SOX9
GO:0022602	Ovulation Cycle Process	3/130	45/17913	0.00424291	0.0134285	0.00556958	3	FOXO3/SIRT1/PGR
GO:0032570	Response To Progesterone	3/130	45/17913	0.00424291	0.0134285	0.00556958	3	YAP1/FOS/TLR2
GO:0061756	Leukocyte Adhesion To Vascular Endothelial Cell	3/130	45/17913	0.00424291	0.0134285	0.00556958	3	ROCK1/CXCL12/VCAM1
GO:0035107	Appendage Morphogenesis	5/130	146/17913	0.00425488	0.0134487	0.00557795	5	CTNNB1/HOXA9/HOXA10/SMAD4/SOX9
GO:0035108	Limb Morphogenesis	5/130	146/17913	0.00425488	0.0134487	0.00557795	5	CTNNB1/HOXA9/HOXA10/SMAD4/SOX9
GO:0007009	Plasma Membrane Organization	4/130	91/17913	0.00435042	0.0137236	0.005692	4	AKT1/PSAP/PTEN/CXCR4
GO:0014909	Smooth Muscle Cell Migration	4/130	91/17913	0.00435042	0.0137236	0.005692	4	CRK/IGF1/NFE2L2/BCL2
GO:0060333	Interferon-Gamma-Mediated Signaling Pathway	4/130	91/17913	0.00435042	0.0137236	0.005692	4	IFNG/PPARG/TP53/VCAM1
GO:0008064	Regulation Of Actin Polymerization Or Depolymerization	5/130	147/17913	0.00437957	0.0138065	0.00572639	5	TWF2/GRB2/TWF1/TRIM27/CXCL12
GO:0003188	Heart Valve Formation	2/130	14/17913	0.00449211	0.0140055	0.0058089	2	SMAD4/SOX9
GO:0010885	Regulation Of Cholesterol Storage	2/130	14/17913	0.00449211	0.0140055	0.0058089	2	ABCA1/PPARG
GO:0031937	Positive Regulation Of Chromatin Silencing	2/130	14/17913	0.00449211	0.0140055	0.0058089	2	DNMT1/SIRT1
GO:0033151	V(D)J Recombination	2/130	14/17913	0.00449211	0.0140055	0.0058089	2	ATM/PRKDC
GO:0036295	Cellular Response To Increased Oxygen Levels	2/130	14/17913	0.00449211	0.0140055	0.0058089	2	FOXO1/PPARG
GO:0043455	Regulation Of Secondary Metabolic Process	2/130	14/17913	0.00449211	0.0140055	0.0058089	2	SLC7A11/SP1
GO:0043517	Positive Regulation Of Dna Damage Response, Signal Transduction By P53 Class Mediator	2/130	14/17913	0.00449211	0.0140055	0.0058089	2	SPRED1/ATM
GO:0045064	T-Helper 2 Cell Differentiation	2/130	14/17913	0.00449211	0.0140055	0.0058089	2	GATA3/RARA
GO:0048368	Lateral Mesoderm Development	2/130	14/17913	0.00449211	0.0140055	0.0058089	2	YAP1/SMAD2
GO:0048841	Regulation Of Axon Extension Involved In Axon Guidance	2/130	14/17913	0.00449211	0.0140055	0.0058089	2	CXCL12/VEGFA
GO:0051547	Regulation Of Keratinocyte Migration	2/130	14/17913	0.00449211	0.0140055	0.0058089	2	PTEN/ADAM9
GO:0051770	Positive Regulation Of Nitric-Oxide Synthase Biosynthetic Process	2/130	14/17913	0.00449211	0.0140055	0.0058089	2	MAP2K4/TLR2
GO:0060099	Regulation Of Phagocytosis, Engulfment	2/130	14/17913	0.00449211	0.0140055	0.0058089	2	GATA2/PPARG
GO:0071391	Cellular Response To Estrogen Stimulus	2/130	14/17913	0.00449211	0.0140055	0.0058089	2	RARA/SFRP1
GO:1900747	Negative Regulation Of Vascular Endothelial Growth Factor Signaling Pathway	2/130	14/17913	0.00449211	0.0140055	0.0058089	2	SPRY2/SEMA6A
GO:1901626	Regulation Of Postsynaptic Membrane Organization	2/130	14/17913	0.00449211	0.0140055	0.0058089	2	CRKL/SLC7A11
GO:1902043	Positive Regulation Of Extrinsic Apoptotic Signaling Pathway Via Death Domain Receptors	2/130	14/17913	0.00449211	0.0140055	0.0058089	2	PTEN/SFRP1
GO:0008643	Carbohydrate Transport	5/130	148/17913	0.00450685	0.0140333	0.00582043	5	AKT1/IGF1/IRS1/NFE2L2/SLC45A3
GO:0030832	Regulation Of Actin Filament Length	5/130	148/17913	0.00450685	0.0140333	0.00582043	5	TWF2/GRB2/TWF1/TRIM27/CXCL12
GO:0060711	Labyrinthine Layer Development	3/130	46/17913	0.00451512	0.0140499	0.00582734	3	ADM/AKT1/GRB2
GO:0014020	Primary Neural Tube Formation	4/130	92/17913	0.00452302	0.0140655	0.00583378	4	ADM/HIF1A/RARA/SFRP1
GO:0042129	Regulation Of T Cell Proliferation	5/130	149/17913	0.00463674	0.0144098	0.00597659	5	CTNNB1/IGF1/IGFBP2/VCAM1/FADD
GO:0051983	Regulation Of Chromosome Segregation	4/130	93/17913	0.00470018	0.0145975	0.00605446	4	CTNNB1/APC/ATM/CDC27
GO:0006754	Atp Biosynthetic Process	5/130	150/17913	0.00476928	0.0148026	0.00613951	5	HIF1A/IGF1/PRKAA2/PINK1/TP53
GO:0007091	Metaphase/Anaphase Transition Of Mitotic Cell Cycle	3/130	47/17913	0.00479767	0.0148049	0.00614045	3	APC/ATM/CDC27
GO:0010965	Regulation Of Mitotic Sister Chromatid Separation	3/130	47/17913	0.00479767	0.0148049	0.00614045	3	APC/ATM/CDC27
GO:0014911	Positive Regulation Of Smooth Muscle Cell Migration	3/130	47/17913	0.00479767	0.0148049	0.00614045	3	CRK/IGF1/BCL2
GO:0031113	Regulation Of Microtubule Polymerization	3/130	47/17913	0.00479767	0.0148049	0.00614045	3	STMN1/MET/RAC1
GO:0042059	Negative Regulation Of Epidermal Growth Factor Receptor Signaling Pathway	3/130	47/17913	0.00479767	0.0148049	0.00614045	3	SPRY2/EGFR/GRB2
GO:0042743	Hydrogen Peroxide Metabolic Process	3/130	47/17913	0.00479767	0.0148049	0.00614045	3	EGFR/RAC1/PINK1
GO:0048641	Regulation Of Skeletal Muscle Tissue Development	3/130	47/17913	0.00479767	0.0148049	0.00614045	3	CTNNB1/HMGCR/BCL2
GO:0060042	Retina Morphogenesis In Camera-Type Eye	3/130	47/17913	0.00479767	0.0148049	0.00614045	3	HIPK2/SOX9/THRB
GO:0070849	Response To Epidermal Growth Factor	3/130	47/17913	0.00479767	0.0148049	0.00614045	3	EGFR/AKT1/SOX9
GO:0045088	Regulation Of Innate Immune Response	9/130	440/17913	0.00482988	0.0148947	0.00617772	9	CRK/CADM1/IFNG/KRAS/NFKBIA/PPARG/PRKDC/TLR2/FADD
GO:0031109	Microtubule Polymerization Or Depolymerization	4/130	94/17913	0.00488195	0.015036	0.00623634	4	APC/STMN1/MET/RAC1
GO:0045778	Positive Regulation Of Ossification	4/130	94/17913	0.00488195	0.015036	0.00623634	4	CTNNB1/IGF1/SMAD5/BMP2
GO:0032680	Regulation Of Tumor Necrosis Factor Production	5/130	151/17913	0.00490449	0.0150958	0.00626112	5	IGF1/RARA/TRIM27/TLR2/FADD
GO:0006641	Triglyceride Metabolic Process	4/130	95/17913	0.00506839	0.0155605	0.00645386	4	SIRT1/LDLR/PIK3CG/FBXW7
GO:0007589	Body Fluid Secretion	4/130	95/17913	0.00506839	0.0155605	0.00645386	4	HIF1A/CCND1/WNK1/VEGFA
GO:0042472	Inner Ear Morphogenesis	4/130	95/17913	0.00506839	0.0155605	0.00645386	4	SPRY2/GATA2/GATA3/SOX9
GO:0120034	Positive Regulation Of Plasma Membrane Bounded Cell Projection Assembly	4/130	95/17913	0.00506839	0.0155605	0.00645386	4	TWF2/APC/CCDC88A/RAC1
GO:0031050	Dsrna Processing	3/130	48/17913	0.00509069	0.0155795	0.00646175	3	EGFR/SMAD2/TP53
GO:0051972	Regulation Of Telomerase Activity	3/130	48/17913	0.00509069	0.0155795	0.00646175	3	CTNNB1/PPARG/TP53
GO:0070918	Production Of Small Rna Involved In Gene Silencing By Rna	3/130	48/17913	0.00509069	0.0155795	0.00646175	3	EGFR/SMAD2/TP53
GO:0001711	Endodermal Cell Fate Commitment	2/130	15/17913	0.00515867	0.0155795	0.00646175	2	CTNNB1/SOX2
GO:0007039	Protein Catabolic Process In The Vacuole	2/130	15/17913	0.00515867	0.0155795	0.00646175	2	LAMP2/LDLR
GO:0010566	Regulation Of Ketone Biosynthetic Process	2/130	15/17913	0.00515867	0.0155795	0.00646175	2	ADM/BMP2
GO:0021542	Dentate Gyrus Development	2/130	15/17913	0.00515867	0.0155795	0.00646175	2	PTEN/BTG2
GO:0030852	Regulation Of Granulocyte Differentiation	2/130	15/17913	0.00515867	0.0155795	0.00646175	2	RARA/RUNX1
GO:0032736	Positive Regulation Of Interleukin-13 Production	2/130	15/17913	0.00515867	0.0155795	0.00646175	2	GATA3/RARA
GO:0033599	Regulation Of Mammary Gland Epithelial Cell Proliferation	2/130	15/17913	0.00515867	0.0155795	0.00646175	2	GATA3/CCND1
GO:0033689	Negative Regulation Of Osteoblast Proliferation	2/130	15/17913	0.00515867	0.0155795	0.00646175	2	BCL2/SFRP1
GO:0043931	Ossification Involved In Bone Maturation	2/130	15/17913	0.00515867	0.0155795	0.00646175	2	IGF1/BMP2
GO:0046321	Positive Regulation Of Fatty Acid Oxidation	2/130	15/17913	0.00515867	0.0155795	0.00646175	2	IRS1/PPARG
GO:0050961	Detection Of Temperature Stimulus Involved In Sensory Perception	2/130	15/17913	0.00515867	0.0155795	0.00646175	2	CXCL12/CXCR4
GO:0050965	Detection Of Temperature Stimulus Involved In Sensory Perception Of Pain	2/130	15/17913	0.00515867	0.0155795	0.00646175	2	CXCL12/CXCR4
GO:0051044	Positive Regulation Of Membrane Protein Ectodomain Proteolysis	2/130	15/17913	0.00515867	0.0155795	0.00646175	2	IFNG/ADAM9
GO:0055089	Fatty Acid Homeostasis	2/130	15/17913	0.00515867	0.0155795	0.00646175	2	SIRT1/PRKAA2
GO:0071599	Otic Vesicle Development	2/130	15/17913	0.00515867	0.0155795	0.00646175	2	GATA3/SOX9
GO:1900239	Regulation Of Phenotypic Switching	2/130	15/17913	0.00515867	0.0155795	0.00646175	2	DNMT1/SP1
GO:1900451	Positive Regulation Of Glutamate Receptor Signaling Pathway	2/130	15/17913	0.00515867	0.0155795	0.00646175	2	IFNG/PINK1
GO:1902001	Fatty Acid Transmembrane Transport	2/130	15/17913	0.00515867	0.0155795	0.00646175	2	AKT1/PRKAA2
GO:1902548	Negative Regulation Of Cellular Response To Vascular Endothelial Growth Factor Stimulus	2/130	15/17913	0.00515867	0.0155795	0.00646175	2	SPRY2/SEMA6A
GO:1902992	Negative Regulation Of Amyloid Precursor Protein Catabolic Process	2/130	15/17913	0.00515867	0.0155795	0.00646175	2	IGF1/ROCK1
GO:1905153	Regulation Of Membrane Invagination	2/130	15/17913	0.00515867	0.0155795	0.00646175	2	GATA2/PPARG
GO:1905276	Regulation Of Epithelial Tube Formation	2/130	15/17913	0.00515867	0.0155795	0.00646175	2	GATA3/SFRP1
GO:2001028	Positive Regulation Of Endothelial Cell Chemotaxis	2/130	15/17913	0.00515867	0.0155795	0.00646175	2	MET/VEGFA
GO:0050729	Positive Regulation Of Inflammatory Response	5/130	153/17913	0.00518304	0.0156433	0.0064882	5	EGFR/LDLR/NFKBIA/PIK3CG/TLR2
GO:0042116	Macrophage Activation	4/130	96/17913	0.00525954	0.0158642	0.00657984	4	IFNG/LDLR/ATM/TLR2
GO:0001818	Negative Regulation Of Cytokine Production	7/130	290/17913	0.00527776	0.0159092	0.0065985	7	MERTK/GATA3/IFNG/IGF1/RAC1/RARA/TRIM27
GO:0007595	Lactation	3/130	49/17913	0.00539427	0.0162198	0.00672733	3	HIF1A/CCND1/VEGFA
GO:0044784	Metaphase/Anaphase Transition Of Cell Cycle	3/130	49/17913	0.00539427	0.0162198	0.00672733	3	APC/ATM/CDC27
GO:0051306	Mitotic Sister Chromatid Separation	3/130	49/17913	0.00539427	0.0162198	0.00672733	3	APC/ATM/CDC27
GO:2001238	Positive Regulation Of Extrinsic Apoptotic Signaling Pathway	3/130	49/17913	0.00539427	0.0162198	0.00672733	3	PTEN/SFRP1/FADD
GO:0098813	Nuclear Chromosome Segregation	6/130	220/17913	0.00541318	0.0162666	0.00674671	6	CTNNB1/PDS5B/APC/ATM/FBXW7/CDC27
GO:0120162	Positive Regulation Of Cold-Induced Thermogenesis	4/130	97/17913	0.00545546	0.0163732	0.00679093	4	APC/IGF1R/VEGFA/CXCR4
GO:1901989	Positive Regulation Of Cell Cycle Phase Transition	4/130	97/17913	0.00545546	0.0163732	0.00679093	4	EGFR/AKT1/EZH2/CCND1
GO:0032640	Tumor Necrosis Factor Production	5/130	155/17913	0.00547263	0.0164145	0.00680806	5	IGF1/RARA/TRIM27/TLR2/FADD
GO:0007519	Skeletal Muscle Tissue Development	5/130	156/17913	0.00562164	0.0168404	0.00698473	5	CTNNB1/FOS/HMGCR/BCL2/BTG2
GO:0071347	Cellular Response To Interleukin-1	5/130	156/17913	0.00562164	0.0168404	0.00698473	5	HIF1A/NFKBIA/SFRP1/SOX9/TFPI
GO:2000116	Regulation Of Cysteine-Type Endopeptidase Activity	6/130	222/17913	0.0056525	0.016902	0.00701024	6	AKT1/SIRT1/PPARG/SOX2/VEGFA/FADD
GO:0021549	Cerebellum Development	4/130	98/17913	0.00565621	0.016902	0.00701024	4	CRK/CRKL/EZH2/TP53
GO:0032006	Regulation Of Tor Signaling	4/130	98/17913	0.00565621	0.016902	0.00701024	4	SIRT1/HIF1A/ATM/PRKAA2
GO:0042136	Neurotransmitter Biosynthetic Process	4/130	98/17913	0.00565621	0.016902	0.00701024	4	DPYD/AKT1/IFNG/RAC1
GO:0001706	Endoderm Formation	3/130	50/17913	0.00570852	0.0169845	0.00704448	3	CTNNB1/SMAD2/SOX2
GO:0002931	Response To Ischemia	3/130	50/17913	0.00570852	0.0169845	0.00704448	3	BCL2/PINK1/TP53
GO:0007062	Sister Chromatid Cohesion	3/130	50/17913	0.00570852	0.0169845	0.00704448	3	CTNNB1/PDS5B/FBXW7
GO:0031343	Positive Regulation Of Cell Killing	3/130	50/17913	0.00570852	0.0169845	0.00704448	3	CADM1/IFNG/FADD
GO:0099024	Plasma Membrane Invagination	3/130	50/17913	0.00570852	0.0169845	0.00704448	3	ABCA1/GATA2/PPARG
GO:2000179	Positive Regulation Of Neural Precursor Cell Proliferation	3/130	50/17913	0.00570852	0.0169845	0.00704448	3	CTNNB1/HIF1A/VEGFA
GO:2000725	Regulation Of Cardiac Muscle Cell Differentiation	3/130	50/17913	0.00570852	0.0169845	0.00704448	3	IGF1/SMAD4/BMP2
GO:0005976	Polysaccharide Metabolic Process	4/130	99/17913	0.00586183	0.0172874	0.00717011	4	AKT1/GSK3B/IGF1/IRS1
GO:0001780	Neutrophil Homeostasis	2/130	16/17913	0.00586774	0.0172874	0.00717011	2	MERTK/SLC7A11
GO:0002830	Positive Regulation Of Type 2 Immune Response	2/130	16/17913	0.00586774	0.0172874	0.00717011	2	GATA3/RARA
GO:0008340	Determination Of Adult Lifespan	2/130	16/17913	0.00586774	0.0172874	0.00717011	2	ATM/TP53
GO:0010878	Cholesterol Storage	2/130	16/17913	0.00586774	0.0172874	0.00717011	2	ABCA1/PPARG
GO:0010934	Macrophage Cytokine Production	2/130	16/17913	0.00586774	0.0172874	0.00717011	2	SIRT1/SEMA7A
GO:0033631	Cell-Cell Adhesion Mediated By Integrin	2/130	16/17913	0.00586774	0.0172874	0.00717011	2	WNK1/ADAM9
GO:0045722	Positive Regulation Of Gluconeogenesis	2/130	16/17913	0.00586774	0.0172874	0.00717011	2	FOXO1/SIRT1
GO:0055012	Ventricular Cardiac Muscle Cell Differentiation	2/130	16/17913	0.00586774	0.0172874	0.00717011	2	RARA/RXRA
GO:0060965	Negative Regulation Of Gene Silencing By Mirna	2/130	16/17913	0.00586774	0.0172874	0.00717011	2	PPARG/TP53
GO:0070242	Thymocyte Apoptotic Process	2/130	16/17913	0.00586774	0.0172874	0.00717011	2	HIF1A/TP53
GO:0071732	Cellular Response To Nitric Oxide	2/130	16/17913	0.00586774	0.0172874	0.00717011	2	CRK/FOXO1
GO:0072189	Ureter Development	2/130	16/17913	0.00586774	0.0172874	0.00717011	2	GATA3/SOX9
GO:0097091	Synaptic Vesicle Clustering	2/130	16/17913	0.00586774	0.0172874	0.00717011	2	CTNNB1/PTEN
GO:1900221	Regulation Of Amyloid-Beta Clearance	2/130	16/17913	0.00586774	0.0172874	0.00717011	2	HMGCR/ROCK1
GO:1902166	Negative Regulation Of Intrinsic Apoptotic Signaling Pathway In Response To Dna Damage By P53 Class Mediator	2/130	16/17913	0.00586774	0.0172874	0.00717011	2	SIRT1/BCL2
GO:0046434	Organophosphate Catabolic Process	6/130	224/17913	0.00589947	0.0173491	0.00719568	6	HIF1A/IGF1/LDLR/PRKAA2/PTEN/TP53
GO:0050851	Antigen Receptor-Mediated Signaling Pathway	6/130	224/17913	0.00589947	0.0173491	0.00719568	6	CRKL/GATA3/PIK3R2/BCL2/WNK1/RUNX1
GO:0098656	Anion Transmembrane Transport	6/130	224/17913	0.00589947	0.0173491	0.00719568	6	ABCA1/AKT1/SLC7A11/PRKAA2/SLC6A8/SLC7A5
GO:0045744	Negative Regulation Of G Protein-Coupled Receptor Signaling Pathway	3/130	51/17913	0.00603353	0.0177109	0.00734574	3	ADM/STMN1/MET
GO:0150077	Regulation Of Neuroinflammatory Response	3/130	51/17913	0.00603353	0.0177109	0.00734574	3	IGF1/LDLR/ATM
GO:1900024	Regulation Of Substrate Adhesion-Dependent Cell Spreading	3/130	51/17913	0.00603353	0.0177109	0.00734574	3	CRK/CRKL/RAC1
GO:0001841	Neural Tube Formation	4/130	100/17913	0.00607238	0.017814	0.00738853	4	ADM/HIF1A/RARA/SFRP1
GO:0007266	Rho Protein Signal Transduction	5/130	159/17913	0.00608584	0.0178318	0.0073959	5	ABCA1/STMN1/MET/RAC1/ROCK1
GO:0009206	Purine Ribonucleoside Triphosphate Biosynthetic Process	5/130	159/17913	0.00608584	0.0178318	0.0073959	5	HIF1A/IGF1/PRKAA2/PINK1/TP53
GO:0009145	Purine Nucleoside Triphosphate Biosynthetic Process	5/130	160/17913	0.00624639	0.01828	0.00758179	5	HIF1A/IGF1/PRKAA2/PINK1/TP53
GO:0035821	Modification Of Morphology Or Physiology Of Other Organism	5/130	160/17913	0.00624639	0.01828	0.00758179	5	HIPK2/IFI27/IFNG/RXRA/SP1
GO:0002367	Cytokine Production Involved In Immune Response	4/130	101/17913	0.0062879	0.0183569	0.00761368	4	SIRT1/GATA3/TLR2/SEMA7A
GO:0010923	Negative Regulation Of Phosphatase Activity	4/130	101/17913	0.0062879	0.0183569	0.00761368	4	SPRED1/GSK3B/ROCK1/WNK1
GO:0045814	Negative Regulation Of Gene Expression, Epigenetic	4/130	101/17913	0.0062879	0.0183569	0.00761368	4	DNMT1/EZH2/SIRT1/TRIM27
GO:1903426	Regulation Of Reactive Oxygen Species Biosynthetic Process	4/130	101/17913	0.0062879	0.0183569	0.00761368	4	AKT1/FOXO3/IFNG/RAC1
GO:0060350	Endochondral Bone Morphogenesis	3/130	52/17913	0.00636941	0.0185611	0.00769837	3	RARA/SOX9/TEK
GO:1901185	Negative Regulation Of Erbb Signaling Pathway	3/130	52/17913	0.00636941	0.0185611	0.00769837	3	SPRY2/EGFR/GRB2
GO:1905818	Regulation Of Chromosome Separation	3/130	52/17913	0.00636941	0.0185611	0.00769837	3	APC/ATM/CDC27
GO:0032963	Collagen Metabolic Process	4/130	102/17913	0.00650845	0.0189548	0.00786167	4	HIF1A/MMP7/MYB/PPARG
GO:0006750	Glutathione Biosynthetic Process	2/130	17/17913	0.00661867	0.0191599	0.00794676	2	SLC7A11/NFE2L2
GO:0010224	Response To Uv-B	2/130	17/17913	0.00661867	0.0191599	0.00794676	2	CDKN1A/BCL2
GO:0030502	Negative Regulation Of Bone Mineralization	2/130	17/17913	0.00661867	0.0191599	0.00794676	2	HIF1A/SOX9
GO:0048339	Paraxial Mesoderm Development	2/130	17/17913	0.00661867	0.0191599	0.00794676	2	YAP1/SMAD2
GO:0060644	Mammary Gland Epithelial Cell Differentiation	2/130	17/17913	0.00661867	0.0191599	0.00794676	2	AKT1/HIF1A
GO:0070233	Negative Regulation Of T Cell Apoptotic Process	2/130	17/17913	0.00661867	0.0191599	0.00794676	2	HIF1A/FADD
GO:0090185	Negative Regulation Of Kidney Development	2/130	17/17913	0.00661867	0.0191599	0.00794676	2	CTNNB1/GATA3
GO:1901524	Regulation Of Mitophagy	2/130	17/17913	0.00661867	0.0191599	0.00794676	2	PINK1/TP53
GO:1903209	Positive Regulation Of Oxidative Stress-Induced Cell Death	2/130	17/17913	0.00661867	0.0191599	0.00794676	2	FOXO3/FBXW7
GO:2000811	Negative Regulation Of Anoikis	2/130	17/17913	0.00661867	0.0191599	0.00794676	2	BCL2/TLE1
GO:0050663	Cytokine Secretion	6/130	230/17913	0.00668772	0.0193482	0.00802485	6	ABCA1/CADM1/GATA3/RAB1A/TRIM27/TLR2
GO:0019229	Regulation Of Vasoconstriction	3/130	53/17913	0.00671624	0.019419	0.00805422	3	ADM/EGFR/AKT1
GO:0002695	Negative Regulation Of Leukocyte Activation	5/130	163/17913	0.00674591	0.0194931	0.00808495	5	MERTK/LDLR/ATM/SFRP1/RUNX1
GO:0009201	Ribonucleoside Triphosphate Biosynthetic Process	5/130	164/17913	0.00691846	0.0199678	0.00828181	5	HIF1A/IGF1/PRKAA2/PINK1/TP53
GO:0018394	Peptidyl-Lysine Acetylation	5/130	164/17913	0.00691846	0.0199678	0.00828181	5	SIRT1/GATA2/GATA3/SMAD4/PRKAA2
GO:0032663	Regulation Of Interleukin-2 Production	3/130	54/17913	0.0070741	0.0203196	0.00842774	3	GATA3/TRIM27/RUNX1
GO:0042304	Regulation Of Fatty Acid Biosynthetic Process	3/130	54/17913	0.0070741	0.0203196	0.00842774	3	SIRT1/PRKAA2/SLC45A3
GO:0060760	Positive Regulation Of Response To Cytokine Stimulus	3/130	54/17913	0.0070741	0.0203196	0.00842774	3	HIF1A/TLR2/FADD
GO:0061005	Cell Differentiation Involved In Kidney Development	3/130	54/17913	0.0070741	0.0203196	0.00842774	3	YAP1/CTNNB1/GATA3
GO:0061178	Regulation Of Insulin Secretion Involved In Cellular Response To Glucose Stimulus	3/130	54/17913	0.0070741	0.0203196	0.00842774	3	HIF1A/HMGCR/RAC1
GO:0070830	Bicellular Tight Junction Assembly	3/130	54/17913	0.0070741	0.0203196	0.00842774	3	APC/ROCK1/RUNX1
GO:0071385	Cellular Response To Glucocorticoid Stimulus	3/130	54/17913	0.0070741	0.0203196	0.00842774	3	EGFR/FOXO1/FOXO3
GO:1903078	Positive Regulation Of Protein Localization To Plasma Membrane	3/130	54/17913	0.0070741	0.0203196	0.00842774	3	EGFR/AKT1/IFNG
GO:0060538	Skeletal Muscle Organ Development	5/130	165/17913	0.00709407	0.0203648	0.00844649	5	CTNNB1/FOS/HMGCR/BCL2/BTG2
GO:0032609	Interferon-Gamma Production	4/130	105/17913	0.00720075	0.0206587	0.0085684	4	GATA3/RARA/TRIM27/FADD
GO:0001779	Natural Killer Cell Differentiation	2/130	18/17913	0.00741083	0.0211106	0.0087558	2	MERTK/SP3
GO:0006346	Methylation-Dependent Chromatin Silencing	2/130	18/17913	0.00741083	0.0211106	0.0087558	2	DNMT1/SIRT1
GO:0007252	I-Kappab Phosphorylation	2/130	18/17913	0.00741083	0.0211106	0.0087558	2	AKT1/TLR2
GO:0030903	Notochord Development	2/130	18/17913	0.00741083	0.0211106	0.0087558	2	YAP1/SOX9
GO:0031998	Regulation Of Fatty Acid Beta-Oxidation	2/130	18/17913	0.00741083	0.0211106	0.0087558	2	AKT1/IRS1
GO:0035994	Response To Muscle Stretch	2/130	18/17913	0.00741083	0.0211106	0.0087558	2	FOS/NFKBIA
GO:0036166	Phenotypic Switching	2/130	18/17913	0.00741083	0.0211106	0.0087558	2	DNMT1/SP1
GO:0044320	Cellular Response To Leptin Stimulus	2/130	18/17913	0.00741083	0.0211106	0.0087558	2	SIRT1/PTEN
GO:0060219	Camera-Type Eye Photoreceptor Cell Differentiation	2/130	18/17913	0.00741083	0.0211106	0.0087558	2	SOX9/THRB
GO:0060977	Coronary Vasculature Morphogenesis	2/130	18/17913	0.00741083	0.0211106	0.0087558	2	SPRED1/VEGFA
GO:0070977	Bone Maturation	2/130	18/17913	0.00741083	0.0211106	0.0087558	2	IGF1/BMP2
GO:1902165	Regulation Of Intrinsic Apoptotic Signaling Pathway In Response To Dna Damage By P53 Class Mediator	2/130	18/17913	0.00741083	0.0211106	0.0087558	2	SIRT1/BCL2
GO:0001885	Endothelial Cell Development	3/130	55/17913	0.00744309	0.0211275	0.00876282	3	CTNNB1/MET/ROCK1
GO:0031102	Neuron Projection Regeneration	3/130	55/17913	0.00744309	0.0211275	0.00876282	3	ADM/PTEN/BCL2
GO:0031295	T Cell Costimulation	3/130	55/17913	0.00744309	0.0211275	0.00876282	3	AKT1/GRB2/RAC1
GO:0031663	Lipopolysaccharide-Mediated Signaling Pathway	3/130	55/17913	0.00744309	0.0211275	0.00876282	3	AKT1/NFKBIA/TLR2
GO:0035306	Positive Regulation Of Dephosphorylation	3/130	55/17913	0.00744309	0.0211275	0.00876282	3	IFNG/BMP2/PINK1
GO:0120192	Tight Junction Assembly	3/130	55/17913	0.00744309	0.0211275	0.00876282	3	APC/ROCK1/RUNX1
GO:0062014	Negative Regulation Of Small Molecule Metabolic Process	4/130	107/17913	0.0076883	0.0217979	0.00904086	4	AKT1/SIRT1/BMP2/TP53
GO:1904659	Glucose Transmembrane Transport	4/130	107/17913	0.0076883	0.0217979	0.00904086	4	AKT1/IGF1/IRS1/NFE2L2
GO:0031348	Negative Regulation Of Defense Response	6/130	237/17913	0.00770105	0.0218211	0.00905052	6	CRK/GATA3/IGF1/LDLR/PPARG/TEK
GO:0031294	Lymphocyte Costimulation	3/130	56/17913	0.00782328	0.0220893	0.00916173	3	AKT1/GRB2/RAC1
GO:0033344	Cholesterol Efflux	3/130	56/17913	0.00782328	0.0220893	0.00916173	3	ABCA1/SIRT1/NFKBIA
GO:0033619	Membrane Protein Proteolysis	3/130	56/17913	0.00782328	0.0220893	0.00916173	3	IFNG/ROCK1/ADAM9
GO:1902808	Positive Regulation Of Cell Cycle G1/S Phase Transition	3/130	56/17913	0.00782328	0.0220893	0.00916173	3	EGFR/AKT1/EZH2
GO:0022408	Negative Regulation Of Cell-Cell Adhesion	5/130	169/17913	0.00782777	0.0220893	0.00916173	5	AKT1/CXCL12/BMP2/WNK1/RUNX1
GO:0038095	Fc-Epsilon Receptor Signaling Pathway	5/130	169/17913	0.00782777	0.0220893	0.00916173	5	FOS/GRB2/PIK3R2/RAC1/MAP2K4
GO:0048167	Regulation Of Synaptic Plasticity	5/130	169/17913	0.00782777	0.0220893	0.00916173	5	PLK2/GSK3B/KRAS/PTEN/RARA
GO:0030282	Bone Mineralization	4/130	108/17913	0.00794003	0.0223929	0.00928767	4	HIF1A/IGF1/BMP2/SOX9
GO:0001959	Regulation Of Cytokine-Mediated Signaling Pathway	5/130	170/17913	0.00801914	0.0225896	0.00936924	5	HIF1A/IFNG/PPARG/RUNX1/FADD
GO:0050728	Negative Regulation Of Inflammatory Response	5/130	170/17913	0.00801914	0.0225896	0.00936924	5	GATA3/IGF1/LDLR/PPARG/TEK
GO:0043618	Regulation Of Transcription From Rna Polymerase Ii Promoter In Response To Stress	4/130	109/17913	0.00819711	0.0227953	0.00945455	4	HIF1A/NFE2L2/TP53/VEGFA
GO:0030888	Regulation Of B Cell Proliferation	3/130	57/17913	0.00821474	0.0227953	0.00945455	3	CDKN1A/ATM/BCL2
GO:0033047	Regulation Of Mitotic Sister Chromatid Segregation	3/130	57/17913	0.00821474	0.0227953	0.00945455	3	APC/ATM/CDC27
GO:0045453	Bone Resorption	3/130	57/17913	0.00821474	0.0227953	0.00945455	3	CTNNB1/EGFR/RAC1
GO:0046686	Response To Cadmium Ion	3/130	57/17913	0.00821474	0.0227953	0.00945455	3	EGFR/AKT1/FOS
GO:0051055	Negative Regulation Of Lipid Biosynthetic Process	3/130	57/17913	0.00821474	0.0227953	0.00945455	3	SIRT1/FBXW7/BMP2
GO:1902041	Regulation Of Extrinsic Apoptotic Signaling Pathway Via Death Domain Receptors	3/130	57/17913	0.00821474	0.0227953	0.00945455	3	PTEN/SFRP1/FADD
GO:1903428	Positive Regulation Of Reactive Oxygen Species Biosynthetic Process	3/130	57/17913	0.00821474	0.0227953	0.00945455	3	AKT1/FOXO3/IFNG
GO:0003159	Morphogenesis Of An Endothelium	2/130	19/17913	0.00824359	0.0227953	0.00945455	2	CTNNB1/CXCR4
GO:0016048	Detection Of Temperature Stimulus	2/130	19/17913	0.00824359	0.0227953	0.00945455	2	CXCL12/CXCR4
GO:0019184	Nonribosomal Peptide Biosynthetic Process	2/130	19/17913	0.00824359	0.0227953	0.00945455	2	SLC7A11/NFE2L2
GO:0030949	Positive Regulation Of Vascular Endothelial Growth Factor Receptor Signaling Pathway	2/130	19/17913	0.00824359	0.0227953	0.00945455	2	HIF1A/VEGFA
GO:0031061	Negative Regulation Of Histone Methylation	2/130	19/17913	0.00824359	0.0227953	0.00945455	2	DNMT1/SIRT1
GO:0032069	Regulation Of Nuclease Activity	2/130	19/17913	0.00824359	0.0227953	0.00945455	2	AKT1/SIRT1
GO:0032331	Negative Regulation Of Chondrocyte Differentiation	2/130	19/17913	0.00824359	0.0227953	0.00945455	2	CTNNB1/SOX9
GO:0033189	Response To Vitamin A	2/130	19/17913	0.00824359	0.0227953	0.00945455	2	PPARG/RARA
GO:0051546	Keratinocyte Migration	2/130	19/17913	0.00824359	0.0227953	0.00945455	2	PTEN/ADAM9
GO:0051767	Nitric-Oxide Synthase Biosynthetic Process	2/130	19/17913	0.00824359	0.0227953	0.00945455	2	MAP2K4/TLR2
GO:0051769	Regulation Of Nitric-Oxide Synthase Biosynthetic Process	2/130	19/17913	0.00824359	0.0227953	0.00945455	2	MAP2K4/TLR2
GO:0060039	Pericardium Development	2/130	19/17913	0.00824359	0.0227953	0.00945455	2	SMAD2/BMP2
GO:0060149	Negative Regulation Of Posttranscriptional Gene Silencing	2/130	19/17913	0.00824359	0.0227953	0.00945455	2	PPARG/TP53
GO:0060252	Positive Regulation Of Glial Cell Proliferation	2/130	19/17913	0.00824359	0.0227953	0.00945455	2	MYB/PLAG1
GO:0060967	Negative Regulation Of Gene Silencing By Rna	2/130	19/17913	0.00824359	0.0227953	0.00945455	2	PPARG/TP53
GO:0061154	Endothelial Tube Morphogenesis	2/130	19/17913	0.00824359	0.0227953	0.00945455	2	CTNNB1/CXCR4
GO:0071731	Response To Nitric Oxide	2/130	19/17913	0.00824359	0.0227953	0.00945455	2	CRK/FOXO1
GO:0072077	Renal Vesicle Morphogenesis	2/130	19/17913	0.00824359	0.0227953	0.00945455	2	CTNNB1/SOX9
GO:0090190	Positive Regulation Of Branching Involved In Ureteric Bud Morphogenesis	2/130	19/17913	0.00824359	0.0227953	0.00945455	2	SOX9/VEGFA
GO:0090201	Negative Regulation Of Release Of Cytochrome C From Mitochondria	2/130	19/17913	0.00824359	0.0227953	0.00945455	2	AKT1/IGF1
GO:1900409	Positive Regulation Of Cellular Response To Oxidative Stress	2/130	19/17913	0.00824359	0.0227953	0.00945455	2	FOXO3/FBXW7
GO:1902170	Cellular Response To Reactive Nitrogen Species	2/130	19/17913	0.00824359	0.0227953	0.00945455	2	CRK/FOXO1
GO:1903798	Regulation Of Production Of Mirnas Involved In Gene Silencing By Mirna	2/130	19/17913	0.00824359	0.0227953	0.00945455	2	EGFR/TP53
GO:2000774	Positive Regulation Of Cellular Senescence	2/130	19/17913	0.00824359	0.0227953	0.00945455	2	SIRT1/KRAS
GO:0038093	Fc Receptor Signaling Pathway	6/130	241/17913	0.00832754	0.0230142	0.00954535	6	CRK/FOS/GRB2/PIK3R2/RAC1/MAP2K4
GO:0001659	Temperature Homeostasis	5/130	172/17913	0.00841159	0.0232199	0.00963065	5	FOXO1/APC/IGF1R/VEGFA/CXCR4
GO:0043123	Positive Regulation Of I-Kappab Kinase/Nf-Kappab Signaling	5/130	172/17913	0.00841159	0.0232199	0.00963065	5	PLK2/CTNNB1/AKT1/PINK1/FADD
GO:0006096	Glycolytic Process	4/130	110/17913	0.0084596	0.0233123	0.00966899	4	HIF1A/IGF1/PRKAA2/TP53
GO:0031398	Positive Regulation Of Protein Ubiquitination	4/130	110/17913	0.0084596	0.0233123	0.00966899	4	FBXW7/PTEN/RAB1A/PINK1
GO:0050864	Regulation Of B Cell Activation	4/130	110/17913	0.0084596	0.0233123	0.00966899	4	CDKN1A/ATM/BCL2/SFRP1
GO:0052547	Regulation Of Peptidase Activity	8/130	398/17913	0.00857408	0.0236143	0.00979423	8	AKT1/SIRT1/PPARG/PINK1/SOX2/TFPI/VEGFA/FADD
GO:0010324	Membrane Invagination	3/130	58/17913	0.00861756	0.0236664	0.00981584	3	ABCA1/GATA2/PPARG
GO:0030520	Intracellular Estrogen Receptor Signaling Pathway	3/130	58/17913	0.00861756	0.0236664	0.00981584	3	YAP1/RBFOX2/RUNX1
GO:0042093	T-Helper Cell Differentiation	3/130	58/17913	0.00861756	0.0236664	0.00981584	3	GATA3/MYB/RARA
GO:0043966	Histone H3 Acetylation	3/130	58/17913	0.00861756	0.0236664	0.00981584	3	SIRT1/GATA3/SMAD4
GO:0071384	Cellular Response To Corticosteroid Stimulus	3/130	58/17913	0.00861756	0.0236664	0.00981584	3	EGFR/FOXO1/FOXO3
GO:0006757	Atp Generation From Adp	4/130	111/17913	0.00872754	0.0239139	0.0099185	4	HIF1A/IGF1/PRKAA2/TP53
GO:0035305	Negative Regulation Of Dephosphorylation	4/130	111/17913	0.00872754	0.0239139	0.0099185	4	SPRED1/GSK3B/ROCK1/WNK1
GO:0046620	Regulation Of Organ Growth	4/130	111/17913	0.00872754	0.0239139	0.0099185	4	YAP1/AKT1/IGF1/PTEN
GO:0051149	Positive Regulation Of Muscle Cell Differentiation	4/130	111/17913	0.00872754	0.0239139	0.0099185	4	CTNNB1/SIRT1/IGF1/BCL2
GO:0009127	Purine Nucleoside Monophosphate Biosynthetic Process	5/130	174/17913	0.00881718	0.0241285	0.0100075	5	HIF1A/IGF1/PRKAA2/PINK1/TP53
GO:0009168	Purine Ribonucleoside Monophosphate Biosynthetic Process	5/130	174/17913	0.00881718	0.0241285	0.0100075	5	HIF1A/IGF1/PRKAA2/PINK1/TP53
GO:0051924	Regulation Of Calcium Ion Transport	6/130	244/17913	0.0088209	0.0241285	0.0100075	6	CTNNB1/PIK3CG/BCL2/TRIM27/CXCL12/CXCR4
GO:0001505	Regulation Of Neurotransmitter Levels	7/130	321/17913	0.00901022	0.0245738	0.0101922	7	DPYD/AKT1/SLC7A11/GSK3B/IFNG/RAC1/TLR2
GO:0009142	Nucleoside Triphosphate Biosynthetic Process	5/130	175/17913	0.00902496	0.0245738	0.0101922	5	HIF1A/IGF1/PRKAA2/PINK1/TP53
GO:0032272	Negative Regulation Of Protein Polymerization	3/130	59/17913	0.00903179	0.0245738	0.0101922	3	TWF2/STMN1/TWF1
GO:0045843	Negative Regulation Of Striated Muscle Tissue Development	3/130	59/17913	0.00903179	0.0245738	0.0101922	3	SMAD4/PTEN/BMP2
GO:0046530	Photoreceptor Cell Differentiation	3/130	59/17913	0.00903179	0.0245738	0.0101922	3	SOX9/THRB/VEGFA
GO:0070059	Intrinsic Apoptotic Signaling Pathway In Response To Endoplasmic Reticulum Stress	3/130	59/17913	0.00903179	0.0245738	0.0101922	3	SIRT1/BCL2/TP53
GO:0120193	Tight Junction Organization	3/130	59/17913	0.00903179	0.0245738	0.0101922	3	APC/ROCK1/RUNX1
GO:0010560	Positive Regulation Of Glycoprotein Biosynthetic Process	2/130	20/17913	0.00911632	0.0245738	0.0101922	2	CTNNB1/IGF1
GO:0010592	Positive Regulation Of Lamellipodium Assembly	2/130	20/17913	0.00911632	0.0245738	0.0101922	2	TWF2/RAC1
GO:0010801	Negative Regulation Of Peptidyl-Threonine Phosphorylation	2/130	20/17913	0.00911632	0.0245738	0.0101922	2	SPRY2/SPRED1
GO:0010869	Regulation Of Receptor Biosynthetic Process	2/130	20/17913	0.00911632	0.0245738	0.0101922	2	HIF1A/PPARG
GO:0014046	Dopamine Secretion	2/130	20/17913	0.00911632	0.0245738	0.0101922	2	CXCL12/PINK1
GO:0014059	Regulation Of Dopamine Secretion	2/130	20/17913	0.00911632	0.0245738	0.0101922	2	CXCL12/PINK1
GO:0043586	Tongue Development	2/130	20/17913	0.00911632	0.0245738	0.0101922	2	CTNNB1/EGFR
GO:0046628	Positive Regulation Of Insulin Receptor Signaling Pathway	2/130	20/17913	0.00911632	0.0245738	0.0101922	2	SIRT1/IRS1
GO:0048846	Axon Extension Involved In Axon Guidance	2/130	20/17913	0.00911632	0.0245738	0.0101922	2	CXCL12/VEGFA
GO:0051797	Regulation Of Hair Follicle Development	2/130	20/17913	0.00911632	0.0245738	0.0101922	2	CTNNB1/SMAD4
GO:0060231	Mesenchymal To Epithelial Transition	2/130	20/17913	0.00911632	0.0245738	0.0101922	2	CTNNB1/GATA3
GO:0060487	Lung Epithelial Cell Differentiation	2/130	20/17913	0.00911632	0.0245738	0.0101922	2	YAP1/SOX9
GO:0060713	Labyrinthine Layer Morphogenesis	2/130	20/17913	0.00911632	0.0245738	0.0101922	2	ADM/GRB2
GO:0070734	Histone H3-K27 Methylation	2/130	20/17913	0.00911632	0.0245738	0.0101922	2	EZH2/GATA3
GO:0071397	Cellular Response To Cholesterol	2/130	20/17913	0.00911632	0.0245738	0.0101922	2	ABCA1/LRP6
GO:0072087	Renal Vesicle Development	2/130	20/17913	0.00911632	0.0245738	0.0101922	2	CTNNB1/SOX9
GO:0072234	Metanephric Nephron Tubule Development	2/130	20/17913	0.00911632	0.0245738	0.0101922	2	YAP1/SOX9
GO:1902284	Neuron Projection Extension Involved In Neuron Projection Guidance	2/130	20/17913	0.00911632	0.0245738	0.0101922	2	CXCL12/VEGFA
GO:1903599	Positive Regulation Of Autophagy Of Mitochondrion	2/130	20/17913	0.00911632	0.0245738	0.0101922	2	HIF1A/PINK1
GO:0045017	Glycerolipid Biosynthetic Process	6/130	246/17913	0.00916124	0.024681	0.0102367	6	LDLR/ATM/PIK3CG/PIK3R2/FBXW7/PTEN
GO:0003279	Cardiac Septum Development	4/130	113/17913	0.00927995	0.024945	0.0103462	4	GATA3/SMAD4/RARA/TP53
GO:0006639	Acylglycerol Metabolic Process	4/130	113/17913	0.00927995	0.024945	0.0103462	4	SIRT1/LDLR/PIK3CG/FBXW7
GO:0051817	Modification Of Morphology Or Physiology Of Other Organism Involved In Symbiotic Interaction	4/130	113/17913	0.00927995	0.024945	0.0103462	4	HIPK2/IFI27/RXRA/SP1
GO:1904375	Regulation Of Protein Localization To Cell Periphery	4/130	113/17913	0.00927995	0.024945	0.0103462	4	EGFR/AKT1/GNAI1/IFNG
GO:0045861	Negative Regulation Of Proteolysis	7/130	324/17913	0.00945358	0.0253516	0.0105148	7	AKT1/HIPK2/ROCK1/RPL11/TFPI/TP53/VEGFA
GO:0002562	Somatic Diversification Of Immune Receptors Via Germline Recombination Within A Single Locus	3/130	60/17913	0.00945751	0.0253516	0.0105148	3	CCR6/ATM/PRKDC
GO:0016444	Somatic Cell Dna Recombination	3/130	60/17913	0.00945751	0.0253516	0.0105148	3	CCR6/ATM/PRKDC
GO:0048635	Negative Regulation Of Muscle Organ Development	3/130	60/17913	0.00945751	0.0253516	0.0105148	3	SMAD4/PTEN/BMP2
GO:0050766	Positive Regulation Of Phagocytosis	3/130	60/17913	0.00945751	0.0253516	0.0105148	3	MERTK/GATA2/PPARG
GO:0006304	Dna Modification	4/130	114/17913	0.0095645	0.0255815	0.0106101	4	DNMT1/EZH2/FOS/GATA3
GO:0006638	Neutral Lipid Metabolic Process	4/130	114/17913	0.0095645	0.0255815	0.0106101	4	SIRT1/LDLR/PIK3CG/FBXW7
GO:0006661	Phosphatidylinositol Biosynthetic Process	4/130	114/17913	0.0095645	0.0255815	0.0106101	4	ATM/PIK3CG/PIK3R2/PTEN
GO:0042866	Pyruvate Biosynthetic Process	4/130	114/17913	0.0095645	0.0255815	0.0106101	4	HIF1A/IGF1/PRKAA2/TP53
GO:0042471	Ear Morphogenesis	4/130	115/17913	0.00985467	0.0263283	0.0109199	4	SPRY2/GATA2/GATA3/SOX9
GO:0043620	Regulation Of Dna-Templated Transcription In Response To Stress	4/130	115/17913	0.00985467	0.0263283	0.0109199	4	HIF1A/NFE2L2/TP53/VEGFA
GO:0003407	Neural Retina Development	3/130	61/17913	0.00989478	0.026354	0.0109306	3	HIPK2/SOX9/THRB
GO:0030032	Lamellipodium Assembly	3/130	61/17913	0.00989478	0.026354	0.0109306	3	TWF2/CCDC88A/RAC1
GO:0035773	Insulin Secretion Involved In Cellular Response To Glucose Stimulus	3/130	61/17913	0.00989478	0.026354	0.0109306	3	HIF1A/HMGCR/RAC1
GO:0046888	Negative Regulation Of Hormone Secretion	3/130	61/17913	0.00989478	0.026354	0.0109306	3	HMGCR/IRS1/SFRP1
GO:0000423	Mitophagy	2/130	21/17913	0.0100284	0.026354	0.0109306	2	PINK1/TP53
GO:0002089	Lens Morphogenesis In Camera-Type Eye	2/130	21/17913	0.0100284	0.026354	0.0109306	2	CTNNB1/HIPK2
GO:0006925	Inflammatory Cell Apoptotic Process	2/130	21/17913	0.0100284	0.026354	0.0109306	2	SIRT1/SLC7A11
GO:0010310	Regulation Of Hydrogen Peroxide Metabolic Process	2/130	21/17913	0.0100284	0.026354	0.0109306	2	RAC1/PINK1
GO:0010893	Positive Regulation Of Steroid Biosynthetic Process	2/130	21/17913	0.0100284	0.026354	0.0109306	2	ADM/IFNG
GO:0022010	Central Nervous System Myelination	2/130	21/17913	0.0100284	0.026354	0.0109306	2	PTEN/TLR2
GO:0031935	Regulation Of Chromatin Silencing	2/130	21/17913	0.0100284	0.026354	0.0109306	2	DNMT1/SIRT1
GO:0032291	Axon Ensheathment In Central Nervous System	2/130	21/17913	0.0100284	0.026354	0.0109306	2	PTEN/TLR2
GO:0032674	Regulation Of Interleukin-5 Production	2/130	21/17913	0.0100284	0.026354	0.0109306	2	GATA3/RARA
GO:0035024	Negative Regulation Of Rho Protein Signal Transduction	2/130	21/17913	0.0100284	0.026354	0.0109306	2	STMN1/MET
GO:0046827	Positive Regulation Of Protein Export From Nucleus	2/130	21/17913	0.0100284	0.026354	0.0109306	2	GSK3B/TP53
GO:0048485	Sympathetic Nervous System Development	2/130	21/17913	0.0100284	0.026354	0.0109306	2	CTNNB1/GATA3
GO:0050765	Negative Regulation Of Phagocytosis	2/130	21/17913	0.0100284	0.026354	0.0109306	2	PTEN/TLR2
GO:0050951	Sensory Perception Of Temperature Stimulus	2/130	21/17913	0.0100284	0.026354	0.0109306	2	CXCL12/CXCR4
GO:0060008	Sertoli Cell Differentiation	2/130	21/17913	0.0100284	0.026354	0.0109306	2	RARA/SOX9
GO:0060575	Intestinal Epithelial Cell Differentiation	2/130	21/17913	0.0100284	0.026354	0.0109306	2	CDKN1A/HIF1A
GO:0070920	Regulation Of Production Of Small Rna Involved In Gene Silencing By Rna	2/130	21/17913	0.0100284	0.026354	0.0109306	2	EGFR/TP53
GO:0072111	Cell Proliferation Involved In Kidney Development	2/130	21/17913	0.0100284	0.026354	0.0109306	2	GATA3/BMP2
GO:0072337	Modified Amino Acid Transport	2/130	21/17913	0.0100284	0.026354	0.0109306	2	SLC7A11/SLC6A8
GO:0097709	Connective Tissue Replacement	2/130	21/17913	0.0100284	0.026354	0.0109306	2	HIF1A/ROCK1
GO:1901984	Negative Regulation Of Protein Acetylation	2/130	21/17913	0.0100284	0.026354	0.0109306	2	SIRT1/GSK3B
GO:1902667	Regulation Of Axon Guidance	2/130	21/17913	0.0100284	0.026354	0.0109306	2	CXCL12/VEGFA
GO:1902884	Positive Regulation Of Response To Oxidative Stress	2/130	21/17913	0.0100284	0.026354	0.0109306	2	FOXO3/FBXW7
GO:2000114	Regulation Of Establishment Of Cell Polarity	2/130	21/17913	0.0100284	0.026354	0.0109306	2	GATA3/ROCK1
GO:2000144	Positive Regulation Of Dna-Templated Transcription, Initiation	2/130	21/17913	0.0100284	0.026354	0.0109306	2	CTNNB1/TP53
GO:2000737	Negative Regulation Of Stem Cell Differentiation	2/130	21/17913	0.0100284	0.026354	0.0109306	2	YAP1/NFE2L2
GO:0043087	Regulation Of Gtpase Activity	8/130	410/17913	0.0101445	0.0266445	0.0110511	8	SPRY2/CRK/CRKL/EZH2/GSK3B/RGS3/SFRP1/WNK1
GO:1902850	Microtubule Cytoskeleton Organization Involved In Mitosis	4/130	116/17913	0.0101505	0.0266458	0.0110516	4	SPRY2/PLK2/GNAI1/STMN1
GO:0032623	Interleukin-2 Production	3/130	62/17913	0.0103436	0.0271085	0.0112435	3	GATA3/TRIM27/RUNX1
GO:0045739	Positive Regulation Of Dna Repair	3/130	62/17913	0.0103436	0.0271085	0.0112435	3	EGFR/SIRT1/PRKDC
GO:1901862	Negative Regulation Of Muscle Tissue Development	3/130	62/17913	0.0103436	0.0271085	0.0112435	3	SMAD4/PTEN/BMP2
GO:0002705	Positive Regulation Of Leukocyte Mediated Immunity	4/130	117/17913	0.010452	0.0273331	0.0113366	4	CADM1/GATA2/GATA3/FADD
GO:0034605	Cellular Response To Heat	4/130	117/17913	0.010452	0.0273331	0.0113366	4	CDKN1A/SIRT1/GSK3B/ATM
GO:0048706	Embryonic Skeletal System Development	4/130	117/17913	0.010452	0.0273331	0.0113366	4	CTNNB1/HOXA9/SMAD2/SP3
GO:1900180	Regulation Of Protein Localization To Nucleus	4/130	117/17913	0.010452	0.0273331	0.0113366	4	AKT1/GSK3B/IFNG/PIK3R2
GO:0043297	Apical Junction Assembly	3/130	63/17913	0.0108042	0.0281927	0.0116932	3	APC/ROCK1/RUNX1
GO:0055008	Cardiac Muscle Tissue Morphogenesis	3/130	63/17913	0.0108042	0.0281927	0.0116932	3	SMAD4/RXRA/BMP2
GO:0071277	Cellular Response To Calcium Ion	3/130	63/17913	0.0108042	0.0281927	0.0116932	3	FOS/PRKAA2/WNK1
GO:0090181	Regulation Of Cholesterol Metabolic Process	3/130	63/17913	0.0108042	0.0281927	0.0116932	3	HMGCR/LDLR/SP1
GO:0070555	Response To Interleukin-1	5/130	183/17913	0.0108104	0.0281937	0.0116936	5	HIF1A/NFKBIA/SFRP1/SOX9/TFPI
GO:0001759	Organ Induction	2/130	22/17913	0.0109793	0.0283729	0.0117679	2	CTNNB1/BMP2
GO:0006582	Melanin Metabolic Process	2/130	22/17913	0.0109793	0.0283729	0.0117679	2	SLC7A11/BCL2
GO:0010866	Regulation Of Triglyceride Biosynthetic Process	2/130	22/17913	0.0109793	0.0283729	0.0117679	2	LDLR/FBXW7
GO:0032366	Intracellular Sterol Transport	2/130	22/17913	0.0109793	0.0283729	0.0117679	2	ABCA1/LDLR
GO:0032367	Intracellular Cholesterol Transport	2/130	22/17913	0.0109793	0.0283729	0.0117679	2	ABCA1/LDLR
GO:0032634	Interleukin-5 Production	2/130	22/17913	0.0109793	0.0283729	0.0117679	2	GATA3/RARA
GO:0032656	Regulation Of Interleukin-13 Production	2/130	22/17913	0.0109793	0.0283729	0.0117679	2	GATA3/RARA
GO:0036037	Cd8-Positive, Alpha-Beta T Cell Activation	2/130	22/17913	0.0109793	0.0283729	0.0117679	2	BCL2/RUNX1
GO:0045624	Positive Regulation Of T-Helper Cell Differentiation	2/130	22/17913	0.0109793	0.0283729	0.0117679	2	MYB/RARA
GO:0045649	Regulation Of Macrophage Differentiation	2/130	22/17913	0.0109793	0.0283729	0.0117679	2	GATA2/FADD
GO:0046716	Muscle Cell Cellular Homeostasis	2/130	22/17913	0.0109793	0.0283729	0.0117679	2	HIF1A/LAMP2
GO:0050995	Negative Regulation Of Lipid Catabolic Process	2/130	22/17913	0.0109793	0.0283729	0.0117679	2	AKT1/PIK3CG
GO:0072643	Interferon-Gamma Secretion	2/130	22/17913	0.0109793	0.0283729	0.0117679	2	GATA3/TRIM27
GO:0150079	Negative Regulation Of Neuroinflammatory Response	2/130	22/17913	0.0109793	0.0283729	0.0117679	2	IGF1/LDLR
GO:1900078	Positive Regulation Of Cellular Response To Insulin Stimulus	2/130	22/17913	0.0109793	0.0283729	0.0117679	2	SIRT1/IRS1
GO:2000050	Regulation Of Non-Canonical Wnt Signaling Pathway	2/130	22/17913	0.0109793	0.0283729	0.0117679	2	SFRP1/SFRP4
GO:2000810	Regulation Of Bicellular Tight Junction Assembly	2/130	22/17913	0.0109793	0.0283729	0.0117679	2	ROCK1/RUNX1
GO:0050731	Positive Regulation Of Peptidyl-Tyrosine Phosphorylation	5/130	184/17913	0.0110494	0.0285388	0.0118367	5	IFNG/IGF1/FBXW7/TP53/VEGFA
GO:0001910	Regulation Of Leukocyte Mediated Cytotoxicity	3/130	64/17913	0.0112764	0.0290562	0.0120513	3	CRK/CADM1/FADD
GO:0015909	Long-Chain Fatty Acid Transport	3/130	64/17913	0.0112764	0.0290562	0.0120513	3	AKT1/PPARG/PRKAA2
GO:0015914	Phospholipid Transport	3/130	64/17913	0.0112764	0.0290562	0.0120513	3	ABCA1/PITPNC1/LDLR
GO:0046622	Positive Regulation Of Organ Growth	3/130	64/17913	0.0112764	0.0290562	0.0120513	3	YAP1/AKT1/IGF1
GO:0002703	Regulation Of Leukocyte Mediated Immunity	5/130	185/17913	0.0112919	0.0290562	0.0120513	5	CRK/CADM1/GATA2/GATA3/FADD
GO:1902115	Regulation Of Organelle Assembly	5/130	185/17913	0.0112919	0.0290562	0.0120513	5	PLK2/SMAD4/PRKAA2/CCDC88A/PINK1
GO:1902905	Positive Regulation Of Supramolecular Fiber Organization	5/130	185/17913	0.0112919	0.0290562	0.0120513	5	GRB2/MET/RAC1/TRIM27/SFRP1
GO:0046031	Adp Metabolic Process	4/130	121/17913	0.011716	0.0300993	0.0124839	4	HIF1A/IGF1/PRKAA2/TP53
GO:0046718	Viral Entry Into Host Cell	4/130	121/17913	0.011716	0.0300993	0.0124839	4	EGFR/LDLR/MRC1/CXCR4
GO:1903038	Negative Regulation Of Leukocyte Cell-Cell Adhesion	4/130	121/17913	0.011716	0.0300993	0.0124839	4	AKT1/CXCL12/WNK1/RUNX1
GO:0014031	Mesenchymal Cell Development	3/130	65/17913	0.0117604	0.030149	0.0125046	3	HIF1A/BCL2/SOX9
GO:0030858	Positive Regulation Of Epithelial Cell Differentiation	3/130	65/17913	0.0117604	0.030149	0.0125046	3	CTNNB1/SFRP4/SOX9
GO:0045428	Regulation Of Nitric Oxide Biosynthetic Process	3/130	65/17913	0.0117604	0.030149	0.0125046	3	AKT1/IFNG/RAC1
GO:1904888	Cranial Skeletal System Development	3/130	65/17913	0.0117604	0.030149	0.0125046	3	CRKL/CTNNB1/SMAD2
GO:0050866	Negative Regulation Of Cell Activation	5/130	187/17913	0.0117879	0.0302033	0.0125271	5	MERTK/LDLR/ATM/SFRP1/RUNX1
GO:0001783	B Cell Apoptotic Process	2/130	23/17913	0.0119683	0.0303907	0.0126048	2	CRKL/PTEN
GO:0007617	Mating Behavior	2/130	23/17913	0.0119683	0.0303907	0.0126048	2	PTEN/THRB
GO:0009404	Toxin Metabolic Process	2/130	23/17913	0.0119683	0.0303907	0.0126048	2	NFE2L2/SP1
GO:0032703	Negative Regulation Of Interleukin-2 Production	2/130	23/17913	0.0119683	0.0303907	0.0126048	2	GATA3/TRIM27
GO:0032753	Positive Regulation Of Interleukin-4 Production	2/130	23/17913	0.0119683	0.0303907	0.0126048	2	GATA3/RARA
GO:0061436	Establishment Of Skin Barrier	2/130	23/17913	0.0119683	0.0303907	0.0126048	2	STMN1/MET
GO:0071526	Semaphorin-Plexin Signaling Pathway	2/130	23/17913	0.0119683	0.0303907	0.0126048	2	MET/RAC1
GO:0072170	Metanephric Tubule Development	2/130	23/17913	0.0119683	0.0303907	0.0126048	2	YAP1/SOX9
GO:0072215	Regulation Of Metanephros Development	2/130	23/17913	0.0119683	0.0303907	0.0126048	2	YAP1/CTNNB1
GO:0072243	Metanephric Nephron Epithelium Development	2/130	23/17913	0.0119683	0.0303907	0.0126048	2	YAP1/SOX9
GO:0090189	Regulation Of Branching Involved In Ureteric Bud Morphogenesis	2/130	23/17913	0.0119683	0.0303907	0.0126048	2	SOX9/VEGFA
GO:1900746	Regulation Of Vascular Endothelial Growth Factor Signaling Pathway	2/130	23/17913	0.0119683	0.0303907	0.0126048	2	SPRY2/SEMA6A
GO:1902003	Regulation Of Amyloid-Beta Formation	2/130	23/17913	0.0119683	0.0303907	0.0126048	2	IGF1/ROCK1
GO:1902254	Negative Regulation Of Intrinsic Apoptotic Signaling Pathway By P53 Class Mediator	2/130	23/17913	0.0119683	0.0303907	0.0126048	2	SIRT1/BCL2
GO:1903589	Positive Regulation Of Blood Vessel Endothelial Cell Proliferation Involved In Sprouting Angiogenesis	2/130	23/17913	0.0119683	0.0303907	0.0126048	2	GATA2/VEGFA
GO:2000637	Positive Regulation Of Gene Silencing By Mirna	2/130	23/17913	0.0119683	0.0303907	0.0126048	2	EGFR/TP53
GO:2000726	Negative Regulation Of Cardiac Muscle Cell Differentiation	2/130	23/17913	0.0119683	0.0303907	0.0126048	2	SMAD4/BMP2
GO:0009156	Ribonucleoside Monophosphate Biosynthetic Process	5/130	188/17913	0.0120413	0.0305576	0.012674	5	HIF1A/IGF1/PRKAA2/PINK1/TP53
GO:1903409	Reactive Oxygen Species Biosynthetic Process	4/130	122/17913	0.0120467	0.0305576	0.012674	4	AKT1/FOXO3/IFNG/RAC1
GO:0045806	Negative Regulation Of Endocytosis	3/130	66/17913	0.0122563	0.0310402	0.0128742	3	PTEN/RAC1/TLR2
GO:0046785	Microtubule Polymerization	3/130	66/17913	0.0122563	0.0310402	0.0128742	3	STMN1/MET/RAC1
GO:1903672	Positive Regulation Of Sprouting Angiogenesis	3/130	66/17913	0.0122563	0.0310402	0.0128742	3	PLK2/GATA2/VEGFA
GO:0044242	Cellular Lipid Catabolic Process	5/130	189/17913	0.0122985	0.0311307	0.0129117	5	AKT1/IRS1/LDLR/PIK3CG/PSAP
GO:0030326	Embryonic Limb Morphogenesis	4/130	123/17913	0.0123833	0.0313124	0.0129871	4	CTNNB1/HOXA9/HOXA10/SMAD4
GO:0035113	Embryonic Appendage Morphogenesis	4/130	123/17913	0.0123833	0.0313124	0.0129871	4	CTNNB1/HOXA9/HOXA10/SMAD4
GO:0035023	Regulation Of Rho Protein Signal Transduction	4/130	124/17913	0.0127258	0.0321617	0.0133394	4	ABCA1/STMN1/MET/RAC1
GO:0002200	Somatic Diversification Of Immune Receptors	3/130	67/17913	0.012764	0.0322412	0.0133723	3	CCR6/ATM/PRKDC
GO:0000188	Inactivation Of Mapk Activity	2/130	24/17913	0.0129948	0.0325512	0.0135009	2	SPRED1/RGS3
GO:0002092	Positive Regulation Of Receptor Internalization	2/130	24/17913	0.0129948	0.0325512	0.0135009	2	SFRP4/VEGFA
GO:0003181	Atrioventricular Valve Morphogenesis	2/130	24/17913	0.0129948	0.0325512	0.0135009	2	SMAD4/BMP2
GO:0009299	Mrna Transcription	2/130	24/17913	0.0129948	0.0325512	0.0135009	2	HIF1A/TP53
GO:0014850	Response To Muscle Activity	2/130	24/17913	0.0129948	0.0325512	0.0135009	2	HIF1A/PRKAA2
GO:0031069	Hair Follicle Morphogenesis	2/130	24/17913	0.0129948	0.0325512	0.0135009	2	CTNNB1/BCL2
GO:0032800	Receptor Biosynthetic Process	2/130	24/17913	0.0129948	0.0325512	0.0135009	2	HIF1A/PPARG
GO:0036315	Cellular Response To Sterol	2/130	24/17913	0.0129948	0.0325512	0.0135009	2	ABCA1/LRP6
GO:0048143	Astrocyte Activation	2/130	24/17913	0.0129948	0.0325512	0.0135009	2	EGFR/LDLR
GO:0060148	Positive Regulation Of Posttranscriptional Gene Silencing	2/130	24/17913	0.0129948	0.0325512	0.0135009	2	EGFR/TP53
GO:0060343	Trabecula Formation	2/130	24/17913	0.0129948	0.0325512	0.0135009	2	SFRP1/TEK
GO:0062009	Secondary Palate Development	2/130	24/17913	0.0129948	0.0325512	0.0135009	2	SMAD2/SMAD4
GO:1901889	Negative Regulation Of Cell Junction Assembly	2/130	24/17913	0.0129948	0.0325512	0.0135009	2	PTEN/ROCK1
GO:1902547	Regulation Of Cellular Response To Vascular Endothelial Growth Factor Stimulus	2/130	24/17913	0.0129948	0.0325512	0.0135009	2	SPRY2/SEMA6A
GO:2000209	Regulation Of Anoikis	2/130	24/17913	0.0129948	0.0325512	0.0135009	2	BCL2/TLE1
GO:2001026	Regulation Of Endothelial Cell Chemotaxis	2/130	24/17913	0.0129948	0.0325512	0.0135009	2	MET/VEGFA
GO:2001251	Negative Regulation Of Chromosome Organization	4/130	125/17913	0.0130744	0.0327335	0.0135765	4	DNMT1/SIRT1/APC/ATM
GO:0006733	Oxidoreduction Coenzyme Metabolic Process	5/130	192/17913	0.0130922	0.0327611	0.013588	5	HIF1A/HMGCR/IGF1/PRKAA2/TP53
GO:0050805	Negative Regulation Of Synaptic Transmission	3/130	68/17913	0.0132835	0.033171	0.013758	3	PLK2/GNAI1/PTEN
GO:0051304	Chromosome Separation	3/130	68/17913	0.0132835	0.033171	0.013758	3	APC/ATM/CDC27
GO:0060038	Cardiac Muscle Cell Proliferation	3/130	68/17913	0.0132835	0.033171	0.013758	3	YAP1/PTEN/RXRA
GO:1903524	Positive Regulation Of Blood Circulation	3/130	68/17913	0.0132835	0.033171	0.013758	3	ADM/EGFR/AKT1
GO:0042476	Odontogenesis	4/130	126/17913	0.013429	0.0334994	0.0138942	4	ADM/CTNNB1/FOXO1/BMP2
GO:0051668	Localization Within Membrane	4/130	126/17913	0.013429	0.0334994	0.0138942	4	CRKL/SLC7A11/RAB1A/RAC1
GO:0031333	Negative Regulation Of Protein Complex Assembly	4/130	127/17913	0.0137897	0.0343814	0.01426	4	TWF2/GSK3B/STMN1/TWF1
GO:0032720	Negative Regulation Of Tumor Necrosis Factor Production	3/130	69/17913	0.013815	0.034409	0.0142715	3	IGF1/RARA/TRIM27
GO:0070509	Calcium Ion Import	3/130	69/17913	0.013815	0.034409	0.0142715	3	CTNNB1/TRIM27/CXCL12
GO:0009410	Response To Xenobiotic Stimulus	6/130	270/17913	0.014009	0.0347634	0.0144184	6	EGFR/FOXO1/FOXO3/PPARG/CXCR4/FADD
GO:0051648	Vesicle Localization	6/130	270/17913	0.014009	0.0347634	0.0144184	6	CTNNB1/GSK3B/PIK3CG/PTEN/RAB1A/PINK1
GO:0001702	Gastrulation With Mouth Forming Second	2/130	25/17913	0.0140583	0.0347634	0.0144184	2	CTNNB1/SMAD4
GO:0002068	Glandular Epithelial Cell Development	2/130	25/17913	0.0140583	0.0347634	0.0144184	2	GSK3B/RARA
GO:0010818	T Cell Chemotaxis	2/130	25/17913	0.0140583	0.0347634	0.0144184	2	PIK3CG/WNK1
GO:0032616	Interleukin-13 Production	2/130	25/17913	0.0140583	0.0347634	0.0144184	2	GATA3/RARA
GO:0045672	Positive Regulation Of Osteoclast Differentiation	2/130	25/17913	0.0140583	0.0347634	0.0144184	2	FOS/IFNG
GO:0048596	Embryonic Camera-Type Eye Morphogenesis	2/130	25/17913	0.0140583	0.0347634	0.0144184	2	HIPK2/SP3
GO:0051497	Negative Regulation Of Stress Fiber Assembly	2/130	25/17913	0.0140583	0.0347634	0.0144184	2	STMN1/MET
GO:0060330	Regulation Of Response To Interferon-Gamma	2/130	25/17913	0.0140583	0.0347634	0.0144184	2	IFNG/PPARG
GO:0060334	Regulation Of Interferon-Gamma-Mediated Signaling Pathway	2/130	25/17913	0.0140583	0.0347634	0.0144184	2	IFNG/PPARG
GO:0060669	Embryonic Placenta Morphogenesis	2/130	25/17913	0.0140583	0.0347634	0.0144184	2	ADM/GRB2
GO:1904385	Cellular Response To Angiotensin	2/130	25/17913	0.0140583	0.0347634	0.0144184	2	NFE2L2/ROCK1
GO:1905809	Negative Regulation Of Synapse Organization	2/130	25/17913	0.0140583	0.0347634	0.0144184	2	PTEN/TLR2
GO:0002576	Platelet Degranulation	4/130	128/17913	0.0141564	0.0349521	0.0144967	4	IGF1/LAMP2/PSAP/VEGFA
GO:0007498	Mesoderm Development	4/130	128/17913	0.0141564	0.0349521	0.0144967	4	YAP1/SMAD2/SMAD4/VEGFA
GO:1903322	Positive Regulation Of Protein Modification By Small Protein Conjugation Or Removal	4/130	128/17913	0.0141564	0.0349521	0.0144967	4	FBXW7/PTEN/RAB1A/PINK1
GO:0009124	Nucleoside Monophosphate Biosynthetic Process	5/130	196/17913	0.0142035	0.0350503	0.0145374	5	HIF1A/IGF1/PRKAA2/PINK1/TP53
GO:0006165	Nucleoside Diphosphate Phosphorylation	4/130	129/17913	0.0145294	0.0358178	0.0148558	4	HIF1A/IGF1/PRKAA2/TP53
GO:0030833	Regulation Of Actin Filament Polymerization	4/130	129/17913	0.0145294	0.0358178	0.0148558	4	TWF2/GRB2/TWF1/TRIM27
GO:0046683	Response To Organophosphorus	4/130	130/17913	0.0149085	0.0366348	0.0151946	4	FOS/PIK3CG/PTEN/TEK
GO:0006305	Dna Alkylation	3/130	71/17913	0.014914	0.0366348	0.0151946	3	DNMT1/EZH2/FOS
GO:0006306	Dna Methylation	3/130	71/17913	0.014914	0.0366348	0.0151946	3	DNMT1/EZH2/FOS
GO:0030500	Regulation Of Bone Mineralization	3/130	71/17913	0.014914	0.0366348	0.0151946	3	HIF1A/BMP2/SOX9
GO:0042100	B Cell Proliferation	3/130	71/17913	0.014914	0.0366348	0.0151946	3	CDKN1A/ATM/BCL2
GO:0042310	Vasoconstriction	3/130	71/17913	0.014914	0.0366348	0.0151946	3	ADM/EGFR/AKT1
GO:1903556	Negative Regulation Of Tumor Necrosis Factor Superfamily Cytokine Production	3/130	71/17913	0.014914	0.0366348	0.0151946	3	IGF1/RARA/TRIM27
GO:0002691	Regulation Of Cellular Extravasation	2/130	26/17913	0.0151582	0.0369895	0.0153417	2	CXCL12/FADD
GO:0003171	Atrioventricular Valve Development	2/130	26/17913	0.0151582	0.0369895	0.0153417	2	SMAD4/BMP2
GO:0006700	C21-Steroid Hormone Biosynthetic Process	2/130	26/17913	0.0151582	0.0369895	0.0153417	2	ADM/BMP2
GO:0007263	Nitric Oxide Mediated Signal Transduction	2/130	26/17913	0.0151582	0.0369895	0.0153417	2	EGFR/VEGFA
GO:0033561	Regulation Of Water Loss Via Skin	2/130	26/17913	0.0151582	0.0369895	0.0153417	2	STMN1/MET
GO:0033598	Mammary Gland Epithelial Cell Proliferation	2/130	26/17913	0.0151582	0.0369895	0.0153417	2	GATA3/CCND1
GO:0045992	Negative Regulation Of Embryonic Development	2/130	26/17913	0.0151582	0.0369895	0.0153417	2	CTNNB1/GATA3
GO:0060074	Synapse Maturation	2/130	26/17913	0.0151582	0.0369895	0.0153417	2	PTEN/YWHAZ
GO:0060351	Cartilage Development Involved In Endochondral Bone Morphogenesis	2/130	26/17913	0.0151582	0.0369895	0.0153417	2	RARA/SOX9
GO:0060969	Negative Regulation Of Gene Silencing	2/130	26/17913	0.0151582	0.0369895	0.0153417	2	PPARG/TP53
GO:0072202	Cell Differentiation Involved In Metanephros Development	2/130	26/17913	0.0151582	0.0369895	0.0153417	2	YAP1/CTNNB1
GO:0072273	Metanephric Nephron Morphogenesis	2/130	26/17913	0.0151582	0.0369895	0.0153417	2	CTNNB1/SOX9
GO:1903792	Negative Regulation Of Anion Transport	2/130	26/17913	0.0151582	0.0369895	0.0153417	2	AKT1/SFRP4
GO:0007059	Chromosome Segregation	6/130	275/17913	0.0152085	0.0370932	0.0153848	6	CTNNB1/PDS5B/APC/ATM/FBXW7/CDC27
GO:0003231	Cardiac Ventricle Development	4/130	131/17913	0.0152938	0.0372636	0.0154554	4	GATA3/HIF1A/SMAD4/RXRA
GO:0046939	Nucleotide Phosphorylation	4/130	131/17913	0.0152938	0.0372636	0.0154554	4	HIF1A/IGF1/PRKAA2/TP53
GO:1990778	Protein Localization To Cell Periphery	6/130	276/17913	0.0154566	0.0376414	0.0156121	6	EGFR/AKT1/GNAI1/IFNG/LRP6/ROCK1
GO:0003333	Amino Acid Transmembrane Transport	3/130	72/17913	0.0154815	0.0376449	0.0156136	3	SLC7A11/SLC6A8/SLC7A5
GO:0006695	Cholesterol Biosynthetic Process	3/130	72/17913	0.0154815	0.0376449	0.0156136	3	HMGCR/PRKAA2/SP1
GO:1902653	Secondary Alcohol Biosynthetic Process	3/130	72/17913	0.0154815	0.0376449	0.0156136	3	HMGCR/PRKAA2/SP1
GO:0000070	Mitotic Sister Chromatid Segregation	4/130	132/17913	0.0156853	0.038102	0.0158031	4	PDS5B/APC/ATM/CDC27
GO:0051250	Negative Regulation Of Lymphocyte Activation	4/130	132/17913	0.0156853	0.038102	0.0158031	4	MERTK/ATM/SFRP1/RUNX1
GO:0021536	Diencephalon Development	3/130	73/17913	0.0160611	0.0389755	0.0161655	3	GATA2/BMP2/SOX2
GO:0051881	Regulation Of Mitochondrial Membrane Potential	3/130	73/17913	0.0160611	0.0389755	0.0161655	3	AKT1/BCL2/PINK1
GO:0009135	Purine Nucleoside Diphosphate Metabolic Process	4/130	133/17913	0.0160831	0.0389897	0.0161713	4	HIF1A/IGF1/PRKAA2/TP53
GO:0009179	Purine Ribonucleoside Diphosphate Metabolic Process	4/130	133/17913	0.0160831	0.0389897	0.0161713	4	HIF1A/IGF1/PRKAA2/TP53
GO:0001782	B Cell Homeostasis	2/130	27/17913	0.016294	0.0393621	0.0163258	2	HIF1A/BCL2
GO:0003148	Outflow Tract Septum Morphogenesis	2/130	27/17913	0.016294	0.0393621	0.0163258	2	SMAD4/RARA
GO:0032673	Regulation Of Interleukin-4 Production	2/130	27/17913	0.016294	0.0393621	0.0163258	2	GATA3/RARA
GO:0045686	Negative Regulation Of Glial Cell Differentiation	2/130	27/17913	0.016294	0.0393621	0.0163258	2	CTNNB1/LDLR
GO:0045907	Positive Regulation Of Vasoconstriction	2/130	27/17913	0.016294	0.0393621	0.0163258	2	EGFR/AKT1
GO:0072207	Metanephric Epithelium Development	2/130	27/17913	0.016294	0.0393621	0.0163258	2	YAP1/SOX9
GO:2000171	Negative Regulation Of Dendrite Development	2/130	27/17913	0.016294	0.0393621	0.0163258	2	PLK2/PTEN
GO:0050792	Regulation Of Viral Process	5/130	204/17913	0.016613	0.0401126	0.0166371	5	IFI27/BCL2/TRIM27/SP1/CXCR4
GO:0032481	Positive Regulation Of Type I Interferon Production	3/130	74/17913	0.0166528	0.0401484	0.0166519	3	CTNNB1/PRKDC/TLR2
GO:0060291	Long-Term Synaptic Potentiation	3/130	74/17913	0.0166528	0.0401484	0.0166519	3	PLK2/GSK3B/PTEN
GO:1900182	Positive Regulation Of Protein Localization To Nucleus	3/130	74/17913	0.0166528	0.0401484	0.0166519	3	AKT1/IFNG/PIK3R2
GO:0009185	Ribonucleoside Diphosphate Metabolic Process	4/130	135/17913	0.0168977	0.0407184	0.0168883	4	HIF1A/IGF1/PRKAA2/TP53
[truncated: 253 more rows]

## Sheet: CC
GO ID	Description	GeneRatio	BGRatio	pvalue	p.adjust	qvalue	Count	geneID
GO:0005667	transcription factor complex	19/131	270/18678	4.83351e-14	1.59023e-11	1.13969e-11	19	YAP1/CTNNB1/FOS/HIPK2/HIF1A/HOXA9/HOXA10/SMAD2/SMAD4/SMAD5/PPARG/PRKDC/RXRA/SOX2/SOX9/TCF4/TLE1/TP53/RUNX1
GO:0044798	nuclear transcription factor complex	14/131	140/18678	1.05842e-12	1.7411e-10	1.24782e-10	14	YAP1/CTNNB1/FOS/HIPK2/HIF1A/SMAD2/SMAD4/PPARG/RXRA/SOX9/TCF4/TLE1/TP53/RUNX1
GO:0090575	RNA polymerase II transcription factor complex	13/131	124/18678	3.84628e-12	4.21809e-10	3.02304e-10	13	YAP1/CTNNB1/FOS/HIPK2/HIF1A/SMAD2/SMAD4/PPARG/RXRA/TCF4/TLE1/TP53/RUNX1
GO:0000785	chromatin	18/131	500/18678	1.33537e-08	1.09834e-06	7.87165e-07	18	PLK2/CTNNB1/DNMT1/EZH2/PDS5B/SIRT1/GATA3/HIF1A/SMAD2/SMAD4/NFE2L2/RARA/RXRA/PINK1/SP1/TCF4/THRB/TP53
GO:0045121	membrane raft	14/131	309/18678	3.69541e-08	2.10967e-06	1.51197e-06	14	CRK/CTNNB1/SPRED1/ABCA1/EGFR/GNAI1/IRS1/KRAS/LAMP2/LRP6/TEK/TFPI/TLR2/FADD
GO:0098857	membrane microdomain	14/131	310/18678	3.84742e-08	2.10967e-06	1.51197e-06	14	CRK/CTNNB1/SPRED1/ABCA1/EGFR/GNAI1/IRS1/KRAS/LAMP2/LRP6/TEK/TFPI/TLR2/FADD
GO:0098589	membrane region	14/131	321/18678	5.93561e-08	2.78974e-06	1.99936e-06	14	CRK/CTNNB1/SPRED1/ABCA1/EGFR/GNAI1/IRS1/KRAS/LAMP2/LRP6/TEK/TFPI/TLR2/FADD
GO:0000790	nuclear chromatin	13/131	309/18678	2.73573e-07	1.12507e-05	8.06321e-06	13	CTNNB1/EZH2/SIRT1/GATA3/HIF1A/SMAD2/SMAD4/RARA/RXRA/SP1/TCF4/THRB/TP53
GO:0044454	nuclear chromosome part	15/131	469/18678	1.0567e-06	3.60322e-05	2.58238e-05	15	CTNNB1/EZH2/SIRT1/GATA3/HIF1A/SMAD2/SMAD4/ATM/PRKDC/RARA/RXRA/SP1/TCF4/THRB/TP53
GO:1990909	Wnt signalosome	4/131	12/18678	1.0952e-06	3.60322e-05	2.58238e-05	4	CTNNB1/GSK3B/APC/LRP6
GO:0071141	SMAD protein complex	3/131	7/18678	1.15612e-05	0.000345784	0.000247819	3	SMAD2/SMAD4/SMAD5
GO:0030877	beta-catenin destruction complex	3/131	11/18678	5.33924e-05	0.00135124	0.000968413	3	CTNNB1/GSK3B/APC
GO:1990907	beta-catenin-TCF complex	3/131	11/18678	5.33924e-05	0.00135124	0.000968413	3	CTNNB1/TCF4/TLE1
GO:0016605	PML body	6/131	99/18678	6.97251e-05	0.00163854	0.00117432	6	SIRT1/HIPK2/PTEN/TRIM27/SP3/TP53
GO:0098797	plasma membrane protein complex	12/131	451/18678	8.04256e-05	0.001764	0.00126423	12	CTNNB1/EGFR/GRB2/APC/IGF1/IGF1R/IRS1/LRP6/BMP2/TLR2/VCAM1/FADD
GO:0005769	early endosome	10/131	340/18678	0.000144021	0.00266451	0.00190962	10	TOM1/EGFR/LDLR/LRP6/PHB/ACKR3/RAB1A/TRIM27/VCAM1/CXCR4
GO:0032444	activin responsive factor complex	2/131	3/18678	0.000145779	0.00266451	0.00190962	2	SMAD2/SMAD4
GO:0070369	beta-catenin-TCF7L2 complex	2/131	3/18678	0.000145779	0.00266451	0.00190962	2	CTNNB1/TCF4
GO:0005901	caveola	5/131	79/18678	0.000233821	0.0040488	0.00290171	5	CTNNB1/SPRED1/IRS1/LRP6/TFPI
GO:0035867	alphav-beta3 integrin-IGF-1-IGF1R complex	2/131	4/18678	0.000290215	0.00454671	0.00325856	2	IGF1/IGF1R
GO:0071664	catenin-TCF7L2 complex	2/131	4/18678	0.000290215	0.00454671	0.00325856	2	CTNNB1/TCF4
GO:0005925	focal adhesion	10/131	397/18678	0.00049454	0.00735587	0.00527184	10	CTNNB1/EGFR/KRAS/TWF1/RHOU/RAC1/TEK/YWHAZ/ADAM9/ADGRE5
GO:0005924	cell-substrate adherens junction	10/131	399/18678	0.00051424	0.00735587	0.00527184	10	CTNNB1/EGFR/KRAS/TWF1/RHOU/RAC1/TEK/YWHAZ/ADAM9/ADGRE5
GO:0016323	basolateral plasma membrane	7/131	201/18678	0.000545533	0.00745329	0.00534167	7	CTNNB1/EGFR/CADM1/LDLR/MET/TEK/ADAM9
GO:0030055	cell-substrate junction	10/131	404/18678	0.00056636	0.00745329	0.00534167	10	CTNNB1/EGFR/KRAS/TWF1/RHOU/RAC1/TEK/YWHAZ/ADAM9/ADGRE5
GO:0005912	adherens junction	11/131	496/18678	0.000749487	0.00926161	0.00663766	11	CTNNB1/EGFR/APC/KRAS/TWF1/RHOU/RAC1/TEK/YWHAZ/ADAM9/ADGRE5
GO:0019897	extrinsic component of plasma membrane	5/131	102/18678	0.000760071	0.00926161	0.00663766	5	CRKL/CTNNB1/APC/KRAS/PHB
GO:0044853	plasma membrane raft	5/131	106/18678	0.000904407	0.0106268	0.00761606	5	CTNNB1/SPRED1/IRS1/LRP6/TFPI
GO:0000307	cyclin-dependent protein kinase holoenzyme complex	3/131	29/18678	0.00107815	0.0122314	0.00876608	3	CDKN1A/CCND1/CCNE2
GO:0005741	mitochondrial outer membrane	6/131	168/18678	0.00119861	0.0131448	0.00942068	6	FOXO3/IFI27/PGR/PHB/BCL2/PINK1
GO:0031252	cell leading edge	9/131	384/18678	0.00156108	0.0165676	0.0118737	9	SPRY2/TWF2/CTNNB1/APC/CCDC88A/TWF1/RAC1/ROCK1/CXCR4
GO:0016342	catenin complex	2/131	9/18678	0.00170165	0.0174747	0.0125239	2	CTNNB1/APC
GO:0061695	transferase complex, transferring phosphorus-containing groups	6/131	181/18678	0.00175278	0.0174747	0.0125239	6	CDKN1A/IRS1/PIK3CG/CCND1/TP53/CCNE2
GO:0032993	protein-DNA complex	6/131	187/18678	0.00206597	0.019796	0.0141875	6	CTNNB1/FOS/NFE2L2/PRKDC/SP1/SP3
GO:1902911	protein kinase complex	4/131	77/18678	0.00210596	0.019796	0.0141875	4	CDKN1A/IRS1/CCND1/CCNE2
GO:0017053	transcriptional repressor complex	4/131	78/18678	0.00220789	0.0198882	0.0142536	4	SIRT1/CCND1/SP1/SP3
GO:0030027	lamellipodium	6/131	191/18678	0.00229712	0.0198882	0.0142536	6	TWF2/CTNNB1/APC/CCDC88A/RAC1/ROCK1
GO:0031968	organelle outer membrane	6/131	191/18678	0.00229712	0.0198882	0.0142536	6	FOXO3/IFI27/PGR/PHB/BCL2/PINK1
GO:0019867	outer membrane	6/131	193/18678	0.00241976	0.0204128	0.0146296	6	FOXO3/IFI27/PGR/PHB/BCL2/PINK1
GO:0019898	extrinsic component of membrane	6/131	199/18678	0.00281736	0.0231728	0.0166076	6	CRKL/CTNNB1/APC/KRAS/PHB/PIK3CG
GO:0097449	astrocyte projection	2/131	12/18678	0.00307698	0.024103	0.0172743	2	SLC7A11/PINK1
GO:0099243	extrinsic component of synaptic membrane	2/131	12/18678	0.00307698	0.024103	0.0172743	2	CRKL/PHB
GO:0098552	side of membrane	8/131	359/18678	0.00384645	0.028847	0.0206742	8	ABCA1/KRAS/LDLR/PTEN/PTPN7/VCAM1/SEMA7A/ADAM9
GO:0032587	ruffle membrane	4/131	91/18678	0.00385795	0.028847	0.0206742	4	SPRY2/APC/TWF1/RAC1
GO:0045177	apical part of cell	8/131	365/18678	0.00424755	0.0310543	0.0222562	8	CTNNB1/EGFR/IGFBP2/LDLR/PTEN/TEK/VCAM1/SLC7A5
GO:0043235	receptor complex	7/131	292/18678	0.0045659	0.0326561	0.0234042	7	EGFR/IGF1R/IRS1/LDLR/RXRA/BMP2/TLR2
GO:0035098	ESC/E(Z) complex	2/131	16/18678	0.00549281	0.0384497	0.0275563	2	EZH2/SIRT1
GO:0001726	ruffle	5/131	168/18678	0.0066473	0.0455617	0.0326534	5	SPRY2/APC/TWF1/RAC1/ROCK1

## Sheet: MF
GO ID	Description	GeneRatio	BGRatio	pvalue	p.adjust	qvalue	Count	geneID
GO:0000978	RNA polymerase II proximal promoter sequence-specific DNA binding	22/130	432/16969	1.7263e-12	8.54516e-10	4.96083e-10	22	YAP1/EZH2/FOXO3/GATA3/HIF1A/HOXA9/HOXA10/SMAD2/SMAD4/SMAD5/MYB/PGR/PLAG1/PPARG/RARA/RXRA/SOX9/SP1/SP3/TCF4/TP53/RUNX1
GO:0000987	proximal promoter sequence-specific DNA binding	22/130	452/16969	4.22713e-12	1.01887e-09	5.91496e-10	22	YAP1/EZH2/FOXO3/GATA3/HIF1A/HOXA9/HOXA10/SMAD2/SMAD4/SMAD5/MYB/PGR/PLAG1/PPARG/RARA/RXRA/SOX9/SP1/SP3/TCF4/TP53/RUNX1
GO:0019902	phosphatase binding	15/130	177/16969	6.17496e-12	1.01887e-09	5.91496e-10	15	CTNNB1/SPRED1/EGFR/AKT1/FOXO1/GRB2/HMGCR/SMAD2/MET/PIK3R2/PPARG/BCL2/WNK1/TP53/CDC27
GO:0001228	DNA-binding transcription activator activity, RNA polymerase II-specific	19/130	390/16969	1.39351e-10	1.72447e-08	1.00113e-08	19	FOXO3/SIRT1/FOS/GATA2/GATA3/HIF1A/HOXA10/SMAD2/SMAD4/MYB/NFE2L2/PGR/PLAG1/SOX2/SOX9/SP1/TCF4/TP53/RUNX1
GO:0031625	ubiquitin protein ligase binding	16/130	270/16969	2.59998e-10	2.57398e-08	1.49431e-08	16	CDKN1A/EGFR/FOXO1/GSK3B/HIF1A/APC/SMAD2/SMAD5/NFKBIA/FBXW7/BCL2/RPL11/PINK1/TP53/YWHAZ/CXCR4
GO:0019903	protein phosphatase binding	12/130	132/16969	3.91302e-10	3.22824e-08	1.87413e-08	12	CTNNB1/EGFR/AKT1/FOXO1/GRB2/HMGCR/MET/PIK3R2/PPARG/BCL2/TP53/CDC27
GO:0044389	ubiquitin-like protein ligase binding	16/130	286/16969	6.04984e-10	4.2781e-08	2.48362e-08	16	CDKN1A/EGFR/FOXO1/GSK3B/HIF1A/APC/SMAD2/SMAD5/NFKBIA/FBXW7/BCL2/RPL11/PINK1/TP53/YWHAZ/CXCR4
GO:0003682	chromatin binding	19/130	437/16969	9.43651e-10	5.83884e-08	3.38969e-08	19	YAP1/CTNNB1/DNMT1/EGFR/EZH2/FOXO1/FOXO3/FOS/GATA2/SMAD2/SMAD4/PPARG/PRKAA2/RARA/RXRA/SOX9/SP3/THRB/TP53
GO:0001085	RNA polymerase II transcription factor binding	10/130	113/16969	1.56406e-08	8.60234e-07	4.99402e-07	10	CTNNB1/FOS/HIPK2/GSK3B/IFI27/SMAD4/NFE2L2/SP1/TCF4/TP53
GO:0033613	activating transcription factor binding	8/130	64/16969	2.94969e-08	1.46009e-06	8.47647e-07	8	YAP1/CTNNB1/FOS/HIPK2/IFI27/SMAD2/NFE2L2/PPARG
GO:0046982	protein heterodimerization activity	18/130	497/16969	4.57472e-08	2.05862e-06	1.19512e-06	18	YAP1/CTNNB1/EGFR/FOS/HIF1A/SMAD2/SMAD4/PIK3R2/PPARG/RARA/BCL2/RXRA/BMP2/SOX9/TCF4/TLR2/TP53/VEGFA
GO:0045309	protein phosphorylated amino acid binding	6/130	44/16969	1.00103e-06	4.12926e-05	2.39721e-05	6	CRK/CRKL/GRB2/IRS1/PIK3R2/FBXW7
GO:0042826	histone deacetylase binding	8/130	102/16969	1.14596e-06	4.23615e-05	2.45926e-05	8	HIF1A/HOXA10/PHB/RAC1/RARA/CCND1/SP1/TP53
GO:0003712	transcription coregulator activity	16/130	494/16969	1.1981e-06	4.23615e-05	2.45926e-05	16	YAP1/CTNNB1/EZH2/SIRT1/RBFOX2/GATA3/HIPK2/SMAD4/PPARG/RARA/CCND1/RXRA/SP4/THRB/TLE1/WDR77
GO:0051721	protein phosphatase 2A binding	5/130	29/16969	2.50287e-06	8.25948e-05	4.79498e-05	5	AKT1/FOXO1/HMGCR/BCL2/TP53
GO:0002020	protease binding	8/130	121/16969	4.16402e-06	0.000128824	7.4788e-05	8	GSK3B/LDLR/PSAP/PTEN/BCL2/PINK1/TP53/FADD
GO:0001102	RNA polymerase II activating transcription factor binding	5/130	37/16969	8.74677e-06	0.000240536	0.000139641	5	CTNNB1/FOS/HIPK2/IFI27/NFE2L2
GO:0001784	phosphotyrosine residue binding	5/130	37/16969	8.74677e-06	0.000240536	0.000139641	5	CRK/CRKL/GRB2/IRS1/PIK3R2
GO:0046332	SMAD binding	6/130	72/16969	1.85949e-05	0.000484445	0.000281241	6	CTNNB1/FOS/HIPK2/SMAD2/SMAD4/BMP2
GO:0051219	phosphoprotein binding	6/130	76/16969	2.53768e-05	0.000585659	0.00034	6	CRK/CRKL/GRB2/IRS1/PIK3R2/FBXW7
GO:0004879	nuclear receptor activity	5/130	46/16969	2.60293e-05	0.000585659	0.00034	5	PGR/PPARG/RARA/RXRA/THRB
GO:0098531	transcription factor activity, direct ligand regulated sequence-specific DNA binding	5/130	46/16969	2.60293e-05	0.000585659	0.00034	5	PGR/PPARG/RARA/RXRA/THRB
GO:0004674	protein serine/threonine kinase activity	12/130	371/16969	2.83887e-05	0.000591813	0.000343573	12	PLK2/EGFR/AKT1/HIPK2/GSK3B/ATM/PIK3CG/PRKAA2/PRKDC/ROCK1/PINK1/WNK1
GO:0003714	transcription corepressor activity	9/130	205/16969	2.8694e-05	0.000591813	0.000343573	9	YAP1/EZH2/SIRT1/RBFOX2/HIPK2/RARA/CCND1/THRB/TLE1
GO:0035326	enhancer binding	7/130	121/16969	4.03019e-05	0.000797978	0.00046326	7	SIRT1/GATA2/GATA3/SMAD2/NFE2L2/SOX9/TP53
GO:0005072	transforming growth factor beta receptor, cytoplasmic mediator activity	3/130	10/16969	5.06913e-05	0.000965085	0.000560273	3	SMAD2/SMAD4/SMAD5
GO:0003707	steroid hormone receptor activity	5/130	54/16969	5.71821e-05	0.00104834	0.000608605	5	PGR/PPARG/RARA/RXRA/THRB
GO:0043422	protein kinase B binding	3/130	11/16969	6.93102e-05	0.00118305	0.000686812	3	CCDC88A/RARA/PINK1
GO:0070411	I-SMAD binding	3/130	11/16969	6.93102e-05	0.00118305	0.000686812	3	CTNNB1/SMAD2/SMAD4
GO:0030291	protein serine/threonine kinase inhibitor activity	4/130	30/16969	7.72299e-05	0.00127429	0.000739781	4	SPRY2/CDKN1A/SPRED1/WNK1
GO:0019210	kinase inhibitor activity	5/130	64/16969	0.000129683	0.00207074	0.00120215	5	SPRY2/CDKN1A/SPRED1/LRP6/WNK1
GO:0001158	enhancer sequence-specific DNA binding	6/130	107/16969	0.000172893	0.00253107	0.00146939	6	SIRT1/GATA2/GATA3/NFE2L2/SOX9/TP53
GO:0004677	DNA-dependent protein kinase activity	2/130	3/16969	0.000173851	0.00253107	0.00146939	2	ATM/PRKDC
GO:0050692	DBD domain binding	2/130	3/16969	0.000173851	0.00253107	0.00146939	2	PPARG/RXRA
GO:0005159	insulin-like growth factor receptor binding	3/130	15/16969	0.000186885	0.00264309	0.00153443	3	CRK/IGF1/IRS1
GO:0005126	cytokine receptor binding	8/130	210/16969	0.00021503	0.00295667	0.00171647	8	SPRED1/GATA3/GRB2/IFNG/SMAD2/CXCL12/VEGFA/FADD
GO:0071837	HMG box domain binding	3/130	16/16969	0.000228727	0.00305999	0.00177645	3	GATA3/PAX3/SP1
GO:0031490	chromatin DNA binding	5/130	77/16969	0.000310412	0.00404353	0.00234744	5	EZH2/FOXO3/RARA/RXRA/THRB
GO:0004713	protein tyrosine kinase activity	6/130	120/16969	0.000322283	0.0040795	0.00236832	6	EGFR/IGF1R/MET/MAP2K4/TEK/WEE1
GO:0008013	beta-catenin binding	5/130	78/16969	0.000329657	0.0040795	0.00236832	5	FOXO1/FOXO3/GSK3B/APC/SOX9
GO:0044323	retinoic acid-responsive element binding	2/130	4/16969	0.000345955	0.00413278	0.00239925	2	RARA/RXRA
GO:0003713	transcription coactivator activity	9/130	285/16969	0.00035066	0.00413278	0.00239925	9	YAP1/CTNNB1/GATA3/HIPK2/PPARG/RARA/RXRA/SP4/WDR77
GO:1990782	protein tyrosine kinase binding	5/130	80/16969	0.000370842	0.004269	0.00247834	5	CRK/IRS1/PIK3R2/PTEN/TP53
GO:0005080	protein kinase C binding	4/130	46/16969	0.000418324	0.00470615	0.00273212	4	TWF2/AKT1/IRS1/ADAM9
GO:0005158	insulin receptor binding	3/130	20/16969	0.000455303	0.00500833	0.00290755	3	IGF1/IGF1R/IRS1
GO:0038024	cargo receptor activity	5/130	85/16969	0.000490811	0.00528156	0.00306617	5	ABCA1/LDLR/LRP6/MRC1/ACKR3
GO:0070888	E-box binding	4/130	49/16969	0.000533605	0.00561988	0.00326258	4	GATA3/HIF1A/PPARG/TCF4
GO:0030618	transforming growth factor beta receptor, pathway-specific cytoplasmic mediator activity	2/130	5/16969	0.000573695	0.00583251	0.00338602	2	SMAD2/SMAD5
GO:0008022	protein C-terminus binding	7/130	186/16969	0.00057736	0.00583251	0.00338602	7	YAP1/CTNNB1/SIRT1/PHB/PPARG/SP1/TCF4
GO:0050839	cell adhesion molecule binding	11/130	444/16969	0.000618839	0.00612651	0.0035567	11	TWF2/CRKL/CTNNB1/EGFR/IGF1/TWF1/RAB1A/CXCL12/VCAM1/YWHAZ/ADAM9
GO:0005070	SH3/SH2 adaptor activity	4/130	52/16969	0.000669849	0.0064961	0.00377126	4	CRK/CRKL/GRB2/IRS1
GO:0019956	chemokine binding	3/130	23/16969	0.000695542	0.0064961	0.00377126	3	CCR6/ACKR3/CXCR4
GO:0070412	R-SMAD binding	3/130	23/16969	0.000695542	0.0064961	0.00377126	3	FOS/SMAD2/SMAD4
GO:0001637	G protein-coupled chemoattractant receptor activity	3/130	25/16969	0.000893256	0.00789574	0.00458381	3	CCR6/ACKR3/CXCR4
GO:0004950	chemokine receptor activity	3/130	25/16969	0.000893256	0.00789574	0.00458381	3	CCR6/ACKR3/CXCR4
GO:0046875	ephrin receptor binding	3/130	25/16969	0.000893256	0.00789574	0.00458381	3	CRK/GRB2/PIK3CG
GO:0035035	histone acetyltransferase binding	3/130	26/16969	0.00100414	0.00861897	0.00500368	3	HIF1A/SP1/TP53
GO:0001664	G protein-coupled receptor binding	7/130	205/16969	0.00102301	0.00861897	0.00500368	7	ADM/GNAI1/LRP6/PHB/PSAP/CXCL12/SFRP1
GO:0033218	amide binding	8/130	266/16969	0.00102731	0.00861897	0.00500368	8	IGF1R/LDLR/NFKBIA/PPARG/PSAP/RXRA/TLR2/SLC7A5
GO:0033293	monocarboxylic acid binding	4/130	59/16969	0.00108058	0.00891479	0.00517541	4	PPARG/PSAP/RARA/RXRA
GO:0017147	Wnt-protein binding	3/130	27/16969	0.00112336	0.0089688	0.00520677	3	LRP6/SFRP1/SFRP4
GO:0043425	bHLH transcription factor binding	3/130	27/16969	0.00112336	0.0089688	0.00520677	3	SIRT1/SOX9/SP1
GO:0004860	protein kinase inhibitor activity	4/130	60/16969	0.00115097	0.00899436	0.00522161	4	SPRY2/CDKN1A/SPRED1/WNK1
GO:0030235	nitric-oxide synthase regulator activity	2/130	7/16969	0.0011927	0.00899436	0.00522161	2	EGFR/AKT1
GO:0050693	LBD domain binding	2/130	7/16969	0.0011927	0.00899436	0.00522161	2	PPARG/RXRA
GO:0019207	kinase regulator activity	6/130	154/16969	0.00119925	0.00899436	0.00522161	6	SPRY2/CDKN1A/SPRED1/APC/LRP6/WNK1
GO:0042277	peptide binding	7/130	215/16969	0.00134741	0.00995472	0.00577913	7	IGF1R/LDLR/NFKBIA/PPARG/RXRA/TLR2/SLC7A5
GO:0002039	p53 binding	4/130	65/16969	0.00155167	0.011189	0.0064957	4	SIRT1/GSK3B/HIF1A/TP53
GO:0016494	C-X-C chemokine receptor activity	2/130	8/16969	0.00158229	0.011189	0.0064957	2	ACKR3/CXCR4
GO:0070878	primary miRNA binding	2/130	8/16969	0.00158229	0.011189	0.0064957	2	EZH2/SMAD2
GO:0097718	disordered domain specific binding	3/130	31/16969	0.00168822	0.01177	0.00683296	3	CTNNB1/SMAD2/TP53
GO:0005178	integrin binding	5/130	113/16969	0.00177155	0.0121794	0.00707064	5	EGFR/IGF1/CXCL12/VCAM1/ADAM9
GO:0001046	core promoter sequence-specific DNA binding	3/130	32/16969	0.0018525	0.0125615	0.00729247	3	EZH2/FOS/TP53
GO:0019957	C-C chemokine binding	2/130	9/16969	0.00202417	0.0135401	0.00786059	2	CCR6/CXCR4
GO:0001618	virus receptor activity	4/130	74/16969	0.0025012	0.0159767	0.00927516	4	EGFR/LDLR/MRC1/CXCR4
GO:0104005	hijacked molecular function	4/130	74/16969	0.0025012	0.0159767	0.00927516	4	EGFR/LDLR/MRC1/CXCR4
GO:0031994	insulin-like growth factor I binding	2/130	10/16969	0.00251754	0.0159767	0.00927516	2	IGF1R/IGFBP2
GO:0043560	insulin receptor substrate binding	2/130	10/16969	0.00251754	0.0159767	0.00927516	2	GRB2/IGF1R
GO:0035591	signaling adaptor activity	4/130	78/16969	0.0030288	0.0187097	0.0108618	4	CRK/CRKL/GRB2/IRS1
GO:0001221	transcription cofactor binding	3/130	38/16969	0.00304719	0.0187097	0.0108618	3	FOXO1/FOXO3/NFE2L2
GO:0035004	phosphatidylinositol 3-kinase activity	2/130	11/16969	0.0030616	0.0187097	0.0108618	2	ATM/PIK3CG
GO:0015026	coreceptor activity	3/130	40/16969	0.0035293	0.0213049	0.0123684	3	LRP6/ACKR3/CXCR4
GO:0005041	low-density lipoprotein particle receptor activity	2/130	12/16969	0.00365554	0.0218011	0.0126565	2	LDLR/LRP6
GO:0019887	protein kinase regulator activity	5/130	136/16969	0.00395218	0.0232896	0.0135206	5	SPRY2/CDKN1A/SPRED1/APC/WNK1
GO:0001047	core promoter binding	3/130	42/16969	0.00405551	0.0236174	0.0137109	3	EZH2/FOS/TP53
GO:0034236	protein kinase A catalytic subunit binding	2/130	13/16969	0.00429858	0.0247418	0.0143637	2	GSK3B/SOX9
GO:0000980	RNA polymerase II distal enhancer sequence-specific DNA binding	4/130	87/16969	0.00448357	0.02551	0.0148096	4	SIRT1/GATA2/NFE2L2/TP53
GO:0048156	tau protein binding	3/130	45/16969	0.00493005	0.0268481	0.0155865	3	GSK3B/SMAD2/ROCK1
GO:0051018	protein kinase A binding	3/130	45/16969	0.00493005	0.0268481	0.0155865	3	GSK3B/RARA/SOX9
GO:0005161	platelet-derived growth factor receptor binding	2/130	14/16969	0.00498995	0.0268481	0.0155865	2	PTEN/VEGFA
GO:0030228	lipoprotein particle receptor activity	2/130	14/16969	0.00498995	0.0268481	0.0155865	2	LDLR/LRP6
GO:0072349	modified amino acid transmembrane transporter activity	2/130	14/16969	0.00498995	0.0268481	0.0155865	2	SLC7A11/SLC6A8
GO:1990841	promoter-specific chromatin binding	3/130	46/16969	0.00524482	0.027916	0.0162064	3	DNMT1/EZH2/TP53
GO:0035257	nuclear hormone receptor binding	5/130	147/16969	0.00548688	0.0288937	0.016774	5	CTNNB1/SIRT1/HIF1A/PPARG/RXRA
GO:0032794	GTPase activating protein binding	2/130	15/16969	0.00572888	0.0298505	0.0173295	2	AKT1/GNAI1
GO:0033612	receptor serine/threonine kinase binding	2/130	16/16969	0.00651462	0.0332447	0.0193	2	BMP2/FADD
GO:0055106	ubiquitin-protein transferase regulator activity	2/130	16/16969	0.00651462	0.0332447	0.0193	2	FBXW7/RPL11
GO:0030674	protein binding, bridging	5/130	156/16969	0.00702329	0.0354748	0.0205946	5	CRK/CRKL/GRB2/IRS1/FBXW7
GO:0045296	cadherin binding	7/130	297/16969	0.0079579	0.0397895	0.0230995	7	TWF2/CRKL/CTNNB1/EGFR/TWF1/RAB1A/YWHAZ
GO:0001091	RNA polymerase II basal transcription factor binding	2/130	18/16969	0.00822352	0.0403034	0.0233978	2	TCF4/TP53
GO:0070064	proline-rich region binding	2/130	18/16969	0.00822352	0.0403034	0.0233978	2	YAP1/CCND1
GO:0015171	amino acid transmembrane transporter activity	3/130	55/16969	0.00862361	0.0418499	0.0242956	3	SLC7A11/SLC6A8/SLC7A5
GO:0043621	protein self-association	3/130	56/16969	0.0090615	0.0431131	0.025029	3	CRK/PPARG/TP53
GO:0001972	retinoic acid binding	2/130	19/16969	0.0091452	0.0431131	0.025029	2	RARA/RXRA
GO:0008327	methyl-CpG binding	2/130	19/16969	0.0091452	0.0431131	0.025029	2	DNMT1/WDR77
GO:0051427	hormone receptor binding	5/130	170/16969	0.00997522	0.0461496	0.0267918	5	CTNNB1/SIRT1/HIF1A/PPARG/RXRA
GO:0030971	receptor tyrosine kinase binding	3/130	58/16969	0.00997578	0.0461496	0.0267918	3	IRS1/PIK3R2/TP53
